# Supplementary material for: Myco-Synergism Boosts Herbivory-Induced Maize Defense by Triggering Antioxidants and Phytohormone Signaling
Source: Front Plant Sci. 2022 Feb 17;13:790504. doi: 10.3389/fpls.2022.790504 (PMC8892192; doi:10.3389/fpls.2022.790504)
Supplement: Supplementary file 2 [file Table_2.XLSX]

## Sheet: All genes
Supplementary Data 1: All genes detected in single and consortium of B. bassiana OFDH1-5 and T. asperellum GDFS1009 inoculated maize induced by O. furnacalis feeding with gene expression shown in FPKM in three replicates at 0-, 12-, 24-, 48- and 72-h.
Gene ID	BB-1 (0)	BB-1 (0)	BB-1 (0)	BB-1 (12)	BB-1 (12)	BB-1 (12)	BB-1 (24)	BB-1 (24)	BB-1 (24)	BB-1 (48)	BB-1 (48)	BB-1 (48)	BB-1 (72)	BB-1 (72)	BB-1 (72)	TH-1 (0)	TH-1 (0)	TH-1 (0)	TH-1 (12)	TH-1 (12)	TH-1 (12)	TH-1 (24)	TH-1 (24)	TH-1 (24)	TH-1 (48)	TH-1 (48)	TH-1 (48)	TH-1 (72)	TH-1 (72)	TH-1 (72)	BT-1 (0)	BT-1 (0)	BT-1 (0)	BT-1 (12)	BT-1 (12)	BT-1 (12)	BT-1 (24)	BT-1 (24)	BT-1 (24)	BT-1 (48)	BT-1 (48)	BT-1 (48)	BT-1 (72)	BT-1 (72)	BT-1 (72)	IC( 0)	IC (0)	IC (0)	IC (12)
AC185628.3_FG010	0	0	0	0	0	0	0	0	0	0	0	0	0	0	0	0	0	0	0	0	0	0	0	0	0	0	0	0	0	0	0	0	0	0	0	0	0	0	0	0	0	0	0	0	0	0	0	0	0
Zea_mays_newGene_35646	0	0	0	0	0	0	0	0	0	0	0	0	0	0	0	0	0	0	0	0	0	0	0	0	0	0	0	0	0	0	0	0	0	0	0	0	0	0.200533	0	0	0	0	0	0	0	0	0	0	0
Zea_mays_newGene_35647	0	0.041516	0	0.017424	0.046572	0.109681	0	0	0	0	0	0.014066	0	0	0	0	0.041666	0.03364	0.249696	0.129168	0.466616	0	0	0.042459	0	0	0	0.079416	0.075133	0	0	0	0.072065	0	0.240471	0	0	0	0	0.024688	0.100486	0	0	0	0	0	0.096864	0	0.047847
Zea_mays_newGene_35640	0	0	0	0.16776	0	0	0.138669	0	0	0	0	0	0	0.10021	0	0	0	0	0	0	0	0	0	0	0	0	0	0	0.222719	0.189874	0	0.158408	0	0	0	0	0	0	0	0	0	0	0.137023	0	0	0	0	0.116701	0
GRMZM2G475702	0.14379	0.218841	0.211627	0.031592	0	0.023669	0.138867	0.362523	0.059407	0.134105	0	0	0	0.082885	0.054288	0.320705	0.274067	0.618493	0.225289	0.029097	0.202316	0.184223	0	0.286697	0	0	0	0.04854	0.018426	0.036543	0.081876	0.21378	0.69259	0	0.315133	0.074083	0.102288	0.061051	0.289182	0.026304	0.0561	0.300363	0.104314	0.076513	0.181704	0.433013	0.362428	0.369851	0.133635
GRMZM2G008792	0.243692	0.218945	0.347959	0.083559	0.150489	0.021017	0.254965	0.749697	0.274645	0.498503	0.09269	0.088165	0.107678	0.515165	2.24776	0.286868	0.132924	0.117847	0.024795	0.049928	0.565442	1.16611	0.111528	0.027436	0.050915	0.109491	0.714715	0.110973	0.18634	0.918386	0.131993	0.072128	0.096996	2.09369	0.04217	0	0.343999	1.0945	0.805359	0.584343	3.50075	0	0.817863	1.42159	0.111469	0.214222	0.025586	0.150072	0.013659
Zea_mays_newGene_11166	0.147634	0.003936	0.249894	0.388772	0.239057	0.501583	0.152132	0.385057	0.111661	0.02432	0.107369	0.14251	0.163302	0.274134	0.339277	0.060885	0.084398	0.04655	0.076021	0.301149	0	0.079712	0.268686	0.233542	0	0.045835	0.212077	0.257176	0.158001	0.018944	0.095042	0.095057	0	0.363301	0.420118	0.513565	0.194437	0.109241	0.04639	0.030713	0.215997	0.131773	0.189923	0.085616	0.064562	0.125777	0.176185	0	0.043856
Zea_mays_newGene_35648	0	0.029017	0.011057	0	0.19596	0.022132	0.028581	0	0	0	0	0.029638	0.025247	0	0.033481	0.013	0	0.083567	0.245727	0.115096	0.868183	0	0.074662	0.071884	0.029931	0.031072	0	0.0617	0	0.01254	0.007441	0	0.061059	0	0.200937	0.18304	0	0.062159	0	0.014688	0	0.026094	0.033889	0	0.059713	0	0	0	0.067746
GRMZM2G019251	6.21633	3.80895	5.8653	23.0012	29.9881	27.6798	8.50925	12.1388	7.8703	8.06277	5.96152	7.38309	7.75799	11.9138	12.4672	6.19774	6.86536	9.48631	19.4942	21.5881	15.4449	9.0817	8.3014	9.52058	4.56981	9.93454	9.30006	9.17303	4.11738	5.60091	6.26986	6.61659	6.91033	21.393	19.8919	13.7557	4.58736	7.54591	8.70757	6.8686	12.3893	14.9167	8.97563	6.5829	14.5368	7.13382	9.67834	6.26931	18.8143
GRMZM2G481529	2.71314	1.85475	1.81636	2.87855	3.26908	3.37383	2.22381	3.36221	1.19806	4.28821	3.94197	3.01211	1.60138	2.36587	2.47976	2.16596	1.81616	2.6877	1.58214	2.77629	1.98773	1.7473	2.08942	2.31881	1.89399	2.18158	2.89015	1.82222	2.05736	1.31791	2.16461	1.58566	1.79352	3.83523	2.14899	2.81874	1.1193	3.38887	1.9562	2.12849	3.53638	4.2211	1.68328	1.45724	3.1811	1.93338	2.07431	1.58064	1.30035
GRMZM2G335930	0	0	0	0	0	0	0	0	0	0	0	0	0	0	0	0	0	0	0	0	0	0	0	0	0.033477	0.039379	0	0	0	0	0	0.028217	0	0	0	0	0	0	0	0	0.086109	0	0	0	0	0	0	0	0
GRMZM2G019257	7.47608	8.45929	8.49741	7.64831	14.382	11.3609	8.68698	5.45871	6.27422	9.27702	10.8189	8.58936	4.51884	6.31366	7.86049	7.81757	8.529	6.22473	4.9372	6.57113	5.81743	7.83923	9.36633	7.94558	7.90458	7.00451	9.52178	8.50959	8.02965	5.34715	8.12783	10.0099	7.84398	8.10697	9.0289	8.17232	5.78205	8.83403	11.0867	6.01441	6.91478	7.12547	8.29754	6.7086	5.17523	7.66229	6.91402	8.55866	6.91794
AC203324.3_FG008	0	0	0	0	0	0	0	0	0.108919	0	0	0	0	0	0	0	0	0	0.434965	0	0	0	0	0	0.055892	0	0	0.141755	0	0	0	0	0	0	0	0	0	0	0	0	0	0	0	0	0	0	0	0	0
GRMZM2G316749	29.0252	18.7627	28.0054	27.6753	29.5075	18.0736	47.1142	24.7722	46.5452	64.1924	63.7988	63.8427	26.5517	48.6025	45.8767	23.0563	26.4506	19.227	9.64748	30.3166	10.7374	16.3058	31.7034	19.0621	105.536	64.327	100.74	54.9986	22.8252	16.5499	27.29	41.148	27.6328	20.4598	42.7905	31.5923	16.133	36.0279	9.90893	48.6074	53.8458	45.6113	41.6448	26.681	10.6779	27.8509	39.938	38.0964	9.96823
GRMZM2G026639	2.19642	2.45331	2.7824	6.20425	5.85141	4.62153	2.60954	4.61167	2.45172	2.18449	2.59152	2.88759	2.73766	6.84227	4.851	3.07302	3.63785	3.82273	6.88485	5.7059	6.33116	3.75064	3.1046	3.71653	1.49976	3.7883	2.17112	4.53984	2.56081	2.58607	3.629	2.69571	2.99375	4.98224	5.72692	4.14841	3.58847	3.34631	3.27644	2.34323	3.63049	5.72653	3.36325	2.31405	6.00867	2.63257	3.43636	2.25947	4.58973
GRMZM2G108904	0	0	0	0	0	0	0	0	0	0	0	0	0	0	0	0	0	0	0	0	0	0	0	0	0	0	0	0	0	0	0	0	0	0	0	0	0	0	0	0	0	0	0	0	0	0	0	0	0
Zea_mays_newGene_35642	0	0	0	0	0	0	0	0	0	0	0	0	0	0	0	0	0	0	0	0	0	0	0	0	0	0	0	0	0	0	0	0	0	0	0	0	0	0	0	0	0	0	0	0	0	0	0	0	0
GRMZM2G160327	3.21799	0.962013	2.28203	4.73917	0.309078	1.26304	0.497128	0.403566	0.934735	0	0	0.205852	0.776703	0.061413	0	2.2258	1.59619	0.961607	6.20808	1.61066	1.62566	0	0.182027	0.92527	0.234828	0.145807	0.1651	1.70578	3.28609	1.78211	0.641202	0.29846	0.477427	0	1.70655	5.60273	2.01419	0.605813	0	0.767622	0	0	0.163372	1.27984	1.83747	3.09918	0.42511	3.24106	4.99246
GRMZM2G160325	0	0	0	0	0	0	0	0	0	0	0	0	0	0	0	0	0	0	0	0	0	0	0	0	0	0	0	0	0	0	0	0	0	0.433628	0	0	0	0	0	0	0	0	0	0	0	0	0	0	0
GRMZM2G160324	8.65723	9.78199	10.5821	7.04675	10.0237	8.4801	8.25591	13.2643	7.09587	7.36165	6.31071	8.43228	7.10929	8.70117	9.74328	10.8727	10.207	10.5461	9.2374	8.18561	11.7827	9.79177	12.338	12.4159	4.67773	6.83861	8.33186	6.10498	5.89832	6.50371	10.0533	10.2408	11.2348	7.56689	9.46048	10.8926	13.7059	12.9591	15.6063	5.30053	10.1918	14.4467	9.50845	5.67367	10.499	7.23912	9.67163	5.25221	10.6524
Zea_mays_newGene_30031	0	0.050758	0	0	0.152073	0.210583	0.095392	0	0.236795	0.07782	0	0	0	0	0	0	0.053972	0.024527	0	0.117188	0.160425	0	0	0.033332	0	0.065112	0.05372	0	0	0.008181	0	0.079115	0.02611	0	0	0.071009	0	0.075336	0	0	0.042324	0	0	0	0	0	0	0	0
Zea_mays_newGene_30032	0	0	0	0	0	0	0	0	0	0.024449	0	0	0	0	0	0	0	0	0	0	0	0	0	0	0	0.03851	0	0	0	0	0.045255	0	0	0	0	0	0	0	0	0	0	0	0	0	0	0	0	0	0
GRMZM2G119482	4.2093	5.75511	5.49307	15.0603	31.459	15.5773	10.2306	18.583	11.0312	12.4182	8.02414	8.81405	13.906	19.5283	18.4654	6.26479	7.36517	5.94667	22.434	24.9274	20.0184	16.9253	9.33479	9.91556	3.5268	19.8724	8.93684	9.16902	5.14696	10.1668	6.0425	5.04075	5.4866	23.8685	21.1984	14.5838	7.88921	11.4528	23.974	7.12417	13.02	29.4386	12.6333	9.97699	20.6642	4.82283	5.57089	3.19827	13.7276
GRMZM2G119483	2.09959	2.14453	3.04298	5.05112	7.03884	7.73359	2.53218	5.22932	2.22958	2.12823	2.28357	2.89059	3.9335	3.72574	4.33051	2.00788	2.04278	2.77621	5.58036	5.18854	3.97984	4.36942	3.30248	2.9864	1.41448	3.12829	3.17194	3.85722	1.74397	2.23941	3.21601	3.08454	4.19529	5.11185	5.48257	5.46452	2.10693	2.96438	2.08071	1.80316	3.71597	4.23089	2.99763	1.71632	4.76256	2.04048	2.70618	2.5441	4.23292
GRMZM2G115105	9.17779	8.84657	9.71639	6.3053	5.54199	7.73379	9.66683	11.357	10.4834	4.03926	6.1905	7.82751	3.38672	8.23633	4.64239	10.5824	9.07848	9.48307	6.12628	6.30551	6.52555	9.65253	10.3192	13.6503	4.51887	7.17505	6.19103	5.43662	4.47649	2.74979	10.0828	8.58216	10.1134	7.71167	8.37308	7.50904	14.1252	11.2095	10.2209	5.08379	5.42547	8.27584	4.41478	4.04803	2.51121	8.19879	9.92313	8.6911	6.76412
GRMZM2G055059	0	0	0	0	0	0	0	0	0	0	0	0	0	0	0	0	0	0	0	0	0	0	0	0	0	0	0	0	0	0	0	0	0	0	0	0	0	0	0	0	0	0	0	0	0	0	0	0	0
GRMZM2G055054	0.226886	0.365062	0.534243	0.701043	1.46631	0.353972	1.38274	0.848089	0.608662	1.02773	0.886284	0.79839	0.216485	0.442325	0.523438	1.68245	0.531344	0.623082	0	0.72716	0.649122	1.14788	0.493774	0.406629	0.487845	0.682545	0.791187	0	0.244008	0.225754	0.568998	0.749897	0.511979	1.64595	0.056198	1.02695	0.429563	0.765431	0.488463	0.476707	1.06638	1.23836	0	0.316687	0.596827	0.39251	0.653348	0.390587	0.521285
GRMZM2G055052	5.13368	1.0472	0.343953	1.43198	1.80326	2.1112	1.72471	0.370818	0.256473	0.451882	0.134733	0.166443	0.144687	1.41985	0.724192	5.42781	5.1595	5.06681	15.6538	0.909198	7.32728	0.39757	0.709027	1.18265	0.042843	0	0.154065	2.21666	0.117295	0.746602	0.346507	1.42765	3.57285	0.151193	2.08316	0.529237	0.084375	0.46386	0.295895	0	0.365705	0.162524	0.167409	15.0231	2.51493	6.34284	0.523635	3.76151	16.4764
GRMZM5G868683	3.46937	3.31397	4.59178	6.01688	7.57315	17.6178	4.61997	5.40255	3.01264	4.17667	4.15846	5.2836	3.44188	6.15647	10.3979	3.72984	3.72868	3.70929	6.51943	6.09568	10.1002	11.5513	4.76553	3.90174	2.72831	3.95138	4.15219	8.01493	3.61451	4.31326	4.02205	5.2321	4.58373	6.63733	6.07068	8.07681	9.26376	9.35586	3.08781	2.88514	5.58579	5.87281	3.84153	3.64718	6.41783	3.83513	4.87897	2.96218	9.57344
GRMZM2G024674	0	0	0	0	0	0	0	0	0	0	0	0	0.125577	0	0	0	0	0	0	0	0	0	0	0	0	0	0	0	0	0	0	0	0	0	0	0	0	0	0	0	0	0	0	0	0	0	0	0	0.051288
Zea_mays_newGene_1238	0	0	0	0	0.030223	0.040247	0	0.279083	0.012655	0.124569	0.167469	0	0.035334	0.062715	0	0.018935	0.123222	0	0.0314	0.222478	0.021197	0.147744	0	0.050234	0.024024	0	0.028702	0	0.066995	0.012956	0	0.060153	0	0.310418	0	0	0.187124	0.048529	0.60188	0	0.313438	0.086145	0.177509	0	0.052372	0	0	0.084285	0
GRMZM2G074309	0	0	0	0	0	0	0	0	0	0	0	0	0.247006	0.191863	1.13959	0	0	0	0	0	0	0.068101	0	0	0	0.126862	0	0	0	0.186541	0	0	0	0.044732	0	0	0.062425	0	0	0	0.221035	0	0.514293	0.136262	0.626761	0	0	0	0
Zea_mays_newGene_36603	0	0	0	0	0	0	0	0	0	0	0	0	0	0	0	0	0	0	0	0	0	0	0	0	0	0	0	0	0	0	0	0	0	0.408917	0	0	0	0	0	0	0	0	0	0	0	0.043863	0	0	0
GRMZM2G376416	129.775	78.1905	114.155	22.747	8.49418	13.4763	122.077	91.0698	76.9043	86.5746	178.383	99.7899	40.2319	35.587	20.5257	111.084	108.075	110.414	17.6455	10.4466	13.6096	334.763	76.6256	152.83	91.0934	83.2323	66.521	59.4386	73.7527	58.7513	117.566	123.364	122.48	14.498	11.3423	13.6603	121.54	90.7353	53.8586	56.2749	36.5443	56.5814	62.2676	44.7095	25.4766	99.9301	113.603	115.623	23.947
GRMZM2G054713	0.023465	0	0	0.305465	0.43485	0.117505	0.252078	0	0	0.071625	0.220375	0	0.443838	0	0.196452	0.021517	0	0	0.337386	0.291805	0.200168	0	0	0	0	0	0	0	0	0.050908	0.052774	0	0	0	0	0.341195	0.087863	0	0	0.052777	0.063274	0.427849	0.367792	0.163562	0.300796	0.15877	0	0.13108	0.252797
GRMZM5G870269	0	0	0	0	0	0	0	0	0	0	0	0	0	0	0	0	0.005753	0	0	0	0	0	0	0	0	0	0	0	0	0	0	0	0	0	0	0	0	0	0	0	0	0	0	0	0.041244	0	0	0.013387	0
GRMZM2G423393	0	0	0	0	0	0	0	0	0	0	0	0	0	0	0	0	0	0	0	0	0	0	0	0	0	0	0	0	0	0	0	0	0	0	0	0	0	0	0	0	0	0	0	0	0	0	0	0	0
Zea_mays_newGene_31349	0.569431	0.603852	0.583629	1.57085	1.60717	1.16077	0.287911	0.530297	0.65445	0.551104	0.720945	0.896247	0.681006	1.17193	0.896568	0.499106	1.30398	1.16381	1.62688	6.74725	0.88038	0.47965	0.739311	5.20493	0.2929	0.594827	1.02218	0.843808	0.399109	0.34717	0.489105	0.729801	0.726787	0.709258	2.00445	0.773191	0.271617	0.868767	0.816703	0.412394	0.972497	0.924527	0.520319	0.658911	0.845872	0.625942	1.51307	0.412049	1.53292
Zea_mays_newGene_31345	0	0	0	0	0	0	0	0	0	0	0	0	0	0	0	0	0	0	0	0	0	0	0	0	0	0	0	0	0	0	0	0	0	0.234027	0	0	0	0	0	0	0	0	0	0	0	0	0	0	0
GRMZM2G472547	1.01905	1.18095	0.929763	0.952743	0.599916	0.584828	1.04686	0.431887	0.911942	1.05248	0.716328	1.52336	1.01464	1.20755	1.34335	0.581366	0.88053	0.521944	0.538721	0.997269	0.646803	0.803293	1.44	0.811554	1.51457	0.938124	1.30383	0.560878	1.62021	1.2053	1.39311	0.880271	0.719	0.882415	0.873873	1.60423	1.30895	0.848199	0.904192	1.44513	1.52949	0.620501	1.1071	1.46676	1.09118	0.836873	1.19154	0.578374	0.957047
GRMZM2G441656	3.14535	7.10199	6.09013	77.2271	304.211	142.783	33.6358	52.1007	66.4948	186.506	154.826	110.676	19.3731	130.89	155.027	8.5644	7.21718	6.70497	133.742	183.815	102.876	51.9707	35.2217	25.3797	106.064	223.448	223.95	61.6131	5.19025	14.8812	12.8696	13.1634	4.39416	172.568	297.85	117.107	12.1862	72.046	23.7869	149.914	295.87	432.933	99.77	15.4923	47.6583	10.9897	12.7242	11.1928	36.5803
Zea_mays_newGene_31341	0	0	0	0	0	0	0	0	0	0	0.038006	0.016411	0	0	0.039429	0	0	0	0	0.134716	0	0	0.072026	0.228487	0.023514	0.022013	0	0	0	0	0	0.016924	0	0.150124	0.025288	0.10448	0	0	0.06128	0.015217	0	0.132982	0.010193	0	0.054927	0	0	0	0.02202
Zea_mays_newGene_31340	0	0	0	0	0.293302	0	0	0	0	0	0	0	0	0	0	0	0	0	0	0.032278	0	0	0	0	0	0	0	0	0	0	0	0.103408	0	0.155501	0	0	0	0.170123	0	0	0	0	0	0	0	0	0	0	0
GRMZM2G369956	0.151323	0.483022	0.525886	3.63244	6.67162	5.4932	0.687956	1.52273	0.87845	0.953036	0.839641	0.55849	1.1403	0.873478	1.23683	0.458564	0.18021	0.718388	2.63708	3.84282	2.74532	1.02799	1.08685	0.642312	0.529413	0.879628	0.459177	0.326644	0.268318	0.825189	0.152549	0.253119	0.557825	3.06183	4.2223	1.83156	0.447674	0.768181	1.05136	0.891759	1.0201	1.00936	0.914387	0.510719	2.27495	0.523454	0.259127	0.406374	3.23604
GRMZM2G143035	0.075554	0.257653	0.397424	1.23599	1.15266	0.670538	0.253629	0.621051	0.610038	0.327729	0.232681	0.305673	0.09186	0.203061	0.397287	0.253753	0.233831	0.230827	0.302	1.00335	0.2265	0.94303	0.126439	0.140444	0.426261	0.543499	0.523707	0.062035	0.121947	0.172856	0.206776	0.332587	0.282674	1.09106	0.590615	0.849237	0.145928	0.230749	0.503827	0.326114	0.787183	0.376395	0.192897	0.104072	0.147652	0.424884	0.447371	0.238772	0.786729
GRMZM2G068177	0.968005	0.752025	1.27896	5.99681	9.20411	6.57256	1.41451	1.39565	1.33987	0.707451	1.10516	1.77275	1.08296	2.04948	2.48098	0.740331	0.582028	0.963887	3.72096	6.74834	3.67232	2.20929	1.5272	1.24578	0.989564	1.71968	1.69329	1.62197	0.793978	0.79585	1.14729	1.20312	0.805808	7.00598	7.3911	4.97226	1.00007	1.73267	2.36934	1.20212	1.9568	2.95623	1.76717	1.08254	1.26734	1.08199	1.55968	0.763946	5.17038
GRMZM2G068176	0.310232	0.905625	0.450257	1.36542	2.10906	0.50975	0.515001	0.964367	0	1.34377	1.47042	0.638221	1.14959	1.88139	2.116	0.816815	0.771716	0.533785	1.59095	1.55657	1.42046	1.77775	1.55806	1.24348	0.334561	0.774804	0.930757	1.38452	0.35726	0.87249	0.686536	0.54372	0.706021	2.04374	1.13121	0.904126	0.970168	1.30363	2.14811	0.515674	2.4442	1.75633	1.56765	1.12898	1.61017	0.856009	0.693641	0.643679	1.16407
GRMZM2G064845	0	0	0	0	0	0	0	0	0	0	0	0	0	0	0	0	0	0	0	0	0	0	0	0	0	0	0	0	0	0	0	0	0	0	0	0	0	0	0	0	0	0	0	0	0	0	0	0	0
GRMZM2G335419	0	0	0	0	0	0	0	0	0	0	0	0	0	0.026799	0.16084	0	0	0	0.029518	0.0397	0	0.140242	0	0.09729	0.03538	0	0	0	0.019929	0.023389	0	0	0	0	0.036832	0	0	0	0	0	0	0.060752	0.164958	0	0	0	0	0	0.033951
Zea_mays_newGene_49421	0	0	0	0	0	0	0	0	0.308982	0	0.034617	0	0.020159	0	0	0	0	0	0.037438	0	0	0	0	0.135925	0	0	0	0	0	0	0	0	0	0.254741	0	0	0.155565	0.096751	0	0.060815	0	0	0	0.107374	0.085499	0.066621	0	0	0.084352
GRMZM2G064841	13.0198	15.9111	14.8646	19.612	19.8851	18.4351	11.2465	11.1456	11.3839	8.36156	6.67477	9.7624	18.5821	17.1359	12.0704	17.5582	14.2889	11.9603	14.5451	13.6787	11.1519	7.90999	10.0585	20.5847	9.03745	7.28622	9.49487	18.566	13.5255	17.5274	12.73	11.3239	15.6132	14.8545	16.417	14.8428	12.365	11.4532	14.813	6.31923	9.00895	8.24936	13.945	11.7182	18.0045	13.1963	12.824	9.59082	16.0958
Zea_mays_newGene_49426	0.405477	0.390686	0.294104	0.810349	0.596441	0.506949	0.365839	0.18215	0.185324	0.087769	0.290425	0.610543	0.679417	0.580719	0.455821	0.241616	0.365043	0.201933	0.196472	0.566179	0.500895	0.084705	0.330634	0.372113	0.674808	0.581371	0.688675	0.031253	0.733036	0.512962	0.344908	0.411052	0.351169	0.586162	0.387163	0.525367	0.431806	0.415582	0.638442	0.198245	0.39479	0.355335	0.459391	0.279855	0.500626	0.609671	0.389394	0.344265	0.419207
GRMZM2G119736	7.58099	6.118	8.50224	13.8977	12.2662	11.7365	9.13314	12.2694	8.35185	8.88554	7.51551	7.45805	9.86856	10.2181	12.8482	10.4231	8.25128	8.85614	14.0076	8.12251	11.2558	8.80481	9.79001	8.92965	5.27862	9.29384	7.11449	12.0979	7.86406	9.8352	7.63415	6.53641	7.66011	10.9601	13.062	11.078	9.65328	10.207	16.0353	5.96575	11.1934	11.0036	14.1912	15.0452	12.2519	9.56448	6.87679	6.63281	15.0812
GRMZM2G119737	0	0.126774	0	0	0	0	0	0.298173	0.232319	0	0	0	0.013208	0	0	0	0	0	0	0	0.048866	0	0	0.024108	0	0.035713	0	0	0.047807	0	0.046466	0	0	0	0	0	0	0	0	0	0	0	0	0.015013	0	0.035531	0	0	0
GRMZM2G070563	20.7179	11.6224	15.4377	2.90489	1.28977	2.35521	8.56426	15.4531	6.77879	12.7695	20.5269	20.2585	3.20053	13.5258	7.43776	18.9459	17.6543	18.2262	2.40323	2.30576	2.32829	17.6224	21.1754	23.8209	18.7676	10.0236	17.5925	12.8614	6.13792	2.54542	18.9187	21.2299	20.2821	5.34609	2.07336	2.20311	13.7702	9.73874	5.48929	6.74163	16.6534	13.2264	6.5081	4.55307	3.38772	12.4837	17.5538	9.94072	2.83358
GRMZM2G070562	5.74639	5.41243	5.89747	14.7095	22.2021	27.6531	6.76095	8.00755	7.55143	10.0703	8.77114	8.97067	6.4474	10.1622	15.1929	5.69289	5.45083	6.73706	18.4071	13.2044	15.588	16.1217	9.49567	8.44932	5.83219	8.67749	10.3237	9.94159	5.90935	7.03219	6.09678	6.82701	7.10735	15.3855	14.3682	14.8336	11.3065	13.3671	12.0556	6.60792	12.7366	15.812	10.5883	7.6313	12.0314	5.4976	5.9481	4.28133	17.6616
GRMZM2G018707	0.103323	0.268452	0.752773	8.93177	5.2958	7.17756	2.32072	1.78786	1.77993	0.928681	1.07313	0.993035	0.36815	2.07115	4.89476	0.082001	0.247978	0.298584	2.67451	1.94684	3.24365	5.64437	0.826912	0.931043	0.091861	0.882872	0.490105	1.62857	0.221415	0.423278	0.193414	0.163255	0.270994	6.85042	4.13722	9.76923	8.49543	3.4729	1.09081	0.587596	2.70122	2.85533	0.379566	0.615721	0.635639	0.277832	0.241077	0.108706	5.77352
GRMZM2G018706	1.62272	4.6991	5.50363	10.3472	4.00675	6.40397	4.60138	4.29659	4.03047	1.11827	1.50522	1.08869	0.801668	0.629122	0.711691	2.94269	2.49932	4.23177	6.54853	12.8214	2.43927	1.15514	1.36272	11.4736	0.591227	0.652206	0.255826	0.262979	0.442463	1.83081	2.93384	5.15202	3.64043	13.1347	2.77803	3.94514	1.61094	1.14456	5.88375	1.00511	0.489485	0.273633	0.649129	0.507029	0.34639	2.44809	4.71128	1.09826	11.5547
Zea_mays_newGene_1230	0	0.339964	0	0	0	0	0	0	0	0	0.098691	0	0	0	0	0	0	0	0	0	0	0	0	0	0	0	0	0	0	0	0	0	0.11986	0	0	0	0	0	0	0	0	0	0	0	0	0	0	0	0
Zea_mays_newGene_46646	4.59291	5.53247	4.58797	1.90806	2.92629	2.84234	3.74432	1.63961	2.4995	5.49772	4.6097	1.95485	1.91831	2.72434	5.85518	2.94019	3.76282	1.16436	0.984937	3.01741	1.10882	3.29791	2.80186	2.82833	3.44015	4.35171	4.70745	3.42655	4.81135	1.61161	8.51075	10.3753	6.24023	7.71854	2.82758	1.93396	3.37849	4.08835	8.24524	3.83842	3.17462	1.3169	5.62003	3.32587	1.4378	4.26495	2.80815	2.30376	0.878667
Zea_mays_newGene_46647	0	0	0	0	0	0	1.05004	0.646338	0	0	0	1.4294	1.55771	1.08365	0	0.936566	0	0.824747	0.952995	0.412435	0	0	1.41814	0.885953	0	0	1.97989	0	0	1.08607	0	1.7829	1.30858	3.87479	0	1.17664	0.946209	0	1.43012	0	0	0.914881	0.746533	0	0.903115	1.11663	0	0	1.97913
GRMZM2G407913	0.475802	0.25171	0.253214	0.041349	0	0.03341	0.310445	0.29315	0.138291	0.583608	0.665469	0.189716	0.550932	0.238329	0.167103	0.40798	0.205679	0.188391	0.099051	0	0	0	0.330958	0.130997	0.156704	0.267524	0.350051	0.448924	0.80033	1.03244	0.203464	0.365415	0.360981	0.192698	0.09425	0.024989	0.205593	0.179252	0	0.413647	0.201068	0.063082	0.509499	0.393507	0.641716	0.381154	0.467023	0.443003	0.107584
Zea_mays_newGene_41611	0.422383	0.058903	0.148872	0.088382	0.234145	0	0	0.026139	0	0.146442	0.053962	0.107924	0	0.224376	0.090512	0.29882	0.073612	0	0.300701	0.113048	0.136811	0	0.0487	0.118054	0.235757	0.676131	0.615716	0.737885	0.490849	0.268826	0	0	0	0.253077	0.174083	0.185866	0.195905	0.25158	0.192828	0.141624	0.210678	0.073767	0.082454	0.407169	0.011926	0.264016	0.09161	0	0
Zea_mays_newGene_46640	0.030574	0.143374	0.079897	0.272404	0.44923	0.389865	0	0.085993	0.058301	0	0	0.035033	0.266231	0.203371	0.301958	0.085598	0.046713	0.06863	0.331701	0.256831	0.089764	0.06167	0.27097	0.186762	0.01733	0.188693	0.342921	0.336186	0.102242	0.080454	0.097277	0.033203	0.150992	0	0.317994	0.075299	0.074965	0.145017	0	0.059749	0.343881	0.50586	0.12798	0.308428	0.141247	0	0.158728	0.028457	0.043584
Zea_mays_newGene_37053	0	0	0	0	0	0	0	0	0	0	0	0	0	0	0	0	0	0	0	0	0	0	0	0	0	0	0	0	0	0	0	0	0	0	0	0	0	0	0	0	0	0	0	0	0	0	0	0	0
GRMZM2G702884	0	0	0	0	0	0	0	0	0	0	0	0	0	0	0	0	0	0	0	0	0	0	0	0	0	0	0	0	0	0	0	0	0	0	0	0	0	0	0	0	0	0	0	0	0	0	0	0	0
GRMZM2G086841	12.7621	26.3532	5.45887	20.7245	26.1725	43.8026	4.13344	4.6555	16.6783	14.839	18.1563	21.7595	7.483	45.3251	41.1916	32.4549	14.5918	8.48259	73.0534	58.5802	82.7027	14.8532	26.4641	8.19956	19.9317	16.3557	28.228	30.3492	10.2277	29.9762	8.35854	16.8517	26.388	42.4262	50.8897	29.2732	23.1407	28.428	2.17109	19.2276	24.3787	14.9062	15.8439	63.2784	30.9086	55.6808	10.2166	31.2511	144.51
GRMZM2G702888	0	0	0	0	0	0	0	0	0	0	0	0	0.034142	0	0	0	0	0	0	0	0	0	0	0	0	0	0	0	0	0.027018	0	0	0	0	0	0	0	0	0	0	0	0.340601	0	0	0	0	0	0	0
GRMZM2G702889	5.34125	4.52172	5.15126	10.2417	14.0985	12.3756	5.91266	6.28196	5.49453	8.40961	5.9759	5.1358	4.78464	7.31896	7.35559	5.28018	5.41015	6.37227	11.1222	10.0114	9.66875	5.50179	6.65612	4.50288	3.36849	4.78223	6.59168	7.09994	3.02487	3.73047	4.53442	5.90731	7.36337	8.4281	10.6243	9.14569	5.06714	6.47232	8.55913	3.17393	8.19081	8.17245	5.20954	3.56212	5.96277	5.93516	7.03388	4.85155	9.9591
GRMZM2G530234	0	0	0	0	0.024993	0	0	0	0	0	0	0	0	0	0	0	0	0	0	0	0	0	0	0	0	0	0	0	0	0	0	0	0	0.003634	0	0	0	0	0	0	0	0	0	0	0	0	0	0	0
Zea_mays_newGene_23440	0	0	0	0	0	0	0	0	0	0	0	0	0	0.041107	0	0	0	0	0	0	0	0	0	0	0	0	0	0	0	0	0	0	0	0	0	0	0.096451	0	0	0	0	0	0	0	0	0	0	0	0
GRMZM2G060057	3.64253	2.37116	1.60348	13.3284	3.64386	2.43972	1.37411	2.7229	7.32368	41.5788	30.8301	8.4986	5.8768	12.3775	2.74439	2.43139	2.78898	2.43222	4.39874	5.43762	5.95613	6.29213	2.46366	19.4813	18.9063	10.8034	10.1665	24.6091	6.17436	3.62864	0.809732	2.6585	3.38299	0.952941	3.90192	11.1545	4.19671	2.73473	1.43719	19.3202	30.9371	10.8697	9.3475	9.68194	3.00317	4.24825	0.789481	9.18064	3.04645
Zea_mays_newGene_48778	0	0	0	0	0	0	0	0	0	0	0	0	0	0	0	0	0	0	0	0	0	0	0	0.100356	0	0	0	0	0	0	0	0	0	0	0	0	0	0	0	0	0	0	0	0	0	0	0	0	0
Zea_mays_newGene_48779	0	0	0	0	0	0	0	0	0	0	0	0	0	0	0	0	0	0	0	0	0	0.237988	0	0	0	0	0	0	0	0	0	0	0	0	0	0	0	0	0	0	0	0.061718	0	0	0	0.188984	0	0.059048	0
GRMZM2G426067	2.15348	1.70461	2.55356	2.87528	2.86479	3.20925	3.13108	2.1762	2.3017	2.75755	3.83267	1.55437	0.795965	1.55608	2.94895	1.98064	2.47486	2.78883	2.0793	2.48758	1.26543	2.44112	1.95431	3.31159	1.60891	2.31077	1.8916	2.57698	1.36303	0.635047	1.48851	1.93812	1.61539	1.55703	1.89667	2.34255	1.61403	2.9471	1.2634	1.23079	1.13172	3.54137	1.78354	1.59146	1.327	2.19029	1.73202	2.48796	1.8707
Zea_mays_newGene_39112	2.15505	2.05712	2.2559	2.67172	4.28674	2.07221	2.83284	1.87461	2.28857	6.70983	5.13863	3.62726	2.26975	2.34228	4.28567	2.01659	2.08533	2.07481	1.89606	2.37745	1.39067	4.71274	2.59699	2.28131	3.75798	4.61656	4.59696	2.28187	2.09379	1.9276	1.77627	2.64279	2.06014	2.8379	2.56455	3.08897	2.1275	2.66844	2.57321	2.85222	4.61222	4.17927	2.52201	2.33567	3.18321	2.13594	2.29406	2.16042	1.89365
GRMZM2G423423	0	0	0	0	0	0.040251	0.156406	0	0	0	0	0	0	0.12126	0.195515	0	0	0.047726	0.048284	0	0.124866	0.032067	0.043628	0	0	0.015882	0.043783	0	0.04029	0.082788	0	0	0	0	0	0.133902	0.044657	0	0	0	0.58524	0	0.805795	0.029517	0.234429	0	0	0.026169	0.058098
GRMZM5G869482	4.1151	7.16395	3.87505	4.26341	3.20536	1.83329	1.94258	6.04549	1.25666	2.10956	3.42805	4.29574	6.46309	13.8259	5.15271	6.33394	5.82729	7.33694	6.81721	2.99603	8.53331	2.78711	7.98328	6.7614	1.67571	4.1501	5.69437	15.9571	7.70968	7.71488	7.23762	2.65758	6.57222	2.95193	2.80291	2.17568	7.94544	5.1531	3.74129	2.47545	6.20233	5.60541	5.90923	9.04177	9.49623	4.01281	4.61556	3.56788	3.27266
Zea_mays_newGene_48772	4.16327	5.45924	5.25798	13.0266	10.5195	4.83888	7.16775	8.4635	3.86988	5.28275	3.05186	4.57641	8.15235	10.4839	10.5267	7.42624	7.27275	6.43631	11.3951	12.9907	9.69053	3.64019	8.43212	7.15336	1.96864	6.18849	4.60132	7.6051	5.92583	7.86552	6.54655	4.84157	6.85914	10.3374	9.44496	7.2998	5.17482	5.22314	5.71003	5.59583	7.65858	6.14944	7.77062	6.95317	14.8265	4.12316	4.29444	4.76817	9.76902
Zea_mays_newGene_1236	0.138166	0.04127	0.104588	0.084708	0.46851	0.130295	0.266446	0.284139	0	0.465324	0.501228	0.235305	0	0.281437	0.145427	0	0.367124	0.10909	0.108057	0.122384	0.243493	0.143425	0.099306	0	0.052436	0.70949	0	0.215435	0.047186	0	0.290817	0.100317	0.212077	0.106342	0	0.051481	0.037564	0.254213	0.152882	0.22987	0.087041	0.47493	0.322804	0	0	0.189496	0.050587	0.094702	0.143027
Zea_mays_newGene_48775	0	0.014165	0.012413	0	0	0.04411	0.00725	0.025031	0	0	0	0	0	0	0	0	0	0	0	0	0.013932	0.00625	0	0	0	0	0	0.006029	0	0	0	0	0	0.006656	0	0	0.022587	0	0	0.005064	0	0	0	0	0	0	0.053607	0	0
Zea_mays_newGene_48777	0	0	0	0	0	0	0	0	0	0	0	0	0	0	0	0	0	0	0	0	0.203972	0.067488	0	0	0	0	0	0	0	0	0	0	0	0	0	0	0	0	0	0	0	0	0	0	0	0	0	0	0
GRMZM2G473016	0	0	0.049449	0	0	0	0	0.068034	0	0.064115	0	0	0.031354	0.092401	0.079246	0	0	0	0	0	0.040067	0	0	0	0	0	0	0	0	0.030688	0	0	0.022286	0	0	0	0.027355	0.147461	0	0	0	0.041892	0	0.036956	0.123267	0	0	0	0
GRMZM2G083176	55.1226	45.7132	61.7711	6.09163	11.1522	6.42098	49.7325	69.9408	37.6234	13.8398	14.9407	26.8261	11.3122	17.1771	11.4096	41.5663	47.3997	73.8263	6.28491	4.65044	4.02674	54.4033	36.7072	64.9494	16.0074	20.2757	20.5308	32.8325	24.48	14.1568	52.9128	53.8806	58.3235	4.4596	6.3316	4.99253	26.6249	26.6377	25.0155	11.4604	16.3978	20.774	15.129	16.1463	10.9133	29.5535	53.6237	33.6782	3.87532
AC185593.3_FG003	0.331205	0.552442	0.289129	1.53706	3.30627	1.72608	1.22902	0.698841	1.50464	1.21789	0.759097	1.03991	0.928316	1.23655	1.25456	0.501661	0.330954	0.421255	1.33746	1.34356	1.94362	0.091741	1.83851	0.273583	0.586633	0.761303	2.21021	0.241187	0.379366	0.583868	0.431543	1.00049	0.321591	3.55891	4.76272	1.46443	0.146476	0.247295	0.658766	0.76967	2.78965	0.613706	1.41613	1.02225	0.666616	0.95042	1.98958	0.767549	2.36394
AC211577.3_FG002	0	0	0	0	0	0	0	0	0	0	0	0	0	0	0	0	0	0	0	0	0	0	0	0	0	0	0	0	0	0	0	0	0	0	0	0	0	0	0	0	0	0	0	0	0	0	0	0	0
Zea_mays_newGene_46398	0	0	0	0	0	0.053636	0	0.114274	0	0	0.483054	0	0.252756	0	0	0	0.087323	0	0.116701	0	0	0	0	0.355939	0	0.073831	0	0	0.272242	0.286067	0.141222	0.200666	0.191119	0	0	0.224454	0	0.105507	0	0	0	0.354188	0.149581	0.240643	0.554996	0	0	0	0
Zea_mays_newGene_46399	0.759999	1.14001	0.949935	4.55133	3.10551	4.25877	1.36608	1.76854	2.02122	0.492754	0.500822	1.41982	1.84832	1.67353	2.03639	0.8984	1.11593	1.71782	2.19624	2.7052	2.15424	1.46413	1.48796	1.39327	1.14291	1.9007	1.71355	0.909013	1.51086	2.45177	0.941651	1.45152	1.33943	3.16016	4.69699	4.38118	1.22414	1.49481	2.09767	1.6599	1.31966	1.77325	1.75347	2.02624	1.53112	1.347	0.936883	1.04251	4.366
GRMZM2G061314	0.135726	0.283774	0.230927	0	0.601019	0.094633	0.152998	0.183562	0	0	0	0.167271	0.256518	0.112463	0.468124	0.110319	0.069142	0.008066	0.196651	0.215716	0.026028	0.014485	0.027029	0.080896	0.010048	0	0	2.86203	0.08343	0.062231	0.025867	0.096503	0.095439	0.044865	0.033477	0.286617	0.094966	0.142767	0	0	0.601977	0.894385	0.240427	0.644963	0.452595	0.300711	0.050829	0.098404	0.225107
Zea_mays_newGene_30693	1.30649	1.18287	1.51613	0.709402	0.176743	0.317708	0.811631	1.79306	1.77626	0.34153	1.26216	0.56076	0.306617	0.157283	0.028917	3.25765	1.4105	1.23882	0.52053	1.08633	0.480327	0.604749	0.516379	2.06131	0.756174	0.395186	0.737188	0.134474	0.3271	0.145108	0.671807	1.70225	1.18758	0.54485	1.34145	1.11641	0.565686	0.373122	1.07929	0.418253	0.251739	0.271741	0.13983	0	0.127163	1.85103	1.05373	1.55154	0.899062
GRMZM5G865483	0	0	0	0	0	0	0	0	0	0	0	0	0	0	0	0	0	0	0	0	0	0	0	0	0	0	0	0	0	0	0	0	0	0	0	0	0	0	0	0	0	0	0	0	0	0	0	0	0
Zea_mays_newGene_30697	0.924338	3.05853	0.345461	1.8849	0.239254	1.12716	0.560941	0.345051	0.116618	0.055853	0.024414	0.938948	5.31069	2.6949	1.5803	2.48451	2.63678	2.74304	1.75226	1.73357	7.33479	0.625151	3.34877	2.19574	0.242333	0.748336	0.111006	1.97659	2.04384	4.7118	2.72649	1.01561	0.605211	0	2.85577	1.85564	1.27596	1.75361	9.03268	1.73182	0	1.474	1.15423	1.89523	8.0147	1.2438	0.202489	0.610022	2.57664
Zea_mays_newGene_46391	0	0	0	0	0	0	0	0	0	0.965441	0.487552	0	0	0	0	0	0	0	0	0	0	0	0	0	0	0	0	0	0	0	0	0	0	0.012541	0	0	0	0	0	0	0	0	0	0	0	0	0	0	0
Zea_mays_newGene_46392	0	0	0	0	0	0	0	0	0	0	0	0	0	0	0	0	0.082897	0	0	0	0.190952	0	0	0	0	0	0	0	0	0	0	0	0	0	0	0	0.179792	0	0	0	0.422737	0	0	0	0	0	0	0	0
Zea_mays_newGene_46394	0	0	0	0.183516	0.172615	0.374389	0.364534	0.475439	0	0	0	0	0	0.247524	0.238942	0	0.26517	0	0	0	0	0	0	0.539964	0	0.117579	0	0	0.110123	0.370593	0.358573	0	0.363506	0.169187	0	0	0.556222	0.686763	0.345017	0	0.264101	0	0	0	0.273009	0.146645	0.226533	0.24435	0.229264
Zea_mays_newGene_46395	0	0	0.324703	0	0	0	0	0	0	0	0	0	0	0	0	0	0	0	0.288678	0	0.278167	0	0	0.036005	0	0	0	0.162642	0	0	0	0	0	0.149137	0	0	0	0	0.277874	0	0	0	0	0.088757	0	0	0.210485	0	0
GRMZM2G061318	0	0	0	0	0	0	0	0	0	0	0	0	0	0	0	0	0	0	0	0	0	0	0	0	0	0	0	0	0	0	0	0	0	0	0	0	0	0	0	0	0	0	0	0	0	0	0	0	0
GRMZM2G035531	0	0.202742	0.128955	0.532752	0.659717	0.786412	0.227101	0.927044	0.980767	1.01911	0.208813	0.377424	0.610981	0.441027	2.51245	0.288914	0.074179	0.065567	0.562154	0.454407	0.477963	1.97662	0.559394	0.687091	0.225784	2.39352	0.447962	0	0.131233	0.312571	0	0.068514	0.224597	0.192491	0.149478	0.403229	0.427938	0.181387	0.506534	0.903464	1.37471	3.76821	0.229578	0.232498	0.267577	0.078372	0.122031	0.031059	0.02329
GRMZM5G861307	0	0.067492	0	0.024273	0.116753	0	0	0.13247	0	0	0	0	0	0	0	0.074378	0	0	0	0.059031	0	0	0	0	0	0.013416	0	0	0	0	0.023274	0	0	0.037503	0.041006	0.109298	0	0	0	0	0	0	0.062405	0.071005	0	0	0	0	0.057455
GRMZM2G103812	9.54616	15.0603	15.0845	41.4579	53.285	36.8927	32.4345	64.6004	36.768	17.2246	23.8324	14.7131	19.3913	18.0362	61.2129	19.3809	23.2637	27.9727	68.247	33.7734	45.7475	132.07	22.9833	35.9522	5.37426	28.8516	10.6731	18.3638	6.70752	12.3307	16.1377	12.1671	19.7254	41.9885	26.0935	23.3897	89.6933	33.0797	113.087	12.4335	17.2161	82.7898	26.0948	11.2581	37.4814	20.4113	20.8826	13.4713	29.89
GRMZM2G363520	0.053823	0.057506	0	0.148496	0.100022	0.011754	0.029115	0.03943	0.061755	0.149264	0.084046	0.028684	0.11696	0.039881	0.267785	0.036563	0.043083	0.016136	0.135373	0.14772	0.123207	0.285378	0.268963	0.01732	0.092642	0.847528	0	0.132792	0.023055	0.022445	0.044746	0.046726	0	0.153166	0.041144	0.090653	0.20521	0.147787	0	0.074959	0.032139	0.589595	0.02142	0.009835	0.22288	0.030042	0	0	0.07161
GRMZM2G030727	0.112345	0	0.191143	0.513222	1.27591	0.205981	0.111923	0	0.108016	0.140017	0.145072	0.396282	0.256176	0.409407	0.311387	0.275083	0.170187	0.160405	0.233077	0.406697	0.517256	0.146305	0.236169	0	0	0.083911	0	0.390677	0	0.066557	0.112944	0.022526	0.117264	0.848839	1.12586	0.299315	0.344161	0.599682	0	0.180442	0.837782	0.381819	0	0.199713	0.271703	0.194835	0.224637	0.206526	0.251994
Zea_mays_newGene_36696	0	0	0	0.089323	0.337231	0	0	0.034791	0	0	0	0	0	0	0.406213	0	0	0	2.25632	0.382233	0	0.048485	0	0	0	0.036503	0	0	0	0.006568	0	0	0	0	0.080508	0.037126	0.026461	0.115125	0	0	0.079801	1.76839	0	0	0.021177	0	0	0	0.146212
Zea_mays_newGene_36694	0	0.929955	0.28817	0.67963	1.27116	0.171902	0.20018	0.372829	0.652471	0	0.70201	0.436692	0.206901	1.27975	0.610875	0.938149	0.466403	1.0064	0.4242	0.274093	0	0	0.807232	0	0.295546	0.576363	3.11556	0.545657	0.232494	0	1.18357	0.976176	0.773411	0.360299	0.300714	0.68105	0	0.587669	0	0.536367	2.30378	0.983216	0.492115	0.45025	0.648386	0.744614	0.84227	0.512996	0
AC195367.3_FG001	0	0	0	0	0	0	0	0	0	0	0	0	0	0	0	0	0	0	0	0	0	0	0	0	0	0	0	0	0	0	0	0	0	0	0	0	0	0	0	0	0	0	0	0	0	0	0	0	0
GRMZM2G105245	0	0	0	0	0.196695	0.220264	0	0	0	0	0	0	0.276891	0	0.089197	0	0	0	0.121954	0.19308	0.230011	0	0	0.096143	0	0	0	0	0	0.047385	0.056557	0	0	0.200685	0.605912	0.235201	0.071562	0	0	0	0	0.147517	0	0.38852	0.108624	0	0	0	0.297708
GRMZM2G388585	2.55359	2.86892	2.48335	3.63166	5.16305	5.38871	6.88829	7.89104	6.56932	3.61594	8.84997	4.7579	4.33561	2.64982	9.56805	3.18811	2.65553	2.74787	8.04694	4.61126	7.70054	22.4845	1.91472	12.0843	1.76279	6.44739	2.05689	2.73779	3.24659	3.20831	1.6075	1.69265	2.5476	2.75613	2.02752	5.85705	10.4377	6.01984	16.6288	3.38559	3.64191	9.79367	5.38415	2.76203	14.5441	3.58728	2.19778	2.49	5.79348
GRMZM2G074718	6.84617	5.41547	5.62019	10.6403	11.6943	8.81708	8.82527	7.38465	9.52549	10.0545	9.80211	8.80641	7.26359	7.30401	8.11387	3.81341	5.81911	4.88707	9.44331	10.4939	6.11563	6.04473	7.40241	5.40161	10.3486	8.25109	11.4242	6.42752	4.69516	6.58057	5.26795	8.39191	6.50693	8.40851	10.4908	11.4697	4.31783	6.50969	4.86871	7.39415	8.88091	9.22748	7.88255	4.65565	9.82558	7.56623	7.78454	7.00941	8.91061
GRMZM2G168758	0.093957	0.046901	0.307396	2.15765	4.18702	7.08609	1.26051	0.882771	0.880576	1.59387	0.209244	0.505385	0.271056	1.08046	2.81876	0.234451	0.470474	0.215419	2.2261	1.09627	1.7441	0.845612	0.514708	0.230351	0.142641	0.46641	0.198179	0.274655	0.389187	0.416194	0.34068	0.337567	0.022582	1.14295	3.62056	2.53957	0.493456	0.829726	0.098924	0.343083	1.82388	3.16859	0.197951	0.630466	0.298304	0.109544	0.770209	0.443191	1.60829
GRMZM2G083572	0.729738	0.448882	0.764812	0.171634	3.71715	2.05641	0.574735	0.105292	0.041078	0.039917	0.063449	0.480853	1.29834	0.084386	0.168254	0.055361	1.36524	1.34168	0.219563	3.91656	1.28932	0.745492	0.934117	0.033576	0.207288	1.05878	0.044028	1.54622	0.802447	1.0932	0.921318	1.02325	0.847781	2.75535	0.046273	2.52387	0.503691	0.875748	0.837206	0.760211	1.03098	0.063161	0.129988	1.10257	0.331257	1.57225	0.035012	1.56084	2.79953
GRMZM2G020357	0	0	0	0	0	0	0	0	0	0	0	0	0	0	0	0	0.035845	0	0.065083	0	0	0	0	0	0.00992	0	0	0	0	0	0	0	0	0.371665	0	0	0	0	0	0	0	0	0	0	0	0	0	0	0
Zea_mays_newGene_34279	1.37084	0.195748	0.104444	8.42709	7.75636	4.82769	1.39858	1.32984	1.26672	0	0	1.04412	1.27784	1.59635	1.4061	0.933376	0.557447	0.41774	5.40203	4.46249	2.6808	0.989988	1.32355	0.909035	0.313754	0.848001	1.41505	1.04507	0.166437	0.749872	0.910752	1.22437	0.982831	0.031375	6.03909	4.90212	0.252015	0.052382	1.45579	0.661225	1.28019	0.034589	1.13032	0	4.33087	1.07211	1.50508	1.09239	8.36082
Zea_mays_newGene_40569	0	0	0	0	0	0	0	0	0	0	0	0	0	0	0	0	0	0	0	0	0	0	0	0	0	0	0	0	0	0	0	0	0	0	0	0	0	0	0	0	0	0	0	0	0	0	0	0	0
GRMZM2G180728	0.345512	0.302182	0.663776	2.22361	1.93783	1.84918	0.819631	0.907394	0.747232	0.551115	0.64536	0.804587	1.15938	1.07629	3.28346	0.403621	0.305311	0.679921	1.21014	1.39488	1.12076	1.394	1.78859	0.712413	0.718449	1.47397	0.845366	0.802488	0.47333	0.33242	0.243766	0.366729	0.299026	1.25223	1.11881	1.3118	0.541365	0.79517	1.49094	0.627067	1.26355	1.03617	0.955844	0.9081	1.62583	0.246431	0.36275	0.591095	0.911101
Zea_mays_newGene_34272	0	0	0	0	0	0	0	0	0	0	0	0	0	0	0	0	0	0	0	0	0	0	0	0	0	0	0	0	0	0	0	0	0	0.060619	0	0	0	0	0	0	0	0	0	0	0	0	0	0	0.063964
GRMZM2G180724	4.08535	2.22087	4.59632	56.6109	58.4506	65.7657	7.33308	13.9784	14.1131	6.9647	4.94424	4.89412	15.6693	11.1484	18.1119	4.50984	4.27237	6.7674	41.5188	41.0232	23.4949	8.37722	8.46915	6.89287	1.51241	8.31966	5.23808	9.01043	2.25566	7.62767	3.73306	5.37196	5.44261	44.576	37.1497	29.658	4.83657	8.18162	9.90455	4.72679	11.2897	8.79408	10.4567	2.45456	33.2469	9.57899	8.35238	6.12113	42.4525
GRMZM2G150841	0.678756	0	0.266713	0	0	2.29752	1.26471	0.429965	0.084793	0.303773	2.02527	0.914812	1.33403	0.361714	2.64755	0.18991	0.230113	0.378661	2.91099	1.2168	4.04709	7.55305	0	1.93985	0.01012	3.28585	0	1.28616	0.738472	2.16557	0.04588	0	0	0.983798	0	0.662259	3.53506	0.569774	0.135762	1.41141	0	0.457426	1.91496	1.11933	15.7	0.615087	0.658717	0.363639	1.12135
GRMZM2G180720	9.1358	9.73491	12.3184	9.00573	13.3305	12.741	10.8559	15.4997	12.4918	16.2726	8.49855	10.3734	11.1027	15.7745	13.7838	10.7622	11.3404	10.6062	12.5158	12.5989	11.6078	12.5102	17.6475	22.1298	7.1751	12.4192	9.79076	14.9689	9.40554	8.54277	8.17974	10.0793	11.4882	7.49862	13.429	10.8327	12.4228	13.5617	20.2355	11.5113	12.9254	23.3331	9.36218	10.6299	9.69875	9.36488	11.7467	8.06292	9.1341
Zea_mays_newGene_34274	0	0	0	0	0	0	0	0	0	0	0	0	0	0	0	0	0	0	0	0	0	0	0	0	0	0	0	0	0	0	0	0	0	0	0	0	0	0	0	0	0	0	0	0	0	0	0	0	0
Zea_mays_newGene_34275	0	0.019961	0.242788	0.370054	0.113156	0	0	0	0	0	0	0	0.111264	0.250301	0.423649	0	0.051952	0	0.191332	0.590697	0.225028	0.156279	0.059853	0.06263	0	0	0.677882	0	0	0	0	0	0.1445	0.960736	0	0.266902	0	0.337926	0.906338	0.03427	0.343211	0.115777	0.079238	0.153503	0.07435	0.298824	0	0.223185	0
GRMZM2G374817	0	0	0	0	0	0	0	0	0	0	0	0	0	0	0	0	0	0	0	0	0	0	0	0	0	0	0	0	0	0	0	0	0	0	0	0	0	0	0	0	0	0	0	0	0	0	0	0	0
GRMZM2G374812	3.33044	1.50228	2.16485	16.9233	8.65113	6.85211	5.53567	8.59961	6.7017	4.89328	10.0713	2.42612	6.79907	1.70162	4.50386	4.2781	4.18777	4.4634	6.25929	7.10553	7.27499	10.8204	2.02541	2.98677	2.45514	9.17171	1.44108	3.27215	7.91803	7.20423	3.24686	1.7299	2.65508	6.83621	5.76576	13.6965	8.0054	3.45777	5.67569	6.40095	2.58775	4.75137	3.12895	4.54829	8.87972	3.7101	2.48984	6.85839	4.48301
Zea_mays_newGene_30962	0	0	0	0	0	0	0	0	0	0	0	0	0	0	0	0	0	0	0	0	0	0	0	0	0	0	0	0	0	0	0	0	0	0	0	0	0	0	0	0	0	0	0	0	0	0	0	0	0
GRMZM2G118462	20.1808	20.7043	17.1138	21.8547	38.645	30.1068	22.1107	18.017	19.3556	40.3919	45.6362	53.5852	31.8752	77.8193	53.526	21.3895	17.9328	19.1127	30.8218	29.3813	33.7307	29.3968	44.4738	24.9073	48.6996	28.5256	70.847	71.1672	37.2095	25.5013	21.617	21.1141	22.1127	23.7266	32.9665	26.7374	26.6946	40.5102	19.2726	38.0963	65.8266	32.1882	36.6031	51.1094	32.4478	35.201	26.0683	36.9314	40.0599
Zea_mays_newGene_30961	1.54893	2.53347	2.18775	0.225825	0	0.250534	1.48986	0.357516	0.497907	1.91429	1.26273	2.32955	0	0.371297	0.551671	1.40659	0.892902	0.958664	0.504276	0.214708	0.350717	0.466767	2.07276	0.331687	3.14084	1.58645	1.74705	0.766014	0.406027	0.064418	2.59525	3.39023	2.11753	0.144309	0	0.061287	0.386113	1.15098	0.561769	0.690699	1.40518	0	0.230523	0.367821	0	0.712545	1.10572	0.312014	0.562075
Zea_mays_newGene_49283	10.6618	9.94764	12.5056	159.249	161.959	147.933	29.0826	55.5834	46.1257	36.3323	20.9927	22.2768	54.7458	42.2844	71.1424	10.2127	14.5855	16.1635	90.7952	116.533	78.8531	28.5679	31.6991	26.1779	10.1551	31.5596	29.5725	25.2728	9.28736	34.457	12.9587	18.4052	16.5882	109.577	91.1466	64.9883	15.484	26.8375	53.6757	19.923	60.8668	38.0201	34.079	14.096	93.2412	18.9846	27.796	12.988	100.476
Zea_mays_newGene_30964	0	0	0	0	0	0	0	0	0	0	0	0	0	0	0	0	0	0	0.038419	0	0	0	0	0	0	0	0	0	0	0	0	0	0	0	0.086118	0	0	0	0	0	0	0	0	0	0	0	0	0	0
Zea_mays_newGene_30965	0	0	0	0	0	0	0	0	0	0	0	0	0	0	0	0	0	0	0	0	0	0	0	0	0	0	0	0	0	0	0	0	0	0	0.099848	0	0	0	0	0	0	0	0	0	0	0	0	0	0
GRMZM2G113239	2.34585	3.7314	2.66912	15.5344	25.9892	15.1024	6.4977	8.19009	5.55533	7.00697	6.22628	4.29507	4.74591	5.64073	9.13196	3.57324	2.91644	5.1021	15.3971	16.6087	13.2872	7.07932	4.98411	5.6646	2.58266	5.74829	4.87495	4.73605	1.64675	4.13296	4.53446	5.82417	2.93172	9.75498	12.6474	12.9611	4.60206	6.24997	12.4124	5.51634	5.4051	6.45144	4.56761	2.95348	8.66075	3.13262	4.01198	2.11348	13.2035
GRMZM2G113238	0	0	0	0	0	0	0	0	0	0	0	0	0	0	0	0	0	0	0	0	0	0	0	0	0	0	0	0	0	0	0	0	0	0	0	0	0	0	0	0	0	0.034489	0	0	0	0	0	0	0
GRMZM2G404676	0	0	0	0	0	0	0	0	0	0.116816	0.030547	0	0	0.032522	0	0	0	0	0	0	0.045378	0	0	0	0	0	0	0	0	0	0	0	0	0	0	0.040662	0	0	0	0	0	0	0	0	0.258406	0	0	0.068585	0
GRMZM2G021912	2.85128	2.76862	2.00359	3.93073	5.51132	11.2433	5.47863	6.87433	8.68957	13.7518	15.3704	8.05676	9.23391	7.24203	22.7492	2.5547	2.88243	2.17703	11.0486	9.01878	22.6591	48.1355	4.55851	6.06461	5.8893	14.4612	6.63279	5.32753	5.56775	10.449	1.94322	2.52034	2.13744	6.31681	4.62057	6.63589	21.8102	11.792	20.8566	9.70384	12.2414	11.695	9.91908	7.29683	13.7786	2.83656	2.30081	2.63659	4.52445
GRMZM2G113232	5.59021	6.06326	6.71727	4.97519	6.05209	4.615	4.89751	4.84936	3.1345	4.69631	5.39889	5.74403	4.55118	6.75112	4.78238	5.38258	6.64395	6.45228	4.15493	3.98813	4.79517	4.58551	7.68324	6.79424	3.25368	3.83365	5.31027	7.03001	6.47183	4.5812	6.16779	5.47671	6.56962	4.36367	5.07266	3.74831	6.44925	7.3892	6.96199	3.87336	4.78209	4.97538	4.64584	6.13586	6.02	4.21778	5.93412	5.24949	4.37828
GRMZM2G113235	0	0	0	0	0.033645	0	0	0	0	0	0	0	0	0	0	0	0	0	0	0	0	0	0.038018	0	0	0.065775	0	0	0.072895	0	0	0	0	0	0	0	0	0	0	0	0	0.082043	0	0	0	0	0	0	0.098179
GRMZM2G142816	0.163216	0	0.072085	0.06072	0.144866	0.40021	0.088262	0.491286	0	0.500837	0.158406	0.072339	0.194071	0	0.037775	0.065967	0	0.103656	0.097749	0	0.105693	0.100563	0.223679	0.050642	0	0	0.227184	0.050174	0.131316	0.136996	0.093053	0.083611	0	0.137248	0.013376	0	0.030148	0	0.113348	0.119149	0.05173	0.215425	0.144379	0.239521	0.448762	0	0.052515	0.023344	0.084781
GRMZM2G072780	1.71306	0.045257	0.102767	0.160279	0.059905	0.20286	0.560164	0.407195	0	2.0228	1.03623	0	1.06735	0.026545	0.303461	0.307839	0.140665	0	1.70024	0.03866	2.28668	0.946921	0	1.12963	0.077815	1.05668	0	0.255784	0.816127	3.26886	0.06347	0	0	0.556908	0	0.405587	1.70824	0.009053	0.376934	0.376376	0.087254	0.312495	2.89362	0.967864	7.97894	1.30788	0.176387	1.91706	0.876942
Zea_mays_newGene_36528	0	0	0	0	0	0	0	0	0	0	0	0	0	0	0	0	0	0	0	0	0	0	0	0	0	0	0	0	0	0	0	0	0	0	0	0	0	0	0	0	0	0	0	0	0	0	0	0	0
Zea_mays_newGene_36529	0.02351	0	0	0	0	0	0	0	0	0	0	0	0	0	0	0	0	0	0	0	0	0	0	0	0	0	0	0	0	0	0	0	0	0	0	0	0	0	0	0	0	0	0	0	0	0	0	0	0
GRMZM2G450647	0	0	0	0	0	0	0	0	0	0	0.045617	0	0	0	0	0	0	0	0	0	0	0	0	0	0	0	0	0	0	0	0	0	0	0	0	0	0	0	0	0	0	0	0	0	0	0	0	0	0
Zea_mays_newGene_48482	0.218087	0.076655	0.469922	0.113724	0	0	0	0.207039	0	0.20002	0.238191	0.07085	0.079993	0.510972	0.381849	0	0.189936	0.155291	0.284961	0.132008	0.572782	0.030038	0.140942	0.286614	0.104952	0.042669	0.180882	0.239481	0.37289	0.214718	0.421751	0.05244	0.599538	0	0	0.088704	0.355261	0.473278	0.163967	0.062053	0.178563	0.227535	0	0.337329	0	0.092861	0.192383	0.13066	0.28768
GRMZM2G102149	0	0	0	0	0.361873	0.122146	0	0	0.168534	0	0.279737	0	0.105554	0	0.765002	0	0	0	0.092799	0.300561	0.267645	0.225514	0	0.19934	0.247899	0	0.139557	0	0	0.200697	0	0	0	0	0.773119	0.22136	0.154856	0	0	0.023325	0.095299	0	0	0.108685	0.169138	0	0	0	0.149107
GRMZM2G006965	5.03108	4.88894	5.76229	9.31986	10.5769	8.27894	4.60745	5.35138	3.04944	4.79083	3.48016	3.94364	5.49528	6.64443	5.47957	6.07364	6.22786	6.28772	10.2658	9.88133	8.34407	5.13195	5.92845	5.24145	2.9871	4.31076	5.91821	6.49733	4.84951	4.98395	6.13855	5.81155	5.94108	11.2773	7.96561	7.70937	3.96203	6.86626	6.41999	3.90694	5.1725	5.65661	6.11825	6.31553	8.62908	5.06237	5.27709	5.15448	8.95868
Zea_mays_newGene_6537	0	0	0	0	0	0	0	0	0	0	0	0	0	0	0	0	0	0	0	0	0	0	0	0	0	0	0	0	0	0	0	0	0	0	0	0	0	0	0	0	0.422516	0	0	0	0	0	0	0	0
Zea_mays_newGene_48488	8.89008	10.9469	15.2747	15.0934	26.265	11.9689	11.9335	13.0228	11.9006	15.6046	12.5815	8.41555	5.30666	8.8844	12.6511	6.57165	12.6282	12.4413	9.35714	13.6011	13.388	8.65608	19.6745	7.15146	8.48739	12.6286	21.03	4.78158	7.0857	5.14588	13.9112	17.6593	16.9483	27.0646	28.4709	24.1094	4.9131	6.97398	6.03128	8.50109	24.3274	12.4807	8.28414	3.78739	3.27982	9.25285	18.8912	8.73587	8.76888
Zea_mays_newGene_48489	0	0	0	0	0	0	0	0	0	0	0	0	0	0	0	0	0	0	0	0.000256	0	0	0	0	0	0	0	0	0	0	0	0	0	0.107287	0.002507	0	0	0	0	0	0.056516	0.002723	0	0	0	0	0	0	0
GRMZM2G457267	0.791677	0.787287	1.20403	1.76741	2.99306	3.68361	1.37111	1.38826	1.8207	1.26876	0.837349	0.661926	0.940358	0.745167	3.54492	0.448581	0.678585	0.82476	2.72992	2.51868	2.02265	5.07003	1.45602	1.31514	1.74361	1.77596	1.4554	0.89993	0.675503	0.85213	0.691999	0.889361	0.770884	2.59776	1.75414	1.56275	2.69335	0.975702	1.40342	1.36175	2.39068	2.46618	1.39173	1.24674	1.6792	0.74442	0.586815	0.702726	3.0151
GRMZM2G176943	0	0	0	0	0	0	0	0	0	0	0	0	0	0	0	0	0	0	0	0	0	0	0	0	0	0	0	0	0	0	0	0	0	0	0	0	0	0	0	0	0	0	0	0	0	0	0	0	0
GRMZM2G155317	1.00143	1.47075	1.14421	2.48759	5.502	4.01673	1.70543	1.02789	1.66555	2.17825	1.55382	1.52593	1.31999	1.82927	2.7307	1.65077	1.93398	1.20305	2.61785	4.28834	2.33276	2.38026	2.61392	1.36727	0.482613	1.22013	2.19757	3.14414	1.19616	1.59395	1.17358	1.29678	1.56612	4.75944	4.23361	2.70306	1.05496	2.55761	1.9851	1.40286	3.1543	3.54412	2.16579	2.32118	1.92731	1.87832	1.0495	1.52442	3.92509
GRMZM2G155314	0	0	0.032125	0.37032	0.755277	0.52396	0.113095	0	0	0	0	0.099497	0	0	0	0	0.073612	0.082739	0.161758	0.289685	0.073533	0.061538	0	0	0.049458	0	0.031548	0	0	0	0.098592	0	0.022219	0.228737	0.306955	0.13167	0	0.077681	0.022384	0	0	0.14151	0	0	0.057621	0	0.062164	0	0.066061
GRMZM2G155312	3.52588	3.54067	3.42392	6.44393	8.06092	5.45387	3.64698	4.4633	2.5577	4.09328	4.51674	4.61419	3.91419	5.19204	5.57059	4.53529	4.35654	4.72781	6.90593	5.68117	5.5112	4.98832	5.29558	4.26342	2.42158	4.30564	5.30381	5.28978	4.00059	3.96834	4.48587	3.9228	4.33661	6.77353	5.45366	5.0439	4.50784	5.77811	6.01158	3.51199	4.77175	4.87017	4.04046	5.09318	7.41892	4.38633	4.62374	3.80652	7.03052
GRMZM5G888228	0	0	0	0	0	0	0	0	0	0	0	0	0	0	0	0	0	0	0	0	0	0	0	0	0	0	0	0	0	0	0	0	0	0	0	0	0	0	0	0	0	0	0	0	0	0	0	0	0
GRMZM2G302233	48.933	54.7295	59.7012	70.699	55.0891	44.004	52.2126	44.146	38.2998	54.0367	54.7392	45.2496	82.441	54.1147	32.4986	65.1048	61.4521	60.1187	67.0303	62.9522	49.9149	23.8827	59.1688	45.3714	34.2062	35.5516	47.9923	57.132	60.0453	74.4256	79.4496	60.8316	63.1207	87.7086	63.1654	59.7012	43.3095	49.6159	52.2713	35.6927	34.1779	29.0231	48.6046	51.7613	105.787	49.2415	68.004	48.1799	109.294
GRMZM2G440016	0	0	0	0	0	0	0	0	0	0	0	0	0	0	0	0	0	0	0	0	0	0	0	0	0	0	0	0	0	0	0	0	0	0	0	0	0	0	0	0	0	0	0	0	0	0	0	0	0
GRMZM2G134313	37.3693	35.4021	37.5574	20.4798	16.0831	18.5594	36.5592	36.2604	30.6261	42.6943	44.8757	28.369	27.6215	33.531	22.6379	33.7861	36.6915	38.2256	18.0635	22.2998	17.4184	33.3503	35.0933	54.8373	25.2571	26.4776	31.004	30.2418	32.6071	29.4664	35.8715	39.9613	43.9603	22.4045	18.3474	18.526	34.1469	31.5301	40.1109	21.5179	24.7962	25.3593	32.7384	34.9784	27.5007	41.91	40.4489	34.4529	27.5455
GRMZM2G702038	0	0	0	0	0	0	0	0	0	0	0	0	0	0	0	0	0	0	0	0	0	0	0	0	0	0	0	0	0	0	0	0	0	0	0	0	0	0	0	0	0	0	0	0	0	0	0	0	0
GRMZM2G119485	0.863657	1.64715	1.26952	3.85342	2.78636	3.44048	1.29092	1.78579	1.83695	2.95653	1.59443	1.09026	1.8668	1.10383	4.28846	0.507656	0.460397	1.26994	1.88747	2.44339	2.35994	1.84866	2.09068	0.424832	1.24163	1.80685	2.1901	1.68388	0.987986	1.35947	1.13915	1.87054	1.40866	2.70001	3.82839	1.83885	1.4748	0.86649	1.94618	2.17851	2.80932	2.13418	1.70496	0.829224	0.820792	0.997482	0.792223	1.2404	2.76938
Zea_mays_newGene_47933	0	0	0	0.05892	0.034067	0.015283	0	0	0	0	0	0	0	0	0	0	0	0	0.050478	0.123792	0.131145	0	0	0	0	0	0	0	0	0	0	0	0	0.056848	0.052157	0.038178	0	0	0	0	0	0	0	0	0	0	0	0	0.085193
GRMZM2G039648	0.151545	0.138847	0.671409	0	0.658366	1.0524	0.308508	0	0.540858	0.310995	0.800392	0	0	0.06729	0	0.378395	0.634816	0	0.270765	1.36968	0.617528	0	0	0.992066	0.151776	0.365152	0	0	0.51272	0.677083	0	0.478437	0	0.209512	0	1.59343	0	0.759966	0	0	0.911728	0.574309	0	1.11547	0	0.808097	0.457019	0	0
Zea_mays_newGene_47935	0	0	0	0	0	0	0	0	0	0	0	0	0	0	0	0	0	0	0	0	0.203972	0	0	0	0	0	0	0	0	0	0	0	0	0	0	0	0	0	0	0	0	0	0	0	0	0	0	0	0
Zea_mays_newGene_47934	0	0	0	0.17296	0.141699	0.226699	0	0	0	0	0	0	0	0	0	0	0	0	0	0	0	0	0	0	0	0	0	0	0	0	0	0	0	0.096567	0.185354	0	0	0	0	0	0	0	0	0	0	0	0	0	0.067484
Zea_mays_newGene_47939	0.047322	0	0.952507	0	0	0.63786	0.055628	0	0	0	1.65333	0	0	0	2.44345	0	0	0	0.062446	1.43681	0	0	0	0.38823	0	0.041756	0.086697	0	0	0	0	0	0.029687	0	0.076795	0	0	0	0	0.127616	0	0	0	1.88564	0.031766	0.986698	0	0	0
AC214744.3_FG004	0	0	0	0	0	0	0	0	0	0	0	0	0	0	0	0	0	0	0	0	0	0	0	0	0	0	0	0	0	0	0	0	0	0	0	0	0	0	0	0	0	0	0	0	0	0	0	0	0
GRMZM2G075042	0	0	0	0	0.032103	0	0	0	0	0.044191	0	0	0	0	0.107948	0	0	0	0	0	0	0	0.039257	0	0	0	0.178258	0	0	0	0	0	0	0	0	0.067719	0	0	0.052799	0	0	0	0	0	0	0	0	0.124157	0
GRMZM2G425004	109.64	58.7587	24.9293	9.13339	9.03801	13.6815	5.9833	12.8618	3.45976	3.59482	6.26748	6.02873	7.75917	42.263	20.0269	153.824	110.839	122.171	145.537	37.8442	67.1052	5.63446	6.35172	14.4094	1.73686	3.28705	1.98229	42.2682	17.2853	47.3724	46.8718	38.862	99.3729	12.3947	6.11275	7.70001	8.33113	3.53222	3.14867	1.2738	2.06084	4.9467	16.647	99.3734	60.1163	126.295	38.2669	118.048	116.152
GRMZM2G417439	0	0	0	0	0	0	0	0	0	0	0	0	0	0	0	0	0	0	0	0	0	0	0	0	0	0	0	0	0	0	0	0	0	0	0	0	0	0	0	0	0	0	0	0	0	0	0	0	0
GRMZM2G007369	0	0.115644	0.063274	0	0.095144	0.097564	0.113969	0.081227	0.054583	0.257551	0.141196	0.029277	0.10476	0.049616	0.201541	0.035967	0.091363	0.09247	0.167064	0.168973	0.24192	0.190825	0.031234	0.15014	0	0	0.154876	0.12197	0.094877	0.065277	0.142875	0	0	0.041643	0	0	0.130824	0.206483	0.121707	0.076994	0.093988	0.158502	0.134646	0.102026	0.116345	0.023338	0.185163	0.063667	0.118393
GRMZM2G314273	0	0	0	0	0	0	3.13708	0	0	2.3258	2.95576	0	0	0	0.46134	0	1.27193	0.288155	0	0	0	0	0	5.67037	0	0	0	0	3.18015	1.20146	0	0	0	0.130404	0	0	0	0	0	0	0	0	0	0	0	0	0	0	0
GRMZM2G084125	0.24338	0.373873	0.426794	1.28327	4.83652	6.20247	0.361028	1.77259	0.604483	2.24636	1.60992	0.445217	0.555923	1.20694	3.19916	0.616901	0.656891	0.183824	1.85816	1.48891	1.84168	0.901803	0.746631	0.294186	0.539154	1.24528	1.58647	0.70603	0.172561	0.366135	0.194374	0.209999	0.334642	1.45188	2.44387	1.58324	0.312069	0.362619	0.56939	0.784884	2.17611	2.69304	0.828005	0.820399	0.627002	0.063881	0.361312	0.179506	0.688192
GRMZM2G472869	0.01975	0.021627	0	0	0.081845	0	0.035338	0	0.080658	0	0	0.058127	0	0	0	0.014859	0	0.020788	0	0.012286	0	0.014605	0.037932	0	0.020886	0.038146	0	0.011545	0.015269	0	0.01954	0	0.018605	0	0.045903	0	0.01478	0	0	0	0.093828	0	0	0	0	0	0.010548	0	0
GRMZM2G365319	0.043362	0	0	0.161685	0	0.029489	0.151003	0.098141	0	0	0	0	0.246287	0	0.440487	0.047617	0.011149	0	0.173166	0.050231	0.047706	0.069498	0	0.023115	0	0.156265	0	0.057224	0.332241	0.502242	0	0	0	0.061139	0	0.088322	0.029247	0	0.19404	0.065698	0	0.018638	0.51813	0.297906	0.832235	0.114646	0	0.064359	0.125029
GRMZM2G387569	5.73014	6.01075	6.19125	5.06311	5.33536	2.99616	8.94235	6.65329	6.96216	17.4062	16.6901	12.1251	4.26051	10.8934	9.36181	6.90565	5.7012	5.96316	2.85928	2.20275	1.83536	5.60311	9.46658	5.63959	9.73246	7.7603	14.9521	9.70332	6.9594	3.93488	8.35437	7.95168	7.11677	7.88428	4.88036	4.31491	5.76769	9.86429	7.33318	7.03246	11.3988	10.0052	6.81726	7.99575	4.05797	5.4322	6.91524	5.45371	2.06955
GRMZM2G168099	0	0	0	0	0	0	0	0	0	0	0	0	0	0	0	0	0	0	0	0	0	0	0	0	0	0	0	0	0	0	0	0	0	0	0	0	0	0	0	0	0	0	0	0	0	0	0	0	0
GRMZM2G443091	0	0.032993	0	1.05224	0.133918	0	0.064323	0	0.303512	0	0.326548	0	0.119129	0.185441	0.201653	0.042338	0.048535	0.288158	0.070461	0.340905	0	0.155768	0	0.12707	0.050138	0.061508	0.074052	0.076797	0.159904	0	0.045474	0.429624	0.865037	0.075418	0.161502	0.229246	0.056064	0.053301	0.087828	0.123777	0	0.054641	0	0.060282	0.411307	0.062019	0.218029	0.199361	0.146157
GRMZM2G451050	0.084289	0.161693	0.150582	0	0	0	0.109682	0.147031	0	0.20972	0.087221	0	0.174828	0.376517	0.027846	0	0.189457	0.334496	0.190202	0.050844	0.127036	0	0.053556	0.150922	0.020966	0.052748	0.101474	0.210418	0.117622	0.093092	0.245718	0.042085	0.090645	0	0	0.046063	0.117685	0.108313	0	0	0	0	0.263565	0.101464	0.069577	0.049109	0.245207	0.148738	0.067426
GRMZM2G380582	0	0	0	0	0	0	0	0	0.106406	0	0	0	0	0	0	0	0	0	0	0	0	0	0	0	0	0	0	0	0	0	0	0	0	0	0	0	0	0	0	0	0	0	0	0	0	0	0	0	0
GRMZM2G427807	0.161787	0.038228	0	0	0.0231	0.095757	0	0.106351	0	0	0.037201	0.042424	0.002612	0	0.0922	0	0.016871	0	0.143492	0.059486	0.15307	0.1078	0.11455	0	0	0	0	0.055153	0.025286	0.034349	0	0.009995	0	0	0	0	0.058839	0.019154	0	0.024557	0	0.029579	0.17941	0	0.109824	0.013294	0.077767	0	0.033689
GRMZM2G168097	0	0	0	0	0	0	0	0	0	0	0	0	0	0	0	0	0	0	0	0	0	0	0	0	0	0	0	0	0	0	0	0	0	0	0	0	0	0	0	0	0	0	0	0	0	0	0	0	0
GRMZM2G168096	11.8021	13.8779	12.4451	13.3716	16.0497	12.0837	11.3287	11.3649	7.73038	18.299	26.2448	17.6708	9.12215	16.8018	12.4048	13.6497	14.9913	13.7008	13.192	15.3888	15.054	13.0031	21.3366	13.9201	12.9256	12.8962	19.5095	16.5226	15.8806	12.7266	15.6527	11.7123	14.6611	19.6877	16.1406	12.3508	16.2284	23.1878	18.5801	10.9449	15.7713	16.3458	10.5765	14.6444	13.6386	12.3716	13.4696	13.4829	15.0851
GRMZM5G809361	0.56631	0.377131	0.956642	2.59107	4.6889	4.521	0.978153	1.59407	1.13211	1.22842	1.07712	1.00764	0.868675	1.55625	1.59516	0.677445	0.45839	0.549266	2.60791	3.02996	2.50322	1.25934	0.935515	1.16623	0.26566	1.34175	1.31264	0.923556	0.475577	0.595821	0.881647	1.17587	0.402853	1.39811	4.52623	2.22095	0.316493	1.25002	2.25558	0.79547	1.73422	3.63963	1.01724	0.914207	2.48113	0.408459	0.602257	0.582541	2.36468
GRMZM5G826194	28.4979	32.8614	26.6513	48.7274	30.5323	37.1902	21.5655	30.8954	20.9664	18.0777	18.2261	23.5688	66.6722	33.9636	17.0542	37.782	33.6903	32.8624	59.7447	50.3324	42.782	12.9796	31.0259	26.6877	16.8048	19.8883	18.9556	36.9205	40.5664	55.9752	41.7041	28.3783	30.0007	52.8311	44.243	43.0132	28.1085	21.3153	32.1027	21.9665	14.4736	15.9467	37.0695	41.3805	64.1402	29.9108	33.5741	30.6728	63.2729
Zea_mays_newGene_33991	0.751383	1.21207	1.18565	1.29578	1.17398	0.881734	0.451084	1.23088	0.454661	0	0	0.509159	1.44958	2.97482	3.02145	1.10159	1.06552	1.00616	0	1.04957	2.49622	0.93255	1.01186	2.05984	0.311866	1.29423	0.80562	0	1.30555	1.69919	0.912281	0.592227	0.870049	0.937024	0.692295	1.21967	1.61958	2.36187	2.22165	0.935321	1.12133	1.37124	1.72152	1.64851	2.55435	0.847021	1.21484	0.526678	1.64005
Zea_mays_newGene_32126	0	0	0	0	0	0	0	0	0	0	6.58998	0	0	0	0	0	0	0.110773	0.07859	0	0	0	0	0	0	0	0	0	0	0	0	0	0	0	0	0	0.030235	0	0	0	0	0	0	0	0	0	0	0	0
GRMZM2G012416	34.667	42.4421	43.3349	64.5045	82.7139	76.6884	51.6451	62.1265	55.653	48.0378	36.064	44.2818	36.9491	49.2991	47.4379	36.9691	38.758	41.0547	53.3187	60.5183	60.5426	51.8617	59.9461	54.5617	32.7362	43.6355	50.3258	46.3864	36.2421	38.8794	40.1504	45.0597	45.6772	52.0848	84.9175	64.3212	46.5642	56.5232	84.2832	35.0254	57.1454	47.7477	42.0758	37.9899	43.7819	41.6377	43.7292	34.9624	66.0946
Zea_mays_newGene_14342	0.087067	0	0	0	0	0	0	0	0	0	0	0	0	0	0	0	0	0	0	0	0	0	0	0	0	0	0	0	0	0	0	0	0	0.045303	0	0	0	0	0	0	0	0	0	0	0	0	0	0	0
GRMZM5G876811	0	0	0	0	0	0	0	0	0	0	0	0	0	0	0	0	0	0	0	0	0	0	0	0.02158	0	0	0	0	0	0	0	0	0	0	0	0	0	0	0.024643	0.079077	0	0	0	0	0	0	0	0	0
GRMZM2G387603	1.87733	1.66965	1.09698	2.2603	4.12973	0.816382	2.77676	5.13305	1.83936	4.59312	5.90563	1.2949	3.09252	0.834742	3.51124	3.53364	2.11605	2.34528	2.47575	1.76343	1.10073	2.4671	1.7233	1.35426	1.72758	4.1313	3.65297	1.2655	1.90551	2.67135	1.55123	3.23414	2.06253	3.45357	2.22362	1.42011	1.13203	2.17247	1.79748	2.47837	6.36753	16.4135	3.71296	3.11255	10.1525	2.15355	1.65774	2.65291	0.538159
GRMZM2G387602	0	0	0	0	0	0	0	0	0	0	0	0	0	0	0	0	0	0	0	0	0	0	0	0	0	0	0	0	0	0	0	0	0	0	0	0	0	0	0	0	0	0	0	0.04373	0	0	0	0	0.038516
GRMZM2G027516	0	0	0	0	0	0	0	0	0	0	0	0	0	0	0	0	0	0	0	0	0	0	0	0	0	0	0	0	0	0	0	0	0	0	0	0	0	0	0	0	0	0	0	0	0	0	0	0	0
Zea_mays_newGene_34941	0.127575	0	0	0	0	0	0.352563	0.08129	0	0	0	0	0	0	0	0	0	0	0	0	0	0.368129	0	0	0	0.268325	0	0	0	0	0	0.154959	0.08706	0.239577	0	0	0.151421	0	0.282354	0	0	0	0	0	0	0	0	0	0.125997
GRMZM2G360495	0	0	0	0	0	0	0	0	0	0	0	0	0	0	0	0	0	0	0	0	0	0	0	0	0	0	0	0	0	0	0	0	0	0	0	0	0	0	0	0	0	0	0	0	0	0	0	0	0
GRMZM2G360494	1.16688	0.768615	1.09817	2.88858	4.22574	4.90489	1.67583	1.90185	1.45051	6.64106	6.08941	2.97197	1.06499	1.2751	2.48545	1.45424	1.18304	0.66963	3.17183	2.33581	2.25471	5.65381	1.72391	1.70451	2.36792	1.73219	2.50372	1.82201	0.814464	1.04539	1.09622	1.26655	0.727626	9.23139	2.88311	3.46914	3.21695	3.71912	2.65218	2.04497	3.40186	5.2124	1.74188	0.844657	1.94645	1.1117	1.10541	1.13574	4.73074
GRMZM2G027519	0	0	0	0	0	0	0	0	0	0	0	0	0	0	0	0	0	0	0	0.02674	0	0	0	0	0	0	0	0	0	0	0	0	0	0	0	0	0	0	0	0	0	0	0.029185	0	0.017705	0.032302	0	0.020071	0
Zea_mays_newGene_43213	0	0	0	0	0	0	0	0	0	0	0	0	0	0	0	0.039183	0	0	0	0	0	0	0	0	0	0	0	0	0	0	0	0	0	0	0	0	0	0	0	0	0	0	0	0	0	0	0	0.009273	0
GRMZM2G361362	0	0	0	0	0	0	0	0	0	0	0	0	0	0	0	0	0	0	0	0	0	0	0	0	0	0	0	0	0	0	0	0	0	0	0	0	0	0	0	0	0	0	0	0	0	0	0	0	0
Zea_mays_newGene_41534	0.215111	0.20033	0.187885	1.08912	1.44434	1.18396	0.403066	0.391792	0.611533	0	0	0.078005	0.205457	0.151013	0.450414	0.195597	0.212819	0	0	0.751776	0.344411	0.228066	0.647334	0.230125	0.12477	0	0.308046	0.136528	0	0.236241	0.229642	0.396406	0.315723	0.232096	1.43123	0.474758	0.181548	0.392338	0	0.271202	0.597792	0.392836	0.486137	0.204018	0.80674	0.178023	0.26125	0.278546	0.696082
Zea_mays_newGene_14347	0.965177	0.315702	0.678158	0	0.146181	0	1.14409	0.472801	0.499371	0.163744	0.237831	0.428486	0	0.322618	0	0	0.530649	1.16414	0	0.234205	0.016282	0.191195	0.618432	0.882903	0.414774	0.118504	0.339387	0.103602	0.433956	0.064316	0.769047	0.560551	1.14134	0.32096	0	0.109134	0.399032	0.958885	0.053022	0.506247	0.141539	0.023237	0.049003	0	0	0.50603	2.02902	1.36975	0.1704
GRMZM2G147196	0	0	0	0	0	0	0	0	0	0	0	0	0	0	0	0	0	0	0	0	0	0	0	0	0	0	0	0	0	0	0	0	0	0	0	0	0.097519	0	0	0	0	0	0	0	0	0	0	0	0
GRMZM2G175398	0.367609	0.335892	1.09928	5.49872	8.13988	8.72101	1.32817	0.939177	1.26513	1.28425	1.95445	2.13005	0.563633	4.33286	4.65475	0.47992	0.511148	0.453303	5.85928	3.53343	3.1556	2.02858	0.636002	1.29838	1.17591	2.18413	2.15232	2.90895	0.433708	0.220385	0.649719	0.809576	0.619068	2.58858	3.73912	3.96465	1.53221	2.05526	0.3527	1.75869	2.2476	3.42676	1.55371	0.762824	0.461362	0.477733	1.12822	0.553908	2.94616
GRMZM2G373420	116.588	107.428	132.742	155.149	83.0564	100.311	172.906	176.204	125.065	56.4792	56.1483	94.5663	76.4239	82.8548	62.8502	97.4307	88.4167	115.861	79.6581	85.6526	50.8185	92.7764	107.112	105.334	92.8117	108.588	87.7624	105.22	81.0474	56.0179	118.977	131.716	119.803	77.1925	92.7013	105.224	70.9175	86.6273	69.0728	78.3486	56.1384	53.0048	94.6543	61.8948	86.1294	93.0154	116.785	103.824	95.0125
GRMZM2G175396	14.1931	10.6808	8.63968	30.2819	30.4833	32.1968	14.4358	9.49834	10.427	18.0854	24.087	17.4279	22.0539	18.8129	25.6252	10.9891	10.4663	11.1904	21.6115	27.8317	27.482	18.007	13.6711	23.9627	10.6107	16.8227	15.5551	28.0937	20.2038	21.9453	11.034	9.87686	10.2006	22.2361	25.912	31.3857	26.4774	14.4744	6.76633	12.5228	14.7452	16.7698	20.3466	30.4491	24.6708	12.6627	9.79257	12.9581	46.5135
Zea_mays_newGene_31844	1.02558	4.72169	11.2112	1.42615	8.37967	13.2218	4.38764	3.78548	5.7252	11.4958	6.9385	3.58897	1.3248	0.692151	0.601485	0.764215	5.26907	5.10274	0.701155	9.14614	8.02656	2.6768	1.85582	1.98801	4.68442	1.94553	5.56577	0.704991	0.835706	1.34863	1.0131	2.64049	3.03346	1.00937	5.56255	4.66006	1.18631	3.96406	1.70053	2.25773	4.56931	2.40555	1.63721	0.524719	1.771	0.67853	11.0992	4.38931	1.47644
Zea_mays_newGene_48396	0	0	0	0.079045	0	0	0	0	0	0	0.047727	0	0	0.097898	0	0	0.092751	0	0.154486	0.071471	0	0	0	0.271696	0	0.020292	0	0	0	0.065091	0	0	0	0.100241	0	0.125693	0	0.024421	0.327067	0	0	0	0.086808	0	0.085953	0	0	0	0.083867
GRMZM2G176206	9.92878	8.12884	9.80557	50.8124	58.644	54.5025	18.2699	25.1744	19.3338	34.4243	21.7456	30.4545	13.2318	39.154	26.0031	12.0625	10.3721	15.5783	39.3472	23.4551	18.566	8.38451	22.3404	24.4026	5.04481	22.2041	16.7788	25.626	10.9668	9.70138	10.6911	11.4028	14.4932	23.5758	47.6083	37.373	16.7745	33.5918	10.5891	12.9565	41.9356	54.1858	14.11	12.3777	8.82349	9.59127	15.4052	9.19284	10.1783
GRMZM2G073725	21.5	17.0687	23.7879	115.726	136.769	302.746	43.8815	70.8777	50.2498	33.8479	15.3951	44.877	18.1275	60.6103	51.4444	24.8707	25.9571	27.618	214.85	89.457	220.784	49.5463	43.2009	62.5981	5.01347	13.1711	8.63621	64.0366	13.4018	26.0228	9.81554	20.8207	25.073	65.4062	120.17	128.373	127.525	123.634	72.0326	12.8908	71.0157	22.4265	25.8468	41.1574	45.7834	30.7641	14.2899	15.7569	328.873
GRMZM2G065176	0	0	0.117176	0.056442	0.052069	0	0.040925	0	0	0.292766	0.098725	0.049777	0.111069	0.052805	0.069751	0.080311	0	0	0	0	0	0.209938	0.060584	0	0.014732	0.049386	0	0.108688	0.134014	0	0.074631	0	0.094288	6.98608	0.033942	0.169783	0	0.100007	0	0.229177	0.015564	0.056912	0.016259	0.071074	0	0	0.2142	0	0
Zea_mays_newGene_642	0	0	0	0	0	0	0	0	0	0	0	0	0	0	0	0	0	0	0	0	0	0	0	0	0	0	0	0	0	0	0	0	0	0	0	0	0	0	0	0	0	0	0	0	0	0	0	0	0
Zea_mays_newGene_640	0.074159	0	0	0.165074	0.208635	0.093145	0	0.026831	0.117648	0.240772	0.04515	0	0.168237	0.315069	0.020351	0.104403	0	0.182497	0	0	0	0.080211	0	0	0.13726	0.066806	0.341224	0	0.087039	0	0.0734	0.120645	0.008361	0.145186	0	0.132112	0	0.107774	0	0.154704	0	0.254433	0	0	0.011667	0	0	0	0.40794
AC210948.3_FG001	0	0	0	0.074575	0	0	0	0	0	0	0	0	0	0.015239	0	0	0	0	0	0	0.099792	0	0.044737	0	0	0	0	0	0	0	0	0	0	0	0	0	0	0	0	0	0	0	0	0	0	0	0	0	0
GRMZM2G130127	2.90349	3.84413	3.66132	4.62026	4.28413	4.3609	2.85164	3.16051	2.43145	4.28868	3.71729	3.42444	3.9193	6.23378	5.16766	4.04535	4.68073	3.36871	5.65662	4.58017	4.51153	3.33973	5.11384	3.34363	2.0979	3.69985	5.38763	4.965	5.63547	5.20001	4.79758	3.80599	4.40773	5.09687	4.18371	3.53881	3.22791	3.96415	5.19505	3.06279	4.72584	4.33104	3.98201	5.922	5.56989	3.93239	3.62278	3.43778	4.61273
GRMZM2G458401	0	0	0	0	0	0	0	0	0	0	0	0	0	0	0	0	0	0	0	0	0	0	0	0	0	0	0	0	0	0	0	0	0	0	0	0	0	0	0	0	0	0	0	0	0	0	0	0	0
GRMZM2G005216	0	0	0	0	0	0	0	0	0	0	0	0	0	0	0	0	0	0	0	0	0	0	0	0	0	0	0	0	0	0	0	0	0	0	0	0	0	0	0	0	0	0	0	0	0	0	0	0	0
Zea_mays_newGene_43137	0	0	0	0	0	0	0	0	0	0	0	0	0	0	0	0	0	0	0	0	0	0	0	0	0	0	0	0	0	0	0	0	0	0.294493	0	0	0	0	0	0	0	0	0	0	0	0	0	0	0
Zea_mays_newGene_43136	0	0	0	0.051781	0.051201	0.064434	0	0	0	0	0	0	0	0	0	0	0	0	0.143715	0.030888	0	0	0	0	0	0	0	0	0	0	0	0	0	0.027397	0.074557	0.027001	0	0	0	0	0	0	0	0	0	0	0	0	0.176981
Zea_mays_newGene_43134	0	0	0	0.36072	0	0	0	0	0	0	0	0	0.290631	0	0	0	0	0	0.095576	0	0.1224	0	0.088435	0	0	0.077989	0	0	0	0.30321	0	0	0	0.706043	0	0.331005	0	0	0	0	0	0	0	0	0.386235	0	0	0	0.155191
Zea_mays_newGene_43132	0.476044	0.069635	0.124395	0.536572	0.652179	0	0	0.043687	0.072067	0.064732	0.039505	0.084423	0.782861	0.745619	0.400307	0	0	0.143677	0.529171	0.555704	0	0.021399	0.029461	0.375582	0.041515	0.073557	0.864476	0.17308	0.527032	0.400003	0.474733	0.078355	0.063849	0.041368	0.082245	0	0	0.224856	0.328835	0.134711	0	0.02227	0.14137	0.079207	0.068508	0	0.057341	0.195503	0.50465
GRMZM2G072909	40.2481	43.7313	45.2728	50.6525	48.847	50.6376	38.2005	60.4253	39.7616	40.2438	41.0093	33.8247	42.7687	43.3824	36.0091	49.8624	48.6109	51.4651	59.6327	67.1866	59.7219	36.3068	41.1652	47.409	24.3098	37.2308	30.9355	37.0938	35.1404	40.8558	51.2578	47.5792	52.8107	48.1598	52.1169	50.5549	44.7612	33.0637	73.2086	29.5738	32.1905	41.1939	36.8584	31.4501	61.6794	40.5325	50.8136	35.573	50.3615
GRMZM2G098679	8.57973	12.9281	12.4833	8.8404	7.26547	4.61055	10.2439	11.3992	8.82573	8.61484	5.45504	6.33505	9.29105	10.245	7.85455	11.8295	11.6109	11.0344	7.84221	7.00473	8.28358	6.46394	12.9223	16.4985	9.78455	8.74056	8.42666	8.68084	8.26818	16.1406	8.85186	9.31439	13.3831	4.10974	9.65294	7.63752	8.69569	8.07043	14.1064	9.44346	17.088	9.87886	12.8331	14.4607	4.38235	13.0057	12.6865	9.79433	6.99233
Zea_mays_newGene_43138	0	0	0	0	0	0	0	0	0	0	0	0	0	0	0	0	0	0	0.048188	0	0	0	0	0	0	0	0	0	0	0	0	0	0	0	0.102318	0	0	0	0	0	0	0	0	0	0	0	0	0	0
GRMZM2G169329	28.5554	24.681	39.2436	60.8023	59.2418	153.98	78.4792	247.881	210.586	46.1847	27.3181	30.7607	48.6663	89.4233	105.158	19.1849	25.6698	65.7087	54.2148	17.867	24.6259	60.8718	52.2567	145.395	14.9267	13.4157	27.4941	72.062	23.0966	49.2928	19.6445	35.5415	36.1588	19.4291	77.3792	45.1628	69.6837	64.6993	50.0073	16.6505	76.9825	30.7931	59.7856	39.5973	28.6989	46.006	50.1048	28.8758	19.0992
GRMZM2G363310	0	0.63467	0.088608	1.12312	0.214521	0.195921	0.215787	0.069395	0.339163	0.498072	0	0.106669	0.05279	0	0.724976	2.18649	0.466055	0.755617	0.353093	0	0.236661	0	1.09559	0.140913	0.047357	0.057338	0.111099	0.439403	0.382028	0.148097	0.461776	0	0.218093	5.57352	1.16139	0.045617	0.350623	0.607704	1.29342	0	0	0	0.154803	0.13291	1.01525	0.185111	0	0.131864	0.178005
GRMZM2G169320	2.08755	1.57115	2.52688	12.4398	10.0669	9.51349	2.56325	3.80112	1.74443	1.51095	2.26286	2.58426	1.97168	3.73109	6.08748	3.07177	2.24554	3.49316	11.0524	10.3959	7.22735	6.30369	4.34035	1.80496	1.47333	3.44207	3.35659	2.86349	1.02474	1.32076	2.93234	2.97209	3.74655	16.3572	10.0216	7.22271	1.76825	2.56849	5.16536	1.7006	3.30923	3.79723	3.0165	1.79984	5.23445	2.23401	2.90223	2.21721	14.4555
GRMZM2G169321	8.04016	5.65941	6.00258	3.74575	4.55482	4.94566	5.42355	7.20412	7.25612	9.63058	9.37276	5.44143	14.4316	6.88438	14.0681	6.61113	5.86446	5.53098	4.61271	3.9594	4.5765	9.24325	6.22116	7.08629	4.22247	12.2094	5.31676	13.1864	11.6267	14.8765	4.55819	5.05694	5.66762	3.21597	3.61893	6.11535	7.49922	5.83811	5.51848	7.65361	6.8281	19.6481	10.2328	12.4996	20.6978	6.07553	4.75337	7.33507	5.81028
GRMZM2G082205	0.196992	0.345205	0.437524	1.70646	1.39326	0.780759	0.628051	0.689639	0.371475	0.560983	0.619943	0.677149	1.22146	0.783553	0.823078	0.582122	0.613297	0.578246	2.21646	1.69002	1.76473	1.1021	0.922484	0.813728	0.572827	0.862615	0.354229	0.774967	0.717263	0.784882	0.64023	0.580638	0.659286	2.33495	1.24225	1.53509	0.852605	0.860549	1.04207	0.700016	1.05269	1.17751	0.522396	0.689183	2.12702	0.618641	1.03023	0.442291	2.31405
GRMZM2G082203	0.502982	0.330178	0.308836	5.17062	2.0722	1.50734	0.38003	0.290361	0.14991	0.538656	0.472571	0.480261	2.42985	0.866756	0.257431	0.727127	0.380173	0.642877	2.65017	2.06381	1.6	0.037097	0.337937	0.101358	0.6381	0.271478	0.505172	0.818917	0.717169	1.76882	0.808965	0.487361	0.551378	10.15	1.99189	1.72495	0.358475	0.73806	0.625268	0.374239	0.647641	0.242797	1.06344	0.905705	4.3037	0.642064	0.324594	0.523397	1.57795
GRMZM6G851663	0	0	0	0	0	0	0	0.109481	0	0	0	0	0	0	0	0	0	0	0	0	0	0	0	0	0	0.076482	0	0	0	0.230402	0	0.035675	0	0	0	0	0	0	0	0	0	0.351283	0.038932	0.063035	0	0	0	0	0
Zea_mays_newGene_9972	0	0	0	0	0	0	0	0	0	0	0	0	0	0	0	0	0	0	0	0	0	0	0	0	0	0	0	0	0	0	0	0	0	0	0	0	0	0	0	0	0	0	0	0	0	0	0	0	0
GRMZM2G076029	0.586466	1.92796	0.844784	6.42307	5.21239	11.6364	0.862878	3.03116	1.59153	0.768984	1.53501	1.08583	14.2798	3.7472	24.1574	0.734196	0.246381	0.378659	4.13661	1.32987	12.2105	2.17526	0.50789	0.665183	1.01844	11.4909	1.11791	1.72524	1.39851	3.08293	0.380857	0.186565	0.191235	1.71397	4.38801	6.9552	4.77235	1.7449	3.8853	4.53031	8.39876	4.28761	4.97693	5.49938	9.0321	0.953935	0.489312	1.19508	2.19413
GRMZM2G073059	49.0015	59.1372	70.5328	63.2458	32.0697	28.3057	58.3659	46.8673	45.0635	59.0521	42.6224	61.5851	69.0275	88.8757	30.5697	53.0462	58.5012	61.4204	34.296	35.5657	20.7253	5.85508	77.7974	42.7236	29.0784	48.5861	96.9212	53.6713	57.3996	63.4631	74.7695	68.4814	69.1901	17.657	59.7217	42.4312	25.5406	72.2166	20.0187	48.99	66.4211	57.51	76.4301	82.9682	54.4549	45.8169	64.9066	44.0416	38.6612
Zea_mays_newGene_9978	0	0	0.032052	0	0.07462	0.104896	0.169431	0.09842	0.035136	0.133142	0.057021	0.105062	0.021803	0.091037	0.239116	0.117843	0.069082	0.069804	0.028035	0.058258	0.032884	0.012169	0.096125	0	0.064666	0.171716	0.360238	0.043549	0.02559	0.051248	0.058052	0.029589	0.097313	0.180633	0.019255	0.191841	0.025391	0.018305	0.067356	0	0.213182	0.136336	0.053618	0.144638	0.202326	0.035829	0.01806	0.052248	0.337971
Zea_mays_newGene_9979	0	0	0	0	0	0	0	0	0	0	0	0	0	0	0	0	0	0	0	0	0	0	0	0	0	0	0	0	0	0	0	0	0	0	0	0	0	0	0	0	0.037345	0	0	0	0	0	0	0	0
GRMZM2G073054	54.7529	76.9157	75.1218	38.6129	21.9733	21.1049	58.6841	63.7911	65.5849	30.1101	27.5985	23.2978	48.5051	27.7346	19.8273	69.1856	74.7961	84.2315	53.2679	27.6662	32.8139	51.2713	29.2715	58.1382	40.0128	27.5528	20.0933	41.6785	44.9134	49.0691	39.136	57.7757	83.8499	22.2238	28.6748	54.7838	40.1309	23.9395	87.4157	25.0024	14.3512	19.2263	30.7659	42.4089	38.6185	75.5484	56.2332	62.3135	50.6687
GRMZM2G173943	20.7972	32.7133	37.9191	21.973	28.7036	18.2854	29.6156	28.2109	19.9381	26.9708	27.2193	24.6903	19.383	26.9161	29.3232	22.8873	19.1521	24.1542	15.9549	20.3515	12.8233	34.4833	35.2925	20.2377	25.4741	21.0729	33.7875	29.9665	20.8708	17.0082	25.7064	44.4689	37.5882	25.7817	21.292	18.3718	20.3423	22.9434	37.858	19.8362	23.9012	38.1675	29.3389	23.3578	16.963	18.8976	29.4826	17.1459	14.3787
GRMZM2G100732	0	0	0	0.239272	0.375096	0.096705	0	0.122279	0	0.009132	0	0	0.032609	0.036164	0	0	0	0	0.112534	0.029967	0.025016	0	0	0	0	0.013893	0	0	0	0.031688	0	0	0	0.086097	0.171276	0.063329	0	0.051651	0.106554	0	0	0.108398	0	0	0	0	0	0	0.016775
GRMZM2G032619	47.0313	40.7063	44.7175	26.9471	50.7792	22.8237	79.9166	96.9254	57.0534	114.918	111.642	92.0658	44.3586	191.618	124.318	53.6306	46.1474	61.2906	33.0228	23.0211	15.8613	64.8506	73.6297	62.7939	55.4056	96.6009	109.295	119.331	64.385	46.68	65.9394	55.0065	58.2047	23.3026	29.3441	21.7511	50.1202	136.468	34.1952	64.138	117.06	146.44	90.5356	86.1313	46.8339	40.5744	54.9226	52.447	14.637
Zea_mays_newGene_31342	0.266513	0.150371	0.114729	0.336957	0.415079	0.628294	0.112044	0.197281	0.052331	0.202223	0.17907	0.162634	0	0.140818	0.281412	0.15828	0.167835	0.222846	0.072964	0.433889	0.082957	0.281281	0.173533	0.304057	0.222222	0.311157	0.231723	0	0	0	0.205243	0.148251	0.154361	0.291689	0.337024	0.099883	0.265459	0.451304	0.163376	0.188754	0.256087	0.278368	0.181414	0.114136	0.191047	0.253514	0.084429	0.152873	0.266662
GRMZM2G003682	10.5563	7.60384	3.27418	2.56285	1.45791	1.78886	2.61757	1.64842	4.3513	8.43157	3.78942	5.02463	5.70066	11.2875	9.82587	24.377	16.592	14.7232	22.4107	4.89201	9.55702	0.294743	5.12858	4.73164	5.13726	2.84058	8.97115	10.2969	2.96901	16.2909	4.75929	3.805	13.4005	3.66604	3.92518	2.62986	3.7357	2.26453	0.455383	3.7348	9.89845	0.389229	6.38269	21.7047	18.484	22.1124	5.19703	16.8215	24.5645
GRMZM2G479881	0	0	0	0	0	0	0	0	0	0	0	0	0	0	0	0	0	0	0	0	0	0	0	0	0	0	0	0	0	0	0	0	0	0	0	0	0	0	0	0	0	0	0	0	0	0	0	0	0
GRMZM2G367206	3.26688	3.69831	6.77494	10.1178	12.2079	7.13322	5.40544	5.52842	4.16603	7.30149	7.49042	5.85049	7.53554	6.68668	9.43429	5.05099	4.3847	5.52146	10.2914	9.00261	6.71934	7.80999	7.10021	5.55625	3.6803	5.91238	6.49841	5.56424	2.64283	2.90059	4.34829	5.8941	6.08986	13.4437	8.20179	7.20346	3.28443	9.70561	5.21961	3.92192	8.75735	13.4608	5.63296	6.10266	11.5794	4.96098	7.17399	3.87136	10.2255
GRMZM2G137329	20.9432	29.0983	28.7138	38.8967	84.2959	77.2817	46.5513	119.449	62.0068	172.836	103.203	47.5335	79.2036	29.6064	260.733	12.7545	15.981	13.2648	6.44808	32.7962	36.3388	87.0863	42.5696	32.6508	87.8295	203.086	56.5682	12.7831	26.6926	42.0282	13.726	22.5334	19.234	32.1599	44.9383	54.9141	30.2531	33.6475	81.7798	112.769	120.747	287.523	83.2508	69.0379	66.6344	19.4947	23.5364	25.1035	25.9533
Zea_mays_newGene_41380	0	0	0	0	0	0	0	0	0	0	0	0	0	0	0	0.039597	0	0.035196	0	0	0	0.062486	0	0	0	0	0	0	0	0	0.088127	0	0	0	0	0	0	0	0	0	0.015921	0	0	0	0	0	0	0	0
GRMZM2G462481	0.033917	0	0.121462	0.887663	1.06947	0.490681	0.367973	0.204701	0.093425	0	0	0.208701	0.127412	0.378007	0.4788	0.08503	0.361373	0.093946	0.612265	0.947628	0.109417	0.042454	0.286907	0	0.108293	0.398359	0.314143	0.22169	0.276486	0.139442	0.167758	0.137549	0.147831	0.092126	0.391905	0.090281	0.121103	0.407181	0.064059	0.203995	0.254889	0.486148	0.424706	0.338646	0.421906	0.110994	0.087717	0.124509	0.664571
GRMZM2G020620	1.60389	2.82484	3.34641	13.5623	22.7666	16.6036	5.55862	7.79458	6.33491	6.5181	3.26077	5.2398	3.6337	5.13639	8.26605	3.85384	3.28144	3.95991	12.655	15.056	7.96945	5.35466	5.8903	3.46633	3.08206	7.24825	7.74831	3.05924	1.50656	2.95524	3.66669	3.50995	4.83168	12.7704	16.1548	10.1111	2.74283	5.46641	7.51017	3.85064	8.37813	10.8734	4.09964	2.62177	5.48086	3.51331	6.18131	3.49171	8.03595
GRMZM2G170766	0.0332	0	0	0	0.053804	0.114313	0	0	0	0	0	0.050552	0.025276	0	0	0	0	0	0.065349	0	0	0.016421	0	0	0	0	0	0	0	0	0	0	0	0.012768	0.038068	0.110774	0	0.020287	0	0.084119	0	0.040358	0.168007	0.03318	0	0	0	0	0
GRMZM5G865819	0	0.021593	0	0.080783	0	0.200617	0	0.024268	0.028332	0	0.017241	0	0	0	0	0	0.037238	0	0.026564	0.031408	0.149979	0	0	0.026637	0	0	0	0	0	0	0.020307	0.026504	0	0.237103	0.121033	0.43764	0.112165	0	0	0	0.024838	0.014993	0.04666	0	0	0	0	0.024557	0.193875
Zea_mays_newGene_12556	0.102275	0.103462	0.035043	0.17994	0	0.110511	0	0	0	0.025228	0	0.025955	0.210602	0.13343	0	0	0.117553	0.089046	0.13242	0.078714	0.310329	0.058142	0	0.114322	0	0.141459	0.086321	0.107873	0.499089	0.117122	0.083855	0	0.020204	0	0.24819	0.305238	0.050516	0.085998	0.221001	0	0.036858	0.082606	0.207725	0.182777	0.170814	0.02058	0.065351	0.08013	0
GRMZM2G034611	8.87296	12.6065	14.3066	94.4116	101.326	64.4313	27.6735	24.7138	50.4233	5.09444	3.0837	38.3893	13.1696	45.9886	31.9271	12.0062	11.696	12.0301	51.6831	61.8032	24.6766	7.376	32.484	29.3145	11.8592	8.92647	35.1939	35.7356	14.3514	11.8077	11.4445	14.2719	14.8252	6.05248	97.3239	73.2379	10.8924	61.3729	14.2247	8.30095	53.2265	53.8755	15.4146	15.8931	11.1337	9.89834	11.9659	7.86588	48.099
GRMZM2G178576	8.15491	9.7592	14.4751	109.773	124.788	156.727	22.0518	51.4494	38.5172	23.2258	15.6706	15.1795	48.1113	27.3056	39.8777	18.6607	14.7659	16.1183	92.6621	105.544	66.8633	22.5165	16.3395	17.6361	6.61532	26.5875	16.492	21.3182	9.9026	32.8223	8.81768	14.4102	13.6898	93.1806	84.974	78.8054	12.6593	23.141	28.5081	12.4964	39.696	34.1469	32.003	16.9509	75.3355	17.402	18.0274	10.443	84.305
GRMZM2G045371	7.15199	7.94899	10.3984	32.2101	46.6769	43.6511	11.4871	21.936	16.1113	9.97885	6.92979	10.0948	10.7125	15.6731	23.5262	7.99573	7.52896	10.0865	31.0914	32.2292	28.0066	16.48	11.5155	12.6731	5.13662	12.7759	9.3053	10.3998	8.40374	10.7627	8.82051	12.2022	8.58722	24.7221	27.9755	25.9492	9.70987	11.4576	21.7373	8.91199	18.4224	22.8526	16.8175	8.3284	17.2738	9.84814	13.3286	7.19446	18.7392
GRMZM2G418752	6.6998	12.1444	10.0522	16.6993	11.1919	10.6753	8.19097	7.91514	4.27192	11.7061	7.57731	10.8863	31.3718	9.18254	5.88251	12.0321	9.38638	8.1167	11.3471	17.6482	9.79931	3.04802	9.56689	6.11902	6.01394	10.7793	11.5778	5.94563	10.4706	24.8894	12.2243	12.2242	9.59673	18.5312	13.8652	14.707	6.56033	7.49621	9.50793	7.04953	7.62936	5.89038	17.4864	17.549	29.847	8.68794	10.7117	7.57729	16.7041
GRMZM5G865811	0	0	0	0.075617	0	0	0.05232	0.075786	0	0	0	0	0.421412	0.160032	0.499268	0	0	0.044473	0	0	0	0	0	0	0	0.840035	0.063347	0	0	1.10907	0	0	0	0	0	0	0	0.112744	0	0.04091	0	0.453865	0.302939	1.86356	0.1801	0	0	0	0
GRMZM2G178571	1.77678	2.76253	1.77421	3.11611	2.82929	4.47501	1.46098	2.17229	1.13601	2.13684	1.85901	1.91665	1.63449	2.84328	3.3738	1.99102	1.42445	1.23109	2.60293	2.96406	2.96878	3.41434	2.46141	1.32556	1.13469	2.58351	2.64893	2.16579	1.92858	1.81903	1.58146	1.66914	2.00162	2.34447	1.85909	2.50464	2.62773	2.21398	2.20162	1.9002	3.04325	2.69615	2.25898	1.77833	2.07626	1.76024	1.39497	1.45035	2.56526
GRMZM2G139522	0.080833	0.077258	0.169434	0	0	0	0.198636	0.195259	0	0.293104	0.235338	0.245426	0.08686	0.199237	0.194067	0.223178	0	0.180296	0.095465	0	0	0.0555	0.177634	0.082432	0.0868	0.059673	0.091384	0.335942	0.143519	0.093384	0.313524	0.128076	0.196361	0.01786	0.13984	0	0.105596	0.030428	0.193035	0.131412	0.181035	0.064036	0.182631	0.180915	0.392882	0.206373	0.135967	0.19516	0.057341
GRMZM2G174449	0.349183	0.124582	0.377236	43.9022	74.8456	124.515	2.78539	7.24664	4.1183	2.0838	0.997687	3.91741	0.982514	3.68264	4.37281	0.286674	0.312171	0.812995	58.5379	18.0477	33.3226	4.26082	1.4431	4.97861	0.437478	1.16641	0.720576	4.03744	0.026815	0.549385	0.338894	0.729237	0.358919	7.55677	31.2427	57.1142	7.51966	9.02912	1.34094	0.793371	4.99723	5.24496	0.477206	0.653364	0.287307	0.392469	1.82244	0.408723	9.26507
GRMZM2G104925	0.439798	0.86573	0.894798	1.77187	1.91926	1.49937	0.903392	1.33234	0.792153	1.16901	1.03197	0.728507	0.772307	0.972208	2.61558	0.735956	0.792181	0.549549	1.83355	2.03395	1.42518	1.31299	1.50392	0.859589	0.627238	1.11065	0.766877	1.08895	0.592623	0.542773	0.773126	0.79237	0.792098	1.04713	1.73054	1.33765	1.18502	0.591679	1.44215	0.971499	1.1783	2.2895	1.02357	0.902476	2.37117	1.28355	0.85051	0.84381	1.19846
GRMZM2G174444	20.298	22.2577	26.4668	59.9948	52.4274	64.1433	30.8095	34.8801	40.7646	27.067	20.888	23.6832	26.6468	21.1249	30.7526	21.0817	21.1884	18.3326	43.8886	44.8512	35.6984	39.2897	30.1546	29.866	22.4498	29.3285	25.2217	14.9334	19.3865	24.0047	20.9207	29.7253	23.7645	48.3562	53.2797	53.4629	25.5849	26.3371	61.8476	26.3166	31.5004	26.3532	29.1174	19.2174	34.961	27.8041	28.9898	20.9112	60.32
GRMZM2G174441	0	0.090045	0.121407	0.048857	0.052165	0	0.053746	0.028966	0.064946	1.53913	2.34774	0.045891	0.126855	0.075939	0.201729	0.033515	0.131616	0	2.25687	0.055116	0.092756	0.154424	0.048879	0.122939	0.056143	0.098042	0.03135	3.71071	0.120354	0.066131	0.006582	0.025145	0	0.166762	0.034797	0.110813	0.185058	0.099108	0.120735	0.047376	0.107028	0.250615	0.133541	0.054701	0.134414	0.045602	0.002665	0	0.055302
GRMZM2G104920	19.5166	28.7774	32.1559	9.45137	10.614	8.54811	18.7468	19.6311	20.5198	14.7465	14.5367	13.9211	12.6251	14.937	10.1361	19.4944	21.4236	21.6052	7.69019	11.4225	8.97867	17.948	31.1902	48.0514	11.8645	10.1569	12.6895	17.7155	17.9965	14.7997	19.4563	23.4958	29.5304	9.86384	11.4283	7.8392	18.7555	15.2327	28.8605	9.34617	12.2219	10.4585	13.4847	18.6351	10.2031	20.8551	29.5387	17.1653	11.2574
GRMZM2G068179	25.1867	22.3041	38.4637	34.3226	10.1241	16.212	20.71	32.4903	24.829	16.4573	17.0454	23.2027	10.8931	18.2684	5.20509	22.011	25.5515	28.5876	12.3801	23.5013	14.723	10.4022	31.3855	40.1912	20.9495	13.4951	22.1909	12.8228	23.0243	21.6434	23.1315	30.907	28.4787	36.1378	24.415	21.1096	14.1779	26.1414	16.4042	12.5497	13.9587	12.3228	12.6609	29.0563	2.52887	17.3403	26.8036	17.4106	31.6705
GRMZM2G066614	1.13905	1.48993	1.60727	8.62966	11.0001	11.3159	1.50961	4.2431	3.23987	3.23986	2.56048	3.59273	2.38793	2.88851	3.27059	2.14716	1.81252	2.26456	6.2249	6.65675	4.17286	4.41585	2.13216	3.17153	0.672197	3.29374	2.15724	4.46354	2.01999	2.98255	1.96194	2.27986	1.95838	5.50793	8.25761	6.54219	2.31605	3.97191	4.1787	2.13108	3.76763	4.11741	3.10502	2.09034	4.73656	1.7441	2.44121	1.13211	5.18236
GRMZM2G430461	0	0	0	0	0	0	0	0	0	0	0	0	0	0	0	0	0	0	0	0	0	0	0	0	0	0	0	0	0	0	0	0	0	0	0	0	0	0	0	0	0	0	0	0	0	0	0	0	0
Zea_mays_newGene_29079	0	0.013908	0.026338	0.875525	1.40782	0.458162	0	0.018466	0.010364	0.022618	0.002575	0.026728	0.015512	0.071631	0.022135	0.022377	0.013453	0.023766	0.430038	0.716212	0.797508	0.003707	0.049273	0	0.01859	0	0.063293	0.007994	0.021465	0.010526	0.008379	0.019041	0.019454	0.606966	1.12039	0.424032	0	0.021614	0.031823	0.020006	0.051749	0.028178	0.031811	0.041058	0.066134	0.005091	0.014005	0	0.356727
Zea_mays_newGene_25595	0.883273	1.14932	1.88396	8.92712	13.7913	9.9381	2.77578	3.78123	4.76781	4.96033	2.79102	2.71816	3.99407	5.40112	6.46017	2.06278	1.62045	1.79525	8.52205	15.8722	7.65574	4.16991	2.3619	2.56932	1.36944	5.06363	5.35995	4.265	2.47012	3.94678	1.75517	2.36312	1.2549	19.5562	15.5155	9.80901	1.92022	2.73916	5.61925	2.17451	7.10526	6.70489	5.0728	3.61558	5.44993	1.40685	2.38015	1.31354	12.7549
Zea_mays_newGene_25594	0	0	0	0	0	0	0	0	0	0	0	0	0	0	0	0	0	0	0	0	0	0	0	0	0	0	0	0	0	0	0	0	0	0	0	0	0	0	0	0	0	0	0	0	0	0	0	0	0
Zea_mays_newGene_29071	0	0	0	0	3e-06	0	0	0	0	0	0	0	0	0	0	0	0	0	0	0.003865	0.010748	0	0	0	0	0	0	0	0	0	0	0	0	0	1e-05	0	0	0	0	0	0	0	0	0	0	0	0	0	0
Zea_mays_newGene_25591	0	0	0	0	0	0	0	0	0	0	0	0	0	0	0	0	0	0	0	0	0	0	0	0	0	0	0	0	0	0	0	0	0	0	0.078342	0	0	0	0	0	0	0	0	0	0	0	0	0	0
Zea_mays_newGene_25590	0.128213	0.12581	0.284876	0.143979	0.171152	0.214501	0.221688	0.266227	0.203476	0.074948	0.055862	0.12711	0.074014	0.23289	0.168923	0.183604	0.291759	0.113567	0.26624	0.062314	0.110904	0.161885	0.11122	0.148575	0.084418	0.052325	0.117255	0.349444	0.12861	0.012604	0.114756	0.172	0.245098	0.066678	0.069868	0.110921	0.358143	0.270453	0.078358	0.03995	0.406441	0.140394	0.029383	0	0.014733	0.110409	0.396432	0.092218	0.111443
Zea_mays_newGene_25593	4.94527	4.60016	5.00446	7.59484	6.83711	4.68846	4.42121	4.7545	3.40304	11.996	13.4757	4.92306	3.8212	6.40479	5.34103	4.8576	4.09593	5.31933	5.52986	6.48749	5.15148	4.87486	4.48419	5.93249	3.24182	4.1101	5.18746	6.87737	4.77181	3.42884	5.05268	4.48907	5.96564	6.96656	5.55256	6.05901	3.35257	5.82326	4.32977	3.26725	4.02299	5.36337	5.65777	4.31294	5.26007	3.56096	5.15731	3.8241	5.33272
Zea_mays_newGene_25592	0.031333	0	0.083144	0.023632	0.147647	0	0.0259	0.053822	0.054854	0.354818	0.10891	0.060837	0.263281	0.380693	0.202086	0.131473	0.068825	0	0.03004	0.278626	0.086401	0	0.161039	0.085467	0	0.075012	0.137283	0.30161	0.174213	0.019338	0.069066	0.04826	0.146415	0.539272	0.275624	0.099824	0.080283	0.17682	0.089834	0	0.205618	0.155707	0.115356	0.170752	0	0.021786	0.04662	0	0
GRMZM2G122431	0.880075	1.19769	2.00262	2.77285	18.4566	4.19496	2.36297	3.27093	2.52573	0.399686	3.5118	6.48194	3.03729	4.89383	22.3436	2.60633	1.50656	4.11003	7.52377	4.92156	9.73191	16.0182	8.17327	0.971233	4.82803	5.15699	8.94297	4.36037	1.66876	1.93425	4.85565	2.49467	2.82035	12.1279	9.27149	6.14621	5.92028	7.09699	0.890768	3.3407	11.944	36.3131	1.84998	1.28079	5.20487	0.906009	3.24794	1.13582	3.83927
AC214502.2_FG009	0	0	0	0	0	0	0	0	0	0	0	0	0	0	0	0	0	0	0	0	0	0	0	0	0	0	0	0	0	0	0	0	0	0	0	0	0	0	0	0	0	0	0	0	0	0	0	0	0
GRMZM5G824600	32.5868	48.5771	55.3571	71.9446	68.934	52.253	72.2299	74.7699	54.6943	44.7753	43.7594	39.5429	59.5786	64.503	82.7023	39.2173	46.4731	40.5163	59.7206	59.0357	53.4092	59.0157	45.2467	40.922	55.2098	69.8737	36.2799	64.6526	45.8662	50.709	51.3458	57.2223	49.5018	67.9444	57.0072	52.0897	48.1943	51.47	67.8196	60.7618	51.1169	93.85	79.592	48.854	77.3491	33.4083	47.7254	27.0407	48.7464
GRMZM2G454550	0.045704	0	0	0.263008	0.25229	0	0.059729	0.17877	0.075345	0.136912	0.036709	0	0.60905	0.209011	0.737304	0	0.052575	0.040994	0.289672	0.113977	0.201631	0.052845	0	0	0	0.26334	0	0.415226	0.0452	0.196566	0	0	0	0.013904	0.10304	0	0.182893	0.106048	0	0.108864	1.03632	0.794645	0.099361	0.049635	0.239185	0	0.073264	0	0
GRMZM2G454556	0	0	0	0.232923	0.356057	1.17275	0.741783	0.531775	0.710587	1.74421	0	0	0.63248	0.279161	0.044421	0	0	0	0.536051	0	0.104498	1.52616	0.261512	0	0.228377	2.14815	0.839663	0	0	0.023997	0.012627	0.211734	0.076875	1.1153	0.067183	0.710381	0	0.325291	0	0.185124	0.501551	9.60496	0	0.069727	0	0.033714	0.032268	0	0
GRMZM2G700872	0	0	0	0	0	0	0	0	0	0	0	0	0	0	0	0	0	0	0	0	0	0	0	0	0	0	0	0	0	0	0	0	0	0	0	0	0	0	0	0	0	0	0	0	0	0	0	0	0
GRMZM5G820735	0	0	0	0	0	0	0	0	0	0	0	0	0	0	0	0	0	0	0	0	0	0	0	0	0.313562	0	0	0	0	0	0	0	0	0	0	0	0	0	0	0	0	0	0	0	0	0	0	0	0
GRMZM2G077375	20.9549	24.147	33.6687	4.3666	10.5834	20.3463	32.2614	49.454	37.6252	48.5041	48.69	63.6944	3.64394	66.6698	36.8251	21.5481	24.1494	32.9841	2.41321	4.20573	5.41066	38.5222	72.0213	37.61	32.5253	34.4196	60.8685	21.3175	10.317	2.01397	28.3952	44.413	43.3613	0.641245	13.026	6.69298	20.948	61.6448	17.0272	25.6677	52.0799	139.342	20.3266	14.0554	4.76656	12.5857	23.2955	10.9327	4.04434
Zea_mays_newGene_9573	0	0	0	0	0	0	0	0	0	0	0	0	0	0	0	0	0	0	0	0	0	0	0	0	0	0	0	0	0	0	0	0	0	0	0	0	0	0	0	0	0	0	0	0	0	0	0	0	0
GRMZM2G146472	40.2665	34.2569	37.2303	54.4742	57.0231	42.2209	51.4555	44.3614	48.0056	60.6401	58.6191	53.9897	86.1751	87.9466	103.185	46.9699	41.288	27.9098	38.7478	58.9426	43.8683	35.5336	49.3432	46.7629	74.4911	72.6346	86.5208	74.6992	81.9758	83.8869	43.5125	34.8949	36.6105	55.4339	56.9665	45.6955	36.4238	48.9857	39.6238	72.7073	87.8811	75.6787	118.286	100.136	93.9557	39.3643	28.4407	37.2537	57.9325
GRMZM2G131969	11.695	14.3146	18.9165	13.0942	18.5223	17.9038	15.001	32.5141	16.9246	10.8036	10.3809	9.50922	6.2753	8.66247	9.612	11.9454	14.4207	19.499	12.6846	11.0415	11.6804	25.039	17.0024	28.8774	11.1264	12.0785	11.5251	11.8218	7.52893	6.1861	12.7658	18.227	21.3782	6.43184	17.2977	14.2681	17.8247	11.2807	33.4105	7.68742	9.46093	30.3424	5.56464	6.33977	9.16199	13.1568	21.4457	12.5399	17.5303
GRMZM5G842556	0	0	0	0.362169	0.775346	0.006887	0	0	0	0.011106	0.049296	0	0	0.014437	0	0	0	0.060388	0.252459	0.400798	0.427591	0	0.096301	0	0	0	0	0	0	0	0	0	0	0.310075	0.288811	0.453573	0	0.052343	0	0	0	0.081585	0.00408	0	0.018485	0	0	0	0.114735
GRMZM5G842555	0	0	0.012568	0.045052	0.035543	0	0	0.144824	0	0	0	0.032467	0.052945	0.096142	0.036854	0.077634	0	0.051916	0.159899	0	0.101727	0	0.081371	0	0	0	0	0.10207	0	0.089436	0.089013	0	0	0	0	0	0.062059	0.036665	0	0	0	0.055818	0	0.037491	0.071309	0	0	0.072974	0
GRMZM2G700036	0	0	0	0	0	0	0	0	0	0	0	0	0	0	0	0	0	0	0	0	0	0	0	0	0	0	0	0	0	0	0	0	0	0	0	0	0	0	0	0	0	0	0	0	0	0	0	0	0
GRMZM2G011025	0.440676	0.84963	0.451706	0	0	0.526225	0	1.11983	0.133054	0.506377	0.23191	0.637535	0.325743	0	0	0.613855	1.15209	0.99403	0	0	0.289481	0.200532	0	0.657639	0.293591	0	0.160489	0.19639	0.285598	0.106551	0.295457	0.260411	0.626008	0	0	0	0.284758	0	1.01418	0	0.205005	0.419686	0.255179	0.140067	0.326474	0.205987	0.631194	0.245653	0.110782
GRMZM2G700034	0	0	0	0	0	0	0	0	0	0	0	0	0	0	0	0	0	0	0	0	0	0	0	0	0	0	0	0	0	0	0	0	0	0	0	0	0	0	0	0	0	0	0	0	0	0	0	0	0
Zea_mays_newGene_41615	0.166187	0.088331	0.192496	1.3117	1.17284	1.48161	0.366813	0.408193	0.214005	0.529915	0.902205	0.511612	0.521714	0.52937	0.637234	0.274285	0.264592	0.29812	0	0.969094	1.48909	0.732477	0.294929	0.231761	0.224553	0.376436	0.611699	0	0.964148	0.373405	0.284462	0.255811	0.237915	1.37281	1.82852	1.6424	0.522231	0.530722	0.440607	0.546334	0.490437	0.909273	0.773766	1.00391	1.65799	0.195621	0.658437	0.369772	1.12385
GRMZM2G329636	0.12088	1.54099	1.66099	0.184621	0.689256	1.29538	0.27355	0.309017	0.103684	0.577755	0.356193	0.214508	0.034808	0.108723	0.718371	0.098926	0.649628	1.4285	0.112961	2.18033	3.35156	2.35535	0.306621	0.145808	0.082428	0.392725	0.439494	0.091266	0.065696	0	0.030405	0.071473	0.273492	0.206947	1.1934	0.273505	0.236143	0.411647	0.37739	0.178735	0.385391	0.252879	0.222396	0.127673	0.121747	0.180813	1.45682	0.082012	0.176628
GRMZM2G427073	0	0	0.13233	0	0.022438	0	0	0.122081	0.131118	0.202852	0	0	1.57872	0.042035	0.143248	0	0	0.142801	0.191059	0	0.208591	0.158624	0	0.224093	0	0.142958	0	0	0.165917	2.25686	0	0	0	0	0	0.0317	0.070502	0	0.09171	0.405689	0	0.13012	0.528184	0.086246	0.336574	0	0.201933	0.059711	0
GRMZM2G429928	0.410787	0.372042	0.307252	0.829195	0.738542	0.598511	0.403609	0.529817	0.57779	0.398767	0.249184	0.512067	0.357867	0.519838	0.509301	0.41794	0.328212	0	0.630895	0.548787	0.523608	0.423849	0.198708	0.359125	0.267172	0.507182	0.732126	0.44659	0.18999	0.33251	0.320607	0.372215	0.330082	1.17971	0	0.538631	0.368052	0.343683	0.434533	0.474897	0.8698	0.761557	0.418623	0.468184	0.529254	0.31009	0.321851	0.243027	0.575291
Zea_mays_newGene_46645	0	0	0	0.404199	0	0	0	0	0	0	0	0	0	0	0	0	0	0.043484	0	0	0	0	0	0	0	0	0	0	0	0	0	0	0	0	0	0	0	0	0	0	0	0	0	0	0	0	0	0	0
GRMZM2G012861	0.139196	0.17967	0.223824	1.70924	2.67485	2.53599	0.28312	0.355207	0.1709	0.752093	0.984181	0.305814	0.393456	0.591569	0.507088	0.114703	0.116904	0.36424	0.651346	0.937598	0.548565	0.258636	0.123687	0.441731	0.48556	0.149938	0.486285	0.876226	0.194071	0.205864	0.1098	0.164979	0.198698	0.366457	1.4715	1.13465	0.196342	0.364696	0.14918	0.22997	0.563511	0.432521	0.474963	0.187053	1.62029	0.086157	0.324914	0.162757	0.463685
Zea_mays_newGene_41612	0.111126	0.046241	0.078125	0.814991	0.115485	0.124343	0.030202	0.073032	0.008632	0.38222	0.401322	0.04338	0.013432	0.07337	0	0.117136	0.328948	0.063505	4.8376	0.160325	0.242816	0.887129	0.017158	0.050396	0.739952	0.142355	0.165375	1.20603	0.077684	0.056267	0.072513	0.201241	1.63113	0.556768	0.298267	0.114811	0.198554	0.255216	0.11873	0	0.154195	0.580228	0.328522	0.316719	0.336202	0.0879	0.127823	0.093321	0.152742
GRMZM2G420865	0.943526	1.29869	1.84475	15.3871	21.8234	17.0404	1.85858	3.75165	2.95256	3.42754	1.38681	1.50932	2.78003	4.49239	7.1126	1.63559	1.73432	2.47962	19.9918	15.344	16.1605	3.92431	3.07781	1.63167	0.569157	3.26373	1.75219	3.34877	0.911715	1.52803	1.17977	1.98127	1.8626	19.2502	18.7297	11.7956	1.5433	2.15947	5.35311	1.34033	5.62402	5.03435	3.30319	1.70631	8.88427	2.07237	3.40241	1.39754	21.1283
GRMZM2G172723	422.903	257.25	367.337	180.165	80.5292	112.408	353.205	206.648	270.674	184.352	256.477	268.888	190.769	107.183	65.8027	279.313	345.031	379.458	139.205	209.687	85.8348	125.429	188.292	282.009	323.287	149.867	275.427	184.942	230.484	216.528	332	419.227	367.758	88.9469	101.263	260.915	226.021	235.872	97.176	198.541	137.386	53.9127	169.798	185.839	154.505	413.31	437.184	487.676	213.286
GRMZM2G086430	0.204247	0.128372	0.183278	0.394618	0.925706	1.68697	0.363487	0.50984	0.480328	0.366587	0.865665	0.584956	0.681799	0.356565	4.05051	0.43776	0.366896	0.188753	0.331351	0.571663	0.639627	5.94161	0.316712	0.538796	0.122742	1.53439	0.46414	0.286339	0.199904	0.324096	0.234922	0.219566	0.397554	0.743783	0.24817	0.428801	1.83753	0.708682	0.827974	0.637053	0.516069	5.24131	0.223618	0.290597	1.90526	0.360502	0.140136	0.424821	0.321095
GRMZM2G172726	1.00311	2.98007	2.51488	8.43861	20.4658	13.8196	3.29226	6.09192	3.71562	4.46441	2.50951	3.4325	2.15457	7.67758	8.57701	2.49159	2.02845	2.21125	7.28131	10.9363	8.12595	3.26437	4.19757	2.84597	1.45743	4.25675	4.54925	3.57482	0.972442	1.74512	2.64211	2.66604	2.70892	6.73922	12.563	6.99247	2.47112	5.24276	7.05945	2.48577	8.64059	9.76033	5.41837	3.61009	4.17852	1.42585	2.63331	0.85215	3.10675
GRMZM2G053206	1.50927	1.39806	2.17221	3.97593	8.07303	44.4531	6.27169	15.5237	15.4331	8.13398	3.87982	4.09437	8.24881	19.938	72.6987	3.19213	1.60986	1.70065	24.7927	4.48655	22.6423	39.3964	1.77082	13.5269	1.7	22.1026	1.07122	2.6465	1.87223	6.47692	1.63665	1.24963	0.699133	4.22437	2.03044	6.26288	10.0466	6.00156	7.68688	9.95674	34.5954	67.2128	6.60835	3.33553	8.87192	0.681407	2.82944	1.17966	15.0836
GRMZM2G357926	0	0	0	0.345722	0.140068	0.076657	0	0.021545	0	0	0	0.066633	0	0	0	0	0	0	0.055102	0	0.036089	0	0	0	0	0	0	0	0	0	0	0	0	0.181498	0.165412	0	0	0.117976	0	0	0	0.02092	0	0	0	0	0	0	0.087696
Zea_mays_newGene_28925	0	0	0	0.098269	0	0	0	0	0	0	0	0.036264	0	0	0	0	0	0	0	0	0	0	0	0	0	0	0	0	0	0	0	0	0	0	0	0	0	0	0	0	0	0	0	0.129896	0	0	0	0	0
GRMZM2G357923	1.11221	1.49096	1.85223	5.78074	7.88756	4.28564	1.31158	2.24249	0.782771	1.49827	0.85953	2.1022	3.5342	3.42443	3.48785	1.85962	2.32429	2.02162	5.39899	6.36359	4.88914	2.31601	3.37285	2.05738	0.984913	1.89997	2.26784	3.45558	1.72134	2.81897	1.995	2.06284	2.60964	6.7587	5.53435	3.66999	1.70105	3.08939	3.21911	1.01288	3.2296	3.51825	2.15825	1.79266	6.42911	1.91624	2.67051	1.8874	6.4345
GRMZM2G057186	1321.73	1248.03	1480.61	128.134	49.6814	52.8739	1315.37	1151.56	821.369	799.984	999.985	1135.42	688.819	1424.21	684.318	1143.28	1100.06	1105.31	63.6106	61.4422	54.9403	1214.8	1854.62	1515.18	895.239	720.137	1219.06	1547.44	1298.2	804.272	1370.39	1438.36	1413.4	73.8711	70.9828	89.4259	1024.98	1173.88	1181.13	612.88	744.937	389.062	1048.94	1109.06	372.64	1011.24	1120.51	1041.15	119.802
GRMZM2G095299	351.546	160.078	253.327	88.3962	67.7742	61.7199	270.671	308.587	244.286	329.007	296.423	367.116	364.17	572.238	459.74	228.878	216.035	293.943	50.4921	78.4858	38.2247	156.278	244.115	315.132	381.388	295.202	502.285	571.976	350.966	294.65	257.225	273.96	236.691	69.7694	90.1468	95.1632	186.644	229.304	79.6639	271.75	405.439	320.677	458.668	335.746	399.634	246.169	314.425	395.998	48.7828
GRMZM2G057184	0.603524	0.954786	0.895915	1.79569	2.89919	2.17584	1.1293	1.36485	0.989104	2.59521	2.14457	1.45134	1.03044	1.8454	2.13929	0.759647	0.644913	1.14569	1.08706	1.45778	1.12228	1.11149	1.24742	0.939787	0.929176	1.67071	1.52462	1.67649	0.929613	0.808915	0.938477	1.09519	0.865324	1.72172	1.82718	1.06135	0.547768	1.96363	1.11256	1.01708	2.50864	2.01131	1.52438	1.64613	2.35675	0.768877	0.669535	0.849862	1.1332
GRMZM2G323943	0	0	0.144245	0.729281	2.0384	14.7875	0.199245	0.022403	0.17732	0.037669	0	0.118782	0.120108	0.323808	0.646067	0	0.016229	0	0.565868	1.03045	1.10088	0.068149	0.046662	0.142623	0.144086	0.185809	0.069867	0.155922	0	0.059462	0	0.051597	0.021376	0.567839	1.0379	2.22836	0.108123	0.135943	0	0	0.664413	0.037823	0.132669	0.22828	0	0	0	0.174442	0.513358
GRMZM2G102802	2.14397	3.409	3.0948	11.963	2.43521	2.19045	3.24985	3.66477	1.45551	20.5914	17.0004	2.67403	5.94852	2.38879	2.1908	2.32579	1.81511	2.72672	0.733287	3.55467	2.77414	0.738067	5.17769	1.1228	3.43525	4.32163	4.37963	1.81457	2.73138	2.39537	2.14657	9.92659	12.2657	10.2017	4.339	3.35338	2.87305	3.49652	1.52951	6.40815	2.87671	2.11708	2.61665	3.94493	1.7275	4.20251	4.29583	3.52445	2.89937
GRMZM2G067371	13.6147	16.6921	18.5178	14.4015	13.0906	10.6492	17.7628	23.158	22.9796	28.2834	20.8379	17.0147	32.8326	28.1746	27.7347	14.443	11.4672	11.8669	8.30669	8.38724	8.18853	15.9876	24.917	23.8535	30.9443	33.6124	30.1734	17.869	16.8868	30.9224	12.4176	13.5181	14.5011	9.7867	13.0456	13.1529	13.6075	25.464	13.5078	26.1637	44.1071	30.6222	32.335	19.5784	17.4643	17.059	16.0303	24.183	9.32226
GRMZM2G058525	17.282	15.8737	18.6411	12.8553	12.3689	11.8833	13.5727	15.4507	13.5744	9.44787	10.2361	10.6254	10.0075	9.88964	15.564	15.4605	15.3328	14.9651	11.2801	10.6531	11.2449	15.0811	17.4692	20.3639	7.64315	9.99136	11.6494	14.1057	12.8903	11.6711	15.446	16.7614	20.2806	10.6144	10.5764	12.5608	14.4399	14.156	19.6931	8.43066	13.4002	13.1657	11.9901	10.3009	16.66	14.1101	14.8458	14.0835	10.5804
GRMZM2G066650	2.74957	3.45788	3.81944	8.76303	12.3981	7.59497	3.45113	4.43074	2.25809	3.8167	3.56747	3.96664	3.12526	6.08212	5.15372	3.96491	3.67107	4.15631	6.98777	7.56386	7.00771	4.32009	4.79314	4.09203	2.31928	3.36033	4.2137	4.628	3.0299	2.46775	4.01748	3.51926	3.67976	6.96732	7.99338	5.9354	3.44533	6.4451	5.50413	2.21778	5.18336	5.25265	3.57127	3.1537	5.64805	2.7267	3.90855	2.69256	6.40559
GRMZM2G058522	87.7766	96.9829	115.266	37.9237	89.724	103.496	122.382	183.604	204.302	133.616	124.231	110.22	59.2362	112.45	168.996	100.902	101.502	100.306	88.1135	92.8161	90.7976	347.706	92.081	190.655	130.371	189.749	107.983	64.5296	53.8747	69.2794	81.1021	91.8724	71.1812	56.4919	72.7142	80.5567	130.39	139.042	217.93	109.453	132.549	164.695	129.36	58.0708	71.3186	105.931	96.1009	82.2126	61.7253
GRMZM2G000652	0.150639	1.25071	0.509603	2.61743	6.26044	82.2251	8.48922	3.26147	3.71392	4.13409	2.49735	15.1963	0.732751	5.60532	46.8696	0.569402	0.250829	0.453342	25.8803	8.1228	140.713	140.415	3.6765	1.89003	1.80057	5.17695	2.42601	2.15441	0.137312	0.92901	0.380273	1.27117	0.520863	9.11505	14.9419	21.6942	143.147	48.9118	7.30718	3.03191	8.23121	7.06316	0.575072	0.523286	2.03915	0.246152	0.796374	0.33279	34.9659
GRMZM2G000650	32.7953	36.0669	41.1963	44.4896	60.3957	61.1493	46.7448	45.3674	52.1639	66.0754	57.9474	53.0835	27.2003	29.9737	58.7899	38.9449	36.7532	34.9211	46.608	55.4619	38.6831	71.9871	45.746	46.3724	55.6187	52.4791	60.973	33.7516	26.2133	24.4682	32.7211	50.3402	42.8294	59.0089	61.6727	53.5359	40.5459	41.5564	36.7728	44.8445	56.0182	65.1047	46.4011	32.8087	29.3177	41.3661	40.9322	32.8276	54.0027
GRMZM5G878070	57.9854	77.0666	75.5071	25.9588	43.2489	45.0694	53.0576	52.4543	44.5483	43.5354	41.9105	55.0253	23.046	54.7966	37.9292	75.0885	76.7029	73.9318	37.2955	35.2501	30.7547	56.0589	86.5826	63.5866	40.7067	34.0125	48.84	76.9632	39.9074	30.355	83.5616	74.3717	86.267	28.1753	41.0795	27.8995	52.22	57.7305	67.6147	32.2492	41.9724	43.0552	24.9272	34.0151	22.5609	61.0148	80.9098	52.3892	43.9212
GRMZM2G058528	16.6157	17.7988	21.1354	84.7236	71.4482	76.4123	25.5523	35.5612	32.2337	25.5433	19.011	19.4713	54.5252	24.9263	26.822	19.8972	16.8098	24.5396	55.817	52.912	37.1857	16.0687	18.242	27.0588	18.9384	26.629	27.7171	23.5839	27.9843	37.5596	19.8314	29.3685	27.1096	73.6524	76.5784	77.8155	14.1531	16.5781	12.5769	22.6642	35.5317	15.0551	40.2216	26.5798	62.7678	20.3684	24.4632	16.3052	55.945
GRMZM5G878073	0.131708	1.60324	0.766636	0.153154	0.570808	1.11375	0.236996	0.284539	0.472008	0.252982	0.200208	0.316168	0	0.123551	0.124583	0.253934	0.238759	0.382685	0.109926	1.98928	1.1033	0.154279	0.354377	0.122039	0.135023	0.051364	0.551069	0.057948	0.054102	0.054943	0.162543	0.720695	0.10694	0.297222	0.532318	0.216855	0.079665	0.080467	0.279618	0.095728	0.258629	0.16638	0	0.233964	0.065024	0.046274	2.07412	0.133983	0.218766
Zea_mays_newGene_24510	0	0	0	0	0	0	0	0	0	0.386186	0	0	0	0	0	0	0	0	0	0	0	0	0	0	0	0	0	0	0	0	0	0	0	0	0	0	0	0	0	0	0	0	0	0	0	0	0	0	0
GRMZM2G078826	20.5165	22.3376	18.863	31.8345	32.1269	24.5329	23.4108	26.3332	17.68	33.6519	31.1218	23.3479	24.5911	44.7443	45.7638	20.3957	21.6233	23.1616	39.2799	29.552	27.9035	28.0641	30.2607	22.4744	15.56	23.9005	39.2699	36.7422	25.8132	29.32	25.5482	20.6104	24.8848	34.4373	26.0606	24.0536	24.9929	38.7824	25.6169	19.0454	44.4386	37.331	30.2431	33.5702	42.9784	18.8573	19.479	19.1807	32.4503
GRMZM2G363437	0	0.046014	0.197915	0.147878	0.087985	0.048129	0.222242	0.08777	0.174143	0.060011	0	0.058996	0	0.064937	0	0.134634	0.261609	0.299524	0.063925	0	0.087588	0.093956	0.075288	0.113739	0	0.058142	0.091162	0	0	0.067653	0.020585	0.163829	0.270615	0.08316	0	0	0.01398	0.181833	0.073419	0	0	0.144445	0.034935	0.121618	0	0.156266	0.055432	0.246013	0.049843
AC211357.4_FG002	0	0	0	0	0	0	0	0	0	0	0	0	0	0	0	0	0	0	0	0	0	0	0	0	0	0	0	0	0	0	0	0	0	0	0	0	0	0	0	0	0	0	0	0	0	0	0	0	0
GRMZM2G078820	4.21156	4.95695	2.24882	1.89461	0.426686	0.863017	1.60294	6.57986	2.26523	0.182432	0.158571	0.398273	1.80486	0.764855	1.84986	5.77923	2.91295	3.43065	11.6721	1.38674	4.85406	2.38595	0.485216	1.8454	0.253581	1.75674	0.285778	0.63779	3.39364	16.5868	2.53099	1.87113	3.4797	0.198935	0.143983	0.346163	1.23069	0.631472	1.22216	0.384273	1.00194	2.4404	7.72309	26.9256	7.70206	4.32046	0.418069	2.609	6.42071
Zea_mays_newGene_45265	0.022952	0.101912	0.087899	0.126509	0.009493	0.04718	0	0	0.090924	0.017964	0	0.29787	0	0.234025	0.180457	0	0.074534	0.028787	0.037423	0	0.224559	0.078764	0.002804	0.240693	0.200659	0.242709	0.061888	0.56113	0.09097	0.040429	0.084352	0	0.012381	0.095272	0.053977	0	0.043863	0.031525	0.033477	0	0	0.054603	0.290617	0.051465	0	0.076193	0.043252	0	0.048115
Zea_mays_newGene_45267	0.41614	0.772319	0.691023	0.550431	0.210558	0.226123	0.633614	0.903953	0.268994	1.04833	3.72879	0.643424	0.231724	0.139512	0.212665	0	0.589047	0.670037	0.154215	0.201583	0.232883	0.915909	0.390533	0.993308	0.245955	0.625016	0.38939	0.150589	0.235189	0.268772	1.30713	0.85737	1.01679	0.841756	0.418159	0.203312	0.670914	1.52416	1.38041	0.334118	0.431071	1.16558	0.064522	0.210705	0.239656	1.00108	0.460363	0.603871	0.558679
Zea_mays_newGene_45266	8.09168	8.89016	4.66807	6.09372	11.7316	6.63624	3.63616	5.60956	3.18026	6.28625	6.98881	9.51065	4.22121	13.0714	4.20547	4.05407	4.56508	5.8521	5.70947	11.9484	2.76154	2.85043	3.28912	8.83766	2.41174	3.22918	3.8578	4.77148	3.83816	4.45184	9.4131	4.31545	4.48381	11.5803	10.0302	12.5857	9.43683	5.89862	10.3023	6.91179	9.2511	3.95086	10.6428	5.56023	15.9549	6.88552	4.06955	5.65437	14.2014
Zea_mays_newGene_45261	0	0.155131	0.170619	0.064381	0.023621	0	0	0	0.089246	0.129619	0.184145	0	0.068279	0.248558	0	0.343996	0.055673	0.303048	0	0	0.130782	0	0	0	0	0	0	0	0	0	0	0.15932	0	0.539059	0	0	0.162519	0	0	0	0	0	0	0	0.214378	0.140896	0.244992	0.268904	0.236905
Zea_mays_newGene_45260	13.9571	15.3776	19.3452	89.7637	57.4786	60.4317	21.0345	20.0095	13.2664	10.2763	7.64134	13.2852	79.4576	18.3169	14.0811	25.6491	28.2235	19.8237	78.6323	78.9847	57.3093	8.48047	25.6759	11.9	11.8091	18.3943	17.1471	25.6489	29.9793	61.5546	25.639	19.9722	23.0148	74.9693	66.9384	61.3003	12.9453	18.6864	26.0298	11.859	8.21978	12.7709	23.038	27.2488	82.8035	19.5009	27.1435	15.6775	111.785
Zea_mays_newGene_45263	0	0	0	0.082325	0.206392	0.077359	0	0	0	0	0	0	0	0.209455	0	0	0.11812	0.093455	0	0.304736	0.633553	0	0	0	0	0	0	0.094608	0	0.060936	0	0	0	0.039022	0	0	0	0.060551	0	0	0	0	0	0	0	0	0.0441	0.072423	0
GRMZM2G056582	0	0	0.015312	0	0	0	0	0.028785	0	0	0	0.054471	0	0.033073	0	0	0	0	0	0	0	0.022103	0	0	0.257516	0	0	0	0	0.030492	0	0	0	0.053639	0	0.029578	0	0.028672	0	0	0	0	0	0	0	0	0	0	0.029507
Zea_mays_newGene_24242	0	0.139863	0	0	0.061012	0	0.051643	0.269981	0	0.619898	0.092467	0	0.02297	0.028863	0.060277	0	0	0	0	0	0	0	0	0	0	0.083997	0	0	0	0.025191	0	0	0	0	0	0	0	0	0	0	0.301892	0.10126	0.028769	0	0	0	0	0	0
GRMZM2G375807	7.74373	10.6312	9.57061	8.89592	7.09315	3.68807	4.61464	8.2116	1.85308	4.66415	5.50068	5.97257	10.1746	24.4021	9.5824	12.3494	14.0974	15.229	16.8296	6.41697	17.7143	5.2717	13.1485	11.9848	2.64915	5.78198	6.22013	19.3414	13.4174	10.7431	13.088	5.21867	13.6397	4.65084	6.24835	5.19659	12.451	12.0199	11.6882	4.05381	7.44236	8.13403	7.17862	14.1983	15.3144	6.99857	9.11256	7.30639	8.2067
Zea_mays_newGene_24240	0.328837	0.966252	0.802705	0.591436	0.690313	0.180303	0.457793	0.412952	0.566398	1.87875	1.25652	1.58576	0.619076	0.493759	0.266501	0.674828	0.243046	0.843328	0	0.647805	0.215458	1.4661	1.24619	0.479534	0.678308	0.786353	1.19385	0	0.314871	0.516799	1.06085	1.31582	0.543343	0.89994	0.607267	0.54863	0.618625	1.18016	0.834731	0.422481	0.879683	1.57878	0.678006	0.662043	0.031821	0.234519	0.834779	0.489407	0.378639
Zea_mays_newGene_24246	0.067787	0.370855	0.143641	0.275246	0.551696	0.022603	0.213607	0.15361	0.021937	1.04341	0.713945	0.296812	0.13159	0.600623	0.384455	0.155178	0.133795	0.251458	0	0.181008	0.27112	0.197988	0.317336	0.338919	0.342578	0.186252	0.298343	0	0.365842	0.099956	0.229274	0.108463	0.352531	0.53495	0.36305	0.364289	0.092002	0.408419	0.13124	0.283794	0.233558	0.56297	0.271149	0.3789	0.253911	0.188164	0	0.209556	0.31683
Zea_mays_newGene_45268	0.165867	0.513194	0.358062	0.074576	0.083386	0.112431	0.04717	0.084285	0	0.072203	0.069622	0.084756	0.118018	0.323209	0.090983	0.147481	0.322846	0.694506	0.158633	0.148607	1.12502	0.026541	0.177036	0.155494	0.023503	0.072082	0.097474	0.211802	0.304908	0.199344	0.218582	0.053128	0.355581	0.082421	0.163653	0.049758	0.185085	0.345963	0.140191	0.099303	0.21025	0.0875	0.094177	0.168174	0.174443	0.167407	0.446423	0.146696	0.12065
Zea_mays_newGene_24244	0	0	0	0	0	0.085511	0.04335	0.027725	0	0.106346	0.145717	0.147071	0	0	0	0.083584	0	0	0	0.122404	0	0	0	0	0	0	0	0	0	0	0.054575	0	0	0	0	0	0	0	0	0.034693	0	0	0	0	0	0	0	0	0.067827
GRMZM2G057237	25.6669	38.2279	38.3711	25.826	38.5005	27.1216	35.8817	33.9725	38.2624	22.9762	21.0168	31.1866	21.5853	24.8768	19.6365	28.9684	32.5968	27.3813	20.7716	32.4781	21.6671	24.3099	46.3829	26.5504	31.071	35.0115	42.8606	18.002	21.3566	21.6746	31.5004	45.8885	37.136	25.8951	33.7348	30.3975	27.0249	32.8663	49.2953	29.1253	31.0853	25.3834	29.3737	22.8331	20.1135	34.6843	49.7657	28.7472	31.4396
Zea_mays_newGene_23629	0.102041	0.501014	0.271008	0.101062	0.072044	0.048185	0	0.146789	0	0.106196	0.103871	0.122625	0.066897	0.31259	0.115058	0.245175	0.569702	0.604468	0.344394	0.265083	1.32125	0.015321	0.155882	0.196465	0.031017	0.112432	0.088689	0.466056	0.306559	0.127423	0.238085	0.023737	0.325178	0.036314	0.108343	0.053259	0.149748	0.418947	0.217538	0.06913	0.2372	0.101537	0.103796	0.302055	0.42914	0.076097	0.225574	0.149006	0.346099
GRMZM2G582965	7.89525	6.03133	7.91129	19.1783	18.0501	13.2763	11.6674	12.5554	9.4948	13.1315	10.1906	11.4496	13.1899	14.8208	17.6391	9.0987	9.44338	10.0718	18.2572	14.4667	14.1412	12.9391	16.4773	9.04434	7.61984	11.6802	13.3858	13.9747	7.00099	12.7145	9.92053	9.91969	10.0152	24.9926	15.7115	13.1575	10.4067	14.1802	12.386	7.75394	14.8653	17.6058	9.90822	8.36442	20.6793	8.80942	11.1944	9.25387	20.4397
GRMZM2G029587	12.998	11.777	14.7502	16.4731	19.3692	15.6071	20.2194	20.7424	14.2836	16.9817	15.5021	25.8871	12.0957	22.6709	18.3315	11.6924	10.2292	13.084	10.4376	9.3558	7.92962	16.0108	18.6404	16.1692	21.3732	23.5526	36.219	15.8175	9.49163	10.6013	15.5784	12.4577	12.6341	13.6352	11.9294	13.9541	13.0331	19.0406	6.75058	20.5174	37.8562	47.6076	13.1403	8.14913	13.8775	11.5908	16.9014	14.5961	5.43562
GRMZM2G029583	15.025	16.9021	16.6266	42.0164	43.1377	44.8312	17.8531	27.558	23.9495	20.0024	14.2977	19.1876	29.1106	36.904	37.6101	18.9859	20.4044	19.5773	45.2262	36.5272	35.9788	24.3667	23.4605	20.0929	12.7814	20.8506	19.0147	29.7001	17.508	22.4801	20.6883	18.4605	23.784	30.8577	44.9762	33.5804	22.0578	18.5195	30.6484	15.2393	27.5106	30.7158	24.431	16.1468	38.6734	17.3433	20.8592	12.8901	26.9696
Zea_mays_newGene_27534	0	0.086904	0	0	0	0.065095	0	0	0.153978	0.128177	0	0	0	0	0	0.173978	0	0	0	0.248677	0	0.291682	0.141284	0.296873	0	0	0	0	0	0.169411	0	0.143039	0	0.152622	0	0.338304	0.05888	0.150612	0	0	0	0	0	0	0	0	0.152074	0	0.095106
Zea_mays_newGene_27539	4.45188	3.80548	5.19852	5.21554	9.10358	6.29858	4.32075	4.77313	3.75442	2.82922	3.01648	5.84788	4.25741	5.15443	5.75034	4.11202	3.14527	3.73091	7.32883	6.56534	4.24548	3.81075	5.93705	3.38142	4.5086	4.58977	6.64307	9.10951	3.91983	4.46652	4.61374	5.54864	3.60568	5.7432	8.36356	7.11847	3.89464	6.35227	5.19854	3.79944	4.39861	6.25619	4.32769	5.85709	4.25057	3.94799	4.25409	3.41573	7.23515
Zea_mays_newGene_27538	0.405345	1.28689	1.30166	0.488824	0	0	0.252733	0.93277	0.05132	0.135862	0.083653	0.484894	2.20352	1.69697	0.604864	1.65361	1.42115	2.05934	0.9797	0.083369	1.70096	0.221425	1.2722	1.21083	0.330614	0	0.180492	1.9655	3.19035	2.92009	1.5322	0.285144	2.04846	0.037968	0	0.302779	1.67294	1.44583	0.827957	0.110459	0.563007	0.357486	1.32743	2.72745	2.63519	0.50745	1.06825	1.21473	1.61566
GRMZM2G312069	0.172228	0.022353	0.137311	0.388887	5.52818	0.18606	0.186455	0.41273	0.492015	0.48584	0.346638	1.16084	0.203035	0.915266	0.801689	0.601798	0.212323	0.219329	0.52695	0.764854	0.235114	0.03712	0.992221	0.371108	0.593335	0.247173	2.20125	0.696814	0.073698	0.732031	0.71282	0.6845	0.665532	0.827503	1.02905	0.481668	0.018782	0.407319	0	0.069242	3.58258	0.710964	0.209316	0.259388	0.544015	0.025199	0.642125	0.249932	0.05981
GRMZM2G365875	0	0	0	0.020094	0	0	0	0	0	0	0	0	0.036529	0	0	0	0	0	0	0	0	0	0	0	0	0	0	0	0	0	0	0	0	0	0	0	0	0	0	0	0	0	0	0	0	0	0	0.049848	0
Zea_mays_newGene_13390	0	0	0	0	0	0	0	0	0	0	0	0	0	0	0	0	0	0	0	0	0	0	0	0	0	0	0	0	0	0	0	0	0	1.36747	0	0	0	0	0	0	0	0	0	0	0	0	0	0	0
GRMZM2G701345	0	0	0	0	0	0	0	0	0	0	0	0	0	0	0	0	0	0	0	0	0	0	0	0	0	0	0	0	0	0	0	0	0	0	0	0	0	0	0	0	0	0	0	0	0	0	0	0	0
GRMZM2G701342	0	0	0	0	0	0	0	0	0	0	0	0	0	0	0	0	0	0	0	0	0	0	0	0	0	0	0	0	0	0	0	0	0	0	0	0	0	0	0	0	0	0	0	0	0	0	0	0	0
GRMZM2G016551	0	0.04275	0	0.191157	0.652271	0.938214	0	0.019269	0	0	0	0.053349	0.19386	0.135926	0.189606	0.098241	0.074799	0	0.373044	0.371055	0.244502	0.089217	0	0.035225	0.037291	0.0544	0	0	0.114145	0.155728	0.019105	0	0.03838	0.291667	0.94402	0.531858	0.029349	0.086855	0.040893	0.085836	0.093308	0.025234	0.140616	0.039554	0.262207	0.058655	0.100823	0.012862	0.314748
GRMZM2G354295	0	0	0	0	0	0	0	0	0	0	0	0	0	0	0	0	0	0	0	0	0	0	0	0	0	0	0	0	0	0	0	0	0	0	0	0	0	0	0	0	0	0	0	0	0	0	0	0	0
GRMZM2G016558	4.50087	4.56675	4.69032	1.58062	0.796644	0.424543	4.27419	2.01805	1.54087	2.48882	2.24186	3.17053	0.709249	3.69016	0.490327	5.79011	5.59712	5.20418	0.954006	1.3201	0.685124	0.800046	4.22958	3.43641	2.77938	1.41998	4.07677	3.31746	2.27884	0.955097	6.38459	5.04143	6.5522	1.42919	1.37503	0.773724	2.84895	3.7572	2.65953	2.8322	2.05245	0.64219	3.31088	2.00535	0.133911	3.95903	4.81793	4.13692	1.09398
GRMZM2G701349	0	0	0	0	0	0	0	0	0	0	0	0	0	0	0	0	0	0	0	0	0	0	0.00389	0	0	0	0	0	0	0	0	0	0	0	0	0	0	0	0	0	0	0	0	0.007225	0	0	0	0	0
GRMZM2G465689	0	0	0	0	0	0	0	0	0	0	0	0	0	0	0	0	0	0	0	0	0	0	0	0	0	0	0	0	0	0	0	0	0	0	0	0	0	0	0	0	0	0	0	0	0	0	0	0	0
AC207119.3_FG001	0	0	0	0	0	0	0	0	0	0	0	0	0	0	0	0	0	0	0	0	0	0	0	0	0	0	0	0	0	0	0	0	0	0	0	0	0	0	0	0	0	0	0	0	0	0	0	0	0
GRMZM2G169669	0.011171	0	0.02312	0	0	0	0	0	0	0	0	0	0	0	0	0	0.012381	0	0	0	0	0	0	0	0	0	0	0	0	0.007752	0.014638	0	0	0	0	0	0	0	0	0	0	0	0	0	0	0.016902	0.013196	0.020935	0
GRMZM2G047995	3.47424	5.45638	6.73403	15.4046	14.772	9.79198	5.74198	5.53137	7.38429	5.39574	5.4698	9.25932	12.4651	5.88863	9.4634	4.11047	5.73092	2.88732	9.16124	8.91472	6.45488	10.792	5.68117	4.4995	9.14478	6.90403	12.2281	8.21344	5.36062	7.86559	5.56239	6.86571	5.5858	7.48029	29.7193	13.8228	5.0267	8.46724	9.99698	7.19794	14.1581	13.8651	13.2267	6.58206	20.2332	3.93073	4.47479	4.06566	8.64813
GRMZM5G813783	33.1584	46.6435	47.9415	123.39	104.688	122.033	56.916	42.7065	65.0962	55.1564	38.8668	53.8222	62.753	37.0776	55.6296	42.5081	39.331	34.2133	70.8443	147.928	84.2022	51.5227	70.6438	38.9564	40.2023	51.7789	65.2348	25.7142	38.2732	55.9839	45.9496	55.7206	43.9856	153.47	136.541	126.678	34.7766	45.7313	72.3112	48.9759	48.0848	51.2427	56.0245	40.5981	75.0034	42.4334	42.7058	31.2924	156.607
GRMZM2G156506	0.222328	0.288628	0.57346	1.96616	3.92323	1.17963	0.506752	0.515656	0.567868	1.9419	1.17401	0.934117	0.432425	1.2694	1.6362	0.292991	0.395092	0.201588	0.949074	1.59236	0.680499	0.478965	0.420991	0.519683	0.262224	0.595804	0.925923	1.0037	0.1351	0.271303	0.437239	0.403587	0.55534	1.52343	1.66872	0.993455	0.438506	1.67325	0.534037	0.43425	2.16802	1.41905	0.249576	0.250499	0.549227	0.210285	1.13123	0.303805	1.12369
GRMZM2G047999	0	0	0	0	0	0	0	0.164729	0	0	0	0	0	0.047351	0	0	0	0	0	0	0	0	0	0	0	0.021364	0	0	0	0	0	0	0	0	0	0	0	0	0	0	0	0	0.144867	0	0	0	0	0	0
Zea_mays_newGene_12663	0	0	0.128401	0	0	0	0	0	0	0	0	0.081473	0	0.131409	0	0.160018	0.149612	0.28459	0.119121	0.088129	0	0	0	0	0.202777	0.09737	0.318689	0	0.142446	0	0.36378	0	0.417126	0	0	0	0	0	0	0	0	0	0.180265	0.084859	0	0	0.117458	0.076094	0.037869
AC184164.2_FG006	0	0	0	0	0	0	0	0	0	0	0	0	0	0	0	0	0	0	0	0	0	0	0	0	0	0	0	0	0	0	0	0	0	0	0	0	0	0	0	0	0	0	0	0	0	0	0	0	0
Zea_mays_newGene_12664	0	0.255661	0.331116	0.129975	0	0	0	0.156942	0.074882	0.095779	0.155442	0.247516	0	0.426725	0.422529	0.258322	0.069048	0.331758	0.22016	0.234232	0.241355	0	0.1706	0	0	0	0	0.567159	0.12868	0	0.417341	0.160599	0.667436	0.013268	0	0.068741	0.126886	0.246848	0	0.165665	0.061356	0	0.042455	0.180345	0.373964	0.050707	0.341069	0.126031	0.145978
AC184164.2_FG004	0	0	0	0	0	0	0	0	0	0	0	0	0	0	0	0	0	0	0	0	0	0	0	0	0	0	0	0	0	0	0	0	0	0	0	0	0	0	0	0	0	0	0	0	0	0	0	0	0
GRMZM2G129291	6.50701	6.78761	10.6146	6.29173	7.13711	9.88698	9.40968	8.2771	5.12624	5.83474	4.54818	4.40173	2.39603	4.01298	4.50033	6.21402	7.56182	10.6437	5.63582	3.70487	4.87214	4.75468	7.1467	7.18093	3.20193	3.13406	5.15306	5.95636	3.054	2.22053	8.71872	9.77868	8.8543	5.19184	6.2871	5.0875	5.37179	7.75917	4.92208	2.95265	4.46674	3.93	2.86218	2.37849	2.85841	5.79949	11.6685	6.67782	4.51804
Zea_mays_newGene_23199	0	0.097488	0	0	0	0	0	0	0	0	0	0	0	0	0	0	0.126191	0	0	0	0	0	0	0	0	0	0	0	0	0	0	0	0	0	0	0	0	0	0	0	0	0	0	0	0	0	0	0	0
Zea_mays_newGene_23198	0	0	0	0	0	0	0	0	0	0	0	0	0	0	0	0	0	0	0	0	0	0	0	0	0	0	0	0	0	0	0	0	0	0	0	0	0	0	0	0	0	0	0	0	0	0	0	0	0
GRMZM2G700964	0	0	0	0	0	0	0	0	0	0	0	0	0	0	0	0	0	0	0	0	0	0	0	0	0	0	0	0	0	0	0	0	0	0	0	0	0	0	0	0	0	0	0	0	0	0	0	0	0
GRMZM2G048297	2.30556	2.48109	2.29794	7.56126	4.16006	3.72729	5.33606	2.53777	1.99064	0.051539	0.039745	2.03503	0.006303	1.94508	2.31001	0	1.83254	0.99515	0.826585	0	3.48252	0	5.57657	0	0	2.38744	3.84883	0.233786	2.45641	3.32338	3.23101	4.19486	3.28957	0.082217	11.2791	5.35241	1.45046	2.82598	2.12578	2.35126	2.54037	1.3697	3.33413	1.89521	4.13711	1.95008	2.80543	0.895102	0
GRMZM2G700969	0.312895	0.399403	0.441922	1.16482	1.4856	1.92218	0.84211	2.08264	1.1239	0.556292	0.427163	0.829885	0.14708	0.527806	4.39189	0.254304	0.256233	0.402723	1.1879	0.928359	1.25947	5.78907	0.522985	1.32686	0.47385	2.33426	0.393504	0.30148	0.294623	0.167033	0.090587	0.221944	0.224302	0.610571	0	0.794254	0.65337	0.406902	1.63782	0.624604	1.45328	4.97562	0.458908	0.45504	0.35383	0.633461	0.565367	0.530385	0.928431
GRMZM2G700968	0	0.092034	0.583316	1.19317	1.05261	1.19872	0.709755	2.9188	0.458872	0	0	0.097572	0.265282	0.421671	1.32328	0.17802	0.051051	0.409158	1.38407	1.13655	0.366863	2.809	0.441046	0.702001	0.232656	0.66024	0	0.479735	0.832261	0	0.226016	0.06681	0.265172	0	0.086537	0.582239	1.13975	1.18453	1.26314	0.214248	0.578096	2.02919	0.979572	0.102933	0.11336	0.346644	1.33305	0.218755	1.06049
GRMZM2G116360	0	0	0	0	0	0	0	0	0	0	0	0	0	0	0	0	0	0	0	0	0	0	0	0	0	0	0	0	0	0	0	0	0	0	0	0	0	0	0	0	0	0	0	0	0	0	0	0	0
GRMZM2G163185	0	0	0	0	0	0	0	0	0	0	0	0	0.022973	0	0	0	0	0	0	0	0	0	0	0	0	0	0	0.008777	0	0	0	0	0	0	0	0	0	0	0	0	0	0	0	0.018947	0	0	0	0	0
Zea_mays_newGene_23196	0	0	0	0.093852	0.137219	0.065965	0	0	0	0	0	0	0	0	0	0	0	0	0.071847	0	0	0	0	0	0	0	0	0	0	0	0	0	0	0	0	0	0	0	0	0	0	0	0	0	0	0	0	0	0
Zea_mays_newGene_14623	0.139593	0	0.058159	0.146168	0	0	0	0.041693	0	0	0.061364	0	0.093084	0	0	0.040301	0	0	0	0	0.094803	0.045656	0	0	0	0	0.028557	0.080391	0.034868	0.16081	0.018288	0.12153	0.049304	0.269478	0	0.097046	0	0.139589	0.066202	0	0	0	0	0	0	0.101995	0	0.072188	0.06587
Zea_mays_newGene_14620	0.093046	0.175777	0.102993	0.041367	0.249893	0.390111	0.20953	0.10694	0.052625	0.162598	0.144715	0.075772	0.038671	0.050242	0	0	0.225133	0.42735	0	0.333821	0.181007	0	0.068917	0	0	0	0.156927	0	0	0	0.032658	0.028099	0.052656	0	0.25816	0.163298	0.148215	0	0.031152	0	0	0.034722	0.034072	0	0.046314	0.072278	0.27422	0.046864	0
GRMZM2G016088	35.8404	46.1684	36.7027	37.7984	43.7467	46.7386	63.2045	42.2219	65.7437	24.2646	24.8505	57.9147	25.9196	30.1112	35.5332	64.9018	35.3109	40.0035	17.3068	47.6785	29.4775	49.532	51.2043	43.5604	67.8152	46.8469	63.1319	20.6707	26.4949	26.4099	44.2099	56.2837	42.3715	31.8204	51.7352	49.2548	31.7574	20.6417	33.488	51.1551	41.7042	17.6243	36.8714	16.498	18.6136	35.495	45.4194	36.2437	37.7448
Zea_mays_newGene_14624	0	0	0	0	0	0	0	0	0	0	0	0	0	0	0	0	0	0	0	0	0	0	0	0	0	0	0	0	0	0	0	0	0	0.057876	0	0	0	0	0	0	0	0	0	0	0	0	0	0	0
GRMZM2G016084	209.052	194.4	197.696	25.1449	24.1813	19.947	153.421	129.75	111.785	178.3	213.951	159.93	104.031	106.151	39.5506	234.444	246.878	253.743	20.3842	29.179	21.0742	114.763	177.397	152.145	287.934	110.91	172.965	132.379	121.325	113.357	245.046	321.395	358.476	51.8492	29.7613	29.6347	136.973	115.998	136.879	125.423	100.928	61.1891	103.266	114.684	89.3895	203.271	182.869	201.664	31.205
Zea_mays_newGene_14629	0	0	0	0	0	0	0	0	0	0	0	0	0	0	0	0	0	0	0	0	0	0	0	0	0	0	0	0	0	0	0	0	0	0	0	0	0	0	0	0	0	0	0	0	0	0	0	0	0
GRMZM2G101412	22.7876	23.0757	27.3393	26.3226	24.6298	22.216	21.1344	23.2122	18.5986	19.722	19.7976	18.6172	22.169	19.6711	16.5485	21.632	22.4275	20.7087	19.8177	23.4188	18.1647	16.2424	21.7008	28.4479	16.2997	16.119	21.0512	25.7074	21.9896	23.6988	24.3945	24.2598	21.9712	25.8542	26.2305	23.8198	19.0311	21.7028	19.3732	14.9742	16.3284	14.4022	22.8939	19.9203	21.8557	19.1363	22.1308	16.9526	23.5325
GRMZM2G071025	0.050271	0.056424	0.129762	1.02056	1.46157	0.438074	0.134389	0.16353	0.05815	0.115855	0.050927	0.175624	0.084137	0.194858	0.235926	0.066594	0.04683	0.054459	1.06489	0.412642	0.42479	0.200805	0.14949	0	0.020566	0.169876	0	0.149538	0.083096	0.041109	0.063125	0.061784	0.102129	0.438879	0.844643	0.401301	0.055425	0.168912	0.139041	0.0316	0.108239	0.378672	0.128865	0.098449	0.213037	0.05949	0.133613	0.07913	0.450466
GRMZM2G003304	23.3646	24.146	32.1062	52.4348	78.1975	44.5219	46.9306	42.0686	31.2643	39.8251	33.6574	40.042	21.4394	44.5928	33.8916	28.2506	29.2473	32.4437	45.3454	52.0828	33.5935	32.8113	43.2854	33.8647	31.9073	32.6024	60.6677	43.2251	21.0793	15.2126	39.2877	42.5892	36.5305	45.5272	52.6644	41.6555	26.1935	56.026	18.6653	24.1223	55.4205	47.3349	29.6098	23.5654	30.8348	23.1068	36.2282	23.9454	28.4117
GRMZM2G003307	10.7428	9.47266	10.8207	21.8548	30.5023	20.459	16.9053	17.8857	15.4405	19.1037	19.3769	15.5113	15.5343	20.4126	25.0024	13.2286	14.0655	13.6601	23.3769	25.3922	17.638	16.3742	18.8056	14.9594	12.734	18.0585	19.706	16.07	10.7245	11.8772	11.6372	15.1421	13.7852	26.7216	23.727	19.9525	11.4935	15.6874	23.5642	11.99	20.4453	24.9545	18.9395	15.3906	20.8213	15.0498	15.8689	12.6416	23.7318
GRMZM2G003306	9.88641	4.20727	8.67924	55.008	77.0977	66.7574	17.3898	41.0616	18.562	12.6025	6.63974	10.1399	18.292	13.7316	26.7915	6.18615	8.20079	11.4914	36.2299	41.3278	29.4452	13.311	15.6873	35.8024	7.55081	15.8194	8.43543	24.151	8.54453	11.6547	7.57321	11.8824	8.95959	24.1957	73.6441	58.4356	24.1268	15.1472	10.6538	11.1046	26.7716	37.0329	18.8821	9.66738	35.1894	8.26936	13.2011	11.1325	30.539
GRMZM2G071021	19.7146	17.8344	17.0572	7.95127	4.30295	5.63189	25.3879	38.4367	21.9237	31.1398	29.7696	14.9202	34.1109	11.9256	25.3761	16.1591	18.1461	25.7541	12.1909	8.72285	4.69322	17.7507	13.0285	44.449	10.3078	12.6389	8.92942	15.7671	17.3437	35.7763	15.4866	17.9685	21.0683	17.1995	6.05871	7.0972	18.8011	7.48207	11.3888	8.95103	50.3695	8.93071	21.8553	8.82755	52.7597	14.5094	24.5883	11.012	7.47467
GRMZM2G315594	0.352626	0	0.17083	0.208621	0.290482	0	0	0.134727	0	0.223493	0.198904	0	0.426088	0.698117	0.142015	0.351958	0.434659	0	0.042846	0.3299	0.224969	0.052257	0.093373	0	0	0	0.138938	0.178869	0.206562	0.261759	0.254799	0	0.165547	0.172872	0	0.347668	0.061324	0.145909	0	0	0.165247	0.349398	0	0.07683	0.469213	0	0.065939	0.069601	0.395491
GRMZM2G071023	80.5688	85.7902	95.3754	16.8226	36.1146	27.558	93.9765	53.0252	107.151	89.8107	90.674	115.33	10.5858	46.0006	41.3905	81.7339	80.4335	73.628	16.6204	25.3695	15.4645	64.1707	120.675	66.7788	147.747	67.8604	144.581	36.7729	28.4206	12.7046	89.2404	146.656	103.886	16.3773	32.8677	22.8107	48.1622	70.2457	73.5407	75.3549	103.499	49.9193	55.6461	25.2594	12.2087	76.948	105.413	72.7417	15.2801
GRMZM2G059693	0	0	0	0	0	1.23933	4.40546	0	0.70256	0	0	0.037882	14.1033	0.520625	1.07417	0	0	0	1.45951	0	1.01482	2.70571	0.282712	0	0.058674	17.5	0	0	0	2.17031	0	0	0	0	0.052434	0.053431	1.80574	0.417411	0.032303	0	33.9116	39.1926	0.358938	0.526722	33.4242	0	0	0.142026	0.03462
GRMZM2G436511	1.77159	1.79024	2.01996	2.03729	2.56983	1.52087	2.18378	1.83414	0.688973	2.496	2.48697	1.94369	1.44511	1.905	2.3493	1.63157	2.21233	2.07965	1.79754	2.29702	2.02119	3.50942	1.45532	1.9561	1.13253	1.62367	1.97789	2.39042	1.43352	1.17269	1.70218	1.97334	2.4559	2.85705	1.54606	1.6859	2.77078	2.14605	2.15132	1.49315	1.33367	1.77228	1.37751	1.28662	1.99129	1.57123	2.40492	2.09018	1.39642
GRMZM2G028183	4.19247	3.64992	4.04715	7.87744	10.2609	6.62735	5.75305	4.67303	4.81269	7.21173	7.52095	6.48509	3.98949	5.85607	7.4795	5.29726	5.02675	4.83793	7.53282	6.56514	6.01056	9.21205	5.92602	4.10217	6.50356	5.44296	8.70525	5.82024	4.44861	2.97225	5.38438	5.8541	5.06833	11.3117	7.384	8.00986	5.87284	8.09625	4.94699	4.85333	8.88923	8.9669	5.243	5.62416	4.88123	4.07286	4.84508	4.34495	7.53615
GRMZM2G310947	2.32674	0.686554	0.544965	2.63648	4.49099	10.319	4.98968	10.7694	2.72252	5.07933	4.77358	3.27291	2.54492	2.25037	12.6613	3.94679	1.59205	2.29252	38.4613	3.03582	24.041	17.6505	0.70416	7.97589	0.667519	3.03259	0.294755	5.7138	0.962481	2.70765	0.479005	0.678082	1.59272	1.96673	1.26565	2.54613	21.8155	3.05696	11.4216	1.75629	3.38728	11.6271	4.51655	4.35416	3.54328	2.31885	0.586143	1.19735	7.89285
GRMZM2G310944	2.80009	1.96849	3.89371	9.82964	15.9042	12.0424	4.82722	4.79466	5.28596	5.83079	5.26611	6.60717	1.98307	3.80643	10.4085	1.84804	2.91557	2.3179	8.04743	8.59099	5.23627	7.34036	3.72641	4.21087	3.46637	6.11979	6.51176	2.52877	2.05068	2.01017	3.04729	5.27405	2.69829	8.2809	8.25846	8.16816	2.94034	7.81712	4.90942	3.20857	9.65701	8.0025	5.21247	2.26921	3.98802	1.77817	2.7236	2.90796	6.9834
GRMZM2G004362	0.223353	0.609598	0.212781	0.114647	0.091382	0	0.083871	0.129763	0.528027	0.115054	0.10644	0.177917	0	0.153402	0.211967	0.256014	0	0.15707	0	0.058857	0.107922	0.136229	0.106089	0.365456	0.130969	0	0.163996	0	0	0	0.089074	0.052978	0.350586	0	0	0	0	0.034456	0	0.248804	0.057847	0.191004	0.112417	0	0	0.035549	0	0	0.164885
GRMZM2G115453	0	0	0.035097	0	0.337381	0.089783	0	0.043364	0	0	0	0	0	0	0.074788	0	0	0	0.091622	0	0.067357	0	0	0	0	0	0	0	0.012878	0.010859	0.051436	0.289827	0.076418	0.188151	0.239754	0.040104	0	0	0	0	0	0.067789	0.022617	0	0	0	0	0	0.051956
Zea_mays_newGene_50981	0.280972	0.371026	0.519239	0.086853	0.783495	0.380618	0.35967	0.247689	0.457524	0.160974	0.373703	0.582314	0.177989	0.579992	0.478434	0.452491	0.311359	0.297195	0.51841	0.414189	0.378023	0.228061	0.199797	0.678042	0.101828	0.716623	0.088056	0.710937	0.233825	0.063315	0.309225	0.378493	0.498853	0.106312	1.29871	0.477202	0.31134	0.204319	0.208097	0.478742	0.335734	0.503044	0.36079	0.235231	0.254461	0.121063	0.289183	0.375503	0.127887
GRMZM2G116614	67.7675	35.0279	23.3509	18.3275	50.9241	127.081	45.1276	92.2913	35.6432	92.2589	70.6009	38.1271	28.5273	37.0172	121.757	62.9872	63.386	49.7332	187.484	228.422	222.496	312.516	49.2395	106.141	10.3453	52.8905	17.0609	74.1335	35.3547	135.749	15.6052	22.7899	38.2646	143.629	42.7525	68.8208	370.639	134.12	94.2027	35.1721	41.6978	5.8856	51.2358	106.643	173.972	184.808	17.0893	80.3454	301.281
GRMZM2G131315	43.6376	30.1654	40.1437	13.9128	14.7733	22.6599	31.9136	25.5542	27.036	24.257	17.0164	28.0621	8.01145	37.3126	14.2826	6.81901	33.8866	28.099	5.80626	2.94291	3.32674	4.58491	27.9864	17.3202	13.6774	4.97316	21.0115	63.2856	24.9234	16.6292	35.3496	46.6077	37.3284	3.8495	11.4756	12.6574	17.9671	31.5154	7.44652	9.6318	17.9695	0.941013	21.8648	23.5305	2.61787	29.5638	15.5847	28.1315	16.9872
GRMZM2G009854	0	0	0	0	0	0	0	0	0	0	0	0	0	0	0	0	0	0	0	0	0	0	0	0	0	0	0	0	0	0	0	0	0	0	0	0	0	0	0	0	0	0	0	0	0	0	0	0	0
GRMZM5G879851	0	0.576355	0	0	0	0	0	0.026853	0.1748	0.044794	0.155303	0.052419	0	0	0	0	0	0	0	0.19998	0	0.021624	0	0	0.077568	0	0	0	0	0	0	0.018	0	0	0	0	0	0.060001	0.091219	0	0	0.249825	0.036832	0	0.309046	0	0	0	0
GRMZM2G163233	5.12442	8.43603	7.75707	10.591	18.3447	16.376	8.32808	10.2368	10.9705	13.8753	8.50528	9.46495	9.83818	15.0571	12.2608	7.1341	7.58049	7.28574	12.729	12.376	11.5196	9.71018	9.22389	9.64376	6.47393	9.6612	11.0692	9.57494	6.98003	9.05365	10.3742	8.23538	7.67605	10.517	16.5726	12.0565	7.2836	8.55491	12.9763	6.86385	12.4549	15.4035	14.0084	11.0197	13.3437	5.09098	7.31608	4.19673	7.86472
Zea_mays_newGene_26665	0	0.117172	0.11696	0.38023	0.445048	0	0.048664	0.221784	0.077635	0	0	0.115544	0.110595	0	0	0.050621	0	0	0.087168	0.166409	0	0	0.130249	0	0	0.218421	0.073716	0	0.05184	0.050536	0	0.036434	0.250429	0.445007	0.486882	0.088136	0	0.15798	0	0	0	0.466109	0	0	0.239712	0.05107	0	0.20255	0
Zea_mays_newGene_26662	0	0	0	0	0	0	0	0	0	0	0.052403	0	0	0	0	0	0	0	0	0	0.210152	0	0	0	0	0	0	0	0	0	0	0	0	0	0	0	0	0	0	0	0	0	0	0	0	0	0	0	0
Zea_mays_newGene_26663	0	0	0	0	0	0	0	0	0	0	0	0	0	0	0	0	0	0	0	0	0.217934	0.651992	0	0	0	0.330881	0	0	0	0	0	0	0	0.276251	0	0	0	0	0	0	0	0	0	0	0	0	0	0.091944	0
GRMZM2G111045	0.413916	0.54999	0.241131	0.077919	0.297282	0.177402	0.253582	0.40638	0.096146	0	0	0.057484	0.125704	0.292642	0.117728	0.250687	0.234098	0	0.033682	0.241636	0	0.042905	0.30186	0.20268	0.071677	0.092725	0.127522	0	0.32071	0.180684	0.383401	0.100172	0.218018	0	0.274513	0	0.2378	0.289815	0.171371	0.063707	0.162043	0.02805	0.016531	0.053351	0.230634	0.114096	0.160198	0	0
GRMZM2G127266	0	0	0	0	0	0	0	0	0	0	0	0	0	0.036033	0	0	0	0	0	0	0	0	0	0	0	0	0	0	0	0	0	0	0	0.022809	0	0	0	0	0	0	0	0	0	0	0	0	0	0	0
Zea_mays_newGene_33125	0	0	0.072278	0.055267	0.22312	0.307657	0	0.070607	0	0	0.041678	0.127285	0.124208	0.022975	0.17413	0.038928	0.064078	0.068003	0.067868	0	0.041168	0.359233	0	0.052665	0	0.101518	0.062634	0.15116	0	0	0	0.027276	0	0.05852	0.077237	0.260289	0.119209	0.073766	0.237595	0	0.128279	0.092449	0.083839	0	0	0	0.150117	0	0.272811
GRMZM2G346263	16.8084	13.4907	11.5609	5.89086	3.10046	4.55788	18.4855	15.0424	21.5123	15.6998	28.2066	12.2538	16.883	3.73303	8.86898	17.8806	15.7998	13.0356	6.42742	4.76126	8.01836	16.0397	14.0719	25.6538	12.2058	12.061	10.7196	4.41782	12.9867	25.496	12.2392	14.5782	15.4445	5.86246	3.00007	5.8503	23.7054	20.7064	19.2587	9.90656	7.59825	13.3229	7.74286	13.81	11.5715	21.3144	10.0773	19.957	6.54555
Zea_mays_newGene_33123	0	0	0	0	0	0	0	0	0	0	0	0	0	0	0	0	0	0	0	0	0	0	0	0	0	0	0	0	0	0	0	0	0	0	0	0	0	0	0	0	0	0	0	0	0	0	0.084606	0	0
GRMZM2G051174	3.86098	5.4497	6.88408	14.4204	21.3894	16.3565	5.70251	7.40125	4.30481	3.09164	2.88652	4.63654	5.65804	7.73701	9.81836	4.47767	6.75337	7.23692	13.6447	17.1352	15.2505	8.83682	6.21191	5.15133	3.32932	5.77076	6.19932	6.45083	2.89294	3.56161	5.2001	6.49808	6.59316	7.41678	14.9149	8.84192	5.15967	5.75034	9.85879	4.94118	6.33232	8.87476	6.70335	4.27001	10.1388	4.19676	6.86679	3.55755	9.84732
Zea_mays_newGene_33121	0	0	0	0.125727	0	0	0	0	0	0	0	0	0	0	0	0	0	0	0	0	0	0	0	0	0	0	0	0	0	0	0	0	0	0	0	0	0	0	0	0	0	0	0	0	0	0	0	0	0
Zea_mays_newGene_33120	0	0	0	0	0	0	0	0	0	0	0	0	0	0	0	0	0	0	0	0	0	0	0	0	0	0	0	0	0	0	0	0	0	0	0	0	0	0	0	0	0.112477	0	0	0	0	0	0	0	0
GRMZM2G051179	1.85021	1.41305	1.72687	7.39442	11.8984	7.53153	2.27199	4.25876	2.26077	4.60457	2.63756	3.10072	2.0301	6.01098	3.1647	1.90849	1.84223	1.84311	9.07068	6.64276	6.65025	5.20889	5.06704	2.45942	0.666775	3.63662	4.29433	1.96582	0.923627	1.98667	2.59414	2.56884	2.73886	9.87473	9.93741	6.78584	2.55804	4.81496	5.28945	2.51014	6.78438	17.8377	2.64217	2.2687	3.84877	1.61152	2.42816	1.02078	3.30856
GRMZM2G492220	0	0	0	0	0	0	0	0	0	0	0	0	0	0	0	0	0	0	0	0	0	0	0	0	0	0	0	0	0	0	0	0	0	0	0	0	0	0	0	0	0	0	0	0	0	0	0	0	0
GRMZM2G353125	1.30727	1.41523	1.63007	4.25892	4.50678	3.73517	1.69563	1.91091	0.934655	2.90986	2.36828	2.52032	2.23594	3.26555	2.90131	1.92135	1.62371	1.81446	5.074	2.96345	2.46894	2.36061	1.88302	1.35431	1.54303	2.40243	2.74761	3.57393	1.64112	1.93208	2.06793	1.61243	2.3009	6.5061	3.8029	3.06962	1.60579	2.45824	1.72711	1.61205	3.13801	4.33717	2.12232	1.90699	3.35269	1.71328	1.778	1.91688	3.07924
Zea_mays_newGene_33128	0.127652	0	0	0	0.142429	0.315082	0.068353	0.073514	0	0	0	0	0.077472	0	0	0	0.194393	0	0.173573	0.186613	0	0.102068	0	0	0	0	0	0	0.060579	0.071247	0	0	0	0	0	0	0	0	0	0	0	0	0	0.048387	0	0.141365	0	0	0.160511
GRMZM2G171408	0.12427	0.057802	0.091817	0.059123	0.033314	0.107767	0.529722	0.568286	0.031769	0.233698	0.111435	0.148228	1.11117	0.64885	0.669637	0.122357	0.144272	0.210574	0.095848	0.042499	0	0.366315	0	0.94895	0.227835	0.155662	0.047549	0.158368	0.343149	1.4378	0.081305	0.114712	0.148453	0.025935	0.057229	0.390154	0.164746	0.284284	0.066511	0.288404	0.08234	0.256171	0.541459	0.533718	3.65728	0.228444	0.134516	0.145705	0.149626
GRMZM2G542497	4.0852	5.70616	3.809	2.09915	2.76065	1.74342	2.84124	5.77702	0.967371	3.72162	2.61674	3.7817	4.31088	14.1136	3.18431	7.71407	6.30823	8.62334	5.51938	2.54851	7.85102	2.95815	6.46238	6.6431	1.25458	2.34749	3.9113	12.0985	7.39271	6.15385	6.36962	2.00997	6.85972	2.25226	1.85776	3.3833	10.7694	5.99371	6.20139	2.14545	5.2023	4.94214	3.74749	6.37173	5.53109	5.93666	6.2993	2.80836	6.48502
GRMZM5G858653	0	0	0.261742	0.297194	0.361532	0.09592	0.359308	0.216593	0.192784	1.29458	0.363223	0.993793	0.033468	1.04811	0.199041	0.034844	0	0.134889	0.098839	0	0.038179	0.182869	0.113759	0.181131	0.390807	0.78082	0.224009	0.127851	0.032245	0	0.218497	0.208296	0.170619	0.156155	0.487748	0	0.994023	0.30326	0.439805	0.500382	0.480417	0.221547	0.075409	0.183411	0	0	0	0	0.216986
GRMZM2G171400	4.56023	3.80706	3.43375	38.1804	50.458	56.7305	5.34077	4.07199	3.5782	7.80756	7.63382	4.04913	6.5678	4.00748	7.30376	5.01121	4.60983	4.64609	36.2276	31.5005	19.0471	5.99343	7.38827	3.93536	3.64633	5.37246	3.65909	11.612	3.121	5.20971	4.58977	4.97951	4.63054	21.2644	36.8042	38.0102	3.79466	5.3532	3.61285	4.06014	4.82288	7.37789	3.7251	4.25958	11.5008	4.91919	5.6084	3.58254	33.8503
GRMZM2G171401	9.30198	8.58683	9.13757	14.6557	15.523	14.2251	9.94501	14.3853	10.9133	9.55911	9.80279	8.97436	11.0284	10.5855	12.5591	8.3641	9.24978	11.0505	11.485	17.3936	11.6784	9.56978	11.0528	11.755	6.53594	10.4473	9.6814	10.2614	6.60314	8.9744	8.79164	11.7114	11.1482	13.157	11.9418	10.9369	10.2226	10.5215	13.784	7.8771	12.4523	12.1412	9.57052	8.20064	15.9307	7.40214	11.3631	8.87339	11.054
GRMZM2G054522	0.038504	0.148348	0.251034	1.15944	1.32783	0.509165	0.111432	0.226339	0.033143	0.186736	0.163839	0.274236	0.333527	0.273425	0.206166	0.029387	0.274709	0.186836	1.09933	1.31807	0.469562	0.040694	0.165874	0.51274	0.087942	0.156586	0	0.498514	0.2625	0.195574	0.049234	0.049924	0.153769	0.998017	0.908091	0.549422	0.354647	0.120227	0.135821	0.299295	0.099097	0.242364	0.087959	0.079089	0.631655	0.185681	0.201898	0.127871	1.20728
Zea_mays_newGene_15763	0.534635	1.4752	0.827423	2.02471	0.591496	0.413503	0.466107	0.25692	1.08894	0.789326	0.549236	0.589751	0	0.851665	0.291352	0.296018	1.15218	0.801403	1.76328	0.446445	0.230577	0.45383	2.38194	1.14434	0.267081	0.268774	0.414651	1.21486	0.270977	0.195519	0.823159	0.28029	0.081157	0.87117	1.54014	1.10639	0.919385	2.14361	1.18155	0.184302	1.18978	0.463458	0.121816	0.336553	0.893531	0.569407	0.894376	0.316668	1.17148
GRMZM2G171406	56.0727	43.7243	53.3054	1.80936	1.48112	1.25748	57.1112	45.6689	47.3438	41.1534	59.0837	58.3145	13.253	46.8575	17.7367	44.8643	44.0292	40.5713	1.68135	0.660418	1.29093	40.3661	51.2354	50.7148	62.8786	40.3095	57.2413	47.8105	50.5465	18.6404	56.3243	60.541	47.4185	1.07814	2.1862	1.26825	37.2801	35.7095	44.4341	36.3483	23.7874	18.7611	51.6685	45.4281	9.46931	45.7194	44.8691	43.7625	0.729865
Zea_mays_newGene_13536	0	0	0	0	0	0	0	0	0	0.096646	0	0	0	0	0.021303	0	0	0	0	0.313916	0.07291	0	0	0	0.137709	0	0	0.158211	0.11449	0	0	0	0	0.027476	0	0	0	0	0	0	0	0	0.10753	0	0	0	0	0	0
Zea_mays_newGene_13534	0	0	0	0	0	0	0	0	0	0	0	0	0	0	0	0	0	0	0.02469	0	0.090654	0	0	0	0	0	0	0	0	0	0	0	0	0	0	0.023843	0	0	0	0	0	0	0	0	0	0	0.053236	0	0
AC196779.3_FG003	0.303134	0.102613	0.149883	0.058962	0.259644	0.606801	0	0.180003	0.089051	0.666855	0.208318	0.569605	0.081924	0.151002	0.360287	0	0	0	0.466153	0.154004	0.416782	0.112354	0	0	0.327555	0.319754	0.200152	0.377248	0.088206	0.12152	0	0.074539	0.107849	0.587773	0.153318	0	0.168564	0.118668	0.183399	0.23063	0.519552	0.232574	0.272633	0	0.331894	0.050316	0.053815	0.19037	0.578466
GRMZM2G010868	21.4826	10.4091	19.5572	42.6424	58.7334	38.0056	54.4071	146.077	47.1898	113.53	87.454	28.9871	24.6396	21.7853	64.9364	20.0043	15.3822	22.305	12.8287	19.9541	6.81778	114.191	29.4338	30.4057	17.7399	96.6559	23.6288	10.9326	11.2601	15.9921	19.7566	34.2535	29.9269	15.9483	17.9037	26.7494	18.0713	32.2024	52.5196	21.209	32.6309	230.573	43.3848	12.866	80.9741	15.0286	24.7102	19.6431	24.0069
Zea_mays_newGene_13530	0	0	0	0	0	0	0	0	0	0.045461	0	0	0.03128	0	0	0	0	0	0	0	0	0	0	0	0	0	0	0	0	0.015455	0	0	0	0.031922	0	0.112218	0	0	0	0	0	0.041183	0	0	0	0	0	0	0.082008
GRMZM5G802725	0	0	0	0	0	0	0	0	0	0	0	0.076931	0	0	0	0	0	0.105957	0	0	0	0	0	0	0	0	0	0	0	0	0	0	0	0	0	0	0	0	0	0	0	0	0	0	0	0	0	0.023996	0
GRMZM2G162450	10.1754	6.09625	9.41056	8.97191	12.7758	8.70125	8.40379	8.25933	2.90315	12.8536	8.59996	12.3482	8.20459	11.5509	11.9753	8.56029	6.43566	7.93609	12.0052	9.09184	6.58603	4.29776	12.2235	10.7494	2.81119	11.3119	10.9503	15.35	7.74159	7.85688	9.29023	10.5278	9.05828	5.54125	9.33228	11.7107	7.78796	12.4042	3.94308	11.3329	7.88197	27.8771	11.2019	13.7898	15.245	5.2704	9.43441	7.78722	8.54355
Zea_mays_newGene_22572	0	0	0	0	0	0	0	0	0	0	0	0	0	0	0	0	0	0	0	0	0	0	0	0	0	0	0	0	0.391987	0	0	0	0	0	0	0	0	0	0	0	0	0	0	0	0	0	0	0	0
Zea_mays_newGene_22573	0	0	0	0	0	0	0	0	0	0	0	0	0	0	0	0	0	0	0	0	0	0	0	0	0	0	0	0	0	0	0	0	0	0	0	0	0	0	0	0	0	0	0	0	0	0	0.106673	0	0
GRMZM2G300044	0	0	0	0	0	0	0	0	0	0	0	0	0	0	0	0	0	0	0	0	0	0	0	0	0	0	0	0	0	0	0	0	0	0	0	0	0	0	0	0	0	0	0	0	0	0	0	0	0
GRMZM2G010863	4.66693	7.01408	7.4883	6.54145	6.35837	4.36797	5.48889	6.51608	5.97519	6.53058	6.63532	5.57224	9.08044	9.80861	8.95132	6.8369	5.50871	4.94301	5.81093	5.0447	4.64965	7.853	9.24937	6.91954	7.76724	7.22187	9.45465	6.56222	4.99286	6.5037	5.50469	5.34325	7.80432	6.41783	7.32159	6.64428	5.82347	6.42547	6.74163	5.42949	7.0057	7.40678	7.1212	7.02344	8.57806	6.58354	6.50748	6.36803	5.50799
Zea_mays_newGene_36090	0	0	0.117438	0	0.121343	0	0	0	0	0	0	0	0	0	0	0	0	0	0	0	0	0	0	0	0	0	0	0	0	0	0	0	0	0	0	0	0	0	0	0	0	0	0.05971	0	0	0	0	0	0.044261
AC193606.2_FG001	0	0	0	0	0	0	0	0	0	0	0	0	0	0	0	0	0	0	0	0	0	0	0	0	0	0	0	0	0	0	0	0	0	0	0	0	0	0	0	0	0	0	0	0	0	0	0	0	0
Zea_mays_newGene_42377	0	0	2.69375	0	0	0	0	0	0	0	0	0	0	0	0	0	0	0	3.44985	0	0	0	0	0	0.041463	0	0	0.18768	0	0	0	0	0	0	0	0	0	0.036994	0	0	0	5.32199	0	0.451062	0	0	0	0	0
AC211657.3_FG004	0	0	0	0	0	0	0	0	0	0	0	0	0	0	0	0	0	0	0	0	0	0	0	0	0	0	0	0	0	0	0	0	0	0	0	0	0	0	0	0	0	0	0	0	0	0	0	0	0
GRMZM2G049730	0	0.415613	0.167828	0.118837	0.077921	0.256008	0.056228	0.466473	0.150692	0.212733	0.101206	0.756221	0.055721	0.295929	0.079254	0.055447	0.063585	0.087922	0.389861	0	0.078426	0.088097	0.227241	0	1.17822	1.42701	1.21521	0.130319	0	0	0.142983	0.083828	0.504157	0.034809	0	0	0	0.133275	0	1.27485	1.37363	0.300487	0.026635	0.191083	0	0.046875	0.169756	0.089838	0
GRMZM6G274034	5.9477	5.84287	5.99082	18.1428	18.8839	16.1761	7.6273	9.07068	5.65857	9.92403	8.41401	8.82168	16.3728	13.1424	17.0564	6.18959	7.37768	5.39051	21.1282	19.5464	14.4801	8.29902	8.51158	7.60158	5.23068	10.9514	9.62674	12.648	8.76712	13.0056	8.28639	5.93875	5.7874	14.9175	19.0244	15.0985	5.91974	8.0805	8.40127	7.27793	13.1454	13.8753	12.448	9.1308	24.0952	7.74972	6.18163	6.23058	24.4858
Zea_mays_newGene_50532	0.507021	0.423322	0.435514	0.517174	0.633387	0.268048	0.247793	0.805028	0.255474	0.342578	2.02688	0.164149	1.6516	3.45096	0.488224	0.546166	0.498288	0.233849	0.418076	0.453416	0.309059	0.483828	2.38626	0.297523	0.693121	0.300846	1.04143	3.29289	0.894774	0.856576	0.443471	0.907429	0.386918	0.479739	0.458398	0.342337	0.3705	1.05484	0.097325	0.70594	0.624555	0.170052	0.328915	1.04459	1.94174	0.532517	1.08183	0.32033	0.444343
GRMZM2G041127	10.5976	14.0061	22.1985	37.1828	94.0978	50.5134	14.0495	20.79	11.4059	8.68347	9.786	16.7466	10.6495	12.1622	8.96074	20.4612	25.954	43.6918	45.0466	71.3564	41.1211	20.9083	27.6169	20.4474	27.4084	29.3667	25.1527	12.238	6.85409	7.39967	14.631	15.4024	15.9834	109.692	69.4525	42.0497	11.7804	19.1777	7.47778	24.9808	18.2442	18.1557	13.6098	13.8215	32.766	17.5485	20.469	16.553	53.8187
GRMZM2G091995	2.30169	3.37956	4.07757	9.98741	9.67795	7.97007	3.80992	6.2085	2.60569	3.25147	3.2018	2.89653	3.72874	8.89453	8.11385	2.87797	4.04252	4.84514	14.354	8.86844	11.2766	5.92365	4.23166	4.98258	1.48265	3.30612	3.22281	8.17818	2.80544	3.08039	3.74484	2.29697	3.74919	9.11063	7.74259	6.11525	5.55346	6.38866	6.84107	2.42402	4.85858	6.92364	4.37005	3.97356	9.89413	3.49882	3.43357	2.15031	10.5053
Zea_mays_newGene_51452	0	0	0	0	0	0	0	0	0	0	0	0	0	0	0.211076	0	0	0	0.173174	0	0	0	0.070271	0	0	0	0	0	0	0	0	0	0	0	0	0	0	0	0	0	0.431308	0	0	0	0	0	0	0	0
GRMZM2G145024	7.92696	7.72446	6.66978	12.9225	14.5457	24.3885	7.72829	9.79309	7.56565	6.08183	6.57427	10.5414	7.16089	12.1321	14.2637	10.368	8.31081	7.98457	11.7826	14.9099	22.6192	18.0874	15.2397	11.3094	7.49639	9.06297	12.5829	20.1706	6.97761	8.02053	7.62756	9.22738	8.72934	7.06775	14.5531	15.6095	22.6074	16.4422	17.4746	6.70302	13.4361	13.4497	7.70351	8.99366	9.75733	8.87836	8.24524	6.78347	34.1476
GRMZM2G145027	1.034	0.369455	0.628187	2.65639	2.50498	3.22642	0.908054	2.08686	1.41594	3.19731	2.54583	1.35932	2.12275	1.54448	2.11065	1.20099	0.659879	0.73061	1.81935	1.5629	1.54954	1.17053	1.37564	0.777547	1.03745	1.73579	1.35199	1.75456	1.29736	1.55699	0.590305	0.926292	0.742897	4.21333	2.01573	2.48526	1.00744	1.5992	0.97162	0.777267	1.15081	3.3664	1.69405	0.614611	4.62967	0.681123	1.05219	0.877271	1.61976
GRMZM2G163328	0.475593	1.79579	1.43765	1.83274	3.5732	3.22001	1.93798	3.29317	0.685542	1.91488	1.74054	1.18936	0.751802	1.03808	2.33078	0.622181	1.21053	0.803602	1.71276	1.26798	1.14358	2.95384	1.98615	0.773508	1.52415	2.04417	2.51919	0.528913	0.294716	0.354841	1.3039	1.67711	1.75274	2.92311	2.22353	1.34923	0.574484	0.706618	1.59901	1.13164	1.38201	2.88609	0.713816	0.429798	1.08358	0.629267	1.71409	0.983617	1.28008
AC189795.3_FG001	0	0	0	0	0	0.015611	0	0	0	0	0	0	0	0	0	0	0	0	0	0.179273	0	0	0	0	0.025914	0.027951	0	0	0	0	0	0	0	0	0	0	0	0	0.012066	0	0	0	0	0	0	0.027995	0	0	0
AC233870.1_FG003	2.70017	1.77173	2.45855	28.9095	33.9149	18.9167	2.8615	2.38826	3.73311	5.46234	4.86346	4.36725	7.93377	6.67973	12.4671	2.07736	2.53597	2.49686	22.535	26.1473	20.5922	7.95105	3.73238	5.93264	3.94926	4.89135	5.52376	7.17706	3.03724	4.5321	1.78172	2.5943	2.58115	41.1752	26.9524	29.2653	6.68555	5.17164	4.41452	3.18595	7.7466	7.23541	5.85834	7.3462	9.81921	4.36195	3.99455	5.21872	23.8429
GRMZM2G145029	10.1141	11.1968	12.66	40.2717	73.89	80.9149	22.4226	37.7137	26.8342	17.0975	17.8071	21.2555	23.8057	23.0023	46.5584	12.1908	10.8765	13.1465	49.6006	52.353	54.2843	68.6252	18.8845	29.7901	8.38514	34.9222	21.4452	17.2416	9.59393	16.6936	14.4087	14.1257	11.5306	47.7988	46.4491	44.8627	27.9277	25.5968	42.0026	13.967	31.5418	58.623	21.9454	14.1115	46.9885	11.1914	15.2278	9.8379	32.8809
Zea_mays_newGene_30692	0.635567	0.732224	0.683079	3.87947	2.66695	1.19352	0.719105	1.47327	0.763765	1.74488	0.950658	1.00939	0.726447	1.86974	2.78774	0.613954	0.80624	0.528321	1.96277	1.46176	1.27402	1.35245	0.74358	1.63958	1.34687	1.46894	1.49234	2.99989	1.17435	0.789218	0.639621	0.739544	1.38455	2.05983	1.86054	1.51886	0.865333	1.39352	1.54418	0.712637	1.01456	1.46713	2.79898	0.98002	0.919347	0.946302	1.24802	0.528476	1.37206
GRMZM2G009025	0	0	0.027824	0.173444	0.561814	2.04658	0.230728	0.086162	0.097443	0.195121	0	0.085317	0	0.700559	0.064991	0	0	0	0.199714	0.070182	0.082575	0	0	0	0.019554	0	0.028183	0	0	0	0	0	0	0.055087	0.244941	0.215015	0	0.298154	0	0.02849	0.166578	0.199362	0.056173	0.136997	0	0	0	0	0.037958
GRMZM2G009021	8.68356	8.29829	9.85129	21.0095	28.8704	23.2891	17.9878	14.9366	17.4714	26.2238	24.4276	18.0586	11.7377	11.4591	17.927	10.9479	8.93007	9.89695	15.8485	17.3334	10.1985	26.5988	12.4077	9.47304	19.8688	20.3416	21.8003	9.50083	7.52951	8.97316	11.5008	14.0228	10.1972	25.057	25.6399	26.2624	11.3265	14.4272	9.31891	14.5883	16.1306	22.7616	13.1006	8.08152	13.3601	13.2174	11.1814	11.4988	18.5658
Zea_mays_newGene_34394	0	0	0	0	0	0	0	0	0	0	0	0	0	0	0	0	0	0	0	0	0	0	0	0	0	0	0	0	0	0	0	0	0	0	0	0	0	0	0	0	0	0	0	0	0	0	0	0	0
Zea_mays_newGene_18627	0	0	0	0	0	0	0	0	0	0	0	0	0	0	0	0	0	0	0	0	0	0	0	0	0	0	0	0	0	0	0	0	0	0	0	0	0	0	0	0	0	0	0	0	0	0	0	0	0
GRMZM2G120814	0.096025	0.083181	0.177579	2.59237	3.58505	3.65333	0.098955	0.93819	0.125746	0.087891	0.053808	0.113557	0.464066	0.034827	0.519583	0.345925	0.29426	0.056791	1.75782	2.60514	2.59391	0.697459	0.365316	0.304455	0.242687	0.09952	0	0.137831	0	0.324302	0.037003	0.153929	0.272748	2.12963	3.28308	1.87093	0.064893	0.210439	0.333673	0.024436	0.152383	0.434536	0.204363	0	1.13058	0.085439	0.120283	0.096369	3.57892
GRMZM2G164113	180.574	136.421	147.11	69.5475	28.6718	32.2685	139.12	104.522	252.346	202.398	232.176	129.282	299.462	97.441	63.1585	92.3079	136.774	136.51	33.4302	47.1342	27.5226	37.9165	109.326	171.754	200.17	104.118	118.491	118.439	232.83	265.781	136.729	179.984	122.085	43.5908	55.1159	54.0773	68.1056	144.943	86.5012	216.638	115.929	36.4761	244.734	225.083	195.273	179.726	100.893	197.047	52.9525
Zea_mays_newGene_6458	0.114225	0.099484	0.147318	3.27285	2.99174	1.42534	0.201069	0	0	0.191298	0.334189	0.725666	0.240495	0.715068	1.81498	0.067666	0.060516	0.236751	1.468	3.88661	1.00273	0	0.288908	0.210152	0.061606	0.444738	0.060238	0.671262	0.239041	0.199113	0.19718	0.124879	0.262073	17.2219	5.14551	3.28781	0.114527	0.034252	0.257586	0.147356	0.495076	1.15468	0.597122	0.100762	0.274764	0	0.53663	0	3.17401
GRMZM6G768049	10.0701	11.4536	18.4051	43.6181	68.6548	70.6021	15.8838	32.9468	19.8353	25.938	17.114	15.0561	15.7366	21.9075	30.7354	12.0176	13.8916	13.9831	41.9073	46.2186	37.8614	22.8304	26.1718	18.7529	11.3434	23.7988	17.5571	16.0119	6.42778	9.74499	9.24875	17.4358	19.7607	46.9069	62.7633	45.9472	10.8525	14.3175	19.1995	16.0899	29.1	29.5097	19.3857	10.601	22.1762	13.7676	21.1184	8.44637	40.7536
GRMZM2G319150	0	0	0	0	0	0	0	0	0	0	0	0	0	0.11145	0	0	0	0	0	0	0	0	0	0	0	0	0	0	0	0	0	0	0	0	0	0	0	0	0	0	0	0	0	0	0	0	0	0	0
GRMZM2G111770	0	0.167678	0.243068	0.066483	0	0	0.317462	0.093326	0.418817	0	0.187976	0.331855	0	0	0	0.083018	0.197958	0.388904	0	0	0	0	0.121492	0	0.228092	0.146489	0.11975	0.185127	0.071359	0	0.392321	0.120959	0.234101	0	0	0.027663	0.116997	0.124213	0	0.010042	0.209452	0	0.139202	0	0.159698	0.439651	0.244549	0	0
GRMZM2G127841	0	0	0	0	0	0	0	0	0	0	0	0	0	0	0	0	0	0	0	0	0	0	0	0	0	0	0	0	0	0	0	0	0	0	0	0	0	0	0	0	0	0	0	0	0	0	0	0	0
Zea_mays_newGene_6450	0.640081	0.766397	0.634532	1.69755	1.80119	1.42165	0.919018	0.800153	0.465855	0	0	0.850693	0.569684	0.569006	1.46934	0.625712	0.686808	0.612215	1.03989	2.10569	1.03315	1.03536	0.914104	1.3201	0.406833	0.760143	1.02687	0.296539	0.296945	0.18598	0.65773	1.15021	0.731181	2.29402	1.73276	1.35429	0.505846	0.781126	1.1085	1.20069	0.679979	1.13384	0.51945	0.411005	0.884227	0.951799	0.873827	0.42892	1.60745
Zea_mays_newGene_6451	0	0	0	0	0	0	0	0	0	0	1.78629	0	0	0	0	0	0	0	0	5.05598	0.990329	0	0	1.83075	0	0	0	0	0	0	0	0	0	0	1.00386	0	0	0	0	0	0	0	0	0	0	0	0	0	0
Zea_mays_newGene_18629	0	0.151571	0	0	0	0	0	0	0	0	0.186615	0	0	0	0	0	0	0	0	0	0	0	0	0	0	0	0	0	0	0	0	0	0	0	0	0	0	0	0	0	0.170607	0	0	0	0	0	0	0	0
GRMZM2G127844	9.23622	6.61929	8.4906	18.0237	17.2476	16.1471	11.6691	14.2577	8.54509	8.58528	6.55406	6.08474	13.1009	6.21131	6.62696	7.5645	7.85299	9.23346	11.3184	14.6711	9.05179	7.62781	10.9641	9.01491	8.08407	11.327	8.55609	7.29771	4.69249	12.5011	8.11621	8.85107	8.89882	20.1342	15.1435	13.8166	6.06003	8.18835	8.92519	7.03308	7.96237	12.2726	9.37976	6.82684	20.552	8.67841	8.13832	8.87741	14.5051
AC207784.3_FG007	0	0	0	0	0	0	0	0	0	0	0	0	0	0	0	0	0	0	0	0	0	0	0	0	0	0	0	0	0	0	0	0	0	0	0	0	0	0	0	0	0	0	0	0	0	0	0	0	0
GRMZM2G398781	0	0	0	0	0	0	0	0	0	0	0.024065	0	0	0	0	0	0	0	0	0	0	0	0	0	0	0	0	0	0	0	0	0	0	0	0	0	0	0	0	0	0	0	0	0	0	0	0	0	0
GRMZM2G165173	0.500073	0.756173	1.84685	2.48182	4.08838	3.63112	1.58308	1.68833	1.89164	2.21608	2.11267	0.81789	0.816057	1.64566	1.74044	1.0297	1.82028	0.769155	3.35627	2.18607	2.08814	3.89554	1.852	0.091148	0.594638	2.47674	2.14536	0.454172	0.822206	1.30291	0.781273	1.71882	1.78516	5.25213	4.31543	2.66548	1.05933	1.24521	1.66358	1.25944	1.8055	1.29703	1.76762	1.44224	2.74783	1.18905	1.5551	0.881957	1.53181
GRMZM2G165177	3.72354	2.0784	1.15023	3.2862	5.88798	4.86049	2.82183	1.58028	2.96118	2.28292	0.91944	1.85548	4.38668	4.88848	4.2905	4.17743	2.68036	3.64046	8.84379	4.19031	9.00362	1.64382	2.22627	1.97101	0.810438	2.55068	2.39425	3.89966	1.98632	8.64529	1.61436	1.57899	2.92059	2.98646	2.46393	2.10507	1.00092	1.34552	1.13668	1.59077	2.66476	2.95887	4.75021	11.3704	8.21982	5.0348	1.59225	3.34207	7.75572
Zea_mays_newGene_30699	0	0.047989	0	0	0	0	0	0	0	0	0	0	0.070657	0	0.154818	0	0	0	0.037969	0	0	0	0	0.070894	0	0	0.056266	0	0	0	0	0	0	0	0	0.047989	0	0	0	0	0	0	0	0.399109	0	0	0	0	0
GRMZM2G165179	1.62413	1.02449	0.890801	0.811362	2.24077	2.6925	1.86899	1.46513	0.914415	1.84835	1.97727	1.90493	1.33414	2.19264	1.68231	1.53279	1.40526	0.763369	2.38396	1.32462	1.38807	2.81694	1.31221	2.07893	1.57861	2.57099	2.35665	2.5848	1.35403	2.23292	1.39826	1.6124	1.3286	0.753051	0.998308	0.827056	1.46327	2.38853	1.61058	1.89611	1.95961	1.91268	1.5338	2.18483	3.7714	1.20263	1.61544	0.96405	0.676573
GRMZM2G403218	4.28853	4.88261	4.36529	6.6508	8.6489	8.40844	4.35247	5.35131	5.17651	7.51902	6.73502	5.3354	6.24362	8.43052	8.16477	5.89986	4.60877	4.53197	9.92528	7.5485	8.32754	6.91395	6.58227	6.04892	4.6571	6.00957	6.16178	7.4532	5.7712	6.55193	6.46426	4.53981	5.0312	7.95638	6.91459	7.98727	6.47249	6.32991	6.13911	5.40836	7.7747	9.60554	6.79288	7.87918	7.47669	5.82714	4.83918	4.05226	7.62501
GRMZM2G315812	0	0	0	0	0	0	0	0	0	0	0	0	0	0	0	0	0	0	0	0	0	0	0	0	0	0	0	0	0	0	0	0	0	0	0	0	0	0	0	0	0	0	0	0	0	0	0	0	0
GRMZM2G390236	0.155471	0.241866	0.020304	0.165416	0.129211	1.11334	0.35505	0.394419	0	0.513897	0.05085	0.096109	0.10309	0.129462	0.037716	0	0.183937	0	0.421107	0.083221	0.838013	0.0218	0	0	0	0.125464	0	0.67154	0.076534	0.042047	0	0.018852	0	0.432257	0.416711	0.188297	0.024695	0.427277	0.017022	0.216898	0	0.175689	0.514554	0.48346	1.05402	0.129348	0	0.285675	0.010683
GRMZM2G121143	0	0	0	0	0	0	0	0	0	0	0.080683	0	0	0	0	0	0	0	0	0	0	0	0	0	0	0	0	0	0	0	0	0	0	0	0	0	0	0	0	0	0	0	0	0	0	0	0	0	0
GRMZM5G883564	0	0	0	0	0	0	0	0.009973	0	0	0	0	0	0	0	0	0	0	0	0	0	0	0	0	0.02946	0	0	0	0	0	0	0	0	0	0	0	0	0	0	0	0	0	0	0	0	0	0.071499	0	0
Zea_mays_newGene_2513	0	0	0	0	0	0	0	0	0	0	0	0	0	0	0	0	0	0	0	0	0	0	0	0	0	0	0	0	0	0	0	0	0	0	0	0	0	0	0	0	0	0	0	0	0	0	0	0	0
Zea_mays_newGene_2515	0	0.363059	0.342668	2.18376	1.77223	0.509487	0.148707	0	0.271527	0	0	0.25042	0.571299	0.20999	0	0.058236	0.059433	0.187855	0	0.137332	0.191889	0	0.123782	0.25528	0.153566	0.165633	0.460748	0.127429	0.064242	0	0	0.247228	0.077496	0	1.89845	0.979339	0	1.84863	0	0.334181	0	0	0.056965	0	0	0.133535	0	0.07845	0.059357
GRMZM2G160527	5.77668	6.34511	6.15034	12.2717	10.5461	8.9724	6.31226	10.8562	6.13618	8.16501	6.72844	7.65179	6.08133	10.4106	11.9771	7.46799	6.6204	7.939	13.4991	7.9345	7.98125	10.6617	8.91916	7.55777	7.54285	8.064	9.55957	8.58304	5.00392	4.96095	6.14503	7.51126	6.47426	10.0954	8.40438	8.04735	5.19008	6.89608	9.40628	6.79262	10.4573	11.375	8.85222	6.58334	7.91057	6.06758	6.0272	5.19491	8.19836
GRMZM2G160526	0	0.017047	0	0	0	0	0	0	0	0	0	0	0.01969	0	0	0	0	0.00881	0	0.009815	0	0	0	0	0.064731	0	0	0	0	0	0	0	0	0	0	0	0	0	0	0	0	0	0.033067	0	0	0	0	0	0.016676
GRMZM2G055698	0.26293	0.146911	0.373721	0.539377	1.42528	5.66004	1.23228	12.9371	0.52871	2.75209	2.31291	1.09693	0.470026	0.918843	3.20449	1.15375	0.60248	0.329643	9.54755	0.69159	8.44099	7.29612	0.385431	3.74415	0.847954	2.16664	0.726662	0.566867	0.356988	0.865039	0.121022	0.175334	0.254477	1.00698	0.175108	1.502	4.29202	1.56037	2.02006	0.992268	2.79598	10.9775	0.791554	2.6023	2.45656	0.532216	0.488103	0.375821	7.87469
GRMZM2G055699	21.1698	14.2106	14.5474	29.5218	19.2786	21.9519	24.7116	25.4664	21.224	37.7233	48.7638	33.3677	22.631	63.791	30.0995	20.6295	19.6164	20.0703	34.1905	26.7779	26.1087	34.1201	30.385	27.6209	24.9528	44.4183	36.7531	38.3902	39.141	29.4922	25.5797	22.3616	19.2687	22.139	13.7754	18.2966	31.9526	35.195	21.0178	33.4795	33.8002	54.144	22.4476	36.0915	13.2827	21.3317	18.4266	18.1542	31.4147
GRMZM2G022130	40.0391	33.9151	41.797	46.3402	36.199	36.0001	34.6435	25.9593	24.5015	19.0281	20.6525	30.3173	38.827	21.2113	10.6177	46.8027	41.7462	45.0691	41.9172	67.1016	36.7679	10.068	32.2511	26.7884	22.1546	19.1295	28.3315	24.0547	25.4148	37.762	49.594	47.5353	44.6635	73.6077	47.3983	43.5151	23.6555	25.01	25.7017	21.206	17.197	11.0797	25.2607	25.6095	41.8831	41.2778	49.2479	33.7247	65.172
GRMZM5G874366	0	0	0	0	0	0	0	0	0	0	0	0	0	0	0	0	0	0	0	0	0	0	0	0	0	0	0	0	0	0	0	0	0	0	0	0	0	0.023238	0	0	0	0	0	0	0	0.033578	0	0	0
GRMZM2G422836	0	0	0	0	0	0	0	0	0	0.045334	0.307588	0	0	0	0	0	0	0	0	0	0	0	0	0	0	0	0	0	0	0	0	0	0	0	0	0	0	0	0	0	0	0	0	0	0	0	0	0	0
GRMZM2G072048	0	0.294957	0	0.104543	0	0	0.267087	0	0	0	0	0	0	0	0	0.112992	0.208034	0.262541	0.208178	0.066378	0.338835	0	0	0	0	0	0	0	0	0	0.06385	0	0.092243	0.29057	0	0	0	0	0	0	0	0	0	0.135549	0	0.166991	0.068989	0.044545	0
GRMZM2G393529	0.022017	0.194168	0.092366	0.593907	0.153458	4.11068	0.014757	0.093592	0.292354	0.206839	0.338485	0.20554	0.137055	0.13925	4.11728	0.01516	0.03118	0.073261	0.391354	0.176761	7.24252	1.23475	0	0	0.067782	0.470351	0.109213	0.049938	0.25353	0.295822	0.014522	0.037485	0.020603	0.184363	0.169211	1.11678	1.55025	0.917246	0.594882	0.247718	0.544342	0.802402	0.104744	0.049935	0	0.173949	0.06585	0.072242	1.72182
Zea_mays_newGene_23297	0	0.128673	0	0	0	0	0	0	0	0	0	0	0	0.128827	0	0	0	0	0	0	0	0	0	0	0	0	0	0	0.364408	0	0	0	0	0	0	0	0	0	0	0	0.063019	0.082563	0	0	0	0	0	0	0
GRMZM2G321978	0	0	0.365012	0	0	0	0	0	0	0	0	0	0	0	0	0	0	0	0	0	0	0	0	0	0.645228	0.094955	0	0	0	0	0	0	0	0	0.939028	0	0	0	0	0	0	0	0	0	0	0	0	0	0
AC214840.2_FG004	0	0	0	0	0	0	0	0	0	0	0	0	0	0	0	0	0	0	0	0	0	0	0	0	0	0	0	0	0	0	0	0	0	0	0	0	0	0	0	0	0	0	0	0	0	0	0	0	0
GRMZM2G382569	9.592	12.4635	15.52	45.4553	166.935	99.5099	37.7034	55.6206	57.5372	84.4798	49.5263	45.4303	6.95034	54.0713	112.817	3.18503	18.2287	16.3868	75.583	74.4666	67.9726	105.319	54.2221	35.248	4.11659	34.0712	32.1846	40.4727	8.62211	7.19943	16.3955	21.4595	18.7962	86.3324	126.043	72.0468	34.1887	73.4514	24.4613	18.3694	76.3331	196.966	15.6508	7.34036	4.39161	11.034	21.3407	9.31918	52.7377
GRMZM2G568636	209.892	212.563	233.647	69.9157	30.0055	26.4925	197.959	176.604	107.14	88.2754	130.849	246.348	150.865	361.085	114.176	160.665	188.958	379.394	31.5286	21.6057	32.9781	187.29	443.267	294.191	214.714	179.554	240.328	320.514	263.745	239.174	336.261	226.335	317.114	54.3858	66.4467	49.8387	128.803	200.745	107.275	123.393	165.612	57.9523	128.889	159.666	65.0745	108.29	337.096	151.872	84.681
Zea_mays_newGene_36698	0	0	0.092256	0.117037	1.24506	0.537964	0.175406	0	0	0.215275	0.319967	0.209385	0.080324	0	0	0.189934	0	0.121409	0	0.607757	0.014519	0.230469	0	0.215336	0.141269	0.267271	0.184802	0	0.112805	0	0.080388	0.105069	0.16145	0.882538	0.788108	0	0	0.164903	0	0	0	0.389968	0.045397	0	0	0	0	0	0
Zea_mays_newGene_36699	0	0	0	0.230205	0.301287	0.134477	0	0	0	0.291011	0	0	0.111975	0.043925	0	0	0	0	0.095605	0	0.142578	0	0	0	0	0	0	0	0	0	0	0	0	0.043014	0	0.065444	0	0	0	0	0	0	0	0	0	0	0	0	0.12693
GRMZM5G861300	8.89376	9.78224	19.1257	5.96907	13.3874	17.638	3.98813	21.8811	20.7715	15.9875	13.3164	16.6669	15.3739	25.8846	20.0645	24.529	15.5259	16.4911	12.4853	7.51795	12.1239	28.5582	28.6662	22.2565	18.0948	15.9515	23.6773	41.3728	15.1494	17.5839	21.957	21.6314	21.7264	2.15686	12.7093	5.42385	21.9215	22.6618	24.6313	15.3024	23.0651	24.7012	15.3888	16.1511	13.195	14.3282	21.3634	17.4854	2.48083
GRMZM2G048067	4.74239	5.46688	5.16403	10.7174	10.9953	7.60609	6.39412	6.20023	5.27052	7.89503	7.10449	6.27322	5.35873	6.96931	7.66394	4.99602	6.06859	6.38659	8.40105	7.53208	7.13046	7.94882	7.17366	5.58285	5.26456	6.12133	10.3167	6.92144	5.00713	4.92264	5.13419	5.26391	6.62658	10.1421	7.56999	8.54022	5.71934	8.57386	8.62862	5.45507	8.45199	8.97181	6.0007	5.60921	8.14689	5.1394	5.51922	5.39305	8.95402
GRMZM2G093826	3.89935	4.09331	4.65549	24.2598	66.1286	83.6388	3.30524	4.68717	4.08511	3.99126	3.93709	7.81725	5.1516	15.0884	20.1892	8.12883	4.8398	5.70609	60.9797	19.8559	42.6734	9.45562	11.0656	4.85389	1.95309	5.09585	4.15254	23.8815	6.14962	5.72267	3.94005	3.701	4.23475	23.0698	43.7898	36.7647	9.84495	13.5042	2.21278	4.73365	13.5867	21.465	4.38151	6.77241	9.1464	4.26212	2.93112	2.16946	98.7946
GRMZM6G188781	1.84049	2.45314	1.89493	10.1418	15.9715	12.3667	2.33209	3.93807	3.34269	2.63074	1.50694	1.99559	2.69337	3.1254	9.21653	1.24929	1.78271	1.85391	8.55486	12.0939	7.81499	7.04384	1.55062	2.77361	1.10645	4.98088	2.09242	3.46217	1.4886	1.32627	0.83142	2.00728	1.62432	11.0384	9.26918	9.16216	1.7442	3.39862	4.59453	1.34621	3.70953	7.08877	4.32904	2.6021	4.79066	1.51474	2.26573	1.17479	8.01276
Zea_mays_newGene_25925	0.552496	0.382591	0	0.541543	0	0	0.302499	0.085744	0.343398	0.387537	0.365283	0.178281	0.058215	0.149979	0	0	0.184013	0.040817	0.044278	0	0	0.187716	0	0	0.182581	0.251537	0.185788	0.210516	0.472532	0.126342	0.385222	0.583722	0.862224	0.151446	0	0.338166	0.325371	0.474368	0.985637	0.24501	0.263612	0.064153	0	0.169805	0	0.671431	0.196761	0.1631	0.30312
Zea_mays_newGene_25927	0.026992	0	0	0	0	0	0	0	0	0	0	0	0	0	0	0	0	0	0	0	0	0	0	0	0	0	0	0	0	0	0	0	0	0	0	0	0	0	0	0	0	0	0	0	0	0	0	0	0
GRMZM2G010136	2.46514	2.57579	2.81874	8.54356	10.5587	10.3856	5.0758	6.87655	4.71191	7.16924	5.9593	4.39986	6.17892	5.76809	7.9717	3.24721	2.48219	2.89962	7.49839	7.76331	6.62559	6.73304	5.50312	3.62497	4.31637	5.15592	3.75181	5.28933	2.68796	5.02483	2.85625	3.63806	3.11953	9.76044	7.95034	7.1135	4.34938	6.82552	6.56608	2.75266	5.54237	8.21937	7.06366	3.44719	10.035	2.72287	3.08531	2.65179	9.43922
GRMZM2G119133	4.06022	3.53485	4.00616	7.28272	7.5095	4.8814	4.59311	4.66081	3.47056	5.4158	5.28392	4.99604	2.68267	5.55173	6.79395	4.16608	4.01245	4.27455	7.89632	6.50681	4.5082	6.78137	3.96985	4.37585	4.489	5.03731	6.03073	5.44344	2.976	2.5202	4.79361	4.70138	4.86971	8.02639	6.9538	5.51766	4.34049	4.93624	4.15555	4.05224	5.32756	5.79737	4.68576	3.9775	5.02935	3.62657	4.49122	3.4624	7.71285
Zea_mays_newGene_25928	0	0	0	0	0	0	0	0	0	0	0	0	0	0	0	0	0	0	0	0	0	0	0	0	0	0	0	0	0	0	0	0	0	0.24553	0	0	0	0	0	0	0	0	0	0	0	0	0	0	0
Zea_mays_newGene_25929	0	0.609901	1.07585	0	0.969548	1.7349	0.616279	0.252336	0.651329	0.904389	0.533766	0.197918	0	0	0	0	0.498124	0.237473	0	0.744168	1.3844	0.307269	0	0	0.232897	0	0.438763	0	0	0	0.037791	0.130737	0	0.141177	0.827705	0.437561	0	0.213673	0.19109	0.22565	0.527862	0.177183	0.056014	0.058836	0.088501	0.133773	2.12155	0.243287	0.101023
GRMZM2G029979	0.637522	0.247451	1.12489	0.860888	0.784484	1.45823	1.0282	0.903358	0.827	7.46993	2.04565	1.22011	1.07537	0.621448	2.16592	0.313092	0.561369	0.773663	0.679858	0.754195	0.170463	0.683403	0.941812	0.969842	2.03649	3.56814	1.54488	0.361421	0.573646	0.817523	0.441406	0.975647	0.539195	0.867194	0.65517	1.51082	0.159337	2.36466	0.504695	1.02162	2.43114	3.61083	0.922464	2.04608	1.20174	0.568108	1.04056	0.805783	1.12731
GRMZM2G088273	0	0	0	0	0	0	0	0	0	0	0	0	0	0	0	0	0	0	0	0	0	0	0	0	0	0	0	0	0.076303	0	0	0	0	0	0	0.02505	0	0	0	0	0	0	0	0	0	0	0	0	0
GRMZM2G179325	5.61859	4.72802	4.7822	9.08941	8.58049	7.30899	4.3795	3.73453	2.98496	3.85741	3.66383	2.75399	4.80352	3.92475	4.18023	4.74611	4.70202	5.01132	10.3291	6.84977	4.13918	2.37192	4.59649	2.4824	1.35885	2.63739	2.42347	9.1061	2.19074	3.45356	4.35462	3.74681	4.52462	6.65265	7.90191	6.05864	1.47997	4.63633	2.61578	1.9547	4.2355	4.82379	3.1133	8.55863	7.22377	3.94593	5.06335	3.83627	5.88723
AC209080.3_FG004	0.489061	0.697809	0.50133	0.594836	0.84137	0.3356	1.48099	3.40209	2.0184	0.674764	0.470733	0.645654	1.1666	0.867075	2.15048	0.385744	0.478645	0.720291	0.324849	0.566941	0	1.15808	0.994604	0.999479	1.13883	1.80928	0.917997	0.310831	0.655151	1.15327	0.409065	0.403181	1.21344	0.089827	0.145993	0.564926	0.637095	0.722642	1.35227	1.46798	1.50135	4.00621	5.38225	0.95328	1.01586	0.637878	0.449381	0.640465	0.425863
GRMZM2G146599	12.6885	13.3969	15.409	32.2286	29.1678	37.1183	18.3402	31.7449	18.7936	22.8216	20.9471	14.8445	15.6619	14.5199	20.9368	14.5252	12.5195	13.8605	21.1186	21.6784	15.6265	20.6204	18.3419	12.3139	21.2023	17.383	15.1391	15.5204	10.5844	10.3191	13.2064	15.6576	17.3037	28.8032	30.7981	22.9767	9.20518	12.4852	15.4178	14.7439	15.4089	15.5401	18.1734	12.9434	14.6095	14.0351	19.9457	16.1013	24.5143
GRMZM2G120047	6.42308	5.3734	7.42634	30.4163	29.589	27.9025	11.4435	16.3004	14.0569	7.77023	6.16948	9.85878	12.6964	12.3982	17.6066	6.70452	7.94823	6.95647	28.4834	25.6408	14.9033	12.088	10.7648	12.3268	7.32293	14.964	9.9356	11.4002	5.09764	7.59669	8.50171	9.31279	6.93089	23.4204	28.8175	24.9639	8.74404	12.13	7.93277	7.45699	13.5238	18.9635	11.1622	7.48753	18.1145	7.16768	12.0961	5.7609	19.7973
Zea_mays_newGene_1158	1.27603	1.75804	1.63719	0.093591	0.118045	0.788792	1.71022	0.765051	1.38567	1.30113	1.73601	0.646319	0	0.165295	0.203815	0.859062	0.90732	1.54269	0	0.079537	0.503549	3.32349	1.16233	1.8771	0.596765	0.468415	0.843452	0.027077	0.029929	0.060175	0.609301	2.16891	2.3698	0.516388	0.108533	0.189298	1.42294	1.80434	1.86002	0.349192	0.378345	0.434013	0.420964	0.122854	0.058513	1.07737	0.778181	0.545569	1.12279
Zea_mays_newGene_1159	0.068777	0.268224	0.254834	0.115861	0.058204	0.294967	0.155652	0.13695	0.047138	0.241006	0.215553	0.133037	0.103481	0.259537	0.474727	0.147519	0.185722	0.367102	0.330165	0.156853	7.35154	1.50249	0.270076	1.11295	0.02316	0.156414	0.093923	0.261402	0.220379	0.107591	0.105671	0.028558	0.295098	0.267432	0.047203	0.231987	9.27059	3.13653	0.890878	0.076766	0.206331	0.276673	0.081676	0.228976	0.125641	0.105057	0.186523	0.104337	1.708
GRMZM2G087426	0.934485	1.34062	0.956285	0.938375	0.834677	0.713432	1.10518	0.622289	0.890967	1.54638	1.06755	0.761921	0.491301	0.463551	0.938114	0.629643	1.04299	0.878097	0.507313	0.553736	0.552751	0.558867	0.979935	1.38124	1.42951	0.633708	1.27706	0.484273	0.518568	0.425482	0.732275	1.09147	0.97214	1.50002	0.734448	0.92593	0.845528	0.901044	1.12361	0.760753	0.89452	1.17645	0.703702	1.04081	0.479059	0.98089	0.782162	0.81386	0.825344
GRMZM2G100176	3.33647	2.38203	4.36286	6.63589	8.14219	7.90998	6.35333	2.6775	3.34926	8.36131	7.87794	4.31777	4.64833	2.36158	4.60696	4.38465	3.73431	5.42627	5.65393	5.73662	5.50433	14.994	3.65843	3.2402	6.6393	5.31943	3.1095	5.3599	5.08682	2.45451	2.13897	2.20167	3.61809	6.48001	8.48011	5.00202	3.33895	6.45675	2.05145	3.88467	10.12	8.89025	6.30447	2.92159	4.92397	4.26754	5.70799	4.39248	2.22199
Zea_mays_newGene_1150	0.333052	0.049582	0.155865	0.166706	0	2.82424	0.598157	1.76765	0.067333	0.516112	0.452194	0.923643	1.12205	0.474368	5.31885	0.085366	0.084801	0.091911	2.16461	0.418647	0	1.86502	0.710307	1.27362	0.116435	1.73082	0	0.343274	0.446074	0.696782	0.118423	0.029227	0.073293	0.705473	0.211888	1.68261	3.42618	0.065123	5.14384	0.563998	0.812282	0.294417	3.75396	1.07848	12.6265	0.502507	0	0.265579	0.964871
Zea_mays_newGene_1151	6.78436	11.1559	12.3355	4.31645	2.21071	0.970388	6.37911	4.94604	2.821	0.228871	0	4.76811	10.7244	10.4697	11.0492	7.00795	7.46561	4.94825	7.20609	0.840692	5.00795	0	10.0062	6.31778	0	9.19287	6.2526	19.5133	14.4315	12.269	8.81824	4.23867	9.3037	3.81765	3.91702	4.69983	8.36235	10.7371	4.20271	5.96188	8.33633	8.74577	10.0216	14.6796	7.77801	7.50048	4.43821	7.03165	7.34953
Zea_mays_newGene_1153	0	0	0	0	0	0	0	0	0	0	0	0	0	0	0	0	0	0	0	0	0	0	0	0	0	0	0	0	0	0	0	0.206804	0	0	0	0	0	0	0	0	0	0	0	0	0	0.046719	0	0	0
Zea_mays_newGene_1156	0	0	0	0	0	0	0	0	0	0	0	0	0	0	0	0	0	0	0	0	0	0	0	0	0	0	0	0	0	0	0	0	0	0	0	0	0	0.081695	0	0	0	0	0	0	0	0	0	0	0.339604
GRMZM2G577405	1.01276	2.18365	2.56671	8.27908	10.9126	8.02674	1.65276	3.73539	3.23925	4.82196	3.7744	2.33101	2.9425	2.71139	5.16305	1.34026	2.49748	1.08411	4.10114	8.79894	5.80327	4.94044	3.41818	1.73812	2.59966	3.96361	2.99255	1.35668	1.48042	2.21162	2.02505	3.15391	2.61971	10.2482	8.04458	5.5227	1.37538	2.19098	7.31278	2.73376	3.30633	5.13502	3.78367	2.105	3.26552	2.37414	2.91668	1.33267	8.64333
GRMZM2G318681	0.811415	0.989844	1.50622	2.23862	4.51835	2.02314	1.6598	1.80427	1.71731	3.79651	3.21516	2.62485	1.33544	3.15924	3.84098	0.808335	0.937768	0.816458	2.15806	1.67778	1.43721	3.71618	1.86172	1.76771	1.79402	1.70839	3.02091	1.8753	1.4815	2.12691	1.78513	1.25884	1.45756	2.53705	2.81462	2.8755	1.40998	3.03398	2.02121	1.3577	1.79963	4.7538	2.10031	1.87763	1.70143	1.31614	2.13333	1.31745	2.08372
Zea_mays_newGene_11445	0	0.047334	0.015883	0	1.85248	0.666469	0.011142	0	0	0.032774	0	0.680442	0	0.70425	0	0	0	0	1.53026	0	0	0	0	0	0	0.011516	0	2.08976	0	0	0	0	0	0.014135	0	0	0	0	0	0	0	0.015567	0	0	0	0	0	0.012555	0
GRMZM2G318689	0	0	0	0	0	0	0	0	0	0	0	0	0	0	0	0	0	0	0	0	0	0	0	0	0	0	0	0	0	0	0	0	0	0	0	0	0	0	0	0	0	0	0	0	0	0	0	0	0
GRMZM2G380518	0	0	0	0	0	0	0	0	0	0	0	0	0	0	0.05586	0	0.022488	0	0	0	0	0	0	0	0	0	0	0	0	0	0	0	0	0	0	0	0	0	0	0	0	0.022423	0	0	0	0	0	0	0
Zea_mays_newGene_16571	0	0	0	0	0	0	0	0	0	0	0	0	0	0	0	0	0	0	0	0	0	0	0	0	0	0	0	0	0	0	0	0	0	0	0	0	0	0.241306	0	0	0	0.175259	0	0	0	0	0	0	0
GRMZM2G402167	0.150813	0.172794	0.018372	0.059711	5.10334	4.1962	0	0.095049	0.20536	0.066439	0.159787	4.07296	0.064077	2.48355	0.170741	0.094129	0.028466	0.186439	1.49121	0	0.072257	0.272041	0.218822	0	0.128143	0.231135	0.111799	0.78085	0.066088	0.061515	0.159259	0.082472	0.16845	0.192772	0.365768	0.271004	0.073988	0.147212	0.557764	0	0.123077	0.23632	0.207284	0.113385	0.315394	0.210741	0.263449	0.165731	0.136805
GRMZM2G153815	3.30633	6.57075	7.19379	15.803	24.396	17.7901	7.11792	15.2874	7.12085	4.20083	2.98433	4.15931	3.48705	5.57558	6.98473	5.85811	6.61931	9.21644	18.119	17.729	14.2116	7.71204	9.03584	7.83424	2.20766	6.11083	4.04596	4.03559	2.33461	2.137	5.63874	6.02353	7.33845	13.3181	18.9027	12.2247	5.34605	5.31527	13.5579	3.91986	6.08085	9.20164	4.3611	1.68488	11.2942	5.71503	10.389	3.71303	15.6304
GRMZM2G402165	0	0	0	0	0	1.00053	0	0	0	0	0	0	0	0	0	0.097458	0	0	0	0	0.959452	0	0	0.072169	0	0	0	0	0	0	0	0	0	0	0	0	0	0	0	0	0	0	0	0	0	0	0	0	0.110861
Zea_mays_newGene_16575	0.025917	0	0	0	0	0	0	0	0	4.52802	5.63674	0	0	0	0.017699	0.124711	0.023812	0.10844	0	0	0.030434	0	0	0.009538	0	0	0	0	0	0	0	0	0	0	0	0	0.044325	0	0.048221	0	0	0	0	0	0	0	6.84019	0	0.04064
Zea_mays_newGene_16574	0	0	0	0	0	0	0	0	0	0	0	0	0	0	0	0	0	0	0	0	0	0	0	0	0	0	0	0	0	0	0	0	0	0.070412	0	0	0	0	0	0	0	0	0	0	0	0	0	0	0
Zea_mays_newGene_16577	3.72055	4.74816	3.78732	33.7842	17.6749	21.6459	5.86505	13.8057	5.62146	1.92267	2.15467	4.01574	14.2442	8.49897	13.8222	5.44181	6.71581	6.35665	49.4705	22.7893	47.5976	15.3713	7.68353	11.3715	1.27266	11.7581	3.07096	5.19556	3.76927	10.8954	4.91674	4.42853	5.5709	27.2485	17.9603	23.6032	16.3192	4.06429	17.0885	6.91462	6.31105	11.2713	5.86542	3.46339	37.2743	7.31775	6.90519	5.29864	29.626
Zea_mays_newGene_11704	0.234223	0.301802	0.401043	1.48242	4.07293	2.11535	1.7239	0.276806	0.394053	0.048702	0	0.730097	0.53655	0.45821	2.86808	0.197959	0.357497	0.18105	1.74308	2.13001	0.560766	1.45735	2.96098	0.50234	0.750594	1.73772	2.87579	0.250281	0.329364	0.092986	0.649428	1.33487	0.853179	0	1.60565	1.60735	0.166268	1.59498	0.872994	0.799909	5.17728	1.50193	0.529808	0.991573	1.16571	0.096434	0.153721	0.496752	2.51616
GRMZM2G146041	2.79083	4.59643	3.82021	6.58702	7.54409	6.79448	4.41366	3.6573	3.06665	6.46651	6.52177	4.46818	3.45751	6.13435	5.78153	4.22358	4.13001	3.90869	5.09675	6.51803	4.80858	5.42598	5.07108	4.21693	3.77112	4.97015	7.3074	4.51814	4.4928	3.84611	4.44186	4.07465	4.07564	6.93523	6.67473	5.189	4.56047	6.04293	5.98541	4.25739	6.32836	5.49977	5.37236	4.83957	5.07846	3.66221	4.06937	3.33607	5.30345
GRMZM2G146047	0.028707	0	0.018294	0.535441	0.590104	0.8042	0	0.112284	0.016807	0.046328	0.010108	0.023593	0.159947	0.078081	0.332532	0	0.033025	0.034838	0.757681	0.174217	0.668853	0.078726	0	0.076792	0	0.133655	0	0.070094	0.045176	0.256388	0	0.122372	0	0.341107	0.372146	0.35866	0.069607	0.033253	0.229995	0.02911	0.031058	0.280625	0.215989	0.068104	0.175689	0	0.011837	0.022288	0.592834
GRMZM2G317731	0	0	0	0	0	0	0	0	0	0	0	0	0	0	0	0	0	0	0	0	0	0	0	0	0	0	0	0	0	0	0	0	0	0	0	0	0	0	0	0	0	0	0	0	0	0	0	0	0
GRMZM2G008047	0	0	0	0	0	0	0	0.020052	0	0	0	0	0	0	0	0	0	0	0	0	0	0	0	0	0.05786	0	0	0	0	0	0	0.023523	0	0	0	0	0	0	0	0	0	0	0	0	0.043078	0	0	0	0
GRMZM2G388587	0	0	0	0	0	0	0	0	0	0	0	0.019878	0.022505	0	0	0	0	0	0	0	0.066876	0.03736	0.119318	0.085814	0	0.019575	0	0	0	0.056563	0	0	0	0	0	0.059726	0.260967	0.084086	0.023397	0.026499	0	0	0	0.564194	0	0	0	0	0
GRMZM5G883760	0	0.151505	0.161744	0.106841	0	0.160832	0.042726	0	0	0	0.369203	0	0.209736	0	0.125151	0.303664	0.062415	0	0.487637	0.168059	0.490852	0	0	0	0	0.100139	0	0.087183	0.40724	0.21263	0	0	0	0.211931	0.108416	1.0884	0.15222	0	0	0	0	0.201848	0.072933	0	0.161601	0.127608	0.079992	0.205435	0.50852
GRMZM5G887068	1.03526	0.610662	0.562392	1.39176	0.552926	0.534479	1.20158	0.503471	0.745589	1.71549	3.70202	1.75621	2.1237	0.832772	1.55748	0.903864	1.08552	1.32033	0.690614	1.02817	0.443395	0.252238	0.856882	0.745871	2.0222	1.39438	1.01438	1.1342	0.960945	1.37111	1.16697	0.600407	0.946838	0.488785	0.747781	0.703283	1.16304	1.49379	0.317944	2.44068	2.04896	0.46382	2.61062	1.907	3.9754	1.15956	0.995449	1.23438	0.42173
GRMZM2G161696	34.0865	18.4959	29.3299	20.9578	17.1214	11.6497	29.0848	27.0495	45.5948	23.2442	19.2698	26.8374	33.9616	24.4605	15.206	26.0365	27.0937	23.9244	13.8363	8.7696	4.77904	13.6689	17.0919	43.4655	9.05117	24.7585	13.151	36.284	30.4183	32.5486	21.3581	22.0237	21.3133	3.61442	10.0059	13.6759	27.4958	29.4389	10.3802	14.2003	19.391	14.9243	20.0978	22.1294	26.5794	29.6745	17.8918	27.1889	8.34129
GRMZM2G073312	5.87271	7.65862	6.6174	12.7946	13.929	10.9164	5.45116	6.35599	3.31661	5.47726	6.24674	6.98857	7.67216	12.0773	7.98598	7.79839	8.87732	8.80232	11.7554	12.3521	12.9788	5.45866	9.54634	7.19075	4.66494	6.05107	8.63927	9.3958	7.60905	8.28708	8.50602	6.51508	8.90335	13.2026	13.3747	9.2965	6.50708	8.75517	8.91839	5.07458	7.02116	9.02408	6.90817	8.27434	13.811	5.44174	7.61967	5.91369	15.7883
GRMZM2G014934	0	0	0	0	0	0	0	0.018927	0	0	0	0	0	0	0	0	0	0	0	0	0	0	0	0	0	0	0	0	0	0	0	0	0	0	0	0	0	0	0	0	0.084728	0	0.02071	0	0	0	0	0	0.075894
Zea_mays_newGene_39981	0	0	0	0	0	0	0	0	0	0	0	0	0	0	0	0	0	0	0	0	0	0	0	0	0	0	0	0	0	0	0	0	0	0	0	0	0	0	0	0	0	0	0	0	0	0	0	0	0
Zea_mays_newGene_39980	0.173824	0.420893	0.255725	2.38203	4.8061	3.34921	0.210183	0.790593	0.359504	0.445907	0.337279	0.433893	0.236219	1.10201	0.850231	0.344616	0.268149	0.723206	3.22438	3.06716	2.69924	0.636643	0.740988	0.337138	0.312913	0.334222	0.505554	0.716065	0.260945	0.180076	0.438204	0.657685	0.352553	2.95486	4.28981	1.17072	0.170957	0.311145	0.643433	0.242141	0.301785	0.830131	0.320836	0.36216	0.521942	0.230049	0.381693	0.130064	2.89814
Zea_mays_newGene_39985	0	0	0	0	0	0	0	0	0	0	0	0	0	0	0	0	0	0	0	0	0	0	0	0	0	0	0	0	0	0	0	0	0	0	0	0	0	0	0	0	0	0	0	0	0	0	0	0	0
Zea_mays_newGene_39984	5.09471	3.57912	3.23563	5.63186	6.52996	6.20608	6.59092	5.26208	3.20825	3.81702	3.51747	5.1798	3.54392	5.06536	6.73686	3.19734	4.64214	2.89807	5.15457	9.06666	4.06631	8.08378	5.04346	9.26977	7.48486	6.66049	9.82312	3.52558	3.37753	3.83859	5.68938	5.99986	3.82133	1.89248	8.56506	6.31721	6.17289	5.05572	4.99018	4.98014	7.9505	7.67922	6.57975	3.28209	5.62244	4.31879	5.28465	3.30721	7.44686
GRMZM2G015049	0	0	0	0	0	0	0	0.054429	0	0.198494	0.188041	0	0.064936	0.015589	0.083222	0	0	0	0	0	0	0.013867	0.02214	0	0	0	0	0	0.014308	0.013119	0	0	0.062284	0	0	0	0.014033	0	0	0	0	0	0.072812	0.018437	0.202349	0	0	0	0
GRMZM5G869311	0	0	0	0	0	0	0	0	0	0	0	0	0	0	0	0	0	0	0	0	0	0	0	0	0	0	0	0	0	0	0	0	0	0	0	0	0	0	0	0	0	0	0	0	0	0	0	0	0
GRMZM2G121851	12.2475	11.0308	10.5243	6.32424	6.75786	5.34235	10.8443	12.4568	6.58224	13.5797	13.3778	13.5421	6.07928	15.7651	9.94224	13.9547	11.7022	12.3575	7.87023	6.67214	7.24724	8.49561	14.9188	11.1903	10.1065	8.09118	15.2399	12.3376	10.1303	6.88274	12.7126	10.2719	12.7852	7.93306	6.65846	5.7147	10.2737	13.2913	11.6948	8.42749	12.1538	11.9997	11.4847	12.3835	7.67415	12.2047	9.65826	10.9055	9.22462
GRMZM2G028969	0	0	0	0	0	0	0.044173	0.052043	0	0	0	0	0	0	0	0	0	0	0	0	0	0	0	0	0	0	0	0.113728	0	0	0	0	0	0	0	0	0	0	0	0	0	0	0	0.126503	0	0	0	0	0
GRMZM2G028966	0	0	0	0	0	0	0	0	0	0	0	0	0	0	0	0	0	0	0	0	0	0	0	0	0	0	0	0	0	0	0	0	0	0	0	0	0	0	0	0	0	0	0	0	0	0	0	0	0
GRMZM2G015040	18.6901	9.36638	11.7152	6.75821	10.4855	31.2714	11.7988	15.668	10.3783	7.96677	9.8681	10.9249	15.3586	14.5889	28.6799	10.9747	8.1486	10.8879	15.8814	16.5321	17.9446	21.152	9.37843	13.6349	12.8146	14.5972	11.8097	21.0925	15.4695	20.3289	7.66242	7.81674	6.11747	7.49434	10.6131	18.9838	19.3736	13.6811	9.51446	12.6305	11.4834	5.71221	14.6889	19.5232	33.2982	15.042	8.26044	11.9912	27.8779
Zea_mays_newGene_17624	0	0	0	0	0	0	0	0	0	0	0.140479	0	0	0	0	0	0	0	0	0	0	0	0	0	0	0	0	0	0	0	0	0	0	0	0	0	0	0	0	0	0	0	0	0	0	0	0	0	0
Zea_mays_newGene_17622	0.414511	0.807528	0.586566	1.45457	1.93879	1.29103	0.346057	0.867109	0.302352	0.330503	0.122652	0.342111	0.122521	0.330193	0.274623	0.425323	0.435167	0.332404	0	1.64548	0.703185	0.142267	0.512199	0.670346	0.100007	0	0.322734	0	0	0.172625	0.513276	0.432668	0.869156	1.59928	0.751668	0.658016	0.197894	0.796595	0	0.179592	0.75947	0.214339	0.288469	0.180552	0.352393	0.190286	0.337573	0	1.00339
GRMZM2G433365	0	0	0	0.082951	0	0.340305	0	0	0	0	0	0	0	0	0	0	0	0	0.256213	0	0.055392	0	0	0	0	0	0	0	0	0	0	0	0	0	0.225937	0.089653	0.059545	0	0	0	0	0	0	0	0.199187	0.079044	0	0	0.214195
Zea_mays_newGene_17620	1.34236	1.16944	0.428666	2.65593	3.5962	2.38997	1.51798	1.21485	1.43424	0.638676	1.03967	1.32529	1.50389	0.824377	3.21417	0.893211	1.14569	1.39243	2.46626	2.59528	1.69416	3.14173	1.3751	1.35387	1.27519	2.09218	2.08538	1.36714	0.910161	1.27595	0.715751	1.35695	1.30695	0.357509	2.68682	2.87207	1.02508	0.391958	2.2351	1.05713	1.87973	1.41868	1.33185	0.233897	2.53228	1.16539	1.21146	0.870722	2.40077
Zea_mays_newGene_25240	0.359189	0.785109	0.777159	1.22397	0.683421	0.375177	0.419613	0.408791	0.406968	0.096349	0.496746	0.224857	1.39359	1.54973	0.347682	0.786942	1.06138	1.34686	1.45526	1.17279	2.35468	0.194733	0.854955	0.879043	0.456929	0.222703	0.13616	0.838196	1.61946	1.29349	1.01766	0.500419	1.51717	0.436028	1.04949	0.684177	0.735528	2.03084	1.22282	0.096411	1.16783	1.24818	0.53236	1.10271	1.62924	0.652085	0.054108	0.854456	0.671993
GRMZM2G118265	4.32435	3.96338	4.3844	21.3513	28.9129	30.2025	11.1825	16.4731	12.1686	12.9985	11.1041	10.1447	6.80543	17.9436	26.5637	4.34836	4.54825	3.67693	28.403	15.3248	21.6813	25.049	11.9837	9.30906	5.28226	9.7283	9.4898	16.2542	6.4216	7.77304	5.01157	6.15275	5.16771	18.6264	21.3019	17.3303	12.2376	18.0074	13.0449	5.49413	16.2643	27.0695	14.0356	9.31721	12.7944	4.37421	4.60012	3.15898	21.2192
GRMZM2G497829	0	0	0	0	0	0	0	0	0	0	0	0	0	0	0	0	0	0	0	0	0	0	0	0	0	0	0	0	0	0	0	0	0	0	0	0	0	0	0	0	0	0	0	0	0	0	0	0	0
Zea_mays_newGene_50474	20.8388	3.6566	0.751378	0.930486	0.482809	3.64516	1.78407	2.77241	1.14099	0.186153	0.668446	1.1	4.97429	17.466	8.4049	20.613	10.07	3.7849	22.6972	5.35549	16.473	1.62675	1.89077	5.15674	0.799571	2.5092	1.58774	29.2784	9.31634	96.2855	0.648636	1.75659	3.77614	0.259128	0	1.75022	17.4451	9.9596	1.01853	1.93742	2.25183	1.49834	6.90358	79.2517	51.5505	65.5921	0.107077	21.9318	60.3048
Zea_mays_newGene_20152	0.711319	1.27507	1.10885	0	0.035428	0.075476	0.484574	1.06812	0.155487	0.409947	0.28671	0.095279	0.078625	0.130453	0.218733	0.409561	0.532757	0.877741	0.017277	0.143556	0.188752	0.191342	0.492763	0.802828	0.200226	0.295642	0.08717	0.029109	0.076528	0.163393	0.664457	0.498526	1.01484	0.101275	0.138873	0.035783	0.372821	0.804603	1.3915	0.113727	0.359622	0.323173	0.141836	0	0	0.299762	0.932465	0.339527	0.010095
Zea_mays_newGene_20153	0	0.080438	0.060169	0	0	0	0	0	0	0.01113	0	0.007284	0	0	0	0.049445	0.057434	0	0	0	0	0	0	0.052429	0.006367	0	0	0	0	0.003332	0.02223	0.043514	0	0	0	0	0.006907	0.028876	0	0.006994	0.037666	0.004691	0	0	0	0	0.027588	0	0
Zea_mays_newGene_20150	0	0	0.089656	0	0	0	0	0	0	0	0	0	0	0	0	0	0	0.077819	0	0	0	0	0	0.111338	0	0	0	0	0	0	0	0	0.095033	0	0	0	0	0	0	0	0	0	0	0	0	0	0	0	0
Zea_mays_newGene_19286	0	0.185559	0	0	0	0	0	0	0	0	0	0	0	0	0	0	0	0	0	0	0	0	0	0	0	0	0	0	0	0	0	0	0	0	0	0	0	0	0	0	0	0	0	0	0	0.081527	0	0	0
Zea_mays_newGene_19287	0	0	0	1.37864	0	0	0	0	0	0	0	0	0	0	0	2.29201	0	0.471408	0	0	0	0	0	0	0	0	0	0	0	0	0.687174	0.48616	0.4133	2.19085	0	0	0	0	0	0	0	0	0	0	0	0	0	0	0
GRMZM2G114560	0	0.312838	0	0.037673	0	0.16444	0.078929	0	0.189024	0	0.105631	0	0.087016	0	0.051883	0	0.03788	0	0	0	0.05248	0	0	0	0.030937	0.098493	0.04691	0	0	0	0.060289	0.025418	0	0	0.047126	0	0	0.192409	0	0	0	0	0.152856	0.080651	0.331682	0	0	0.153815	0.111085
GRMZM2G118269	0	0	0	0	0	0	0	0	0	0	0	0	0	0	0	0	0	0	0	0	0	0	0	0	0	0	0	0	0	0	0	0	0	0	0	0	0	0	0	0	0	0	0	0	0	0	0	0	0
Zea_mays_newGene_19280	0	0	0.105575	0	0	0	0.311883	0	0	0	0	0	0	0	0	0	0	0	0	0	0.272796	0.24014	0	0.224469	0	0	0	0	0	0	0	0	0	0.087513	0	0	0	0	0	0.267079	0	0	0	0	0	0	0	0	0
Zea_mays_newGene_50479	0.0593	0	0	0.178635	0	0	0	0	0	0.317263	0	0	0	0	0	0.238178	0	0.162362	1.0077	0	0.532028	0	0	0	0	0.065795	0	0	0	0	0.20402	0	0	0.253384	0	0.097869	0.442506	0	0	0	0	0.221529	0.160282	0	0.657528	0	0.359669	0	0.096009
GRMZM2G369371	0.244291	0.115458	0.169593	0.532778	0.422911	0.104039	0.104154	0.055468	0	0	0.151317	0.185987	0.024921	0.177581	0	0.43681	0.170908	0.173059	0	0.390439	0.238028	0.033775	0.09369	0.103674	0.037653	0.074293	0.180353	0	0.17384	0.505084	0.115323	0.085755	0.104116	0.240187	0.518183	0.215205	0.224895	0.501192	0	0.09565	0.042555	0.313765	0.410752	0.582559	0.203191	0.073926	0.207697	0.141115	0.551889
GRMZM2G328500	8.35482	7.95034	13.2134	52.0911	94.3581	142.374	20.7213	39.5379	23.552	29.0549	16.9963	16.1731	22.9612	32.0975	50.8007	7.06542	8.00234	12.0859	138.542	44.5641	108.14	27.9132	17.8987	21.3849	1.81459	10.6252	7.17472	20.5548	10.9301	30.046	6.32037	11.1829	9.21795	47.6011	67.5864	62.2493	78.3897	78.161	30.636	5.70372	46.7024	26.7678	27.6821	20.6058	52.7481	12.032	9.78524	7.27038	90.9936
GRMZM2G113036	0.157559	0.031654	0	0.06581	0	0.145754	0.185615	0.04495	0.081392	0.299522	0.373238	0.371735	0.044678	0.428681	0.396502	0	0.022669	0.209772	0.072112	0.071078	0.101409	0.80153	0.035197	0.155588	0.021835	0.1983	0.148612	0.487979	0.27791	0.201053	0.041128	0	0.027425	0.102101	0	0.207959	0.239347	0.13459	0	0.460132	0.273116	0.316391	0.249991	0.099214	0.173496	0	0.033404	0.115399	0.023445
GRMZM5G834566	0	0	0	0	0	0	0	0	0	0	0	0	0	0	0	0	0	0	0	0	0	0	0	0	0	0	0	0	0	0	0	0	0	0	0	0	0	0	0	0	0	0	0	0	0	0	0	0	0
GRMZM2G133421	0.53648	0.514047	0.523401	3.73354	6.23462	5.80607	1.2308	1.59573	1.63016	1.48899	1.06243	1.11115	0.959131	2.01571	2.92009	0.670129	0.903854	0.639344	3.65046	4.09763	3.30182	1.14876	0.760924	1.46045	1.06639	1.64058	1.21559	1.01129	0.695401	0.573031	0.906146	0.812141	0.909609	3.28003	4.52592	3.95095	0.936201	1.50174	2.14587	1.11381	2.17322	3.18458	1.16296	1.47646	1.78645	0.804806	1.0613	0.658784	3.72234
GRMZM2G113033	7404.67	3850.24	5525.05	6847.68	1640.53	1813.16	10246.5	5117.14	10145.6	4641.81	6450.75	3611.15	5420.79	2146.1	1707.75	6149.15	5477.27	4505.33	2522.57	2422.98	1295.65	1985.42	2022.21	5775.5	5182.79	5179.82	3271.03	4001.68	5345.21	5201.97	4475.82	4746.3	3694.2	1395.79	1055.19	7507.87	6267.37	5199.93	3086.27	5883.14	2428.58	735.976	4285.07	4282.55	4375.01	7823.22	4992.22	9012.74	2883.61
GRMZM2G113039	0	0.064481	0.077973	0.119733	0.079031	0	0	0.046895	0.068251	0.079049	0.358886	0.370493	0.119067	0.405008	0.691184	0.182747	0.022132	0	0.070184	0.074666	0.077079	0.663247	0.050723	0.270383	0.206494	0.143335	0.099718	0.391889	0.383628	0.163378	0.140817	0.045683	0.211997	0.154959	0.153512	0.210355	0.209828	0.200942	0.297599	0.325553	0.243909	0.405472	0.425969	0.241311	0.203881	0.021714	0.155865	0.08669	0.032889
GRMZM5G833699	0.274846	0.511977	0.868548	0.180632	0.107278	0.066163	1.17638	8.30212	0.86622	0.17948	0	0.368075	0.024373	0.606772	0.233799	0.281223	0.53937	1.06032	2.3181	0	0.360961	0.448466	1.93192	1.64868	0.129979	0.223385	0.171698	0.258491	0.210253	0.091707	0.60347	0.663098	0.786384	0.123699	0.186746	0.133169	0.278766	0.202183	1.27503	0.32629	0.334791	0.311924	0.247253	0.213188	0.169524	0.154852	0.656153	0.126826	2.62638
Zea_mays_newGene_36323	0.813039	1.12719	1.25232	1.50818	1.98785	1.4028	1.0268	1.40011	0.549077	0.250816	0.04714	0.821533	1.08954	0.94056	1.96292	1.35593	1.22844	1.37799	1.13898	1.6943	1.75451	1.34544	1.4636	1.22236	1.09636	1.15143	0.803587	0.752259	1.37334	1.18582	1.29878	0.900002	0.553935	0.303429	2.24663	2.04192	1.48971	1.4337	2.55721	0.568595	1.57964	1.49109	0.901506	0.951631	1.35342	1.38713	1.07918	0.886682	1.21568
Zea_mays_newGene_7563	0	0.047981	0	0	0	0	0	0.161948	0.419128	0	0	0	0.150931	0.037048	0.150238	0	0.14583	0	0.130237	0.386022	0.293462	0.275425	0.416285	0.089966	0.092673	0.326966	0.399665	0.153679	0.169372	0.358483	0	0.113224	0.438354	0	0.250519	0.088669	0.16395	0	0.508883	0.182471	0.25411	0	0.308952	0	0.24621	0.445839	0.304524	0	0.503153
Zea_mays_newGene_36324	0	0	0	0	0	0	0	0	0	0	0	0	0	0	0	0	0	0	0	0	0	0	0	0	0	0	0	0	0	0	0	0	0	0	0	0	0	0	0	0	0	0	0	0	0	0.003894	0	0	0
GRMZM2G576752	2.06581	2.41293	5.96183	71.6215	63.291	42.3448	17.1489	21.3473	23.1783	10.0786	6.08958	4.54628	1.52579	7.22829	2.56029	3.68653	2.56779	5.21805	26.6026	14.7798	5.92494	12.756	2.85942	9.73766	0.638516	1.44003	1.46898	5.00495	2.32617	0.650858	2.9231	2.36128	2.09691	7.49909	65.643	32.1528	2.17465	31.9469	2.56554	0.878345	3.59158	10.6537	2.27015	2.25775	0.227337	3.1041	3.26013	2.08664	4.74341
Zea_mays_newGene_36328	0	0	0	0	0.249104	0	0	0	0	0	0	0	0	0.301943	0	0	0	0	0	0	0	0	0	0	0	0	0	0	0.100497	0.270417	0	0	0	0	0	0	0	0.084222	0.39081	0.132025	0.134439	0	0	0	0	0	0	0	0
Zea_mays_newGene_40568	0	0	0	0	0	0	0	0	0	0	0	0	0	0	0.129477	0	0	0	0	0	0.307072	0	0	0	0.127447	0	0	0	0.063662	0	0	0.102726	0	0	0	0	0	0	0	0	0.149071	0	0	0	0	0	0	0	0
GRMZM5G877040	0.970176	4.18173	5.10872	1.14832	0.776774	2.23877	1.27408	0.508825	0.412343	0.667514	0.8598	0.826956	0.441316	0.111729	1.439	0.634908	0.632693	2.08275	0.590523	2.43773	4.80302	3.18818	0.614449	0.296666	0.533745	1.50435	1.05878	0.189512	0.124466	0.148837	0.461949	0.78266	0.388469	1.36536	1.28026	0.628772	1.22763	1.05092	2.1119	0.467638	2.81108	0.990838	0.523556	0.160888	0.333116	0.719347	2.50197	0.433829	1.05364
GRMZM2G386714	0.422473	0.722568	0.596876	6.44441	8.30685	4.99275	0.456823	1.72413	0.864787	0.605419	0.184848	0.528991	1.3075	1.64898	1.90933	0.907612	1.20064	1.48127	7.71662	6.712	5.20002	1.16813	1.40682	0.585217	0.272099	0.606569	0.412916	1.1847	0.277136	0.461861	0.710229	0.83233	1.06078	6.72797	6.03563	3.47534	0.429758	0.600039	1.70695	0.31658	1.01368	1.37403	0.933564	0.459694	4.37765	0.830296	1.66871	0.579707	6.77084
GRMZM2G112925	0	0	0	0.045983	0.279888	0.079561	0	0.042946	0	0	0	0	0.056462	0.017514	0	0.025364	0.015873	0	0.10859	0.023694	0	0.046446	0.050442	0	0	0	0	0	0	0.012178	0	0.022586	0	0.009308	0.07737	0.042772	0	0	0.102683	0	0	0.069332	0	0.044806	0.140927	0	0	0	0
GRMZM2G431885	0.882167	1.83311	1.13164	13.3383	12.4415	12.4679	1.30331	3.49252	2.54487	1.55552	0.631279	1.86786	1.92227	3.26573	2.84807	0.802192	0.352039	0.685739	10.8991	7.76897	4.12195	1.81797	2.12678	0.889074	1.1748	2.20765	2.59505	0.802802	0.715921	1.01491	1.30599	1.35544	1.21627	7.81395	14.9707	4.38682	0.472837	2.07499	1.31781	1.03663	3.52901	3.94934	4.01306	2.93295	2.01156	0.578279	1.25724	0.600422	4.85852
GRMZM2G302035	0	0	0	0	0	0	0	0	0	0	0	0	0	0	0	0	0	0	0	0	0	0	0	0	0	0	0	0	0	0	0	0	0	0	0	0	0	0	0	0	0	0	0	0	0	0	0	0	0
Zea_mays_newGene_16394	0.377582	0.351079	0.367091	1.97031	0.49445	0.730428	1.03017	1.29939	0.131008	0.423488	0.744471	1.061	0.594074	2.33617	1.76917	0.553283	0.349999	0.910554	1.11718	0.922297	0.099276	0.333509	0.6412	0.61964	0.452128	0.864448	2.30133	0.704073	1.38801	0.869973	0.474751	0.232424	0.134231	0.285709	0.232858	1.06761	0.824552	0.779968	0.105266	0.32364	0.694827	1.86429	2.39413	0.687316	0.310502	0.755726	0.20278	0.788772	0.036243
GRMZM2G147319	0	0	0.042855	0	0	0	0	0.049343	0	0	0	0	0	0	0	0	0	0	0	0	0	0	0	0	0	0	0	0	0	0.025863	0	0	0	0	0	0	0	0	0.018769	0	0	0	0	0	0.187976	0	0	0	0
Zea_mays_newGene_16393	0	0	0	0	0	0	0	0	0	0	0	0	0	0	0	0	0	0	0	0	0	0	0	0	0	0	0	0	0	0	0	0	0	0	0	0	0	0.266945	0	0	0	0	0	0	0	0	0	0	0
AC195230.2_FG003	0	0	0	0	0	0	0	0	0	0	0	0	0	0	0	0	0	0	0	0	0	0	0	0	0	0	0	0	0	0	0	0	0	0	0	0	0	0	0	0	0	0	0	0	0	0	0	0	0
Zea_mays_newGene_13740	0	0	0	0	0.120467	0.061984	0	0	0	0.054363	0.051319	0.05071	0	0	0.07562	0	0.047006	0	0.196658	0.208573	0.076489	0.195714	0	0	0.046646	0.050311	0.273487	0.154704	0.05115	0	0	0.075096	0.124654	0.226024	0	0	0	0.146526	0	0	0.078844	0	0.181508	0	0	0	0	0.250486	0
Zea_mays_newGene_16399	0	0	0	0	0	0	0	0	0	0	0	0	0	0	0	0	0	0	0	0	0	0	0	0	0	0	0	0	0	0	0	0	0	0	0	0	0	0	0	0	0	0	0	0	0	0	0	0	0
GRMZM2G456401	0.033014	0.096482	0.146175	0	0.450614	0.143887	0.02041	0.060817	0.026738	0.374816	0.477199	0.332453	0.229369	0.245026	0	0.135022	0.191007	0.036992	0.096502	0.412563	0.279292	0	0.145473	0	0	0.12851	0.101668	0.147738	0.102258	0.0217	0.075634	0.240827	0.026465	0.058132	0.687759	0.438367	0	0.256941	0.230678	0.214871	0.150458	0.104977	0.030541	0	0	0.049953	0.780327	0.251211	0.041375
Zea_mays_newGene_7440	0	0	0	0	0	0	0	0.154616	0	0	0.161733	0	0	0	0	0	0.066282	0	0	0	0.954614	0	0	0	0	0	0	0.177796	0	0	0	0	0	0.559098	0	0	0	0	0	0	0	0	0	0	0	0	0	0	0
GRMZM2G314064	0	0	0	0	0	0	0	0	0	0.648782	0.060762	0	0.104479	0.054898	1.02063	0	0	0	0.377701	0	0.136661	0.098379	0	0	0	0.018246	0	0	0	0	0	0	0.03302	0	0	0	0	0	0.2714	0.296839	0.466756	0.12363	0.04136	0.15792	0	0	0	0	0
GRMZM2G117207	1.46357	1.31748	1.13455	4.1563	4.28573	7.23062	1.6935	1.94026	1.22379	2.1851	1.71318	1.62002	1.02438	2.76401	3.62546	1.37561	0.920138	1.60996	6.73081	3.30321	5.00137	3.83675	2.51834	2.24508	1.00717	2.49862	1.68293	2.15209	0.967002	0.722909	1.46928	1.57759	1.76699	4.15962	3.89547	3.35562	5.00669	4.30769	2.46445	0.839606	1.99405	3.83764	1.74366	1.22518	1.81841	0.859757	1.49261	0.725503	4.31406
GRMZM2G047384	0	0	0	0	0	0	0	0.043357	0.036076	0	0.420149	0	1.03993	0.145142	0.293715	0.025401	0.034121	0	0.854157	0.028732	0.110459	0.193307	0	0	0.077723	0	0	0	0.118668	1.17146	0.041081	0	0	0.310507	0	0	0.017051	0.034444	0.144127	0	0	0	0.559367	0.527433	49.9646	0.037426	0	0.061966	0.055595
Zea_mays_newGene_13020	0	0.053482	0	0	0	0	0	0	0	0	0	0	0	0	0.039911	0.032282	0.092015	0.121489	0.02261	0.038582	0.217822	0	0.019981	0	0	0	0	0.03414	0.01776	0.011302	0.010102	0	0.043924	0	0.049755	0.01265	0.011461	0	0.053865	0	0	0	0	0	0.079197	0	0.111078	0	0
GRMZM5G802803	0	0	0.040244	0	0	0.014944	0	0	0	0.008092	0	0.0276	0	0	0	0	0	0	0	0.179304	0.144961	0	0	0	0	0	0	0	0	0	0.031646	0	0.00392	0	0	0	0	0	0	0	0.023141	0	0	0	0	0	0.044299	0	0
GRMZM2G378836	0.033361	0.28414	0.198503	0.387662	0.393378	0.199772	0.213747	0.10202	0.08267	0.258403	0.254907	0.206705	0.198469	0.317074	0.068715	0.257496	0.21341	0.480603	0.429686	0.449581	0.53817	0.104323	0.245312	0.120754	0.106196	0.355875	0.129265	0.210559	0.102984	0.163258	0.384793	0.203972	0.288361	0.548438	0.139428	0.420316	0.042345	0.309998	0.160006	0.10023	0.276119	0.139077	0.304111	0.146636	0.701614	0.196225	0.304439	0	0.194
GRMZM2G047382	0	0	0	0	0	0	0	0	0	0	0	0	0	0	0	0	0	0	0	0	0	0	0	0	0	0	0	0	0	0	0	0	0	0	0	0	0	0	0	0	0	0	0	0	0	0	0	0	0
GRMZM2G178079	3.49079	3.57944	5.0937	4.16075	7.0377	2.91196	5.90586	7.23259	3.41519	5.55039	4.39432	5.2217	4.87578	6.61218	10.0858	2.09495	3.98733	4.30428	6.26299	3.83344	4.89757	13.3064	7.70242	8.15535	2.87149	4.1842	5.47941	5.75579	2.81283	2.99549	4.20519	2.95325	5.30913	3.83402	3.57254	3.05852	7.99259	11.0474	3.1999	2.73989	6.47345	9.7943	3.1172	5.22069	5.4427	2.93945	4.48414	3.14515	4.8267
GRMZM5G881180	0	0	0	0.047726	0	0	0	0	0	0	0	0	0	0	0	0	0	0	0.309903	0	0.004764	0	0	0	0	0	0	0	0	0	0	0	0	0	0.130594	0	0	0.077981	0	0	0.101777	0.062736	0.001804	0	0	0	0	0	0.080253
GRMZM2G039089	26.424	38.2857	45.6743	70.2786	55.1916	66.2722	24.6499	30.6364	13.7592	14.8307	16.0177	24.5123	73.7651	27.6689	11.1526	47.2084	37.1653	32.4726	45.5621	64.3861	50.1462	9.90645	24.5197	24.6818	9.75983	9.62978	19.0978	24.4431	28.6657	49.6879	45.7327	26.943	33.9417	58.2825	62.0437	45.6432	18.6954	20.4779	19.9372	13.071	12.861	11.8989	39.8583	32.0241	62.9175	21.408	58.566	22.1996	76.2776
GRMZM2G095887	0	0	0	0	0	0	0	0	0	1.93583	1.33056	0	0	0	0	0	0	0	0	0.03773	0	0	0	0	0	0	0	0	0	0	0	0	0	0	0	0	0	0	0	0	0	0	0	0	0	0	0	0	0
Zea_mays_newGene_39362	0	0.215371	0	0	0	0	0.026121	0.08319	0.284846	0.026133	0.053865	0	0	0.061678	0.062475	0.053186	0.045677	0.033024	0.026019	0	0	0.031001	0.089753	0	0.052868	0.028844	0	0	0.038649	0	0.284384	0.176933	0.144289	0.027135	0	0	0.02632	0.109567	0.423784	0	0	0.038517	0	0.057143	0.222891	0.141782	0.077917	0.205926	0
Zea_mays_newGene_39361	0	0.072934	0.211781	0	0.013669	0	0.079273	0.114028	0.029549	0.147429	0.051673	0	0	0.010926	0.078158	0	0.082666	0.117849	0.042737	0	0.119747	0.257912	0.060765	0	0.07026	0	0	0	0.03109	0	0.12106	0.126875	0.042009	0.012235	0.01225	0.008007	0.030018	0.180684	0.087267	0	0.059028	0.016637	0	0.049942	0.042604	0.014086	0.146484	0.184156	0.048782
GRMZM2G408158	0.081261	0.303997	0.028737	0	0	0	0	0.132286	0	0	0	0.063853	0.062801	0	0.404682	0.861625	0.37235	0.324877	0.26643	0.035018	0.122319	0.222822	0.182413	0.238055	0	0.070812	0	0	0	0	0.018317	0.03152	0.410805	0	0	0	0.020436	0	0.176238	0	0	0.634175	0.110963	0.097182	0	0.371116	0.029564	0.045909	0.058437
GRMZM2G405307	0.079164	0.019015	0.273793	0.127894	0.534711	0.243449	0.029202	0.052637	0	0.042638	0.292899	0.195982	0.025476	0.162398	0.03262	0.035057	0.054673	0.029591	0.24125	0.117783	0.013383	0.245897	0.040827	0.052044	0.065853	0.211261	0.110756	0.176638	0.015584	0.018411	0.030804	0.064676	0.059796	0.432502	0.119447	0.178661	0.069004	0.400754	0	0.23896	0.086812	0.649357	0.057958	0.210005	0.300979	0.226795	0.094067	0.057238	0.104475
GRMZM5G836588	2.22458	2.14347	2.77657	6.59763	7.0702	7.98073	2.69723	3.43776	2.09629	2.25733	1.58788	2.92731	7.82719	5.35318	4.10689	2.95417	3.25748	3.05358	8.21485	8.22945	6.1784	2.92722	5.29974	2.86612	1.28435	2.87696	3.85716	4.70146	3.04313	5.75653	2.75558	3.06054	3.53351	9.10931	8.61643	4.73925	1.82317	3.99597	3.46947	2.29338	3.87605	6.4287	5.34545	2.88166	10.8187	2.53198	2.88418	2.22529	6.92773
Zea_mays_newGene_48710	0.174689	0.200231	0.088482	0.228898	0.171539	0.237435	0.250689	0.207136	0	1.60921	1.11306	0.245336	0.034411	0	0.640295	0	0.158259	0.058104	0.314009	0.670671	0.259564	0.405096	0.730076	0	0.13404	0.682349	0.438039	0	0.20308	0.254119	0.112307	0.214628	0.196029	0	0.592624	0.662133	0.21041	0.297632	0	0.091933	0.254707	0.576879	0.24494	0.193307	0.303418	0.312672	0.101996	0.070781	0.42883
Zea_mays_newGene_51345	0	0	0	0	0.395959	0.119989	0	0	0	0	0.101371	0	0	0.326351	0	0	0	0	0.26847	0	0	0.38724	0	0	0	0	0	0.456344	0	0	0	0	0	0	0	0	0	0.191027	0	0	0	0	0	0.197895	0	0	0	0	0
GRMZM2G443256	0.710594	0.631513	0.814943	0.661245	0.672913	0.556961	0.652824	0.816912	0.557923	0.697927	0.714306	1.10709	0.555859	0.963683	0.796876	0.574952	0.644512	0.642377	0.337711	0.645585	0.518703	1.25223	0.93686	1.06776	0.937373	0.804301	1.25306	1.07777	0.498826	0.592456	0.743937	0.629418	0.843714	0.862309	0.471392	0.814077	0.890221	1.07347	0.916892	0.751284	0.987772	1.01714	0.741845	0.747324	0.571079	0.779539	0.877184	0.700393	0.61508
GRMZM2G365035	4.24076	3.33593	4.21866	8.52626	11.9971	18.4254	8.60045	9.43778	6.76402	8.05427	7.09615	8.74821	4.53178	9.70795	21.7455	5.11598	3.88502	3.59846	18.2811	10.1887	25.2422	31.9262	6.02588	8.26011	3.01436	6.6301	4.546	7.80978	3.72721	4.33249	4.20484	4.23092	4.6171	9.68064	10.3109	10.8611	15.1514	12.7485	11.7668	4.41974	9.22991	14.155	5.51254	5.03848	9.71367	4.25607	4.39841	3.28284	12.1217
GRMZM2G406643	1.01228	1.1719	1.5951	0	0	0	0.334063	0.192979	1.17477	0.282575	0.329833	0.296512	0.741603	0.330602	0	0.326047	1.0465	1.18198	0	0	0	0.176856	4.91008	0.279715	0.64332	0.062474	0.256394	0	0.053282	0.05086	0.85369	1.01249	0.420492	0	0	0	0.54791	0.122646	0.915438	0.38053	0.361641	0.096851	0.255684	0.042439	0	1.04455	1.69855	1.8101	0
GRMZM2G064679	1.19974	0.926756	1.23808	0.580848	0.948633	1.0662	2.73233	5.07316	2.1695	2.37213	1.62466	1.37212	0.688107	1.94191	1.18331	1.45499	1.57223	1.10073	1.01765	0.609541	1.01253	3.45535	2.80959	3.48189	0.716889	2.03089	1.72406	0.860743	0.635016	0.824604	1.06919	1.47728	1.23975	0.639949	1.02795	1.43406	1.43258	1.86387	2.05329	0.565744	2.86873	5.77545	1.9239	0.788121	0.948306	1.2928	1.7184	1.01395	0.825382
GRMZM2G064675	4.5909	4.50717	4.48988	10.844	12.2916	13.6749	7.88432	13.3563	5.5865	3.78706	3.35209	3.76861	10.1008	8.44274	8.01312	3.96548	4.28031	3.90333	14.1586	8.09435	8.21567	4.68883	7.54341	8.56307	3.94849	5.9617	9.25183	5.03501	4.75016	5.75561	4.24111	4.57608	4.68373	10.734	7.89245	7.99388	4.5902	3.89563	7.35639	6.13652	7.28776	8.44338	7.11538	4.40148	7.80971	5.02595	6.24899	5.80007	6.83332
GRMZM5G833032	9.16405	6.7828	12.3945	6.48784	5.16205	3.41335	8.93035	6.57964	7.63404	18.8886	25.5178	7.21715	6.57046	7.6366	8.77884	8.46867	8.20676	8.73826	5.86852	7.26917	3.23787	7.09133	8.88952	10.0984	8.18426	6.64397	10.8293	7.66099	8.21626	7.3376	7.46657	8.91435	9.47155	13.7424	5.23191	6.73962	8.55751	18.7179	7.66363	6.36796	6.42262	13.09	9.82544	18.6931	9.15228	8.01448	8.86795	8.45578	6.45065
AC184775.2_FG002	0	0	0	0	0	0	0	0	0	0	0	0	0	0	0	0	0	0	0	0	0	0	0	0	0	0	0	0	0	0	0	0	0	0	0	0	0	0	0	0	0	0	0	0	0	0	0	0	0
Zea_mays_newGene_30963	0	0	0	0	0	0	0	0	0	0	0	0	0	0	0	0	0	0	0	0	0	0	0	0	0	0	0	0	0	0	0	0	0	0	0.164856	0	0	0	0	0	0.058027	0	0	0	0	0	0	0	0.018198
GRMZM2G046382	31.2994	48.9375	41.7944	10.8685	16.2938	20.0597	48.6524	161.306	73.0376	74.649	58.0541	49.5136	19.5204	22.4962	52.4016	43.7236	44.0379	57.9924	30.1904	20.7145	21.7861	59.4431	80.0006	73.9395	35.0272	49.3452	47.4902	13.4355	9.63967	16.4782	40.6794	51.0431	51.2827	18.9381	18.2922	16.1065	41.2414	39.5184	66.0543	30.8888	65.8294	113.374	21.7184	8.64473	36.177	30.4956	46.6426	25.127	17.266
GRMZM2G379128	10.4565	6.13177	8.41465	6.08645	7.362	6.21293	11.1052	10.0526	11.1272	12.2975	12.8975	16.0604	6.20989	14.23	11.1627	7.91706	6.74714	10.7013	4.66606	5.62408	3.98775	6.29537	13.2228	8.49085	13.8852	11.2177	18.1035	14.3412	7.48635	6.18576	11.641	9.37071	9.22997	3.99021	6.28669	5.14086	6.75063	11.0178	4.28501	10.1748	16.3267	8.27861	11.4406	5.86122	4.30682	6.15523	10.8787	10.305	2.53715
GRMZM2G063903	0	0	0	0	0	0	0	0	0	0	0	0	0	0	0	0	0	0	0	0	0	0	0	0	0	0	0	0	0	0	0	0	0	0.63575	0	0	0	0	0	0	0	0	0	0	0	0	0	0	0
GRMZM2G022958	1715.1	3883.5	3028.87	1046.13	1080.78	749.814	3241.76	5394.27	2934.2	2494.88	1012.01	2242.27	940.693	2987.32	1756.98	2629.2	2859.63	4594.44	1321.13	1659.55	3328.41	2684.26	4761.5	3127.36	3659.23	3750.33	3252.61	1430.82	328.046	587.602	2452.69	2360.5	4167.43	491.735	1503.78	710.08	1096.49	1527.73	1495.74	2633.64	2931.88	5191.51	2819.9	1395.22	39.5474	1554.08	1418.75	1159.45	579.327
GRMZM2G123178	0	0	0	0.031755	0.018631	0.080097	0	0	0.009312	0	0	0	0.029757	0	0	0	0	0	0.117314	0.025353	0.0802	0	0	0	0	0	0	0	0	0	0	0	0	0.090403	0.072654	0.057786	0	0	0	0	0.023129	0	0	0.015792	0.092662	0	0	0	0.018149
GRMZM2G063909	0.973438	0.824194	0.708365	0.568723	0.331657	0.412348	1.28375	0.375794	1.20244	1.61121	3.23843	1.73431	0.517372	0.673791	0.302332	1.11197	0.704959	0.685718	0.451221	0.764693	0.254574	1.14528	1.07945	1.04894	1.56036	1.18548	1.76286	0.442221	0.262204	0.357198	0.703979	1.03449	0.874074	0.758948	0.127949	0.611045	0.774483	0.787974	0.744005	1.04421	0.95987	0.575419	0.642327	0.251391	0.428358	0.977166	0.429895	0.599023	0.525779
GRMZM2G027351	0.522607	0.875276	1.19617	1.62704	1.838	0.623229	0.615085	0.607647	0.440249	0.47284	0.243987	0.897824	0.336565	1.91273	0.839301	0.900931	0.554095	0.821311	0.718101	1.77497	0.765881	0.361538	1.57397	0.667356	0.736429	0.24429	2.07005	1.45155	0.927248	0.695798	1.09585	0.866468	0.812607	0.40927	3.24059	0.956754	0.675217	2.01813	1.10575	0.847457	2.36825	0.933445	1.09375	1.14653	0.118316	0.537221	0.568989	0.405677	0.400555
GRMZM2G093660	0	0.365485	0.206366	0.97344	0.636086	0.489751	0.066593	0.291455	0.08383	0.066473	0	0.112535	0.567793	0.652893	0.336417	0.467188	0.036811	0	0.237056	1.4384	0.509033	0	0.142409	0	0.089195	0.260341	0.203136	0	0.700369	0.621787	0.23138	0.236789	0.037133	2.49814	0.029004	0.788014	0.134869	0.199752	0	0.079568	0.061537	0	0.088837	0.406601	0.517006	0.137652	0.079427	0.124144	0.819533
GRMZM2G090100	3.09098	2.71391	3.71808	8.10146	14.7406	11.7308	4.72054	4.01945	3.92035	5.78839	5.8952	4.88821	3.11439	4.27872	6.99146	2.8974	3.04167	2.54688	9.01679	8.61142	6.32795	7.21691	5.28517	4.06976	3.45324	6.46144	4.65116	5.11263	2.55409	2.61162	3.24923	4.09102	3.60536	8.10816	10.7626	6.95207	3.01313	5.63657	6.44977	4.06758	8.06146	9.15751	5.29522	4.48196	4.92971	3.37875	3.91786	2.34649	9.10228
GRMZM2G090105	0.148412	1.13066	1.95893	3.04388	3.39793	1.58793	0.350158	1.20406	0.311762	0.373828	0.116666	0.310344	0.265067	0.35647	0.476739	0.830121	0.690089	0.795772	1.15062	1.61418	1.04721	0.807441	1.10866	1.2187	0.14449	0.500104	0.691469	0.087196	0.151706	0.131854	0.626695	2.38288	2.89599	3.71425	2.5676	1.04966	0.566715	0.253046	2.52486	0.232947	0.715029	1.00352	0.290716	0.193062	0.283397	0.392313	1.83176	0.295563	0.888381
GRMZM2G090104	3.29883	3.76924	4.58856	8.53416	10.4131	13.6886	7.00521	7.4459	6.3494	7.8112	5.65958	7.23817	5.44372	9.39821	15.1007	2.73832	2.54842	3.82996	6.62678	9.10841	8.54967	12.0698	8.16075	6.29663	5.33586	8.66097	8.28866	6.56957	3.70705	4.29204	3.85225	5.70246	4.17372	6.28098	11.9172	8.18014	7.44108	10.8159	2.93854	6.76282	11.0833	15.5502	9.58798	4.09474	5.79106	4.34944	4.72112	3.63532	8.35373
Zea_mays_newGene_32310	0	0	0	0.08395	0	0	0	0	0	0	0	0	0	0	0	0	0	0	0	0	0	0	0	0	0	0	0	0	0	0	0	0.110808	0	0	0	0	0	0	0	0	0	0	0	0	0	0	0	0.190847	0.463429
Zea_mays_newGene_47180	0.536963	0.211253	0.304451	0	0	0	0	0.451784	0	1.51869	0.793592	0.382426	0.095972	0.379716	0	0.874445	0.700751	1.5457	0	0	0	0.058428	0.895089	0.666725	0	0.145859	0.243639	0.369227	0.681843	0.140935	0.518595	0.073848	0.753492	0.472842	0	0	0.181335	0.371194	0	0	0	0.14841	0.246348	0.188141	0.26722	0.293535	0.449571	0	0
Zea_mays_newGene_27276	0.049093	0.277133	0.225314	0.444959	0.135528	0.114854	0.447988	0.403955	0.391616	0.076785	0	0.781283	0.391942	0.674813	0.146317	0.242797	0.181276	0.336317	0.033646	0.503523	0	0.367859	0.328594	1.03752	0.791079	0.803016	0.547191	1.4015	0.40708	0.060929	0.175095	0.249242	0.383132	0.090467	0.264065	0.039016	0.564118	0.741105	0.38675	0.145736	0.543861	0.448674	0.139551	0	0	0.398431	0	0	0.619033
GRMZM2G423972	0	0.080882	0.213331	0.256893	0.203084	0	0.120856	0.211763	0.216425	0	0.049666	0.077463	0.087348	0.135572	0.146477	0.12807	0.025752	0	0.213136	0.230142	0.177873	0	0.134987	0.150942	0	0	0.035891	0.043853	0.008234	0.090389	0.18391	0	0.102624	0.267978	0.033028	0.083312	0.096427	0.195454	0.125272	0	0.08995	0.213327	0.28815	0.083443	0.103836	0.085792	0	0.11834	0.138012
GRMZM2G173874	4.32549	4.42273	6.03439	21.0161	32.9183	30.7511	6.54594	11.1201	10.4756	9.06751	6.53013	7.74655	5.36354	8.50171	13.7003	5.41363	4.59832	4.15137	18.0548	17.0571	16.4244	11.8893	8.12784	5.41565	4.52044	13.2398	7.1617	6.57377	3.99152	5.17058	4.41168	6.00658	4.85666	19.1729	23.3083	17.604	5.88055	9.86593	12.8213	6.01374	15.4114	19.1566	8.89803	6.2801	8.45276	4.41351	6.21331	3.04296	11.1525
Zea_mays_newGene_27273	0	0	0	0.526054	0	0	0	0	0	0	0	0	0	0	0	0	0	0	0.836551	0	0	0	0	0	0	0	0	0	0	0	0	0	0	1.0468	0.944805	0	0	0	0	0	0	0	0	0	0	0	0	0	0.277968
Zea_mays_newGene_27270	0	0	0	0.018572	0	0	0	0	0	0	0	0	0	0.03659	0	0	0	0	0.045698	0.050644	0.025357	0	0	0	0	0.016848	0	0	0	0	0	0	0	0	0.025747	0	0	0.015207	0	0	0	0	0	0	0	0	0	0	0
Zea_mays_newGene_48717	0	0.093466	0	0	0.036922	0	0	0	0	0	0	0.240903	0	0.053152	0	0	0.053953	0	0.078615	0.085257	0	0.139464	0	0.103688	0	0.105163	0.064961	0	0	0.078276	0.019257	0	0.097513	0.085025	0	0.124976	0.188173	0.055687	0	0.079409	0.1544	0	0	0	0	0	0	0	0
Zea_mays_newGene_46866	0.014868	0	0	0	0	0	0	0	0	0	0	0	0	0.190993	0	0.009021	0.177861	0	0	0	0	0	0	0.023166	0	0	0	0	0.079461	0.017438	0	0.018406	0.014454	0	0	0.008475	0	0	0	0	0	0	0.041552	0	0	0	0	0	0
GRMZM2G116554	3.13264	2.13428	3.77036	6.12936	12.88	13.2125	3.9769	3.37548	4.54988	11.262	8.40553	7.57907	1.9196	10.7794	6.94285	4.0186	3.31297	4.1628	5.80416	5.55674	7.74579	10.2488	8.54425	7.1645	1.28523	5.11478	5.4893	6.76622	3.98073	1.34442	4.35165	3.36584	4.1969	4.40744	10.5568	6.84855	4.23873	6.92683	1.27637	3.03239	10.0391	25.6781	1.35032	1.63316	1.31692	1.57556	4.35534	2.33446	6.35286
Zea_mays_newGene_32315	0.286258	0.203635	0.147465	0.268492	0.287465	0.811851	0.438968	0.499251	0.401628	2.62463	2.97507	1.34914	0.218506	1.98287	2.48461	0.712396	0.124953	0	1.95291	2.55169	0.900979	2.32674	0.231629	0.848982	1.02335	1.85381	0.559502	0.82129	0.215238	0.140824	0.181074	0.339076	0.196184	1.1161	0.754719	0.970297	0.805165	1.08102	0.277014	1.00769	1.24275	0.451507	0.361102	0.173734	0.64066	0.294305	0.321646	0.330962	2.07119
GRMZM2G095892	4.4592	3.02751	3.97293	4.40962	5.07611	6.56232	5.05622	5.15198	2.50503	3.36762	2.64449	3.30368	3.47081	2.30969	5.00301	2.10923	2.75605	2.54571	3.12265	4.41015	1.95522	6.37378	2.63234	3.99211	2.98452	2.74962	2.3996	2.9991	1.77958	3.15603	1.44271	3.27984	2.28202	4.68111	6.32213	5.75983	2.33833	3.38977	1.54675	1.61542	1.55557	1.73761	2.75064	3.03705	14.3197	3.5874	3.15679	4.01432	3.40704
Zea_mays_newGene_46863	0	0	0	0	0	0	0	0	0	0	0	0	0	0	0	0	0	0	0	0	0	0	0	0	0	0	0	0	0	0	0	0	0	0	0	0	0	0	0	0	0	0	0	0	0	0	0	0	0
Zea_mays_newGene_27278	0.489506	1.45778	0.530339	1.69715	4.86066	2.56814	1.60528	0.610037	0.996914	3.02081	2.45362	1.55743	0.981362	1.38928	2.77006	1.4533	0.670528	0.608032	2.5003	2.48039	1.59025	1.88833	1.61428	0.543244	0.536085	0.839371	1.90125	1.51583	0.996636	0.616019	0.563194	1.33584	1.68793	3.06576	2.69069	2.2469	0.895899	1.7568	1.79358	0.305945	1.7325	2.81735	1.12271	0.526709	1.27623	0.911293	1.10224	0.544484	2.31125
Zea_mays_newGene_36864	0	0	0	0	0	0.011109	0	0	0	0.138325	0	0	0	0	0.251759	0	0	0	0	0	0	0	0	0	0	0	0	0	0	0.125825	0	0	0	0	0	0	0	0	0	0	0.065944	0	0	0	0	0	0	0	0
GRMZM2G112072	0.440141	0.97917	0.591305	0.326425	0.646236	0.690129	0.306471	0.872154	0.643434	0.738578	0.244147	0.608587	0.247937	0.280289	0.23466	1.62482	1.28269	0.844544	1.93253	0.505405	1.34315	0.272559	0.746202	0.982044	0.333168	0.438294	0.172065	0.34014	0.280282	1.48033	0.112941	0.307114	0.968903	0.124088	0.437094	0.329356	0.847093	0.880991	2.04226	0.451213	0.370699	0.647808	0.592671	4.27653	1.31494	2.4887	0.25766	1.21379	3.26943
Zea_mays_newGene_7985	0	0	0	0.083178	0.03701	0.033924	0	0	0	0	0	0	0	0	0	0	0	0	0.093897	0.130309	0.058278	0	0	0	0	0	0	0	0	0	0	0	0	0.103229	0.076643	0.125259	0	0	0	0	0	0	0	0	0	0	0	0	0.146457
GRMZM2G129889	1.42865	0.968708	1.05894	2.42799	3.03833	2.48626	1.10175	1.29597	0.847363	2.23158	2.42263	1.24771	1.78846	2.6688	2.87746	1.2205	1.49473	1.05051	4.16185	2.3266	2.04286	1.56331	1.69213	0.891749	1.04254	1.98081	1.65958	3.76306	2.26592	1.98822	1.06275	0.57317	1.12599	1.98604	2.95226	3.07477	1.94385	1.51347	1.29811	2.11665	2.22541	2.65713	1.62557	2.30841	4.45921	1.8964	0.724933	1.63038	2.64061
Zea_mays_newGene_42356	0	0	0.314126	0.046781	0	0	0	0	0	0	0	0	0.082205	0	0	0	0	0	0	0.099915	0	0	0	0	0	0	0	0	0.200109	0	0	0	0	0.12602	0	0	0	0	0	0	0	0	0	0	0	0	0.051458	0	0.170511
GRMZM2G112074	0.063669	0.01788	0.050754	2.64382	3.80509	1.89011	0.247437	0.858336	0	0	0.06854	0	0.105805	0.14718	0.271236	0	0.083071	0	2.13447	0.220428	0.277087	0.076657	0.048532	0	0	0.101858	0	0.037747	0	0.041601	0	0	0	0.189426	1.72869	0.799675	0.094935	0.067086	0.124295	0.132843	0.079504	0.321112	0.14256	0	0	0.080861	0	0	0.062946
GRMZM2G014409	0.214718	0.10089	0.048314	0.076973	0	0	0.020537	0.044572	0	0.151403	0	0	0.056921	0	0.037207	0.180603	0.227122	0	0.182566	0	0.053256	0.034067	0	0.32963	0.094509	0.193829	0.189465	0	0.211784	0.033202	0	0.026143	0	0.150114	0	0.095125	0.213163	0.033893	0.069127	0.340997	0.360481	0.276933	0.060863	0.046503	0	0.491771	0	0.124262	0
GRMZM2G474153	0.668825	1.18306	1.06711	26.3408	29.7142	22.2578	4.55597	6.00843	5.13005	4.35865	2.74416	3.07458	3.24017	12.7071	7.08494	0.705715	0.778838	1.23595	11.0433	8.45851	4.13031	1.04209	1.7952	0.80864	0.83828	1.94545	2.70031	5.4958	2.9118	3.84791	1.18661	0.824178	1.33213	6.04151	17.343	13.9639	0.635982	7.10817	1.25315	1.98499	7.14937	4.57259	3.29569	3.69667	3.73745	1.33753	1.66063	1.06814	3.63197
GRMZM2G112079	24.0912	43.1129	33.3085	56.8727	87.3022	71.5574	45.3883	53.4558	47.0262	39.0509	27.2673	34.5368	28.5732	33.0943	45.7246	30.3802	29.2482	27.9984	57.0418	61.4922	58.0203	43.4692	47.1	34.1365	28.5306	47.4155	31.8621	21.0323	16.5087	24.2821	25.8187	32.0154	30.36	59.8928	79.6506	51.7111	31.3584	35.6806	83.3711	39.8184	45.7348	57.4528	42.2578	21.3851	27.6805	26.7435	34.129	18.8938	52.5943
Zea_mays_newGene_7987	0	0	0	0	0	0	0	0	0	0	0	0	0.055486	0	0	0	0	0	0	0	0	0.102141	0	0	0	0	0	0	0	0	0	0	0.103927	0	0	0.065308	0	0	0	0	0	0	0.070022	0	0	0	0	0	0
GRMZM2G017351	130.856	129.388	128.558	6.26069	11.8602	7.4591	202.842	121.095	184.588	192.724	184.293	203.948	43.153	185.884	183.781	132.153	122.941	110.519	6.49982	3.16955	7.21708	138.364	168.873	208.586	208.774	136.603	231.663	146.418	86.0088	48.7742	148.305	167.774	132.863	6.51415	8.17984	8.19111	101.167	181.893	134.771	122.122	178.861	108.001	153.483	109.933	36.8106	112.603	113.069	104.013	5.54442
GRMZM2G017355	3.44783	2.20178	2.84956	57.0592	32.7613	22.7644	5.4832	5.69381	7.28639	13.67	7.40975	12.0366	16.7564	13.3896	6.19771	5.17643	3.65889	2.89874	23.0606	28.6265	16.5845	0.524038	8.10343	2.29464	6.2783	8.06564	12.9656	8.51811	6.10717	8.93658	7.85454	5.05738	3.62533	45.5708	41.4799	33.8103	2.43707	6.68445	0.639082	7.73482	10.1297	8.34696	7.6996	5.49726	19.9667	2.05227	3.23517	3.93963	27.1757
Zea_mays_newGene_31958	2.54038	3.69846	4.35785	9.86871	15.6036	7.39451	4.39892	5.68672	3.88948	7.08801	4.42302	4.67848	3.75932	7.87047	9.90386	2.70667	2.2306	3.39443	6.15204	8.43378	4.91922	7.14896	7.00784	5.37199	2.56243	6.8222	6.0485	6.44738	3.40991	3.50972	3.62618	2.79781	5.21469	12.4234	8.47956	5.32263	4.16964	8.21138	7.82171	4.32547	10.1189	9.99756	6.73288	5.79451	7.9738	3.48699	4.27002	1.51892	8.4994
Zea_mays_newGene_31959	0	0.187902	0	6.21453	6.68785	10.093	1.23392	1.28909	1.18438	0.406194	0.16373	0.446317	2.94957	0.55832	1.01984	0.240633	0.093983	0.179177	3.54277	4.66346	2.58705	0.980058	0.180716	0.565661	0.049979	0.440932	0.202684	0.431875	0.224918	0.642132	0.133658	0.273879	0.130537	4.276	3.13706	3.55941	0	0.110897	1.07339	0.039924	0.992787	0.709374	0.360713	0	4.86806	0.869858	0.29099	0.696591	3.52721
Zea_mays_newGene_7268	0	0	0	0	0	0	0	0	0	0	0	0	0.132088	0	0	0	0	0	0	0	0	0	0	0	0	0	0	0	0	0	0	0	0	0	0	0	0	0	0	0	0	0	0.06117	0	0.330026	0	0	0	0
Zea_mays_newGene_31951	0.134528	1.52568	1.83391	0.052011	2.60236	2.88369	1.16856	0.750221	1.69712	2.17657	0.717092	0.626717	0.044326	0.087282	0.216058	0.089878	1.43383	1.8097	0.07609	1.78481	2.03985	0.887919	0.402042	0.590414	0.780825	0.156419	0.413768	0.045006	0.043077	0.137752	0.07549	0.740304	0.696077	0.156092	1.52397	0.854408	0.077121	0.973286	0.504719	0.236354	0.980416	0.212189	0.201252	0.083925	0.131621	0.172015	2.2296	0.715589	0.491702
Zea_mays_newGene_31952	0.472644	1.9242	3.08926	0.408849	3.63713	3.5683	1.74758	3.00115	1.89255	3.33298	1.94781	0.994157	0.313249	0.214907	0.433139	0.302001	1.72798	2.09693	0.216578	2.96533	3.4767	1.42887	0.69405	0.437514	1.38114	0.714879	2.14357	0.263356	0.264007	0.295511	0.405648	1.41402	1.63436	0.693212	3.37873	2.15994	0.533278	1.42359	0.49055	1.10635	1.49968	0.983617	0.567988	0.426963	0.483009	0.456599	3.27	1.17467	0.652159
AC203753.4_FG007	0	0	0	0	0	0	0	0.046471	0	0	0	0	0	0	0	0	0	0	0	0	0	0	0	0	0	0	0	0	0	0	0	0	0	0	0	0	0	0	0	0	0	0	0	0	0	0	0	0	0
Zea_mays_newGene_31954	0.258821	0.424859	0.617948	1.55287	2.43514	1.65054	0.365471	0.739352	0.28488	0.587696	0.746035	0.301198	0.820708	0.354157	1.31314	0.151878	0.299375	0.408015	0.96997	1.49132	0.767036	0.172892	0.160161	0.503835	0.085631	0.346732	0.138207	0.669901	0.336665	0.506449	0.163997	0.190751	0.363414	1.51479	1.01969	0.869126	0.255505	0.399258	0.281087	0.367932	0.799637	0.751512	0.488849	0.46324	1.3202	0.38173	0.153706	0.441219	0.691823
Zea_mays_newGene_31955	2.33116	1.59924	3.42774	2.84054	5.35041	2.86052	3.63007	2.00577	2.66469	5.47614	5.14024	3.29004	1.57587	1.87259	3.59748	1.97452	1.86517	1.8783	2.57518	3.14966	0.954917	2.03177	2.20487	2.82154	4.97479	2.76319	4.31479	3.4376	1.00496	1.27094	1.9805	1.88091	1.62946	3.47185	4.14295	3.1855	1.80895	4.14886	2.75782	2.40235	5.2606	2.79806	2.30727	2.42632	1.44894	2.74058	1.31631	2.50417	2.1768
Zea_mays_newGene_31956	10.4906	11.0389	14.15	6.28791	9.96912	5.12193	10.7218	8.83641	7.93147	11.2803	12.1248	10.3229	3.66521	8.14576	6.81856	8.99763	9.79246	8.7124	6.76274	5.36913	4.184	10.6568	12.893	11.0615	7.89694	7.63052	14.293	8.23252	6.78256	2.99052	12.0622	12.8478	12.4375	7.09259	7.74541	5.66007	6.51449	11.8898	10.9338	6.37161	9.34495	8.77525	8.20252	6.06336	5.17467	7.69656	9.98026	6.22156	4.05519
Zea_mays_newGene_31957	2.55891	2.20229	1.6483	3.58882	1.91471	1.14533	1.35928	2.43055	0.5339	0.732638	1.50747	1.38042	3.97649	5.86269	2.81408	3.31726	2.56666	3.56226	4.84857	2.13938	4.14713	1.44669	3.46057	3.07922	0.762329	1.46803	1.96896	4.32375	4.4875	3.30018	1.82256	0.513551	2.46086	2.99364	1.77126	1.23188	1.95819	2.81866	1.12859	1.67994	2.46087	2.23737	2.15445	4.10328	5.17276	1.01141	1.3087	1.37249	3.28132
GRMZM2G140908	0.108894	0	0.332771	0.960836	1.15663	0.318534	0.312641	0.391887	0.513931	0.347608	0.330848	0.19022	0	0.237283	0.5893	0.05759	0	0.228928	0.683035	0.338112	0.141307	0.062305	0	0.446411	0.049823	0.069549	0.237842	0.888035	0.606835	0.196897	0.033453	0.049313	0.302069	0.281999	1.32335	0.204748	0.687876	0.060509	0.423826	0.350983	0.438833	0.291122	0.161935	0.117443	0.13078	0.126045	0	0.074623	0.060939
GRMZM2G150674	0.143786	0.062415	0.060078	0	0	0	0.123663	0.68801	0.093827	0	0	0.021952	0.260924	0.046739	0.050632	0.070474	0.147974	0.048408	0	0	0	0	0.031899	0.0691	0	0.041091	0	0	0.240694	0.356713	0.096283	0.142227	0	0	0	0	0.258496	0.052865	0.508595	0.220465	0.031742	0	0.009855	0.184659	0.288843	0.191528	0.013155	0.0497	0.04909
GRMZM2G074124	0.141543	0.436654	0.170796	0.667789	0	0.200102	0.176704	1.25477	2.13578	1.53362	0.866102	0.264041	0.824655	0.709716	2.09446	0.599422	0.115894	0.255126	1.13585	0.443864	2.05945	0.225536	0.900106	0	0	0.557946	1.16006	0.259905	0.425146	1.12339	0.275533	0	0.357993	0.592537	0.105333	0.120482	0.409462	0.101074	1.66173	1.02353	2.23195	0.612251	0.327947	0.172173	0.266918	0.369414	0	0.161499	0.060323
GRMZM2G079782	181.794	231.075	327.255	186.56	167.34	180.109	585.572	364.502	225.593	171.367	195.691	162.162	304.965	100.194	234.686	130.927	205.546	158.478	218.588	226.179	163.124	263.065	113.942	178.148	442.32	156.847	177.477	269.294	268.885	291.081	292.586	294.247	189.649	181.039	315.796	383.046	227.849	318.009	184.431	330.069	107.178	181.494	388.496	301.622	278.993	210.408	267.07	287.517	280.129
GRMZM2G417082	0	0	0.39133	1.04852	2.57966	2.04866	0.207119	0.670041	0.459984	1.47304	0.381088	0.405896	0.46226	0.871041	0.944265	0.461449	0.447839	0.687903	0.947339	1.09359	1.31749	0.476123	0.970237	0	0.190451	0.557834	1.05469	1.03892	0.340023	0	0.425951	0.430692	0.374029	1.55473	1.70925	0.971541	0	0.422104	0.923031	0.722152	1.89494	2.11772	0.296844	0.382344	0	0	0	0	0.490725
GRMZM2G385999	7.47955	6.79796	10.2431	27.5548	30.8059	25.4871	14.0438	21.9397	15.4804	13.985	9.89724	9.52683	8.61178	10.8654	16.2581	7.33627	8.79813	9.08992	20.3076	18.9889	16.8433	13.951	11.6686	10.8102	4.61471	16.8992	10.9869	5.57853	4.57075	5.33374	7.97571	11.7132	10.4083	29.9329	20.6112	22.1915	8.25036	18.8116	8.95032	8.71725	15.3913	29.767	10.9166	6.97605	13.1365	8.64912	8.91717	7.02157	17.4819
GRMZM2G413482	0	0	0	0.903421	2.17464	6.77619	0.211161	1.79055	0.968431	3.5978	3.33552	0	1.09278	0.946787	9.94734	0.023691	0.150869	0.039049	8.03337	10.8747	14.4475	0.340977	0.422402	0.195621	0	2.26407	0.683964	1.25413	1.37735	1.2534	0	0.093501	0	0.739795	16.7807	23.8699	0.440116	0.243125	0.25924	3.87621	2.75662	0.601005	9.66693	0	3.89146	0.099139	0	0.385192	2.38554
GRMZM2G042047	28.3079	30.9979	34.3408	39.0734	48.4522	41.7087	43.7338	58.3842	55.4001	42.0268	35.4856	39.0932	35.7762	34.2854	68.5736	35.9036	33.1497	34.7304	45.9539	36.2985	40.1003	65.7522	38.5958	42.3794	29.4709	46.5097	38.0145	28.6159	28.3972	30.6376	34.9542	39.3097	40.2232	34.054	32.9695	46.7323	51.413	36.7946	30.0601	34.0513	55.2255	81.6063	36.0607	29.6057	41.9612	41.2517	31.1229	26.6211	37.0381
GRMZM5G827002	0	0	0	0	0	0	0	0	0	0	0	0	0	0	0	0	0	0	0	0	0	0	0	0	0	0	0	0	0	0	0	0	0	0	0	0	0	0	0	0	0	0	0	0	0	0	0	0	0
GRMZM2G066749	0.102151	0.305906	0.206108	1.74958	1.62671	1.31263	0.459621	1.44702	0.74154	0.668182	0.215182	0.150463	2.54592	0.545471	0.672967	0.25777	0.337498	0.481317	2.24836	1.66632	1.10349	0.303372	0.357555	0.358931	0.036402	0.547306	0.356232	0.405361	0.853307	1.67901	0.281822	0.134678	0.254966	0.900676	1.39881	1.03647	0.554639	0.565111	2.30988	0.375064	0.610187	0.440612	1.06395	1.00062	1.56465	0.237364	0.252675	0.240621	1.42363
GRMZM2G076225	0.141516	0.191925	0.16186	2.91361	0.381003	1.18089	0.244227	0.442294	0.10708	0.759758	0.056393	0.086075	2.75602	0.148977	0.382273	0.633471	0.223214	0.606297	1.29195	1.21185	0.295878	0.017266	0.148494	0.03947	0.11314	0.024856	0.066914	0.817771	2.23429	3.53574	0.127767	0.256436	0.196198	0.548005	1.08249	2.05768	0.308315	0.399584	0.252022	0.324593	0.552708	0.135341	1.29359	2.71318	3.58086	0.371596	0.125169	0.589411	1.73142
Zea_mays_newGene_21753	0.082558	1.38307	2.23428	0.260394	2.86938	2.92829	0.788645	1.24563	0.915545	1.68122	0.601844	0.268287	0.06031	0.10443	0	0.073642	1.11174	1.98901	0.098856	1.67311	2.24922	0.503665	0.191276	0.295751	0.416276	0.214989	0.978882	0.049521	0.084782	0.012968	0.113447	0.643003	0.448757	0.470734	1.8792	0.684275	0.255975	0.50503	0.294741	0.223663	1.71917	0.440335	0.245163	0.051563	0.183448	0.093819	2.60318	0.463112	0.5975
GRMZM2G459166	1.00775	1.0523	1.69269	2.50483	4.21165	2.61722	2.00725	2.54732	1.24618	2.04689	1.64693	0.953718	2.54927	2.0992	2.22301	1.056	0.995844	1.67259	1.59552	2.81164	1.94734	1.58865	1.1864	1.37937	1.52669	1.60608	2.74846	1.87501	0.578051	1.34229	1.51937	1.18921	0.910158	3.74037	2.73636	2.37646	0.974104	2.05444	0.427936	1.22936	2.74183	2.61324	1.85658	0.759514	3.82776	1.66939	1.52355	1.53275	2.58382
GRMZM2G120484	5.9312	5.3976	5.43155	50.7942	34.1593	29.004	8.99061	20.3551	18.2927	10.2366	9.46902	11.1316	10.9464	12.7172	20.925	7.51968	5.54485	5.24566	21.4662	18.3369	18.7144	19.8794	10.219	12.1015	8.76779	13.0127	9.97193	13.8031	9.04084	12.3109	6.5299	9.61512	11.1788	18.4239	33.4775	33.2957	8.82754	8.12562	6.22116	9.71305	17.5955	21.5746	8.98699	9.86926	9.66188	7.52089	6.82962	4.81992	15.8275
Zea_mays_newGene_50984	0	0	0	0	0	0	0	0	0	0	0	0	0	0	0	0	0	0	0.510059	0	0	0	0	0	0	0	0	0	0	0	0	0	0	0	0	0	0	0	0	0	0	0	0	0	0	0	0	0	0
GRMZM6G438921	2.10081	1.71035	2.64499	5.64995	7.72624	6.01795	3.02528	3.16223	2.08497	3.73445	2.12953	2.70269	1.58898	1.60301	3.64139	2.4575	2.33697	2.11283	4.15231	6.88274	3.26142	4.92343	3.52462	2.6518	2.17171	3.52505	3.41303	2.03528	1.0453	1.56126	2.75006	3.93481	2.29625	6.13838	7.47989	5.07767	1.5102	3.17557	4.38161	2.56088	2.47271	5.88431	2.50622	1.54343	3.15574	3.32093	3.11435	2.04069	4.55406
GRMZM2G000531	9.98008	9.7403	13.1908	22.3748	27.6844	24.5619	13.8904	21.9066	20.2584	8.87528	10.6747	7.89201	4.76359	7.04973	34.6193	11.4657	12.4244	12.1777	25.9173	17.685	22.1637	56.6064	10.0046	27.1428	5.61881	11.123	5.97987	5.10564	3.77728	4.15079	9.79929	12.3665	15.2607	20.4686	21.0069	16.7125	21.5117	12.5235	26.6616	5.68044	9.38811	31.1053	9.7328	3.5953	9.06679	13.8034	16.8959	9.36914	14.7858
GRMZM2G004012	0.312429	0.189412	0.205018	0	0	0	0.110014	0	0.308422	0.471266	1.10377	0.456113	0.260392	0.726534	0.293574	0.200882	0.08243	0.032664	0	0	0	0	0.091398	0.223401	0.573786	0.363717	0.810221	0.803717	0.369041	0.116854	0.15863	0	0.369024	0	0	0	0.178398	0.670971	0.086165	0.564684	0.935236	0.083654	0.872907	0.722326	0	0.299962	0	0.312675	0
GRMZM2G097502	3.06282	2.8173	3.67173	5.18634	7.43174	7.11301	3.02157	3.40996	3.48701	5.89579	4.59386	4.12815	2.75433	6.10687	6.95581	3.49196	3.00121	3.06439	6.97612	6.63529	6.20711	5.97485	4.70836	3.33737	3.09532	4.55176	5.92553	4.60427	2.67339	2.79609	3.47335	3.09981	3.0661	6.57998	6.952	5.3287	4.68851	5.11879	4.78294	3.02667	6.88283	7.62921	4.14358	3.62218	5.03991	2.97538	3.21938	2.3382	5.16204
GRMZM6G949474	29.9663	15.1834	21.3575	23.7274	13.8853	25.9565	27.5151	50.3373	22.544	12.1441	11.5205	15.4267	50.9681	10.6724	39.0905	19.4468	20.7874	22.4964	21.3502	16.6327	37.4462	85.1343	6.48372	38.2727	6.74714	41.5285	8.76235	4.57236	18.4793	60.598	16.0074	14.6109	17.1227	16.2325	16.0613	22.1689	59.4551	17.3216	26.6156	14.9425	22.836	19.7116	56.034	30.3734	116.201	28.6115	18.1774	23.9285	18.3818
GRMZM2G123820	0	0	0	0	0	0	0	0	0	0	0	0	0	0	0	0	0	0	0	0	0	0	0	0	0	0	0	0	0	0	0	0	0	0	0	0	0	0	0	0	0	0	0	0	0	0	0	0	0
GRMZM2G407279	0	0	0	0	0	0	0	0	0	2.19256	1.41894	0	0	0	0	0	0	0	0	0	0	0	0	0	0	0	0	0	0	0	0	0	0	0.016074	0	0	0	0	0	0	0	0	0	0	0	0	0	0	0
AC212769.3_FG004	0	0	0	0	0	0	0	0	0	0	0	0	0	0	0	0	0	0	0	0	0	0	0	0	0	0	0	0	0	0	0	0	0	0	0	0	0	0	0	0	0	0	0	0	0	0	0	0	0
GRMZM2G111529	4.28299	5.73488	6.25632	9.3186	15.9446	8.29729	4.97753	6.13836	4.11592	6.29505	4.61951	7.04893	4.87201	8.26865	14.37	4.3022	5.74672	5.64348	8.01415	8.92034	7.55905	6.16956	7.84048	7.28399	4.2187	6.43459	8.20704	7.70972	6.15496	5.78604	5.36803	6.94153	7.2299	10.2152	10.4724	7.8367	3.94165	9.2551	8.56646	4.75035	9.3865	11.7116	7.37454	8.48568	6.11337	4.32531	4.86264	4.25675	7.29983
GRMZM2G407273	0	0	0	0	0	0	0	0	0	0	0	0	0	0	0	0	0	0	0	0	0	0	0	0	0	0	0	0	0	0	0	0	0	0	0	0	0	0	0	0	0	0	0	0	0	0	0	0	0
GRMZM2G027825	5.96297	2.52605	3.67789	8.825	4.84254	11.7196	5.10215	10.4816	4.45287	4.95101	4.2153	1.99741	19.2271	1.83343	7.88467	3.08729	2.71379	3.30259	15.1927	4.43744	9.03151	7.47846	0.629445	7.82511	0.563836	8.72063	0.271067	5.34067	7.85694	22.9787	1.80475	1.71524	1.69589	3.6081	2.32144	9.36698	7.97737	2.19112	6.31476	3.28071	2.09548	3.14624	14.795	22.4616	41.2314	10.3333	2.41218	7.57588	16.1624
GRMZM2G018006	17.2257	13.9622	16.6174	18.5676	23.2341	21.248	24.2785	17.5086	20.5794	20.6112	24.0309	27.1929	6.10182	19.7062	21.7726	17.6964	15.2642	14.7613	13.8182	21.1994	13.6947	33.0266	25.527	19.9126	31.1951	18.5204	25.9401	18.1261	10.6721	5.30572	18.0374	23.7391	17.2414	13.197	22.348	18.3014	10.9042	15.941	20.5859	16.2006	28.0474	24.1154	13.4092	8.73073	9.13946	12.8579	12.9113	12.2051	13.0346
GRMZM2G018004	0	0	0	0.212485	0.169013	0.941095	0	0	0	0	0.04464	0	0	0.034653	0.135543	0	0	0	0.207638	0.164568	1.83003	0.064271	0	0	0	0	0	0	0	0	0	0.029197	0	0.120976	0.462082	0.146751	0.032411	0.080036	0.214338	0.044485	0	0.153235	0.146012	0	0.180346	0	0	0	0.12828
GRMZM2G027821	5.32769	3.49627	4.77751	7.30933	4.42033	3.53489	4.45839	5.38719	4.46722	2.83029	4.52586	5.76827	13.2045	9.48227	5.68549	2.19824	3.86955	3.58668	3.7956	4.0263	2.75276	4.75242	4.25627	7.33139	5.07083	4.45967	5.39732	9.17198	11.8895	11.093	6.69834	4.37279	3.1722	7.43537	5.14453	6.17589	6.80412	7.39053	6.51577	4.50851	4.10468	6.41878	8.88878	11.7292	12.368	4.70554	4.51577	4.71579	2.93469
GRMZM2G076593	13.057	11.6685	8.1044	6.16634	10.618	8.45789	26.8337	31.4113	10.4299	12.8995	13.0038	7.92566	9.20416	6.28539	10.2379	16.5792	15.647	15.8212	19.3614	3.95842	8.19082	37.3738	16.6458	7.65499	14.9634	19.7473	13.8392	4.64197	4.95619	10.0133	8.63377	6.64408	9.37501	6.06624	6.39869	5.40646	12.5363	23.3997	12.1635	15.6251	16.4817	12.7382	9.67048	10.5353	4.62676	18.3956	6.64157	16.2468	5.15669
Zea_mays_newGene_16238	0	0	0	0.06033	0.71452	0.100549	0.019187	0	0	0	0.122383	0.024782	0	0.029708	0.088528	0	0.028368	0.020737	0.056062	0.1215	0.164887	0.102858	0	0	0	0	0.054241	0	0	0	0	0	0.205743	0.549238	0.11073	0.089023	0.108725	0.015779	0	0	0	0	0.025291	0	0	0.091526	0	0.247545	0.114096
GRMZM2G076597	14.3253	14.7912	15.6703	49.9806	44.5951	32.6678	22.8225	22.2115	16.6027	32.2458	26.3333	21.2323	25.4322	27.3474	35.2044	17.0187	18.8268	17.0116	41.4317	37.8304	28.2296	32.8271	25.9739	19.1925	15.732	29.8189	28.1205	21.4146	13.4424	18.7131	17.6161	17.421	19.6124	63.5198	35.7988	31.8072	19.9542	27.4696	25.4813	17.6602	27.9041	40.9759	25.4269	23.1328	38.7818	18.7527	17.4359	14.5086	41.085
Zea_mays_newGene_44945	0	0	0	0	0.521017	0	0	0	0	0	0	0.316957	0	0.258786	0	0	0	0	0	0	0.194395	0.597709	0	0	0.313306	0.118432	0	0	0	0	0	0	0	2.84505	0	0	0	0	0.238401	0.255265	0.222205	0	0.066405	0.090725	0	0	0.132715	0	0
GRMZM2G455664	7.26684	9.3707	8.30729	4.45855	2.72184	2.50403	2.55287	6.97712	0.861321	2.53715	2.73326	4.81794	7.01577	16.0128	5.7808	9.83406	9.41376	12.4005	8.56416	3.21562	12.2119	3.45875	10.5844	9.71589	2.2216	2.78308	4.10688	18.9334	10.1645	7.00744	10.7709	3.83061	11.6092	3.1512	3.60722	3.0302	10.0276	8.53559	7.99474	3.4761	5.14475	4.96284	5.88546	8.52588	11.3347	5.83265	6.2143	5.65452	5.9491
GRMZM6G187096	1.41201	2.96305	3.13899	5.01275	9.2424	9.04622	4.06125	4.37957	3.87836	6.06544	5.41476	3.19381	2.02418	5.29072	10.0876	2.72823	2.93937	3.45535	10.9098	4.9443	7.00606	10.0284	4.22115	3.65271	0.173446	4.9283	4.52368	0.53004	1.28325	2.12487	2.57864	2.58394	3.22232	8.55834	6.31554	4.93351	5.8892	6.73841	1.30625	4.05887	7.9424	12.6236	3.94719	2.69468	4.70937	1.83323	3.24935	1.38547	4.86822
Zea_mays_newGene_34418	0	0	0	0	0	0	0	0	0	0	0	0	0	0.407991	0	0	0.269454	0.407579	0	0	0	0	0.132327	0	0.188288	0	0	0	0.123434	0	0.125519	0.1069	0.136732	0	0	0	0.161845	0	0	0	0	0	0	0	0	0	0.322476	0	0
Zea_mays_newGene_34419	0.621834	1.80635	2.17709	0.050155	0.016571	0.056459	0.581649	0.600409	0.668658	0.27997	0.474306	0.465539	0.106328	0.152326	0.019946	1.978	1.20069	1.10288	0.298511	0	0.061333	0.305576	0.731364	1.22059	0.168007	0.108042	0.124067	0.244846	0.091392	0.160643	1.42265	0.745503	0.844956	0.283001	0.06084	0.055076	0.304345	0.393279	1.00348	0.366248	0.107309	0.065894	0.291567	0.156319	0	0.640165	1.36658	0.275178	0.079948
GRMZM2G481222	0.148271	0.170488	2.55294	0.242724	1.1693	0.117831	0.127206	2.57402	2.53234	0.766915	0.294366	0.148699	0.931775	0	0.252316	0.09558	0.029361	0.592818	0.298341	3.20979	4.48311	0.153406	0.309406	0	0.259705	1.38947	0.0783	0.019147	0.088514	0.181977	0.109026	0.108058	0.092359	0.229629	0.26183	0.016909	0.121086	0.971549	1.67538	0.5569	0.092115	0.462566	0.153716	0.01036	0	0.112422	0.152304	0.077295	0.716869
Zea_mays_newGene_34416	0.025621	0.087469	0.026763	0.186674	0.068566	0.075593	0.11726	0.042162	0.060125	0.054861	0.047425	0.006428	0.024615	0.028226	0.190647	0	0.082551	0.081011	0	0	0.035028	0.098648	0.120252	0	0.182361	0.226282	0.214654	0.071601	0.035748	0.073517	0.106259	0.115377	0.0582	0.011623	0	0.03972	0.022369	0	0.036977	0.034024	0.130258	0.012632	0.017525	0.038743	0.674082	0.018123	0.101356	0	0.036179
Zea_mays_newGene_50287	0	0	0	0	0	0	0	0	0	0	0	0	0	0	0	0	0	0	0	0	0	0	0.467353	0	0	0	0	0	0	0	0	0	0	0	0	0	0	0	0	0	0	0	0	0	0	0.064939	0.093177	0	0
AC208440.3_FG003	3.37547	4.2661	3.67472	3.34065	4.31096	2.12539	2.70038	2.95451	1.1466	2.63837	3.18399	3.40101	4.11709	6.75791	3.86756	4.00534	5.01294	4.14571	5.92619	3.54519	6.11442	2.86949	4.632	4.66785	2.09199	2.33052	3.2573	5.27097	4.18434	4.19399	4.62521	2.72403	3.94141	3.70099	2.99784	2.59217	4.45699	3.79389	4.72786	2.39866	3.50956	4.62329	3.16619	4.97642	5.97633	2.88115	4.42206	3.09105	4.3494
GRMZM2G140201	0.587395	0.598476	1.78207	1.38483	1.41062	4.73706	1.24799	2.26729	0.770907	1.41276	1.05943	0.347762	2.47012	0.460835	0.817362	0.206351	0.631552	1.62318	2.59836	1.65778	3.38078	3.27483	0.694493	2.58564	0.244082	1.13519	0.17639	0.811075	0.50211	1.76538	1.15806	1.25995	1.2035	0.789424	1.33629	1.88935	0.62841	0.288691	1.41959	0.44163	0.197655	1.54192	1.26913	0.492225	11.6268	0.51018	2.93991	0.524131	0.673608
GRMZM2G171556	18.1353	17.03	23.6879	28.4243	30.8493	21.3196	21.567	19.9158	21.8009	10.3884	10.546	21.0586	17.065	17.0007	16.3118	18.8952	19.7733	16.6585	12.9552	28.5198	16.4149	22.1471	16.866	19.7457	17.6861	15.7149	21.168	5.61772	12.8964	16.827	20.2096	20.8788	20.2481	32.6364	34.2454	27.8208	15.3999	21.681	17.5823	12.8063	21.4632	26.5098	16.866	14.4021	23.4752	18.8527	24.1707	15.8894	21.402
GRMZM2G333013	0	0	0	0.081876	0.232202	0.030609	0	0	0	0	0	0	0	0	0	0.002296	0	0	0.165095	0.061388	0.305705	0.002416	0	0	0	0	0	0	0	0.048222	0	0	0	0.199176	0.293373	0.163609	0	0	0	0	0	0	0	0	0	0	0	0	0.048999
AC212449.4_FG001	0.00753	0.026861	0.058961	0.167009	0.123073	0.104984	0.069476	0.083403	0.105305	0.073669	0.029037	0.058649	0.069176	0.047431	0.024767	0.018986	0.037527	0.033363	0.050531	0.120552	0.047729	0.069788	0.027009	0.012008	0.016234	0.139928	0.027584	0.111409	0.009609	0.055294	0.033712	0.102333	0.036232	0.056617	0.086751	0.105051	0.027988	0.011612	0	0.204644	0.075196	0.078551	0.129171	0.039567	0.067257	0.022452	0.024516	0.017074	0.032311
GRMZM2G096231	0.598428	0.458394	0.650891	1.28807	3.3009	2.32586	0.941972	1.41729	0.475646	1.7411	1.8874	0.933569	0.488431	0.87125	1.75231	0.767361	0.422591	0.32994	1.14704	1.94939	0.498725	2.439	0.807706	0.531905	0.549533	1.91186	1.98719	0.595922	0.419398	0.200978	0.518068	1.10514	0.59612	1.75461	1.27802	0.657482	0.424515	0.887824	1.57743	1.2259	1.54652	3.00172	1.20186	0.875196	0.569622	0.423212	1.4116	0.424165	1.13197
AC212449.4_FG003	0.191684	0.34298	0.098437	0.894848	0.521199	0.72645	0.245512	0.596171	0.817272	0.55417	0.216951	0.633003	0.461609	0.331987	0.132171	0.462418	0.155502	0.370296	0.266103	0.525846	0.196859	0.343053	0.200745	0.219955	0.053225	0.431518	0.232216	0.814116	0.048208	0.228031	0.133772	0.427652	0.289839	0.070007	0.837295	0.541718	0.285297	0.181128	0.070427	0.552149	0.377589	0.259775	0.421969	0.294736	0.575135	0.142475	0.504924	0.173702	0.402938
AC212449.4_FG004	0	0	0	0	0	0	0	0	0	0	0	0	0	0	0	0	0	0	0	0	0	0	0	0	0	0	0	0	0	0	0	0	0	0	0	0	0	0	0	0	0.036394	0	0	0	0	0	0	0	0
AC212449.4_FG006	0	0	0	0	0	0	0	0	0	0	0	0	0	0	0	0	0	0	0	0	0	0	0	0	0	0.048751	0	0	0	0	0	0	0	0	0.029801	0	0	0	0	0	0.015178	0	0	0	0	0	0	0	0
GRMZM2G096234	0	0	0	0.337622	0.970162	0.788046	0.259734	0	0	0	0	0.077713	0	0.164499	0.222781	0	0	0	0	0.555041	0.190007	0.220618	0.062191	0.111985	0.230066	0	0.288807	0	0	0	0	0	0	0.062524	0.828423	0.607339	0	0.132813	0.192036	0	0	0.143447	0	0	0	0.065375	0.053956	0	0
Zea_mays_newGene_19577	0.240593	0.239914	0.707188	0.451697	0.926665	0.804322	0.343977	0.529194	0.232361	0.045388	0.032048	0.224241	0.281405	0.269114	0.060203	0.492995	0.354217	0.539701	0.847543	1.611	0.766032	0.122804	0.808589	0.066975	0	0.201106	0.188739	0.103222	0	0.175298	0.471752	0.442091	0.29464	1.91768	2.08196	0.62014	0	0.095377	0.329669	0	0.246079	0	0.177642	0	0.931434	0.374272	0.544499	0.351456	1.75181
GRMZM2G565600	0	0	0	0	0	0	0	0	0	0	0	0	0	0	0	0	0	0	0	0.166983	0	0	0	0	0	0	0	0	0	0	0	0	0	0	0	0	0	0	0	0	0	0	0	0	0	0	0	0	0
GRMZM5G830671	1.56308	0.783461	1.52722	1.29476	1.8149	2.81336	1.02374	2.48822	0.674571	3.92333	3.65634	3.42723	0.782514	0.166439	1.75905	0.644571	0.788087	0.97366	1.72834	3.16158	0.477338	1.04417	1.61952	2.08201	3.58704	2.78729	1.7911	0.719683	0.458066	0.113163	0.82181	1.37282	1.14238	2.55801	1.75717	3.43853	0.636899	0.456936	0.608556	1.21168	0.531418	2.4597	0.820772	0.54879	0	0.486784	0.921511	0.437028	1.09666
GRMZM6G412501	5.36176	5.8282	4.92008	3.9086	4.18087	2.24185	3.54727	4.63038	3.82739	4.8671	4.69117	4.17995	3.52283	8.52913	5.7013	4.00387	4.44036	4.78753	5.15764	4.39009	4.19198	4.29495	5.53876	6.07732	3.21683	3.21257	4.76226	9.43428	4.43775	3.20901	6.45871	3.58921	5.87296	3.71458	4.19075	3.46504	5.03237	5.27337	2.34779	3.44741	4.35748	4.92185	7.23054	5.72571	2.53423	5.20613	4.48154	3.75922	2.46218
GRMZM2G061439	58.8819	80.2854	61.1917	17.7571	0.210962	0.365167	37.8484	1.94947	14.6151	54.4577	20.7449	0.490564	5.91916	3.56286	0.123293	33.4616	50.0837	17.8741	0.725594	7.17039	10.6941	53.3601	0.644838	1.0543	4.57515	0.145647	6.07517	4.76358	19.424	0	1.22521	0.551789	2.74239	1.54873	1.03658	2.20478	1.19136	12.1812	2.30307	2.12039	7.36619	0.077131	9.76624	3.76005	0.112113	65.4974	3.70151	30.2328	0.499708
GRMZM2G375733	0	0	0	0.131221	0	0.06588	0	0	0	0	0.27109	0	1.0168	0.245664	0	0	0	0	0	0.083894	0.11732	0	0	0	0.175153	0	0	0	0.15691	0.171218	0	0	0.218963	0.498248	0	0	0	0	0	0.814538	0.284515	0	0.206889	0	1.19779	0	0	0	0.294093
GRMZM2G032955	0.130241	0.43755	0.195175	0.856766	1.06903	1.16375	0.375528	0.509531	0.561758	0.608691	0.828325	0.338478	0.940678	0.373249	0.781254	0.256097	0.124016	0.17133	1.84736	1.00048	1.03868	0.66773	0.567968	0.051988	0.461851	1.09439	0.46857	0.679064	0.112469	0.550117	0.306981	0.257131	0.370339	0.86049	0.507176	1.18203	0.302635	0.31082	0.532838	0.814671	0.956362	1.84446	0.816131	0.300214	0.77029	0.343432	0.028287	0.293335	0.836487
GRMZM2G178741	1.06544	0.536612	0.824191	0.809858	1.33104	1.07296	0.80967	0.675366	0.240466	0.21899	0.837037	0.327374	0.439431	0	0.571297	0.790442	1.08589	1.22388	0.954618	0.533421	0.78518	1.07141	0.197695	0.739973	0.695698	1.38685	0.958603	0.088812	0.246637	0.050051	0.800076	0.582507	0.8796	0.760194	0.468237	0.560649	0.392352	0.372971	0.418027	1.33518	0.728701	0.948889	0.13157	0.358945	0.43878	1.16742	1.70306	1.15791	0.592892
GRMZM2G069141	0	0.219159	0.03957	0.037583	0	0.270764	0.139917	0	0.094679	0.340611	0.104866	0.102787	0	0	0	0.031352	0	0	0	0.072126	0	0	0	0	0.10171	0	0.110594	0	0.089937	0	0.221974	0.137529	0.08316	0.089301	0	0.037706	0.022624	0.128192	0.151338	0.215288	0.100874	0	0.033535	0	0	0.036103	0.098167	0.068216	0.034803
AC190498.1_FG007	0	0	0	0	0	0	0	0	0	0	0	0	0	0	0	0	0	0	0	0	0	0	0	0	0	0	0	0	0	0	0	0	0	0	0	0	0	0	0	0	0	0	0	0	0	0	0	0	0
GRMZM2G069146	15.1367	13.435	2.95998	1.38881	1.15916	0.52292	0.158178	0.888102	0.286536	0.050959	0.196568	0.28373	2.19952	7.42222	9.32934	26.6786	13.627	11.4078	23.7927	11.8137	26.1904	0.230903	0.565309	0.362701	0.2046	0.326544	0	5.00102	3.86701	25.3154	4.52958	5.66005	13.8849	4.41649	0.576823	0.366536	0.185329	0.043099	0.092264	0.299911	0.217131	0	5.07685	52.864	16.5566	26.9609	4.178	20.8846	38.7432
Zea_mays_newGene_47094	0	0.286937	0	2.27992	2.28537	1.48866	0	0.046096	0	0	0.204599	0	0.030822	0.099766	0.070061	0.113474	0.19968	0.125094	1.63919	1.07214	1.06686	0.11791	0	0	0.069527	0.258302	0.068762	0	0.124246	0.132193	0.166439	0.236394	0.196874	1.75421	1.0724	0.835068	0.067859	0.070222	0	0	0.056773	0.364099	0.114744	0.096186	0.26424	0.072086	0	0.090785	1.13046
Zea_mays_newGene_47095	0	0	0	0	0	0.488963	0	0	0	0	0	0	0.41117	0	0	0	0.234123	0.28893	0.171997	2.57531	0.149535	0	0	0	0	0	0	0.118059	0	0.480612	0	0	0	0.175069	0.644763	0	0	0	0	0.552834	0	0	0	0	0	0	0.447203	0	0
Zea_mays_newGene_47097	0	0	0	0.067048	0.037408	0	0	0	0	0.031991	0	0	0.057797	0	0	0	0	0	0.05483	0.043457	0	0	0	0	0	0	0	0.0456	0	0	0.015988	0.01763	0.06611	0	0	0.122417	0	0	0	0	0	0	0	0.171018	0.035725	0	0	0	0
Zea_mays_newGene_47090	0	0.01976	0.01514	0.01608	0.051814	0	0	0.031969	0	0	0	0.053537	0	0.032955	0.026618	0.091676	0.079409	0.265142	0.015892	0	0.043452	0	0.031389	0.027169	0	0	0	0	0	0.08134	0	0	0	0	0	0	0.05411	0.142085	0	0	0.116	0	0	0.047549	0.08064	0	0.023026	0.051236	0.089115
Zea_mays_newGene_30337	0	0	0	0	0	0	0	0	0	0	0	0	0	0	0.046975	0	0	0	0	0	0	0	0	0	0	0	0	0	0	0	0	0	0	0.013704	0	0	0	0	0	0	0	0	0	0	0	0	0	0	0
GRMZM2G300801	11.744	9.12532	11.2245	52.33	56.4461	67.2905	18.2199	32.1353	17.9293	13.5637	10.6704	16.3165	14.7688	17.1437	31.7505	12.4868	10.6466	14.7812	63.3449	44.2297	39.5778	33.2932	15.0475	20.6934	4.56458	22.027	9.13138	14.2694	6.9996	8.27053	6.84561	8.6233	12.5942	36.4411	46.6097	36.2821	14.9102	16.7399	17.0145	12.042	19.4851	35.4887	15.0141	7.58401	22.3304	11.3611	12.7858	9.88098	40.4844
Zea_mays_newGene_47099	0	0	0	0	0	0	0	0	0	0	0	0	0	0	0	0	0.137387	0.065613	0.131345	0.67572	0	0	0	0.312069	0	0	0	0	0	0.085564	0.077368	0	0	0	0	0	0	0	0	0	0	0	0	0	0.060252	0.063876	0	0	0
GRMZM2G079316	0.275185	0.32304	0.613054	2.7197	8.57757	4.66662	1.34597	0.961219	1.40362	0.730661	1.13059	0.798178	1.03801	0.963673	3.22206	0.3753	0.418371	0.467606	1.8026	4.58989	2.17632	0.45906	0.662915	0.821736	0.316819	2.37769	1.63716	0.203906	0.292824	0.763883	0.603607	0.43955	0.342895	5.82074	6.23231	3.33159	0.445314	1.05586	0.378101	1.0522	1.42908	1.24645	1.4973	0.649512	2.89623	0.385556	0.809581	0.749544	2.361
GRMZM2G474546	129.937	112.851	104.619	11.5181	14.6085	6.85717	128.081	110.727	119.014	149.506	146.609	135.425	48.1566	185.086	121.414	135.323	131.957	124.106	8.57544	8.18501	7.1521	75.7777	138.133	124.185	139.354	104.718	157.39	137.696	105.886	56.2444	150.206	139.709	137.357	10.0321	11.5725	10.5586	65.1222	95.7054	91.0925	93.725	123.444	95.6549	130.741	122.429	27.0591	95.6861	108.671	102.818	7.02585
GRMZM2G042179	11.1703	6.77826	3.61499	2.64577	2.66126	2.12429	3.07539	2.53403	3.1012	3.40437	3.09917	3.14408	4.1201	5.02397	3.26466	17.6883	11.6104	9.49441	7.84614	4.29387	4.03156	2.48637	2.89836	1.91392	2.60717	2.65571	3.67356	7.17117	5.52987	12.7336	6.45008	4.81701	9.35318	3.4072	2.4263	3.08097	1.94971	3.44531	1.24685	2.39565	3.81335	2.06252	4.55044	22.4289	12.6664	14.7281	4.71364	12.3476	10.3875
GRMZM2G457262	0.051034	0	0	0.484517	0.411169	0.176785	0.026223	0	0	0.041995	0.070136	0.028569	0	0.073585	0.146198	0	0.075243	0.014906	0.470901	0.474718	0.08673	0.082696	0.22742	0.075514	0	0.064766	0.038006	0	0	0.071702	0.049171	0	0.103937	0.38777	0.12683	0.278123	0.03225	0.006742	0	0.009702	0.133257	0	0.128803	0	0.120845	0	0	0	0.280671
Zea_mays_newGene_13150	0	0	0.433122	0	0	0.029921	0	0	0	0	0	0.023969	0	0.027473	0	0.143979	0.086613	0.075179	0	0	0.303411	0	0	0	0	0	0	0	0.046982	0	0.136	0.018817	0.084827	0.02795	0	0	0	0.037166	0	0	0	0.027447	0	0	0	0	0	0	0
GRMZM2G019356	0	0.091165	0	1.16674	1.70081	0.520304	0	0.101902	0	0.042279	0	0	0.025957	0	0.088274	0.102045	0.021522	0.051084	0.402882	1.1325	0.387534	0.022296	0	0	0.053043	0	0	0.050659	0.112905	0.062365	0	0.017077	0.070867	0.422208	1.04929	0.277337	0.111693	0.066641	0.105906	0	0.035619	0	0.063776	0.120492	0.031273	0.022918	0.094924	0.02848	0.438447
Zea_mays_newGene_6580	0.091579	0.323168	0.420834	0.120152	0	0	0.048399	0.099639	0.003554	0.149765	0.072497	0.029686	0.171505	0.168467	0.105458	0.376493	0.362521	0.429959	0.016994	0.111775	0.419561	0	0.283582	0.439935	0.062912	0.040588	0.081458	0.189016	0.296697	0.229478	0.245968	0.080666	0.462353	0.101896	0.045196	0.074063	0.149963	0.618523	0.063567	0.036295	0.075626	0.098251	0.039036	0.229171	0.082155	0.198974	0.197838	0.186718	0.053407
GRMZM2G019353	0.456428	0.646579	0.64193	1.73317	3.84955	2.5467	1.39915	3.60683	1.41059	3.19609	1.33526	1.02834	1.43465	2.45625	5.66698	0.616726	0.133858	0.756965	0.36424	0.859776	0.675097	2.63837	2.20358	0.958153	0.940592	2.68419	3.04885	1.16058	0.41192	1.04096	0.199824	0.452269	0.286059	0.928708	1.40847	1.10514	1.13268	0.890574	1.86816	2.02605	4.13737	4.06904	8.10714	0.498482	2.60403	0.19661	0.487469	0.259634	0.295415
GRMZM2G142597	4.52239	5.51193	5.665	7.08683	6.76811	3.81215	3.70633	3.68763	3.16251	4.63748	5.59957	4.08947	3.59847	6.08589	4.44602	4.9857	5.86889	6.61433	7.28891	6.28137	8.00099	4.12991	5.62976	5.32347	3.27081	3.80847	5.91706	6.98028	4.87527	4.67302	5.83376	4.72065	5.83129	7.54128	6.04826	5.41833	4.77942	7.4024	5.49025	2.72408	5.4279	6.67657	4.01016	5.27349	6.48114	5.32688	6.54495	5.37622	8.80154
GRMZM2G485905	8.78225	7.83522	9.85548	9.33047	10.2664	5.85981	7.38671	7.6463	7.51303	8.55148	6.9273	8.35776	4.25728	8.61496	9.7757	8.77004	8.21006	7.74779	8.67858	8.23601	6.8727	10.1245	10.4015	12.4079	11.6156	7.74579	13.9344	9.31162	5.43255	4.99335	9.50433	10.5165	10.4187	8.60978	8.01308	8.94618	8.92973	14.195	10.9786	6.54468	9.64299	9.75673	6.34502	6.68899	5.06695	8.17325	8.30859	8.15018	8.01266
GRMZM5G870100	0	0.152966	0	0.067728	0	0.079851	0.038254	0.041234	0	0.008754	0	0	0.092898	0.036033	0	0.024353	0	0.019936	0	0.067352	0.024634	0	0	0	0	0	0.012331	0.04916	0.016474	0	0.070085	0.018058	0.080293	0.029117	0	0	0.010631	0.046456	0	0	0	0.110636	0.086414	0.156595	0.044292	0.07422	0.015173	0	0
GRMZM2G472248	20.045	31.91	29.9401	20.0074	26.0506	108.355	27.1704	46.7305	43.6169	33.012	58.4147	16.8078	28.7011	11.9286	94.1589	22.5709	18.7351	22.9241	38.1738	23.8882	52.2284	80.7426	24.5216	41.002	28.44	26.0769	11.7145	14.4002	10.6327	37.376	10.7217	12.3876	24.1487	8.31557	19.0322	22.8033	33.767	21.4406	54.8976	31.8827	24.0898	35.2645	38.0621	44.4706	4.21254	24.95	21.304	17.5227	63.8078
GRMZM2G019358	321.539	349.856	317.347	113.533	69.5226	94.7118	240.529	223.2	205.198	244.331	270.272	264.76	282.38	311.821	198.915	379.174	384.582	349.511	120.903	137.911	150.499	180.032	352.306	309.092	242.187	210.925	318.131	297.073	340.697	321.498	393.26	313.522	383.588	116.684	87.1873	116.641	410.567	316.528	423.094	226.811	230.125	157.558	268.32	340.992	289.369	356.09	333.297	299.822	189.135
GRMZM2G380319	8.97333	8.42204	9.58891	9.97508	20.2358	40.5034	23.3022	32.6587	24.1953	53.5263	51.486	30.7295	11.3822	13.6935	55.4481	10.0474	7.69217	9.69964	12.0982	18.4463	23.6827	94.6558	39.8564	14.6072	27.3762	24.4233	48.1753	11.1209	4.97502	6.28958	8.99329	13.9518	11.4662	19.7484	15.0663	17.1053	29.1944	46.8726	20.1058	18.7512	58.8361	70.5069	13.2443	7.74559	17.8379	13.4612	14.8245	16.5715	31.5171
GRMZM2G121468	33.1944	27.0435	47.4124	32.1062	46.7475	73.7523	48.2257	71.8835	64.0382	46.4086	40.0954	60.291	9.98812	32.6101	39.9723	23.6092	25.6753	30.3362	25.5024	38.9611	31.9624	72.8477	35.8815	54.7222	44.6645	39.7587	45.3764	31.5407	14.0548	13.0336	23.6912	39.4698	32.7408	25.9662	45.3925	46.5923	32.2405	52.2854	15.2631	28.3937	34.8124	74.7197	27.5548	18.7432	11.4229	26.4279	37.4705	26.5865	30.3715
Zea_mays_newGene_42579	0.421296	0.355224	0.745033	0.290153	0.365119	0.195739	0.251448	0.550463	0	0.49976	0.298912	0.253609	0.833765	0.634402	0.86994	0.191598	0.249283	0	1.18072	0.128803	0.593307	0.522362	0.455186	0.300296	0.160613	0.698116	0.687076	0.369118	0.448209	0.336694	0.413219	0.27579	0.11751	0.543338	0.822646	0.240968	0.27264	1.1729	0.743175	0.34385	0.800795	0.357263	0.21726	0.62618	0.130287	0.31802	0.562391	0	0.545324
GRMZM2G039878	0	0	0	0	0	0	0	0	0	0	0	0.015972	0	0	0	0	0	0	0	0	0	0	0	0	0	0	0	0	0	0	0	0	0	0	0	0	0	0	0	0	0	0	0	0	0	0	0	0	0
GRMZM2G172523	1.24769	1.86438	1.84098	9.43816	12.6059	8.62187	1.99706	3.72014	2.08101	2.58433	1.86818	2.07203	3.71508	4.13234	5.79127	0.524912	2.80877	2.44267	14.0528	9.27486	10.516	2.96823	3.33342	2.84283	1.27953	2.71625	1.9209	4.01113	1.70618	2.49611	2.16107	2.65564	3.53403	7.56954	8.4233	6.39078	1.81328	2.11632	4.63673	1.74478	3.23433	4.44184	2.90997	2.39221	5.31436	2.17349	1.79836	2.29019	9.32255
GRMZM2G105892	0.52788	1.02341	0.642319	0.136629	0.157402	0.066842	0.93643	1.15753	1.16314	1.20822	0.646798	1.65006	0.774372	3.06617	8.03885	0.044727	0.295166	0.232291	0	0	0.373049	3.95689	0.992557	0.827906	1.86311	2.73312	2.18024	1.808	0.770039	0.868679	0.49064	0.91921	0.517228	0.041408	0	0	2.24315	2.29783	1.40928	1.72918	8.72065	2.9617	3.11625	1.9791	2.02502	0.579295	0.307742	0.550836	0
GRMZM2G121460	0	0	0	0	0	0	0	0	0	0	0	0	0	0	0	0	0	0	0	0	0	0	0	0	0	0	0	0	0.041053	0	0	0	0	0.051799	0	0	0	0	0	0	0	0	0	0	0	0	0	0	0
Zea_mays_newGene_42571	0	0	0	0	0	0	0	0	0	0	0	0	0	0	0	0	0	0	0	0	0	0	0	0	0	0	0	0	0	0	0	0	0	0	0	0	0	0	0	0	0	0	0	0	0	0	0	0	0
GRMZM2G039870	0	0	0	0.052095	0	0	0	0	0	0	0	0	0.438588	0.052713	0.034915	0	0	0	0.059299	0.073897	0	0	0	0	0.007326	0	0	0.14286	0	0.220375	0	0	0	0.070993	0.434455	0.127665	0	0	0	0	0	0	0.018018	0.059998	0.254856	0	0	0	0
GRMZM2G067591	0	0	0	0	0	0	0	0	0	0	0	0	0	0	0	0.032924	0.020191	0	0	0	0	0	0	0	0	0	0	0	0	0	0	0.01602	0	0.056737	0	0	0	0	0	0	0	0	0	0	0	0.019493	0	0	0
Zea_mays_newGene_25155	0	0	0	0.034121	0	0	0	0	0	0	0	0	0	0.034532	0	0	0	0.091213	0	0.102999	0.092543	0	0	0	0	0	0	0	0	0	0	0.069533	0	0	0.045246	0	0	0	0	0	0	0	0	0	0	0	0	0	0
GRMZM2G061292	0	0	0	0	0	0	0	0	0	0	0	0	0	0	0	0	0	0	0	0	0	0.081705	0	0	0	0	0	0	0	0	0	0	0	0	0	0	0	0.017608	0	0	0	0	0	0	0	0	0	0	0
GRMZM5G856297	2.05303	1.6818	1.3452	20.5683	13.7527	17.3061	2.71088	3.07821	5.43267	3.48585	2.92851	3.57357	9.12794	12.0192	9.74266	2.31726	1.81875	2.33227	9.20884	16.9567	11.6742	4.63349	2.81861	5.87778	5.5227	5.44462	4.61278	7.92128	3.25449	6.73739	1.95856	1.45325	2.13312	6.77336	7.50825	21.3021	2.71681	3.78251	4.47352	6.03	12.4844	4.57894	15.4313	4.81186	14.2928	2.50014	2.14419	2.58487	11.2288
GRMZM2G097457	111.791	81.8005	62.012	32.6807	11.229	13.6083	84.2337	47.1825	65.6299	53.3188	83.1164	62.3152	34.7285	49.1157	23.4829	116.837	114.388	91.9616	32.0503	22.0047	24.822	14.3938	32.5335	77.9263	91.3321	50.5809	47.863	89.9334	95.3195	56.887	79.9043	56.9585	89.071	19.9131	21.6446	49.4977	76.9819	47.2783	35.8978	53.6029	25.114	3.6178	52.8244	88.6219	14.8321	127.542	71.2277	143.574	36.793
GRMZM2G127990	0	0	0	0	0	0	0	0	0	0.095866	0	0.031561	0	0	0	0	0	0	0	0	0	0	0	0	0	0	0	0	0	0	0	0	0	0.028561	0	0	0.012527	0.056432	0	0	0	0.055241	0	0	0	0	0	0	0
GRMZM2G155437	1.16878	1.21924	2.60965	17.0521	18.032	18.5946	2.53209	6.16207	3.19076	1.72245	0.790854	1.444	2.45119	3.24394	4.67114	1.36022	2.38084	2.86695	15.5755	10.4786	9.29138	3.7581	3.59971	1.83972	0.52086	1.79978	1.3681	3.62499	0.927379	0.623686	1.33477	2.87604	2.367	15.737	13.7594	7.92434	1.66954	1.71633	10.0392	1.10835	1.10396	3.55212	2.25443	0.969278	9.07802	2.86364	4.61416	1.87459	14.5152
GRMZM2G100979	0	0	0.039652	0	0	0	0	0	0	0	0	0	0	0	0	0	0	0	0	0	0	0	0	0	0	0	0	0	0	0	0	0	0	0.01679	0	0	0	0	0	0	0	0	0	0	0	0	0	0	0
GRMZM2G104419	0.324129	0.555272	0.471286	1.15769	2.11192	0.981569	0.309214	0.6507	0.358977	1.51797	0.748227	0.436449	0.641531	0.744195	0.740533	0.511931	0.354379	0.344505	1.65382	0.944048	1.21968	0.410668	0.634384	0.532756	0.301374	0.84011	0.533303	0.474753	0.437131	0.842192	0.381747	0.249292	0.532729	4.72394	0.897949	0.738381	0.420545	0.566645	1.39326	1.39177	1.21216	1.30834	0.809341	1.00861	2.19578	0.294863	0.328202	0.157723	0.613579
GRMZM2G104418	17.7715	20.3367	20.2525	41.4783	59.3527	54.4275	21.557	27.5988	24.8497	28.6942	27.8837	25.6451	18.2768	30.7717	37.7242	20.8915	21.3765	17.3986	49.9168	43.1547	38.7765	33.0918	23.0598	23.7355	18.42	28.1776	24.6829	21.131	18.9138	19.3446	20.2673	19.3485	19.9119	39.055	49.2107	36.3815	21.6356	28.7482	43.8793	20.5129	33.9219	42.0538	35.5264	28.9157	27.562	19.2862	23.4851	14.8147	35.5101
GRMZM2G155432	0	0.011524	0	0	0	0	0	0	0	0	0	0	0	0	0	0	0	0	0	0	0	0	0	0	0	0	0	0	0	0	0	0	0	0	0	0	0	0	0	0	0	0	0	0	0	0	0	0	0
GRMZM2G427503	0	0.047203	0.051534	0.500069	0.288604	0.15883	0.052876	0.197122	0.513024	0.067998	0.095841	0.100209	0.237908	0.036444	0	0	0.061657	0	0.214666	0.151097	0.119592	0.06375	0.223693	0.02301	0.15275	0.022943	0.111949	0.01075	0.107521	0	0.089458	0.094583	0.205727	0.181768	0.498889	0.16911	0	0.119639	0.023581	0.265659	0.156832	0.176854	0.145336	0.057725	0.306408	0.096294	0.134436	0	0.126202
GRMZM2G376595	1.6483	2.13834	3.1116	5.89617	11.0172	9.44717	3.34274	4.01692	4.0631	6.21516	4.41385	4.65595	3.44573	5.08893	6.9726	2.50367	2.39732	2.47207	6.27331	7.53178	5.57097	4.91421	5.37448	2.84669	2.66268	4.77335	6.72963	5.12529	2.07629	3.9358	2.84463	2.90958	2.93768	7.96907	6.20498	5.71413	3.35527	5.8252	6.04901	3.4313	7.75189	9.35896	4.46296	4.62532	7.13931	2.59703	2.25948	2.33238	6.50602
GRMZM2G104410	4.20804	4.31694	5.83094	4.36495	6.77954	4.1712	4.50619	5.08808	3.95126	6.71071	4.92836	7.5787	5.51157	8.24586	5.7808	5.61458	5.09008	4.80492	5.42213	5.21697	3.45776	6.48703	9.91494	4.06338	5.89485	6.77559	10.5542	7.0772	5.5391	4.9678	7.21479	7.08627	6.20179	6.81963	6.1649	5.13793	4.5419	7.25545	6.29408	5.18762	9.72349	9.09594	7.17427	6.42021	11.4093	4.6541	4.94678	4.16428	6.61116
GRMZM2G100976	156.21	89.152	126.787	142.454	93.7284	81.8664	173.852	103.683	126.002	89.7507	108.074	115.227	68.2987	57.5741	41.642	115.263	125.673	149.99	74.3559	143.901	54.5252	41.5843	97.5263	124.87	153.19	79.2964	137.999	68.8362	89.0701	76.9039	135.68	162.403	121.805	139.467	116.975	148.203	76.1651	101.59	43.8385	87.8716	70.2762	39.581	78.0316	76.4566	61.3905	138.476	164.728	174.846	124.094
GRMZM2G005825	3.72922	2.59212	3.12261	2.55853	1.90641	3.23173	0.6375	0.367043	0.007739	0.505091	0.709717	0.722733	0.437641	1.56275	2.49701	2.53691	4.23848	7.99871	9.12547	5.70024	5.9777	0.554178	1.19457	0.784645	0.472044	0.67677	0.423625	0.371114	2.24816	2.29907	1.87153	4.03473	5.89732	1.86128	1.60861	1.90868	0.167486	0.574403	0	0.63145	0.906343	0.323127	2.57399	4.31557	2.62917	1.92926	4.60182	3.70098	6.82994
Zea_mays_newGene_37440	0	0	0	0	0	0	0	0	0	1.00374	0.875691	0	0	0	0	0	0	0	0	0	0	0	0	0	0	0	0	0	0	0	0	0	0	0	0	0	0	0	0	0	0	0	0	0	0	0	0	0	0
GRMZM2G138949	0	0	0	0.096993	0	0.421599	0	0	0	0.994069	0.130216	0	0.721572	0.465231	0.466334	0	0	0	0.034508	0	0.853678	0.161203	0	0.131888	0	0.090836	0	0	0.188599	0.385754	0.015113	0	0	0.066796	0	0	0.128262	0	0.312142	0.782779	0.246657	0.575312	0.143379	0.364846	0.246236	0	0	0	0.094252
GRMZM2G060742	59.5132	53.6825	82.5678	26.6069	24.2294	36.0041	57.59	45.9067	43.943	50.3338	38.7046	71.0175	61.4509	127.427	75.1996	58.6908	58.6876	68.052	15.0307	11.214	16.4841	51.2577	97.0688	66.3275	42.2993	64.253	79.5032	102.788	84.5774	71.5057	77.7148	65.127	61.8275	28.8993	27.7699	29.4366	63.7388	109.42	25.2129	50.5323	97.914	95.0454	66.0366	76.9908	71.0418	44.9231	69.3859	43.0177	17.942
Zea_mays_newGene_37446	0.08441	0.15034	0.059156	0.134492	0.344647	0.920906	0.097758	0.061352	0	0.358831	0.564435	0.355032	0	0.112174	0.120431	0	0	0	0.02025	0.061289	0.656666	0.088444	0.185898	0.881929	0.019789	0.053435	0.022389	0	0	0	0	0.078856	0.032044	0.17961	0	0.041611	0.549811	0.340142	0.072813	0.018873	0.11059	0.281887	0.03772	0	0.015687	0.039493	0	0.03616	1.97639
Zea_mays_newGene_37447	0	0	0	0	0	0	0	0	0	0	0	0	0	0	0	0	0	0	0	0	0	0	0	0	0	0	0	0	0	0	0	0	0	0.489601	0	0	0	0	0	0	0	0	0	0	0	0	0	0	0
GRMZM2G138943	5.29663	5.87081	9.94192	3.49313	4.25688	2.33267	6.06646	6.72197	5.38972	7.44039	8.71013	3.36537	0.509702	0.497552	0.730891	5.37918	7.43421	9.96365	2.61671	4.2433	2.50653	4.79539	2.8645	6.47039	4.01668	4.65259	2.95727	0.699639	0.679778	0.600365	6.85859	10.3509	9.96512	5.36599	4.24064	3.9836	4.15551	2.84722	3.82481	3.33005	2.54102	4.12082	1.54283	0.797267	0.525135	5.59719	13.2872	6.15972	2.80088
GRMZM2G358796	0.363346	0.558218	0.576668	0	0	0	0.278775	0.458538	0.341331	0.961823	0.188717	0	0.059693	0.064883	1.12083	0.021226	0.150392	0.336224	0	0	0	0.118858	0.338299	0.545667	0.053532	0.267253	0.10365	0	0.162249	0.214623	0.115574	0.216828	0.14154	0	0	0	0.316823	0.236702	0.070836	0.210947	1.56416	0.04985	0.132636	0.583518	0	0.155543	0.215777	0.135346	0
GRMZM2G060749	0	0	0	0.168043	0.252817	0	0	0	0	0	0	0.196654	0.097312	0	0	0	0.072281	0	0.125647	0.172832	0	0	0.180728	0	0	0	0	0	0	0	0.093689	0	0	0.35407	0	0	0.10609	0	0	0	0	0	0	0	0	0.111605	0	0	0
GRMZM2G108714	3.25784	1.40196	2.77164	16.4322	19.768	102.112	5.31033	7.48234	3.70304	7.71931	8.58079	3.57325	5.74317	7.99496	18.3909	2.58831	2.55572	2.62052	37.6903	7.27528	47.8012	17.8629	1.06192	3.9848	0.895163	4.19197	1.14795	11.2499	5.28435	5.94335	0.894482	0.695629	0.708425	9.14085	14.753	26.9001	34.0276	12.4872	3.67435	2.79678	6.2094	7.35176	2.90879	5.84963	27.6357	5.65466	0.692927	5.3502	43.4679
GRMZM2G075158	1.75252	1.76669	1.65537	3.54807	4.53332	3.28259	1.10559	1.89924	0.934113	2.54848	2.83332	2.22882	2.06521	3.61747	2.8425	2.2944	2.1744	2.25831	4.5152	3.29998	2.87287	2.39828	2.56144	3.02079	0.771842	1.76927	2.77752	4.03908	1.94018	2.02994	2.19368	1.85126	2.13119	3.51699	2.35143	2.89162	2.52832	4.39608	1.33812	1.22105	3.02361	2.45966	2.35442	2.137	2.93689	2.24837	2.37509	1.67344	5.89625
GRMZM2G108716	3.41598	3.55903	4.1883	6.27936	6.20312	5.64176	6.0169	6.63292	4.13713	7.10635	6.36915	4.78488	4.92932	4.5597	6.83749	4.64426	4.52995	5.47152	5.00444	6.01176	3.96896	5.8773	5.37755	4.90962	4.22938	4.28114	7.23397	3.00989	2.49003	3.89693	4.54137	5.41702	4.85829	8.23081	5.18464	5.89538	3.33203	5.95415	5.47718	3.48797	7.52294	7.42257	5.18314	2.93596	7.40042	4.2581	5.83874	4.54715	5.52499
GRMZM2G119678	0	0	0	0	0	0	0	0	0	0.079044	0	0.050464	0	0	0.152536	0	0	0	0	0	0.074751	0	0	0	0.018346	0.066856	0	0	0	0	0	0	0	0.11022	0	0.053326	0	0.106816	0.182575	0	0	0	0.097535	0	0.100391	0	0	0	0
GRMZM2G108712	0.0351	0.027321	0.166463	5.18422	9.7965	3.22539	0.267772	0.791237	0.475518	0.795443	0.162301	0.218801	1.16672	0.939053	1.31082	0.146619	0.169801	0.083107	3.87816	1.17449	1.08923	0.743088	0.595017	0.366362	0.346892	0.769954	0.235894	0.42832	0.150787	0.303698	0	0.137776	0	1.84204	4.9179	2.46796	0.178219	0.473046	0.282995	0.303654	0.472283	1.43859	0.634959	0.241315	0.670572	0.113395	0.079629	0.028224	0.429487
GRMZM2G172297	0.027259	0.165242	0.105507	5.02702	3.76609	3.47327	0.493621	0.388874	0.940145	0.15922	0.284615	0.163882	0.21339	0.128158	0.128966	0.02004	0.039422	0	2.11908	0.259781	0.406049	0.244919	0.051906	0.074193	0.156657	0.055687	0.172865	0.333684	0.068908	0	0.056247	0.152406	0.084964	0.673888	2.33463	3.44788	0	0.287522	0.033212	0	0.23735	0.249306	0.016113	0.029182	0.760908	0.063848	0	0	0.353493
GRMZM2G119675	60.135	93.9158	85.2044	127.759	140.862	206.049	100.07	147.02	167.26	120.101	88.8027	90.2202	79.9179	61.0183	124.958	68.0322	60.7772	45.2158	96.9465	117.97	126.216	153.754	90.1617	90.264	90.3949	137.127	68.8612	56.1537	50.8537	65.8536	61.9836	80.6281	72.1157	100.258	171.877	172.287	93.2449	75.1123	135.098	118.08	105.899	139.832	102.868	50.4813	56.6862	82.0314	76.6789	46.4688	117.78
GRMZM2G346639	3.7269	3.77553	4.65268	5.61749	4.86647	4.05336	3.4866	5.66643	0.858478	2.05199	2.5021	2.79887	4.6322	8.40959	3.92672	3.72301	7.04681	8.58399	9.44085	5.23287	7.45185	2.37451	5.31227	6.38227	1.23285	2.58218	2.82495	8.38776	4.72978	4.02191	5.01815	4.42703	7.2714	4.32865	4.47189	3.47705	4.22875	4.77428	3.70861	2.84267	2.82261	3.4195	4.09607	2.81682	6.43575	3.39192	6.56745	4.88766	4.99946
GRMZM2G359230	0	0	0	0	0	0	0	0	0	0	0	0	0	0	0	0	0	0	0	0	0	0	0	0	0	0	0	0	0	0	0	0	0	0	0	0	0	0	0	0	0	0	0	0	0	0	0	0	0
GRMZM2G359237	1.37385	1.81707	2.27018	2.15319	0.757548	0.353691	0.709359	1.67857	0.185268	0.473588	0.522555	0.912232	2.55756	4.51771	1.91906	2.97373	3.05506	2.99592	1.71156	1.44696	3.24876	0.661613	2.97291	1.70028	0.348669	1.00937	0.776706	3.70814	3.39758	3.03546	2.15529	1.04959	2.94353	0.751485	1.16971	0.567768	1.39081	2.26736	1.75048	0.529609	0.939943	0.657072	1.35264	3.15624	3.33609	0.934207	1.76117	1.47131	1.47662
Zea_mays_newGene_17721	0.051815	0.573499	0.480163	0	0	0	0.151309	0.239299	0	0	0	0.103358	0.158181	0.645242	0.174191	0.293209	0.444483	0.633391	0	0	0.069896	0.041719	0.564868	0.241123	0.189514	0	0.393919	0.485927	0.310334	0.065943	0.818053	0.575765	0.460506	0.076787	0	0	0.193561	0.368006	0.474416	0.064349	0.141952	0.061562	0.183894	0.596709	0.163979	0.157142	0.662835	0.581277	0
GRMZM2G359234	4.32338	3.11672	4.49087	14.1335	24.3687	23.6865	6.94228	10.9572	8.63199	13.0245	7.13768	7.48467	7.29108	12.0418	16.0199	3.48791	4.49857	4.04733	17.3567	12.5696	14.425	17.0346	8.46669	9.89018	3.54091	8.79974	6.57795	12.8226	4.90747	6.73568	3.93861	5.27006	4.58658	13.5732	17.6647	14.4043	10.9899	14.7606	13.7537	4.66462	14.6666	16.9445	8.92971	7.91843	9.37503	4.09083	3.69621	3.66137	10.4332
Zea_mays_newGene_31138	0	0.335255	0.307684	0.384966	0	0.286922	0.055245	0.059551	0	0	0	0	0	0.208165	0	0	0	0	0	0	0	0	0	0.063185	0.260347	0	0.254409	0	0	0.377296	0.179702	0	0	0	0	0	0	0.092213	0	0	0.220029	0.050795	0.126893	0.062141	0.126651	0.09125	0.06574	0.116505	0.219477
GRMZM2G114048	0.131503	0	0.076848	0.171206	0.14566	0.96706	0.576234	0.426818	0.24644	0.114751	0.036759	0.2754	0.1781	0.226405	2.00494	0.03539	0.025638	0.066491	0.230562	0.178922	0.617942	3.61422	0	0.759889	0.057435	0.617927	0.020012	0	0	0.055378	0	0.062408	0.039119	0	0.027374	0.068713	1.49941	0.435451	0.701403	0.170583	0.048113	2.22466	0.327967	0.179139	0	0.140189	0.027599	0.04785	0.196793
Zea_mays_newGene_31132	0	0	0.067997	0	0	0	0.022341	0.056913	0	0.096032	0.074288	0	0	0.064014	0.080625	0	0.072246	0	0.043139	0	0	0.022494	0.053323	0	0.053452	0.069788	0.056666	0.119704	0.011138	0.07154	0	0.018386	0	0.020187	0	0.054874	0.208588	0.03761	0	0	0.050113	0.148524	0.141195	0.026476	0.084443	0.067637	0	0	0.056673
Zea_mays_newGene_31133	0	0.051692	0.080884	0	0.414456	0.132663	0	0	0	0.147864	0	0	0.062766	0	0	0	0.102522	0	0.056407	0.258029	0.549338	0	0	0	0.037316	0.073585	0.155262	0	0.05006	0	0.039333	0.016919	0	0	0.287041	0	0.027463	0	0	0.131799	0.032299	0.075454	0.043344	0	0.082002	0.062284	0.239614	0	0.197588
Zea_mays_newGene_31130	0	0	0	0	0	0	0	0	0	0	0	0	0.080659	0	0	0	0	0	0	0	0	0	0	0	0	0	0	0	0	0.064223	0	0	0	0.098153	0	0	0	0	0	0	0	0	0.03927	0	0	0	0	0	0
GRMZM2G114046	0	0	0	0	0.102085	0	0	0.11925	0.123596	0	0	0	0.136876	0	0	0	0	0	0.387306	0	0.043799	0.029291	0	0.048216	0.028586	0.245826	0	0	0	0.119255	0	0	0	0.088778	0	0	0.085298	0	0.493483	0.083287	0	0	0.212656	0.031923	0	0	0	0.065957	0.057416
Zea_mays_newGene_31136	0.068021	0	0.096162	0	0	0.21538	0.038791	0	0	0	0	0	0.070519	0.268432	0.03727	0.0978	0	0.415479	0	0.038941	0.142405	0.036457	0.052685	0	0	0	0.044313	0.086427	0.087759	0.073324	0.049301	0	0.116168	0	0.106145	0.072874	0	0.120615	0	0	0.042003	0	0.037491	0.068997	0	0.03716	0.222847	0.081163	0
Zea_mays_newGene_31137	0	0	0	0	0	0.162707	0	0	0	0	0	0	0	0	0	0	0.138489	0	0	0.059725	0.765209	0	0	0	0	0	0	0	0	0	0	0	0	0	0.305053	0	0.00426	0	0	0	0	0	0	0	0	0	0	0	0
Zea_mays_newGene_31134	0	0	0.304371	0	0.111389	0	0	0.092248	0	0.090199	0.03958	0	0	0	0	0	0.043794	0.055245	0	0	0.544958	0	0	0	0	0	0	0	0	0	0	0	0.0188	0	0.124724	0	0	0	0	0.063465	0	0	0.067954	0	0	0	0.006702	0	0
Zea_mays_newGene_31135	0	0	0	0	0	0	0	0	0	0	0	0	0	0	0	0	0	0	0	0	0	0	0	0	0	0	0	0.206272	0	0	0	0	0	0	0	0	0	0	0	0	0	0	0	0	0	0	0	0	0
Zea_mays_newGene_25832	0.517378	0.848149	1.67998	1.092	1.53762	0.875398	0.848769	1.02353	0.816893	1.56415	1.13265	0.599045	0.431455	0.287252	0.43183	1.26557	0.807661	1.05988	0.989233	0.829371	0.182511	1.80272	0.766577	0.502986	0.482774	1.03095	0.958692	0.370332	0.176076	0.227476	1.35262	1.53618	1.70277	1.82573	0.451906	0.629073	0.786466	1.76158	1.01255	0.195525	0.837954	1.01906	0.449316	0.219545	0.134469	0.640818	1.43447	0.507659	1.1989
GRMZM2G349243	0.448165	0.387111	0.640154	1.62573	3.08658	2.28076	0.688025	0.348098	0.326591	0.622019	0.099681	0.741962	0.581422	0.68481	0.603427	0.350682	0.493513	0.768116	1.49867	2.20859	0.695161	0.285468	0.411434	0.300621	0.215614	0.428124	0.623549	0.773096	1.21898	0.310159	0.407034	0.72182	0.229951	0.948884	2.12681	1.9133	0.119499	0.566669	0.126689	0.377988	1.21454	0.670631	0.561756	0.565431	0.275301	0.213307	0.32521	0.144806	0.646207
AC233881.1_FG006	0	0	0	0	0	0	0	0	0	0	0	0	0	0	0	0	0	0	0	0	0	0	0	0	0	0	0	0	0	0	0	0	0	0	0	0	0	0	0	0	0	0	0	0	0	0	0	0	0
Zea_mays_newGene_25833	0.139813	0.29108	0.21287	0.147404	0.178105	0.263036	0	0.043541	0	0.106973	0.174043	0.139508	0.099713	0.186047	0.081406	0.162899	0.188344	0.382176	0.280585	0.526117	0.203074	0	0.10863	0.213311	0.198124	0	0.221434	0.190125	0.21066	0.251826	0	0.133455	0.154658	0.618092	0.553632	0.189053	0.11917	0.302635	0.243026	0.173033	0	0.063371	0.604975	0	0.52223	0.153757	0.184317	0.102515	0.175869
GRMZM2G453832	4.72426	3.37308	4.18406	5.76745	5.93536	5.82163	4.08806	3.99689	2.86393	3.53428	3.54023	3.87493	1.60676	5.47715	4.44806	3.96687	4.37746	4.9809	6.71441	5.34184	5.73685	6.51232	5.01001	5.00972	2.47666	3.49941	3.85374	6.7915	3.31908	2.1268	4.82899	4.33417	4.98705	5.5482	5.25837	4.41827	5.38659	5.85976	5.37573	3.25214	4.33304	5.25295	3.56781	3.41222	3.21038	4.20826	3.41659	3.57493	6.1042
GRMZM2G089812	57.6469	34.7179	24.9864	94.3452	73.7051	58.883	87.2642	40.9218	93.9249	104.798	123.202	86.7744	93.2954	86.8818	87.3317	37.3478	29.0901	24.8685	47.457	84.3655	59.2374	3.30777	31.4988	34.0036	153.409	106.842	108.228	114.949	81.4566	70.7503	44.4305	40.8064	21.0379	117.897	104.629	115.881	32.0734	69.747	13.5625	126.082	96.5018	28.3447	145.198	113.778	30.0639	44.4961	45.0452	76.8972	56.179
GRMZM2G058414	0.016517	0.045516	0.201331	0	0	0.088948	0	0	0.06832	0	0	0	0	0	0.093763	0.018691	0	0	0.140236	0	0	0	0.028963	0	0	0.02304	0.033232	0.142075	0	0	0	0	0	0	0	0	0	0	0	0	0	0.090964	0.187271	0.02628	0.066844	0.077642	0	0	0.017654
Zea_mays_newGene_49408	0.04253	0	0	1.54055	3.22912	0.202163	0	0	0	0	0.241911	0.141446	0	0.085496	0.574777	0	0.042113	0	2.42508	3.12073	4.68112	0.119552	0	0.097828	0	0	0	0.290434	0	0	0.043776	0.047702	0	1.55566	2.79405	0	0.147138	0	0.25099	0	0.23554	0	0	0	0.200233	0	0	0	1.67766
Zea_mays_newGene_25836	0	0	0	0	0	0	0	0	0	0	0	0	0	0	0	0.051566	0	0	0	0	0	0	0	0	0	0.11259	0.082926	0	0	0	0	0	0	0	0	0	0	0	0	0	0	0	0	0.026293	0	0	0	0	0
GRMZM2G089819	0	0	0	0	0	0	0	0	0.01956	0	0.02277	0.02755	0	0	0	0	0	0	0	0	0.070853	0.01626	0	0.092257	0	0	0	0	0	0	0	0	0.016931	0.030597	0	0	0.107112	0.025922	0	0	0.064967	0	0	0	0	0	0	0.032661	0.070635
Zea_mays_newGene_41006	0	0	0	0	0	0	0	0	0	0	0	0	0	0	0	0	0	0	0	0	0	0	0	0	0	0	0	0	0	0	0	0	0	0	0	0	0	0	0	0	0	0	0	0	0	0	0	0	0
Zea_mays_newGene_46052	0	0	0	0	0	0	0	0.072691	0	0.045082	0.083854	0	0	0	0	0	0	0	0	0	0	0.161209	0	0	0	0.067475	0.036526	0	0	0	0	0	0	0	0	0.08841	0	0	0	0	0.105742	0.142094	0	0	0	0	0	0	0
Zea_mays_newGene_41003	0	0	0	0	0	0	0	0	0	0	0.337442	0	0	0	0	0	0	0	0	0	0	0	0	0	0	0	0	0	0	0	0	0	0.093804	0	0	0	0	0	0	0	0	0	0	0	0	0	0	0	0
Zea_mays_newGene_41002	0	0	0	0	0	0	0	0	0	0	0.031256	0	0	0	0	0	0	0	0	0	0	0	0	0	0	0.183024	0	0	0	0	0	0	0.055915	0	0	0	0	0	0	0	0	0	0	0	0	0	0	0	0.087498
GRMZM2G330384	0	0	0	0	0	0	0	0	0	0	0	0	0	0	0	0	0	0	0	0	0	0	0	0	0	0	0	0	0	0	0	0	0	0	0	0	0	0	0	0	0	0	0	0	0	0	0	0	0
AC234166.1_FG001	0	0.028623	0.180606	0.145423	0.597155	0.108033	0.118347	0	0	0.317836	0.056698	0.164491	0	0.023076	0	0	0.076155	0.084978	0.112222	0.179663	0	0.083952	0	0.03841	0.067749	0.025235	0	0	0	0	0.048509	0.034685	0	0.678709	0.237938	0.029104	0.019657	0.488587	0.066173	0	0	0.244927	0.02385	0.236051	0.187628	0	0.041058	0.036381	0.139448
GRMZM2G305048	38.383	32.3198	30.2624	49.0598	10.951	6.37499	12.8114	24.43	10.4856	8.8514	8.38045	8.6928	92.6814	55.4357	21.3517	45.0784	37.5998	41.8535	47.4961	27.8644	38.7631	2.87926	24.4555	21.3508	9.44906	18.4318	11.4056	51.1476	59.1453	87.2896	37.8229	20.156	42.6491	20.1638	16.6567	21.675	27.7364	15.7982	6.79175	16.3987	13.6471	11.4033	35.8787	62.1111	65.9239	29.6782	33.1092	41.6455	22.9295
GRMZM2G103066	2.64837	2.27988	3.0811	3.81438	7.15303	4.9727	3.4611	3.36618	2.06507	4.14179	3.09429	3.2356	1.07475	3.35337	3.98211	2.48778	2.15481	2.22537	3.73524	5.74812	2.61874	5.40032	2.02577	3.06373	1.97651	3.16463	4.48318	2.09578	1.57927	1.61682	1.97144	2.84216	3.03714	4.80189	4.7609	4.48657	2.2468	3.25294	3.32776	2.04549	3.66646	6.16308	3.42467	2.27229	1.82772	3.34298	2.53868	2.26168	4.28278
GRMZM2G108997	0	0.230721	0	0.507172	0.403664	1.87355	0.102757	0.53039	0.379717	1.41091	0.631426	0.23303	0	0.225329	0.190398	0.270844	0.177108	0.173446	1.25699	1.16853	0.95914	0.386118	0.458602	0.243052	0.128149	0.525587	0.249318	0.118966	0	0.035124	0.242214	0.296307	0.052567	1.4587	0.52307	0.248675	0.924243	1.43376	0.584927	0.61578	0.933414	5.05283	0.172092	0.05571	0.371638	0	0	0.170098	1.542
GRMZM2G558324	0.56152	0.387055	1.06558	0.368862	0.236818	0.160699	0.471926	0.387612	0.596614	0.096021	0.365592	0.530998	0.84956	0.74675	0.546852	0.478238	1.04198	0.739057	0	0.552147	0.452293	0.100856	0.452229	0.37004	0.098295	0.21191	0.387964	0	0.934425	0.396401	1.21443	0.379985	1.56303	0.214798	0.08052	0.78295	0.426372	0.732632	0.100616	0.113485	0.167254	0.954372	0.417862	0.362693	0.644507	0.400936	0.809059	0.34102	0.526436
GRMZM2G153597	2.591	1.0837	2.05277	0.341468	0.344596	0.92436	0.170903	0	0.508212	0.177995	0.223819	0.608358	0.406564	1.77083	1.38014	0.76072	2.62157	5.61219	0.248168	0.329182	0.704362	0.625159	0.426498	2.12101	0.089488	0.171484	0	13.054	0.162242	0.300991	0.380647	1.15951	2.81354	0	0.233058	0.338117	2.18128	0.798028	0	0.171794	0.164873	0.255517	0.305126	1.81223	1.25982	0.779179	0.185292	0.906636	0.873519
GRMZM2G153594	5.10574	5.57473	4.98071	8.82093	14.6083	10.2404	6.52388	7.51449	5.05036	8.52589	7.87501	7.82741	4.2518	9.97156	11.7336	5.11346	5.38116	5.17478	11.5695	8.75483	8.87676	10.2054	7.21017	6.09716	5.32956	6.32494	8.55274	9.36413	4.52488	4.47251	5.27359	5.55876	6.0034	9.43743	11.869	9.85271	8.5053	10.2835	8.5888	5.07866	10.3522	12.253	6.19124	5.86939	7.65486	5.0539	5.65041	4.38181	9.14867
GRMZM2G305046	4.1398	4.34361	3.99218	27.5566	35.5676	24.3608	18.1069	27.2286	15.9869	11.9628	5.86737	5.20011	19.9944	8.23259	20.0544	4.3096	5.43872	5.42764	17.6627	9.3211	12.3459	10.751	9.49364	17.392	10.855	12.0047	5.52002	12.6647	11.0884	11.3334	3.21269	4.67353	7.03891	6.29347	23.0689	15.3946	16.623	12.0487	12.1645	11.1878	5.98819	38.6127	14.1482	9.24366	11.2581	5.74207	2.63807	4.24761	6.01505
AC196043.3_FG005	0	0.053668	0.103535	6.51648	3.17016	1.52435	0.09364	0.088403	0.092125	0	0	0	1.10363	0.049726	0	0.089037	0	0.10935	1.98601	3.15884	1.58402	0.128923	0.024268	0.221023	0	0.088377	0.057881	0	0	0.327568	0	0.113637	0.049466	5.11105	1.46858	1.98356	0.057634	0.235683	0	0.054669	0.829321	0.198125	0.036134	0.151955	0.547191	0	0.208273	0.315096	1.84371
Zea_mays_newGene_48529	0.504015	5.11182	5.27214	3.65525	1.54693	1.81543	0.310374	1.87652	3.665	2.7681	0.618641	2.52049	3.18766	4.58589	2.28438	0.289411	3.99059	3.92603	4.00902	4.54124	3.24881	2.49424	3.5305	3.02159	4.30081	1.68618	2.96955	4.58426	4.32816	7.21398	5.44616	2.6296	6.47129	9.85247	2.86528	1.08758	3.08676	3.93765	2.07044	2.41272	1.89594	2.28791	1.38796	5.10606	4.09185	6.52771	6.94695	0	4.45838
GRMZM6G699895	4.30931	4.93781	4.41014	7.20393	17.3381	13.2069	7.13243	5.78288	6.94792	6.55251	5.92717	5.19337	2.726	4.33441	10.658	3.41072	3.07732	4.74434	7.35628	9.33103	9.20266	21.0713	6.17254	5.75122	4.88501	5.72931	6.98076	3.14963	2.94687	2.35736	2.62244	4.45814	6.0472	10.2921	13.2769	12.4897	8.45495	7.06231	9.48166	4.01762	8.02986	13.5804	3.59884	2.87372	4.83771	4.45826	4.79754	3.22692	10.2723
GRMZM2G016240	0	0	0	0	0	0	0	0	0	0	0	0	0	0	0	0	0	0	0	0	0	0	0	0	0	0	0	0	0	0	0	0	0	0	0	0	0	0	0	0	0	0	0	0	0	0	0	0	0
GRMZM2G030823	0.432372	0.636498	1.72763	3.60168	2.78937	2.5255	1.51692	1.93127	1.1907	0.831021	0.883439	0.911802	1.14415	1.24961	1.82049	1.21917	1.27869	1.36579	2.68393	2.81002	1.40504	1.39536	1.83388	1.44654	0.97905	1.19368	1.23409	1.06095	0.882643	1.23748	1.51569	1.18906	1.35022	3.35325	2.07065	1.74471	0.691072	1.42142	1.34425	0.963738	1.0355	2.29278	1.26024	0.457545	1.98736	1.00441	1.26719	1.01894	1.969
Zea_mays_newGene_47453	0.689955	0.11279	0.873614	0.375986	7.73768	37.4889	5.8463	3.14094	3.67396	0.062825	8.93144	8.31028	0.392988	6.48323	45.1865	0.471992	0.080864	0.390901	30.9411	12.5096	44.128	125.031	3.73938	5.18272	0.854954	11.8437	0.111886	2.96265	1.84188	2.96038	0.500162	1.51031	0.659667	10.4082	0.566147	8.38596	21.6421	12.5934	30.2652	7.31804	4.0215	37.8071	3.54993	1.04125	5.41416	0.379776	0.560278	0	16.9767
GRMZM2G014577	2.0155	2.45183	2.71504	8.35732	10.3311	10.8356	2.37496	3.19003	2.30521	2.19787	2.01184	2.64301	2.97557	2.84237	5.22342	3.02342	2.92295	3.09825	8.89249	7.80008	8.59539	3.72003	3.64234	2.69769	1.82145	3.63163	3.26466	3.4081	1.88692	2.12941	2.74699	3.73779	3.15089	7.08997	10.0456	6.42555	2.21739	2.38305	4.56445	2.37148	4.2885	5.29195	3.03868	2.13223	5.46602	2.40921	3.75759	1.82024	8.71395
GRMZM2G330650	5.32341	6.3037	9.38026	15.7193	25.0081	19.3631	10.8398	9.29028	10.0903	12.4	7.87899	11.2248	6.2835	16.5863	23.8607	8.27234	7.01073	7.59271	9.52699	12.3493	10.5276	11.7521	12.1768	6.70979	7.51941	16.0143	16.2499	9.207	3.6236	5.44391	9.05008	10.9953	10.3329	33.2933	17.7455	11.6971	4.31301	11.6506	10.4823	9.35997	19.6925	23.7862	14.7365	8.94479	6.54949	5.16185	8.54643	4.63447	6.78769
GRMZM2G006329	1.69688	2.15718	2.92969	5.78613	10.7808	6.64182	4.60874	3.9055	2.85125	5.74193	4.725	4.79351	2.1832	5.46086	6.55579	2.58702	2.07128	2.28657	5.33439	6.60783	3.5823	10.2672	4.78353	3.0028	2.96818	5.08175	6.70396	4.73698	1.75651	2.37536	2.75389	3.33312	3.56766	8.46823	6.57839	5.36649	2.86418	5.94764	4.20963	3.69662	6.87401	9.31263	3.58531	2.40324	4.4576	2.06615	2.98942	1.88887	4.89473
Zea_mays_newGene_43715	0	0	0	0	0	0	0	0	0	0	0	0	0	0	0	0	0	0	0	0	0	0	0	0	0	0	0	0	0	0	0	0	0	0	0	0	0	0	0	0	0	0	0	0	0.309742	0	0	0	0
Zea_mays_newGene_14425	0	0	0	0	0	0	0	0	0	0	0.136851	0	0	0	0	0	0	0	0	0	0	0	0	0	0	0	0	0	0	0	0	0	0	0	0	0	0	0	0	0	0	0	0	0	0	0	0	0	0
Zea_mays_newGene_43711	0	0	0	0	0	0	0	0	0	0	0	0	0	0	0	0	0	0	0	0	0	0	0	0	0	0	0	0	0	0	0.052257	0	0	0	0	0	0	0.085744	0	0	0	0	0	0.129956	0	0	0	0	0.199539
Zea_mays_newGene_14429	0.158605	0.28169	0.525034	0.710959	0.462767	0.320846	0.259085	0.282382	0.117803	0.372439	1.10513	0.17279	0.071823	0.166352	0.248916	0.187673	0.13586	0	0.388947	0.157061	0.150854	0.312126	0.163121	0	0.488685	0.097408	0.436439	0.555848	0.613518	0.350658	0.06875	0.179501	0.38062	0.930446	0.643222	0.739311	0.160481	0.307972	0.299382	0.213919	0.365529	0.427599	0.247178	0.393376	0.246781	0.196828	0.376715	0.182646	0.202545
GRMZM2G440198	2.41667	1.7253	2.0112	4.61646	2.51195	4.78817	4.23853	2.61485	3.06308	2.1988	2.32523	1.95162	4.54008	2.2575	4.08261	2.39804	2.13848	3.18512	4.13271	2.97683	2.40887	4.76113	1.32382	2.71416	1.37834	2.40931	1.91084	2.72226	2.35766	4.36143	2.06503	1.9539	1.82645	4.73839	2.97977	4.39879	2.81394	2.35473	2.78059	1.43724	1.85858	1.83812	3.14429	2.42719	5.86808	2.85133	1.73417	2.08397	4.6197
GRMZM5G851744	0	0	0	0.236567	0.030194	0.109297	0.055374	0	0	0.019374	0.027913	0	0.026967	0	0	0	0.022061	0.03491	0	0.44487	0	0	0.0215	0	0	0	0	0	0	0.12577	0.018039	0.03501	0	0.018739	0.21228	0.088181	0	0.082175	0	0	0	0.049612	0.090751	0.006643	0	0.046671	0	0	0.013412
GRMZM2G006324	0	0	0	0	0	0	0	0	0	0	0	0.044778	0	0	0	0	0	0	0.05847	0	0.066171	0	0	0.121158	0	0	0	0	0	0	0	0	0	0	0	0	0	0	0	0	0	0	0	0	0	0	0	0	0
GRMZM2G006325	0.275838	0.678556	0.375286	0.678258	0.186784	0.389259	0.325962	0.340922	0	0.401018	0.244731	0.49599	0.642137	1.09078	0.830589	0.759348	1.26456	0.77336	0.810625	0.408351	0.530801	0.099498	0.833902	0.580931	0.184543	0.276629	0.530565	0.757463	0.41079	0.336678	0.658043	0.124601	0.780248	0.63218	0.378643	0.491365	0.495349	0.796451	0.631724	0.063961	0.616134	0.388758	0.587266	0.406999	0.938356	0.265491	0.172918	0.239067	0.298922
GRMZM2G371017	0	0	0	0	0	0	0	0	0	0	0	0	0	0	0	0	0	0	0	0	0	0	0	0	0	0	0	0	0	0	0	0	0	0	0	0	0	0	0	0	0	0	0	0	0	0	0	0	0
GRMZM2G154746	0	0.200951	0.069564	0	0	0.057583	0	0.066102	0	0	0	0	0	0	0	0	0.035484	0.124614	0	0.083666	0.301612	0	0	0	0	0	0	0	0	0	0.041707	0	0.045405	0	0	0	0	0	0	0	0	0.018241	0	0	0	0	0.022671	0	0
GRMZM2G154747	0	0	0	0	0	0	0	0	0	0	0	0.032928	0	0	0	0	0.039947	0	0	0	0	0	0	0.043812	0	0.152458	0	0	0	0	0	0	0	0	0	0	0	0	0.042141	0	0	0.052341	0.186944	0	0	0	0	0	0
Zea_mays_newGene_31593	0	0	0	0	0	0	0	0	0	0	0	0	0	0	0	0	0	0	0	0	0	0	0	0	0	0	0	0	0	0	0	0	0	0	0	0	0	0	0	0	0	0	0	0	0	0	0	0	0
GRMZM2G388461	0	0.060566	0	0	0	0	0	0	0	0	0	0	0	0	0	0	0	0.031298	0	0	0.350609	0	0	0	0	0	0	0	0	0	0	0	0	0	0	0	0	0	0	0	0	0	0	0	0	0	0	0	0
GRMZM2G158240	1.24663	0.630132	0.217332	0.455436	0.25151	0.663424	1.23344	0.457964	1.2487	1.12684	2.02649	0.347313	2.66276	0.426563	2.40561	0.468996	1.04819	0.160686	0.182458	0.282479	0.26523	0.616264	0.514869	0.234638	0.856563	0.722555	0.825647	1.05641	0.916677	1.99873	0.202312	0.178729	0.339413	0.216077	0.032078	0.084605	0.97697	0.824438	0.161241	2.55786	2.1109	0.431427	2.30891	1.52997	1.20041	2.11692	0.200414	1.50511	0.173625
GRMZM5G825090	57.0377	46.302	34.2687	46.6629	26.0935	26.8391	54.3154	38.5219	59.236	16.6932	17.3023	63.706	33.291	40.8915	31.6576	57.1197	50.0955	35.6784	21.3754	53.5075	29.3808	38.2115	53.6792	48.8408	39.1912	43.5874	52.0829	35.1821	36.6007	34.2097	43.6085	45.5585	62.4225	4.16329	42.9392	43.7156	42.1099	15.2734	57.4605	49.8132	52.639	18.4239	41.1181	26.9504	21.2897	54.7494	52.8929	43.2227	49.059
GRMZM2G311328	0.047606	0.070155	0	0	0	0.036875	0	0.066982	0	0	0	0.067755	0.019422	0.099764	0.04051	0	0	0	0.009864	0	0.100121	0.015304	0	0	0	0	0	0	0	0.040815	0	0	0	0.086564	0	0	0	0.035022	0	0	0.039436	0	0	0.061881	0.022035	0.031101	0.063803	0	0
GRMZM2G001551	9.54611	12.0198	13.4521	36.7655	40.1346	35.7303	8.82543	10.3947	7.27211	6.21585	5.23721	8.30997	22.5983	8.64568	9.1845	16.5708	16.0063	11.8933	32.1972	49.2707	30.7593	7.29418	8.98368	8.30969	5.10517	6.38223	7.20475	7.71331	7.602	17.3487	17.5605	12.7287	12.7875	36.369	46.0364	28.2684	6.54603	6.56267	12.2764	4.62	6.03249	5.51571	11.4133	6.84881	36.028	7.16356	18.5156	8.22289	48.018
GRMZM2G101625	0.860539	1.34356	1.89799	0.585554	1.56084	3.28364	2.10083	12.476	2.67157	0.769812	0.781309	1.00323	0	0.248124	2.69588	1.58976	0.93491	2.34525	2.56265	0.764145	1.09187	13.7807	1.90482	4.29465	0.303989	1.09753	0.320928	0.15744	0.117611	0.08742	1.35121	1.57164	1.572	0.950683	1.04127	0.497977	5.92162	2.23165	10.9141	0.504578	1.198	1.45806	0.502612	0.081783	0.497898	1.34107	2.13839	0.924243	0.384676
GRMZM2G158248	6.70916	6.42587	5.5724	17.0468	31.2652	19.8347	9.9729	8.65817	9.89161	15.8408	13.8235	13.8596	10.1916	9.38549	16.2724	6.43393	7.68542	6.11781	15.4133	22.2754	12.3693	17.3545	9.9499	7.8487	10.5306	13.811	19.0963	8.71254	6.09558	8.31889	8.62423	8.22937	6.20847	24.0236	25.3371	20.1095	8.2895	11.8508	10.3648	12.3934	18.3671	28.0515	10.312	8.01079	14.956	6.34553	7.26289	6.90348	13.4963
GRMZM2G069454	0	0	0	0	0	0	0	0	0	0.045087	0	0	0	0	0.033609	0	0	0	0	0	0.194866	0	0	0	0	0	0	0	0	0.124388	0	0	0	0	0	0	0.043226	0	0	0	0	0.048087	0	0	0	0	0	0	0
GRMZM2G036940	0.020725	0	0.18281	0.043	0	0.0372	0	0.019853	0.040611	0.52907	0.042477	0.211913	0.257328	0.121733	0.126435	0	0.058899	0	0.060581	0.05192	0	0.141336	0	0.052839	0.014514	0.007827	0	0	0.111679	0.152522	0	0.069906	0.019394	0.020865	0	0.032451	0.04622	0.124673	0.034594	0.049941	0.036636	0.976238	0.074093	0.101834	0.478138	0.014582	0.054902	0.097998	0.033472
Zea_mays_newGene_47936	0	0	0	0	0	0	0	0	0	0	0	0	0	0	0	0	0	0	0	0	0	0	0	0	0	0	0	0	0	0	0	0	0	0	0	0	0	0	0	0	0	0	0	0	0	0	0	0	0
GRMZM2G131155	1.13214	0.413935	0.325042	1.97828	1.592	4.27848	0.606216	1.71193	0.425984	0.502417	0.327053	0.433599	1.20836	1.02428	1.57665	0.959729	0.848628	0.834558	6.25329	1.22084	2.45883	0.620278	0.343745	0.700628	0	0.401603	0.871574	2.3128	1.10596	1.4931	0.033084	0.348927	0.731809	2.55935	1.18123	2.3888	1.11498	0.989816	0.43251	0.356106	1.38632	1.82134	1.02734	2.45294	6.10615	1.18757	0.11188	1.67608	5.51012
GRMZM2G131152	0.300604	0.253753	0.4578	3.17307	4.93755	3.91571	0.981491	1.25652	0.43936	0.397499	0.309218	0.712982	1.35111	0.735914	1.64283	0.354232	0.810768	0.508632	4.30513	3.71577	2.07366	1.05742	0.629214	0.969483	0.248899	1.41083	0.449884	0.452116	0.41635	0.962348	0.620051	0.536526	0.286239	2.17675	4.13998	2.04404	0.529201	0.759272	1.80915	0.379361	0.619438	1.75989	1.22226	0.837283	3.9213	0.518927	0.737921	0.284083	1.95738
GRMZM2G326869	0	0	0	0	0	0.035201	0	0	0	0	0	0	0	0	0	0	0.009632	0	0	0	0	0	0	0	0	0	0	0	0	0	0	0	0	0	0	0	0	0	0	0	0	0	0	0	0	0	0	0	0
GRMZM2G176998	0	0.039983	0	0.064162	10.3435	68.3273	14.0535	4.39334	4.59762	14.2842	155.943	27.6771	1.60181	24.2893	166.89	0.096179	0.014455	0.1701	100.149	13.2649	133.442	155.113	1.91175	2.31141	0.311421	72.1039	0.647082	5.52215	0	7.36198	0.154139	0.010131	0.07609	49.8362	0.069675	5.71135	36.2004	23.6976	5.67884	7.92129	44.3203	84.6027	3.09116	0.400413	65.7551	0	0.086061	0.054835	3.87459
Zea_mays_newGene_45655	0	0.066878	0	0.302974	0	0	0.148608	0.070647	0.438394	0.490275	0.115397	0.296397	0.02646	0.062655	0.101468	0	0.039216	0.108915	0	0	0	0.089764	0.105437	0	0.147079	0.297776	0.334868	0	0	0	0.061826	0.193238	0.019178	0.023559	0	0	0	0.09561	0	0.123212	0.294549	0.450614	0.029374	0	0	0.029459	0.144855	0	0.152123
GRMZM2G445617	6.12442	5.40289	5.28289	7.96838	7.68961	3.85222	3.87101	5.86496	2.433	5.28064	5.14622	4.98464	5.60205	11.3317	8.67293	6.40456	6.33257	7.63822	19.0301	6.86636	6.2695	6.74488	7.03905	8.82505	3.49314	5.51247	7.6506	16.778	6.09751	5.07682	7.77613	4.17358	7.2505	7.98873	6.73758	5.70032	6.68496	9.7273	6.9059	3.14158	7.40872	10.2253	6.08969	8.96711	8.4827	5.16187	6.38708	4.53571	7.43457
GRMZM2G445616	2.83824	4.78279	3.54781	16.4354	7.91132	9.83838	6.37668	5.58655	7.26749	26.0146	17.9203	17.0307	30.3789	9.34067	13.1546	1.89361	2.1247	2.8672	3.59729	6.35889	5.56345	17.4407	10.9482	4.30794	69.3774	30.7202	18.9603	3.89449	2.98404	9.37178	2.80523	3.02561	4.83533	5.87605	8.83716	10.4302	3.01846	7.78136	3.16693	25.9018	43.1921	8.98416	13.6371	7.29502	4.02154	1.972	4.77127	6.69467	3.39331
Zea_mays_newGene_45650	0	0	0	0	0	0	0	0	0	0	0	0	0	0	0	0	0	0	0	0	0.542632	0	0	0	0	0.456344	0	0	0	0	0	0	0	0	0	0	0	0	0	0	0	0	0	0	0	0	0	0	0
GRMZM2G440221	3.34922	3.39148	5.91886	22.1099	33.0249	20.9174	6.83373	13.0852	10.1572	10.2723	6.79057	12.8175	4.42399	14.6552	13.5489	3.90377	3.63999	4.49022	18.6515	14.2159	13.8766	5.99795	9.07646	4.32608	4.65726	8.5632	11.5964	7.84358	3.37263	3.23089	5.51783	7.18959	6.0186	19.9452	23.1306	18.5136	4.62508	14.7445	5.64707	5.23023	15.6066	19.4056	6.33788	4.52602	7.04213	3.43201	6.20549	1.86831	10.8216
Zea_mays_newGene_10305	0	0	0	0.488524	0	0	0	0	0	0	0	0	0	0	0	0	0	0	0	0	0	0	0	0	0.05547	0	0	0	0	0	0	0	0	0	0	0	0	0	0	0	0	0	0	0	0	0	0	0	0
AC197758.3_FG004	0.127275	0	0.09529	0	0	2.34613	0.100997	0.093021	0.167086	12.4453	3.68713	0	19.174	3.77361	62.3582	0	0	0	1.37965	0.066388	3.92835	3.217	0.094451	1.62701	0.174417	0.51188	0.135925	0.291498	0.264498	6.68796	0	0	0	0	0	0	1.22049	0.077893	0.728897	11.0827	4.28799	22.2115	0.324245	2.27502	1.07742	0.134643	0	0	0.128638
GRMZM2G080507	0	0.14007	0	0	0	0.093466	0	0.041942	0	0.021692	0	0.063888	0.180929	0.06623	0.067797	0	0.057078	0.09387	0	0.048727	0	0.101513	0.057203	0	0.070399	0.088117	0.066659	0	0.097358	0.042664	0.147716	0.140991	0.020149	0.037779	0.027783	0	0.061607	0.050386	0.314641	0.052866	0.207078	0.099838	0.189242	0.084638	0.098797	0	0.037772	0	0.018906
GRMZM2G103662	5.77039	2.79507	4.0834	17.1111	17.5416	9.46119	5.44403	5.69967	6.9462	5.0449	5.04512	6.05758	10.9987	8.33651	7.67307	4.98272	5.81962	5.57242	11.3742	11.6335	5.84871	4.96704	6.20097	4.56562	3.62614	6.40926	6.6723	7.28849	3.87065	8.26757	4.10688	5.06876	4.62061	18.7388	13.1599	12.8398	3.58142	7.53344	3.6046	3.37351	10.8481	8.70671	7.93852	8.90017	26.7372	5.88342	3.89853	4.26287	12.3858
GRMZM5G866345	0	0.111531	0.038914	0	0.078505	0.023708	0	0	0	0	0	0.040978	0	0.007986	0.008977	0.033307	0	0	0.017422	0	0	0	0	0.010978	0	0.008165	0	0	0	0	0.017632	0	0.015546	0.013866	0	0	0	0	0	0	0	0	0.021337	0	0	0	0	0	0
GRMZM2G080503	14.3461	9.25577	8.46885	17.982	18.1916	14.4421	22.368	16.4732	12.5185	28.2077	31.3557	23.5189	7.1545	18.0679	14.1283	12.1743	11.3279	13.6425	14.1669	13.9909	12.2706	13.1859	14.2153	9.1952	23.6034	25.8759	23.9688	16.4255	10.8235	6.84745	15.7439	14.1321	14.2228	12.1714	11.9143	14.3571	9.17469	18.2754	4.89427	21.1982	22.8783	19.8089	11.5278	8.2669	5.10816	11.0289	13.1372	15.5568	8.25427
GRMZM2G080501	0.21389	1.06658	1.76915	6.46908	25.6399	21.1941	1.68997	4.41614	2.35542	3.92942	2.32214	2.39959	0.487212	3.02926	2.02581	0.897361	1.06738	1.15482	6.12583	9.31423	7.73125	1.44558	1.5335	2.52994	0.182648	0.414698	0.360104	1.04764	0.576121	0.658197	0.660957	2.25907	0.864959	15.6761	16.1272	14.7849	2.42447	4.96482	2.59924	1.48137	2.06919	8.91018	1.27479	0.931405	2.02246	0.55012	2.27418	0.493252	2.03578
Zea_mays_newGene_14393	0.246382	0.655567	0.446517	1.1497	2.07943	0.428758	0.795784	0.846156	0.79855	4.00042	4.19286	1.80358	0.878242	0.515496	0.615583	1.10186	0.43445	1.02198	2.02179	0.967002	1.17631	1.43877	0.917148	1.32466	0.998738	1.06096	1.39927	2.70315	0.479395	0.408434	0.511884	0.32483	1.03438	2.11132	0.88841	0.94905	0.665688	1.57118	1.31338	0.835017	0.423572	1.37724	1.05591	0.354128	1.10901	1.01951	0.245279	0.560172	0.649052
GRMZM2G103668	37.3914	26.9003	43.2438	446.28	526.213	438.628	212.733	309.302	185.693	218.9	120.965	98.3948	31.2958	105.672	38.9505	0.597883	31.8722	21.5538	183.707	146.621	50.0557	34.7938	47.9413	68.5559	23.9027	32.2304	56.9656	43.9732	28.1971	16.6737	25.0323	48.0432	37.5732	197.737	344.439	260.955	22.069	259.059	21.9815	20.4803	91.765	76.3188	36.0162	20.4129	23.0986	31.3495	32.208	21.5309	57.3015
GRMZM2G080509	12.9921	14.4011	13.5591	32.4171	45.5764	34.7179	24.3294	28.1995	18.4088	31.322	22.2367	19.2005	19.3384	21.3101	22.1505	13.93	14.8077	16.8655	31.2891	30.9974	18.8179	20.7784	25.521	18.737	11.967	17.2564	27.3333	31.0065	11.8369	15.6731	14.7443	17.584	15.7427	46.5997	39.7167	27.2502	13.8402	22.4932	17.7779	14.2113	25.1726	22.2457	20.3619	14.6178	24.5678	14.5508	13.3576	15.6831	26.8159
GRMZM2G022645	0.644064	0.448312	0.692022	20.7762	30.6092	30.5136	3.48481	3.906	2.54765	2.76417	1.11923	1.84867	2.48648	1.86833	3.68025	0.605811	0.93508	1.43612	15.7285	10.7739	5.76204	1.59288	1.24781	2.06459	0.566397	2.86106	1.31046	2.81837	1.41875	1.81462	0.301048	0.653731	0.460012	10.5826	24.328	18.3738	1.81269	4.08783	1.0821	1.19051	7.73778	11.7482	1.91403	2.40965	4.51666	1.12751	0.668818	1.10902	8.31898
GRMZM5G822376	0	0	0	5.18638	1.74458	1.17324	0	0	0	0	0	0	0.23765	0	0.015792	0	0.148997	0	2.48738	1.68571	2.09024	0.059998	0.11354	0	0	0.129583	0.078531	0.329289	0.142427	0.383543	0.022199	0.00382	0.068752	1.67469	0.030878	2.49494	0.076888	0.099907	0.445248	0.19881	0	0.019876	0	0.218161	0.071064	0	0	0	2.54487
GRMZM2G170208	1.03703	1.63353	1.66199	1.33918	1.65418	2.35437	1.70933	2.13363	1.80422	1.45698	0.952815	2.52423	0.26203	2.5776	0.85555	1.6024	2.71782	1.0642	2.38913	0.569785	0.910937	0.262683	5.84984	1.34141	0.067936	0.129935	1.60081	9.0788	2.15655	0.862822	1.86528	2.30365	3.52964	1.39604	1.63017	0.614765	0.484492	2.39669	0.372862	0.192014	0.843442	0.479651	0.653627	1.50843	0.389744	1.46133	0.787263	0.712734	0.815324
GRMZM2G031447	14.8729	20.3723	10.4077	1.39479	3.71624	10.4974	7.4144	13.3677	9.14367	7.95417	8.40691	8.94006	2.32266	13.6643	40.2631	28.3517	19.3248	28.4622	31.75	12.8353	35.6372	17.0794	11.7775	18.5947	8.09857	7.0358	4.79054	10.8025	2.34166	10.1071	6.78507	8.26007	22.3798	5.72946	4.57695	3.90555	13.9191	6.86478	6.10128	5.3289	6.10913	7.26901	9.05533	24.5652	13.1953	19.9805	7.17029	17.1884	19.9757
GRMZM2G106010	0	0	0	0.379211	0	0	0.179539	0	0	0.24004	0.171493	0	0.258377	0.157557	0	0.102215	0	0	0.295323	0	0.14358	0.210756	0.056618	0	0.042814	0	0	0.11942	0	0	0	0	0	0.351341	0.262014	0	0.158177	0	0	0.08932	0.271376	0.114719	0.16143	0.184313	0.293516	0	0	0	0.204996
GRMZM2G031441	1.39496	1.04619	4.26349	1.68512	0.294903	2.77284	2.31953	0	0.161859	0	0	9.19265	0.965378	3.64067	0	1.16626	2.19032	2.68214	0.812795	0.832402	0.649379	0	1.54813	12.0273	3.98296	3.50101	0.502323	2.62049	2.41671	0.736032	0.697038	1.04419	2.50326	0	3.54134	2.45673	1.51301	2.38562	0	6.7502	0.700834	0	0.492247	0.885073	0.225155	0.62571	7.37348	2.364	1.16483
Zea_mays_newGene_3008	0	0.198762	0.255919	0.346918	0.039223	0.037538	0	0.065906	0	0.090646	0.236304	0.120486	0.407287	0.802583	0.684797	0.234881	0.23557	0.645001	0.362054	0.140628	0.1822	0.198332	0.095017	0.052927	0.146893	0.322457	0.242915	0.776524	0.40466	0.317271	0.322332	0.102326	0.37217	0.1019	0	0.074465	0.084058	0.49446	0	0.261974	0.287125	0.26126	0.490879	0.678175	1.0358	0.04079	0.074326	0.168255	0.304739
GRMZM2G020146	1.36467	1.954	3.46892	4.14315	4.18746	4.45788	1.33615	3.42197	1.28933	1.88145	1.50658	2.32259	1.11159	1.26975	1.17735	2.09031	2.5326	2.47871	4.66864	4.68521	4.79207	3.55721	2.56284	3.8982	1.01903	1.64654	1.30459	1.06441	0.98625	0.790513	2.51425	2.94342	2.69166	3.25775	3.17249	3.40048	2.96893	1.55521	3.25892	0.787737	1.6453	3.06794	0.992173	1.06547	1.95474	2.10593	3.28993	0.868221	5.98222
GRMZM2G020140	2.49802	2.22193	2.09528	11.0871	11.2908	11.5539	2.68269	5.14725	2.92447	3.68579	3.46542	3.65539	2.63192	4.15332	7.07714	2.47358	2.05441	3.04521	11.3834	8.08652	9.75878	4.74085	2.58693	3.38216	2.01296	4.37785	3.78835	3.16352	1.52887	3.24224	2.43528	3.80726	2.62682	10.6644	9.03555	9.16422	4.92973	5.99418	4.60466	2.12119	4.74505	7.64806	3.58992	2.4153	5.6273	2.63645	3.51094	2.39215	7.89382
GRMZM2G020142	5.02525	4.53193	6.08233	9.98463	18.0831	14.4735	5.629	6.67384	4.92215	6.26504	5.97317	6.33997	3.35021	7.48632	12.843	5.75481	4.50033	4.88242	11.319	13.7278	9.85312	7.31714	8.46815	5.54677	3.48265	8.2972	9.04165	6.33596	3.98516	4.31792	5.27251	5.31047	4.80563	11.9003	14.1135	11.3268	6.66056	9.0763	11.9741	6.63675	10.921	13.1905	6.66922	6.04738	7.26917	4.95889	6.66017	5.31697	12.3951
Zea_mays_newGene_3000	0	0	0	0	0	0.20996	0	0	0	0	0	0	0	0	0	0	0	0	0	0	0	0	0	0	0	0	0	0	0	0	0	0	0	0.051524	0.071638	0	0	0	0	0	0	0	0	0	0	0	0	0	0
Zea_mays_newGene_8054	11.45	12.7952	13.565	20.4526	20.5904	20.2694	13.2184	15.0606	11.6009	17.8392	16.5346	13.597	15.9282	14.3701	15.011	12.4531	15.8398	14.1331	15.6815	18.3017	11.7002	10.4232	16.7199	17.0603	10.9156	13.4595	15.3019	18.997	11.2784	13.6818	12.2563	15.1757	18.6901	16.3906	15.462	14.8008	13.9081	16.9473	16.0509	10.2881	15.3803	13.8841	12.7522	11.0035	19.1986	12.7316	15.9556	11.2401	16.3357
GRMZM2G020148	3.38343	0.782558	1.39723	1.35377	2.44238	3.07677	1.46574	4.0733	1.71644	7.76981	9.80898	2.01789	1.70727	1.51882	3.89044	1.64405	1.19028	1.45293	2.07075	1.43501	1.49169	6.45171	2.38162	2.0723	1.32715	7.09176	2.12517	1.02165	2.74187	1.91029	1.49223	1.66294	1.10199	1.37131	1.98933	3.94183	2.42512	2.7676	1.95538	2.77631	2.5379	18.5403	2.57928	2.98212	4.41119	2.20436	1.49848	2.63438	1.44665
Zea_mays_newGene_3005	0.376855	0.532397	0.424534	1.05204	4.46606	3.93649	0.648703	1.1029	1.06076	0.807578	1.87999	1.95312	0.304828	1.40579	1.51932	0.52724	0.660319	0.380879	1.22724	2.09761	1.29571	1.26941	0.432764	0.350142	1.23495	2.5203	1.29986	0.331912	0.635112	0.716745	0.518608	0.819603	0.370205	1.51422	2.38959	2.76564	0.230566	1.26573	3.60092	1.23594	2.03378	1.86312	1.17044	0.590594	2.32825	0.49962	0.317127	0.439864	1.46344
GRMZM2G085483	3.26167	1.90446	4.35817	6.6632	7.2675	8.53913	5.2228	6.74328	3.153	3.44088	3.44347	2.60989	1.01774	2.73517	3.9201	3.58191	3.30337	3.79798	5.04392	6.63521	3.74514	4.44998	2.9547	4.45224	2.33573	3.32104	3.81545	3.02675	1.24089	1.17733	3.39227	3.75331	2.96362	6.3244	7.43225	6.09673	3.18371	2.13247	1.75607	1.76856	3.05447	3.01938	2.403	1.8455	5.30916	3.87247	6.30744	3.2906	5.26057
Zea_mays_newGene_47876	0	0	0	0.061418	0	0	0	0	0.249164	0.1874	0.118449	0	0	0	0	0	0	0	0.330243	0	0	0.69782	0	0	0	0.09207	0	0	0	0	0	0	0	0.101865	0	0	0.051192	0.186019	0.07439	0	0.220517	0.272224	0.189996	0	0.091469	0	0	0	0
GRMZM2G126435	6.90878	8.00713	6.5487	20.139	25.3747	23.5728	6.00752	10.5285	5.84277	5.51301	4.82706	5.48141	17.1301	13.9159	19.8949	7.56059	9.23642	7.66085	23.8119	26.6862	23.7327	9.44674	8.95085	8.33385	3.70479	8.58397	5.87287	11.2127	7.787	10.7389	5.80409	7.21449	7.6946	15.1807	23.7713	15.5827	7.50869	7.21193	15.7715	6.00494	9.34784	10.6202	11.2741	9.55002	29.9034	7.75363	9.74489	5.31483	21.5254
Zea_mays_newGene_47874	0	0	0	0	0	0	0	0	0	0	0	0	0	0	0	0	0.091598	0	0	0	0	0	0	0	0	0	0	0	0	0	0	0	0	0	0	0	0.04792	0	0	0	0	0	0	0	0	0	0	0	0
Zea_mays_newGene_47875	0	0	0	0	0	0	0	0	0	0	0	0	0	0	0	0	0	0	0	0	0	0	0	0	0	0	0	0	0	0	0	0	0	0	0	0	0	0	0	0	0	0	0	0	0	0	0	0	0
Zea_mays_newGene_47872	0	0	0	0	0	0	0	0	0	0	0	0	0	0	0	0	0	0	0	0	0	0	0	0	0	0	0	0	0	0	0	0	0	0	0	0	0	0	0	0	0	0	0	0	0	0	0	0	0
Zea_mays_newGene_47873	0	0	0	0.533103	1.25275	1.15382	0.095222	0	0	0.048094	0	0	0	0	0	0	0	0	0.067119	0.326553	0.390017	0.034365	0.196572	0	0.024288	0.03815	0	0	0.034915	0	0	0	0.042544	0.807125	0.140274	0.103255	0	0.049506	0	0	0.048975	0.167126	0	0	0.046311	0	0	0	0.445826
Zea_mays_newGene_8582	0.182452	0	0	0.238714	0.184725	0	0	0.098605	0	0	0	0.090187	0	0.166185	0	0.103406	0	0	0.087756	0.266841	0.237574	0.069803	0.227895	0.040993	0	0	0.212467	0.576196	0.135163	0.185982	0.084228	0.081757	0.158331	0	0.723399	0.206768	0.070143	0	0	0.045323	0.238227	0.131229	0	0	0	0	0.142862	0	0.128921
Zea_mays_newGene_47871	0	0.097346	0.131524	0.978184	1.1046	0.834492	0.028224	0	0	0	0	0	0	0.023796	0	0.055742	0.042827	0.065518	0.686465	0.049623	0.066308	0	0.015716	0	0	0	0	0	0	0	0.035238	0.025968	0.078669	1.45174	0.392892	0.568806	0	0.01071	0	0	0	0	0	0	0	0.319531	0.64812	0.07578	0.241972
GRMZM2G109973	0	0	0	0	0	0	0	0	0	0	0	0	0	0	0	0	0	0	0	0	0	0	0	0	0.028995	0	0	0	0	0	0	0	0	0	0	0	0	0	0	0	0	0	0	0	0	0	0	0	0
GRMZM2G089106	10.5051	8.47235	6.78552	1.18878	0.445533	0.214266	5.51085	4.76058	11.8471	12.7674	16.0029	10.6617	6.48395	12.7462	8.00825	6.67596	5.90061	4.49305	0.321452	0.844593	0.831562	13.4382	11.4807	30.7679	17.7111	15.9862	11.6786	8.08527	4.50578	4.15436	5.14273	13.4639	14.2988	0.551944	1.79365	2.3096	10.6443	1.12566	7.6443	11.9154	16.0804	4.94732	16.1081	4.23016	3.94681	6.03516	3.97309	10.1133	0.438656
GRMZM2G109977	5.37806	4.70886	7.82215	12.8161	17.6229	14.3603	5.63588	8.12939	6.15452	9.07907	8.99101	8.02037	6.56535	9.64769	10.5456	7.31512	8.20815	8.183	11.9699	15.8413	9.37299	8.31686	8.73184	7.4771	4.81228	8.27696	8.72153	7.92815	4.58311	5.1062	8.32248	8.67801	6.98427	16.8006	13.0814	12.1946	6.05077	8.28815	8.29831	5.26512	9.29146	11.0339	8.32524	5.75638	11.0193	6.32773	9.35748	5.54972	11.103
GRMZM2G109976	8.75966	8.73516	8.26381	8.3034	3.13983	3.09233	5.36825	7.57056	1.76495	8.49265	11.8153	6.68947	7.84615	13.3258	6.38326	10.9866	11.1016	12.3426	12.749	5.48373	7.34189	4.0814	11.2862	14.2741	3.40235	4.89331	5.85147	12.7282	10.1297	9.06497	12.7475	6.19065	12.9045	7.08068	3.9699	4.64116	10.3561	10.3298	7.75939	3.81059	5.41637	6.27241	6.31534	11.7424	11.1824	8.05681	11.7354	8.66553	8.02807
GRMZM2G089102	0	0.077293	0	0.019566	0.165354	0.643166	0.083091	0.349457	0.019266	0	0	0	0.059072	0.20778	4.7446	0.016677	0.063265	0	0.457008	0	0.672663	2.24065	0.078674	0.445273	0	0.322415	0	0.076405	0.183927	0.059495	0	0.098691	0	0.034711	0.075856	0.120675	1.99947	0.670327	0.339664	0.132947	0.161223	3.61283	0.506274	0.033944	1.04215	0.00928	0.025376	0.063501	0.867943
GRMZM2G324705	0.359494	0.201844	0.297528	4.00398	3.69803	2.56152	0.556914	1.16178	0.53415	0.678148	0.640886	0.317778	5.21243	0.845861	1.98726	0.458814	0.344961	0.173542	2.19002	1.91349	0.868234	0.750301	0.372946	0.384566	0.238941	1.56282	0.255231	0.706376	1.42085	2.30851	0.434185	0.438925	0.285016	2.24061	1.88475	4.27371	0.284435	0.448812	1.30619	0.308686	0.472416	1.9222	3.16752	2.15735	13.16	0.60142	0.451658	0.652487	2.08781
GRMZM2G324703	0	0	0	0	0	0.166393	0	0	0	0	0	0	0	0	0	0	0.045008	0.045262	0.091677	0.466957	0.037848	0.041027	0.103595	0.151546	0	0	0	0	0	0	0	0.095677	0	2.97449	0	0	0.049586	0.067438	0	0.091436	0.043685	0.028465	0.052071	0	0.028524	0	0	0	0.052359
GRMZM2G701895	0	0	0	0.016105	0	0	0	0	0	0	0	0	0	0	0	0	0	0	0	0	0	0	0	0	0	0.149567	0	0	0	0	0	0	0	0	0	0	0	0	0	0	0	0	0	0	0	0	0	0	0.111064
AC196019.3_FG001	0	0	0	0	0	0	0	0	0	0	0	0	0	0	0	0	0	0	0	0	0	0	0	0	0	0	0	0	0	0	0	0	0	0	0	0	0	0	0	0	0	0	0	0	0	0	0	0	0
Zea_mays_newGene_40065	0	0	0	0	0	0	0	0	0	0	0.029269	0	0	0	0	0	0	0	0	0.094378	0	0	0	0	0	0.131612	0	0	0	0	0.058321	0.01596	0	0	0	0	0	0	0	0	0	0	0	0	0	0	0.052581	0	0
Zea_mays_newGene_40067	0.306523	0.129103	0.151669	0.367318	0.124593	0.693132	0.563407	0.203284	0.302706	0.161377	0.478894	1.08743	0.082977	0.243023	0.303358	0.242991	0.201064	0.106237	0.524694	0.26274	2.30753	0.9959	1.32362	0.197126	0.21884	0.580078	0.102501	0.036891	0.171519	0.191495	0.247071	0.082256	0.133048	0	0.069109	0.074259	1.22247	0.870965	0.741372	0.644905	0.035303	0.781348	0.336407	0.076815	1.22849	0.089834	0.08282	0.197368	0.35801
Zea_mays_newGene_40060	0	0	0	0	0	0	0	0	0	0	0	0	0	0	0	0	0	0	0	0.31	0	0	0	0	0	0	0	0	0	0	0	0	0	0.2715	0	0	0	0	0	0	0	0	0	0	0	0	0	0	0
Zea_mays_newGene_40061	0	0	0	0.060629	0	0	0	0	0	0	0	0	0	0	0	0	0	0.083158	0	0	0.132136	0	0	0	0	0	0	0	0	0.059578	0	0	0	0	0	0	0	0	0	0	0	0	0.14357	0	0.087677	0	0	0	0
GRMZM2G703944	0	0	0.022586	0	0.073471	0.036767	0	0	0	0	0	0.006225	0	0	0	0	0	0	0	0.10566	0.11621	0	0	0	0	0	0	0	0	0	0.019657	0	0	0	0	0	0	0	0.016811	0	0	0	0	0	0	0	0	0.011345	0
Zea_mays_newGene_40063	0	0.707126	0.436935	0.585241	0.394006	1.70601	0.361391	1.30048	0.141573	0.097456	1.11476	0.529741	0.895052	0.540412	2.33996	0.291272	0.353011	0.301843	0.94475	0.579018	1.13408	3.24523	0.774044	0.526799	0	1.86668	0.522272	0.369162	0.436483	0.869488	0.26022	0.06111	0.455511	0.352241	0.922247	0.535562	0.994349	2.23267	0.628396	1.1916	0.087627	2.1652	0.542428	0.709778	3.49924	0.343826	0.500116	0.495909	1.57261
GRMZM2G045431	0.824859	0.952321	0.587466	0.421672	0.598327	0.28167	0.428871	2.0259	0.695127	0.567454	0.258205	0.178971	0.373133	0.771601	0.579443	0.502991	0.403054	0.961742	0.155442	0.304634	0.155163	0.291403	0.701923	0.689653	0.0915	0.210063	0.2115	1.04578	0.193554	0.635681	0.556988	0.781645	0.384376	0.821248	0.332029	0.298404	0.43797	0.208739	1.06842	0.023153	0.101968	0.152155	4.63767	0.271937	1.80884	0.259288	0.724315	0.495135	0.217191
GRMZM2G171179	9.38991	8.92503	9.00117	10.7302	12.8624	12.0615	17.8526	20.9548	15.701	19.3133	14.944	15.9458	14.9189	17.8744	24.2794	11.9882	11.2487	12.362	11.7821	7.94753	9.85356	25.9976	16.6566	15.3579	9.49724	29.695	15.936	9.75548	8.61467	16.2927	12.0488	12.6354	14.2499	8.29401	7.18933	9.44218	16.2032	16.1443	18.3351	16.6081	27.5243	52.9506	18.9625	13.639	31.682	11.2636	11.2615	7.53565	8.24054
GRMZM2G077951	0	0	0	0	0	0	0	0	0	0	0	0	0	0	0	0	0	0	0	0	0	0	0	0	0	0	0	0	0	0	0	0	0	0	0	0	0	0	0	0	0	0	0	0	0	0	0	0	0
GRMZM2G075044	0	0	0	0	0	0	0	0	0	0	0	0	0	0	0	0	0	0	0	0	0	0	0	0	0	0	0	0	0	0	0	0	0	0	0	0	0	0	0	0	0	0	0	0	0	0	0	0	0
GRMZM2G045435	0.780989	0.946844	1.0293	1.91915	1.5697	1.07394	1.10071	0.494704	0.626694	1.58947	2.18295	0.983602	0.610651	0.997825	1.454	0.450304	0.788951	0.303514	1.51497	1.59699	0.744591	1.14501	1.12135	0.905244	0.809767	1.17571	1.61907	1.5448	1.57713	0.884921	1.01839	0.929208	1.16896	2.7663	1.66048	1.13292	0.635104	1.16202	0.952401	0.908427	1.72219	1.84164	1.31749	1.29538	1.73729	0.921136	0.933861	1.11624	1.10117
GRMZM5G808847	0.078892	0	0	0	0	0	0.057899	0	0	0.1554	0	0	0	0	0	0.280069	0	0	0	0	0	0.174831	0	0	0	0	0	0	0	0	0	0	0	0.098212	0	0	0	0	0	0	0	0	0	0	0	0	0	0	0
GRMZM2G126691	7.03817	7.64008	6.11214	13.4716	20.959	13.6573	8.61267	8.55033	5.88418	15.2065	13.8244	12.0215	10.1573	13.9883	13.8578	8.47976	8.90366	8.07812	15.1689	13.2702	9.19954	12.6758	10.2037	9.11493	8.84735	11.3301	16.3194	14.9745	7.68967	8.95838	9.78811	7.50932	9.04246	17.3756	12.1679	11.9447	9.02907	16.8021	8.7658	7.22731	15.1255	16.2696	10.2176	12.546	12.8236	7.82167	8.96069	7.10604	11.8084
GRMZM2G509030	0.177618	0	0	0	0	0	0.15837	0	0	0	0	0	0	0	0	0	0	0	0	0	0	0	0	0	0	0	0	0	0	0	0	0	0	0	0	0	0	0	0	0	0	0.280725	0.12141	0	0	0	0	0	0
Zea_mays_newGene_33829	0	0	0	0	0	0	0	0	0	0	0	0	0	0	0	0	0	0	0	0	0	0	0.122935	0	0	0	0	0	0	0	0	0	0	0	0	0	0	0.088107	0	0	0	0	0	0	0	0	0	0	0
GRMZM5G828362	0.09137	0.479556	0.252057	0.184752	0.556878	0.343164	0	0.181684	0.161771	0	0.193233	0.548142	0.156208	0.077428	0.062712	0.263161	0	0	0.057059	0.037328	0.249377	0.016553	0	0	0	0	0.134389	0.054244	0.150737	0	0.045132	0	0.111364	0.231905	0.790095	0.028301	0	0.27288	0.506256	0.30375	0	0.499236	0.154551	0	0.027791	0.157623	0	0.124583	0
Zea_mays_newGene_40047	0.21635	0.479398	0.571551	0.752402	0.564408	1.19398	0.584762	0.552909	1.08528	1.45635	0.51138	0.582928	0.494227	0.477627	1.74523	0.222148	0.561374	0.585208	0.284811	0.455727	0.781891	2.11272	0.251727	0.633535	0.688688	0.731103	0.572533	0.356316	0.273014	0.224099	0.285761	0.654571	0.232481	0.356756	0.293815	0.32659	0.436517	0.45101	0.710572	0.386831	0.943998	0.904541	0.723165	0.552903	0.210358	0.315634	0.352253	0.166341	0.176828
GRMZM2G104505	12.1803	12.3337	15.5139	33.4288	42.2	50.6772	16.5339	20.4766	19.9496	22.8664	14.6655	16.7399	16.5448	21.594	36.5878	9.31308	11.2052	10.8217	30.4868	30.4129	28.9099	22.8427	20.304	17.4008	10.4599	20.655	20.469	24.7236	14.4795	16.9758	10.3788	14.4644	11.0936	30.7389	36.5441	37.3938	19.4504	23.9367	23.763	12.7344	32.1417	29.2926	29.0156	26.7719	16.7022	14.1706	11.3553	13.4795	30.1989
GRMZM2G134502	0.906883	0.481198	0.975805	3.0306	1.63434	2.37632	2.88028	2.22955	1.39746	2.87988	1.39009	1.60327	2.32389	1.74034	7.96846	0.700633	0.881227	1.60282	2.91535	2.36278	2.45781	8.89015	1.28347	4.22215	0.868753	3.45374	1.16322	1.24154	1.01892	1.87953	0.673792	1.10856	1.04417	4.08606	1.0988	2.35866	4.0813	3.04457	3.12958	2.21523	2.77638	1.68808	3.19486	1.62107	3.02646	1.0686	0.962388	1.26332	2.08478
GRMZM2G130686	0.176345	0.090512	0.059648	0.357634	0.76774	0.498477	0.130349	0.077284	0.041402	0.379556	0.084111	0.12399	0.051932	0.385022	0.218554	0.147672	0.053695	0.170789	0.368774	0.371647	0.27615	0.326097	0.085316	0.155959	0.177939	0.266115	0.207662	0.648957	0.328789	0.218804	0.174723	0.082555	0.100247	0.44478	0.31592	0.262546	0.190486	0.208897	0.196173	0.167634	0.32878	0.411293	0.324746	0.102959	0.118217	0.168257	0.032129	0.017943	0.200729
GRMZM2G134508	0.426712	0.473916	1.02196	4.49055	3.40718	2.14896	0.934583	1.46636	0.63637	0.864591	0.993336	1.13925	0.931834	1.2619	1.52367	0.522077	0.963051	1.0829	3.98599	2.81947	2.75308	0.892111	1.35042	0.644196	0.298428	1.21622	0.768357	0.757255	0.467261	0.450661	1.23048	1.09431	1.28507	2.94672	2.89909	2.19456	0.713037	0.869547	1.04968	0.492017	1.61985	1.7903	0.727938	0.61433	2.53135	0.870914	1.28717	0.781473	2.81059
Zea_mays_newGene_18482	0	0	0	0	0	0	0	0	0	0	0	0	0	0	0	0	0	0	0	0	0	0	0	0	0	0	0	0	0	0	0	0	0	0	0	0	0	0	0	0	0	0	0	0	0	0	0	0	0
GRMZM2G045387	0	0.028109	0	0	0	0	0	0	0	0	0	0	0	0	0	0	0	0	0	0	0.120682	0	0	0	0	0	0	0	0	0	0	0	0	0	0	0	0	0	0	0	0	0	0	0	0	0	0	0	0
GRMZM2G090657	0	0	0	0.038435	0	0	0	0	0	0	0.025719	0	0.011874	0	0	0.049688	0	0	0	0.058011	0	0.010405	0	0	0	0.014886	0	0	0	0	0.046403	0	0	0.065414	0.04967	0	0	0	0.050204	0	0	0	0	0	0	0	0	0	0
Zea_mays_newGene_2759	0	0	0.148802	0	0	0	0	0	0	0	0	0	0	0	0	0	0	0.065323	0	0	0	0	0	0	0	0	0	0	0	0	0	0	0	0	0	0	0.03987	0	0	0	0	0	0	0	0	0	0	0	0
GRMZM2G005977	0.102201	0	0.163012	0	0.051402	0	0	0.048435	0	0.396938	0.288501	0	0	0	0	0	0.018779	0	0	0	0	0	0	0	0	0	0	0	0	0	0	0.029849	0	0	0	0	0	0	0	0	0	0	0	0	0	0.065588	0	0	0.225995
GRMZM2G140527	0	0	0	0	0	0	0	0	0	0	0	0	0	0	0	0	0	0	0	0	0	0	0	0	0	0	0	0	0	0	0	0	0	0	0	0	0	0	0	0	0	0	0	0	0	0	0	0	0
Zea_mays_newGene_20561	0	0	0	0	0	0	0	0	0	0	0	0	0	0	0	0	0	0	0	0	0	0	0	0	0	0	0	0	0	0	0	0	0	0.293878	0	0	0	0	0	0	0	0	0	0	0	0	0	0	0
GRMZM2G140524	3.37636	3.21598	4.5474	8.29702	8.43025	4.69209	3.33941	5.07224	3.53033	3.80474	4.86586	3.51483	4.34327	5.49983	5.25696	5.07558	5.4165	5.84346	6.52853	7.08544	5.11117	3.73025	5.12248	5.8113	2.68346	3.95254	4.00662	4.9384	4.00589	4.05784	5.10076	4.00431	5.59302	8.01503	5.56698	4.68881	3.68526	5.43653	5.78896	2.74277	3.44756	5.27525	3.73398	3.85699	7.06255	5.16006	6.33938	4.34302	7.75733
Zea_mays_newGene_2753	0.069882	0.218658	0.179921	0.879501	0.291593	0.240488	0.03253	0.023235	0	0	0	0.048035	0.449618	0.258258	0.128086	0.107603	0.15253	0.088021	0.508017	0.446581	1.0661	0.023962	0.153402	0.071766	0.060292	0.113012	0.304034	0.149191	0.202418	0.267505	0.076556	0.072233	0.113887	1.03168	0.736631	0.565919	0.130159	0.274332	0.118879	0.14316	0.160334	0.044657	0.18934	0.324275	0.239409	0.074557	0.087376	0.057134	0.681492
GRMZM2G104501	27.0427	25.935	16.8877	15.9272	9.28245	7.84247	39.7331	17.7654	28.0171	23.4901	17.6597	29.05	27.9845	25.9133	19.4904	30.9092	22.3578	15.0202	9.35979	10.9182	7.1403	13.511	24.8158	20.0706	42.0073	26.1344	34.5964	33.8115	29.8784	27.3905	25.8903	24.621	21.2913	7.7095	10.5929	17.3012	20.8242	25.6638	19.0675	29.9087	24.8952	9.21968	31.1112	34.0119	21.6797	24.9626	16.2424	32.8308	16.5861
GRMZM2G024561	0.194911	0.647153	0.742663	4.33559	3.00053	2.08912	0.364866	0.485256	0.155583	0.201579	0.350038	0.225662	1.41043	0.35367	0.254088	0.487889	0.280281	0.338108	1.04197	2.86698	1.0479	0.363757	0.470256	0.243373	0.30029	0.303967	0.300436	0	0.4556	0.554735	0.24674	0.363723	0.486883	3.61394	0.635737	1.96939	0.675661	0.112075	0.690564	0.338398	0.361287	0.979659	0.429013	0.968291	2.0456	0.381578	0.539433	0.518864	1.5425
GRMZM2G159295	11.0175	15.2597	17.0985	55.1711	80.3736	55.4818	20.7685	38.9608	18.2829	20.2609	11.298	15.6075	9.36225	31.1939	29.0243	12.7611	13.7445	18.747	52.2751	54.0747	47.6559	30.7602	33.7528	20.5225	5.90371	15.1809	18.0591	22.5873	8.97947	12.6523	15.8784	19.1697	18.5128	85.8752	75.4384	51.4822	20.0963	31.6918	28.2349	8.65294	21.1848	33.3795	21.94	15.83	21.2276	11.657	17.7686	7.88362	64.3069
Zea_mays_newGene_2755	0.06365	0.117062	0	0.197592	0.159902	0	0.127234	0	0	0	0	0.018369	0	0.02293	0.053342	0	0	0.137048	0.093731	0.149114	0.264488	0	0	0	0	0.035969	0	0	0.070699	0	0	0	0	0.377133	0.366272	0.121117	0	0	0	0.048261	0.281461	0.060618	0.210704	0.029923	0.201065	0	0	0	0.321354
AC186195.4_FG001	0	0.053632	0	0	0	0	0	0.070225	0	0.205008	0.027462	0	0	0.019791	0	0.051547	0.058946	0	0.027673	0	0.073789	0	0	0	0.024129	0	0	0	0	0	0.018876	0	0.064852	0	0	0	0.057068	0.021417	0	0.076588	0.070318	0.105398	0.008121	0.082897	0	0	0.029939	0	0
GRMZM2G007530	0	0	0	0	0	0	0	0	0	0	0	0	0	0	0	0	0	0	0	0	0	0	0	0	0	0	0	0	0	0	0	0	0	0	0	0	0	0	0	0	0	0	0	0	0	0	0	0	0
Zea_mays_newGene_44528	0	0	0	0	0	0.430692	0	0	0	0	0	0	0	0	0	0	0	0	0	0	0	0	0	0	0	0	0	0	0	0	0	0	0	0.056246	0	0	0	0	0	0	0	0	0	0	0	0	0	0	0
Zea_mays_newGene_44524	0.443474	0.872277	0.403575	0.245059	0.790236	0.186114	0.356606	0.189389	0.070254	0.173446	0.307361	0.211878	0.221473	1.12397	0.200982	0.464487	0.699246	0.618927	0.171435	0.610031	0.388197	0.060616	1.1602	0.289386	0.182485	0.185177	1.81402	0.351445	0.10227	0.191506	0.32454	1.02755	0.819703	8.4759	0.900717	0.204272	0.03517	0.536642	0.31091	0.223555	1.2493	0.254683	0.695507	0.685829	0.340407	0.281825	0.589445	0.220235	0.282563
GRMZM2G082906	11.6926	9.0584	11.1711	25.9026	20.369	13.1232	17.8605	12.8046	17.3354	13.7636	17.3871	15.8832	14.9705	17.4981	13.8654	10.4071	11.5116	10.0728	14.3741	20.8395	9.5749	13.9495	16.8944	17.4095	14.8532	17.0608	18.3442	16.4304	23.2046	16.4293	12.7124	12.0079	10.2782	26.4856	20.4722	21.1214	19.4318	22.4292	8.11565	13.6797	12.4561	21.7219	12.2751	12.524	22.2939	10.4844	10.22	13.9135	17.9495
GRMZM2G131487	6.25208	8.42591	5.97448	12.0917	15.2371	14.524	7.21166	12.4286	9.77696	9.04299	7.8263	6.71096	8.32344	9.36511	11.9484	7.09779	7.21592	7.00917	11.0318	11.3229	13.5184	9.22872	11.3084	8.43368	6.57213	7.9708	7.55952	8.99937	5.03928	6.91657	7.18311	8.03332	8.22851	11.7048	15.8631	11.9378	7.44912	8.20638	16.0543	7.42358	10.1044	10.1338	8.6821	5.83897	9.22136	7.55607	8.02553	5.40351	10.6484
GRMZM2G037725	3.30257	3.81017	4.81469	14.1039	13.8508	7.40288	5.51206	7.22443	5.62859	5.60858	6.02911	5.30626	7.63096	6.91422	7.92038	4.09386	4.03685	4.67622	9.97058	11.2491	6.78627	6.46163	5.55492	4.22527	4.4429	6.49974	6.80718	5.16071	5.12903	7.02525	4.76055	5.05003	5.33183	15.6557	10.8639	10.7054	4.3701	6.80764	5.86783	3.98627	6.22283	7.70824	8.20106	6.51879	10.125	4.50071	4.35028	3.78129	9.44483
GRMZM2G560440	0	0	0	0.105774	0.266482	0.044038	0	0	0	0	0	0	0.082194	0	0	0	0	0	0.104791	0.014621	0.027172	0.052144	0	0.11818	0	0.07149	0	0.010991	0	0.089113	0	0	0	0.066821	0.054627	0.024267	0.052767	0	0.027554	0	0	0.038782	0.032347	0	0	0.069455	0	0	0.067139
GRMZM2G163514	11.0721	9.64667	12.0516	29.4484	38.3771	30.6382	19.4928	13.572	18.8557	0.203892	0	17.0668	18.8462	15.7364	34.933	10.0536	10.7251	10.2225	18.8994	24.1423	13.6749	30.4209	15.731	11.832	20.8127	26.1816	28.9454	12.9138	11.3978	17.3598	10.4865	15.8754	11.5986	0	29.497	27.216	12.9668	18.9748	18.9389	16.9039	30.5069	28.9355	24.4429	16.9574	21.7072	12.7784	11.8362	12.7855	25.7895
GRMZM2G435248	0	0	0.542701	0	0.068165	0.02385	0.451405	0.522995	0	1.62719	1.27328	1.59623	0.525912	2.88596	1.88741	0	0.435876	0.381904	0	0	0.061066	0.281037	1.9232	0	0.585181	0.79019	1.68207	2.20906	0	0.390049	0.888556	1.15637	1.39016	0.06573	0	0	0.767893	0.829546	0.680611	0.471998	0	2.92694	0	0.779966	0.611294	0.996612	1.3768	1.21584	0.068443
Zea_mays_newGene_20560	0	0	0	0.17166	0	0	0	0	0	0	0	0	0	0	0	0	0	0	0	0	0	0	0	0	0	0	0	0	0	0	0	0	0	0	0	0	0	0	0	0	0	0	0	0	0	0	0	0	0
GRMZM2G130358	429.355	429.37	589.35	484.031	267.97	315.012	528.06	414.415	444.816	266.299	215.209	415.66	624.43	208.942	103.655	609.308	496.686	512.761	230.315	487.432	226.075	99.8518	408.01	386.628	308.129	239.33	365.416	121.395	315.086	584.975	647.958	658.503	585.701	415.183	408.064	465.259	267.025	279.571	167.939	269.457	242.644	139.379	340.299	196.246	546.84	461.038	658.327	356.405	575.974
GRMZM2G005000	0.737735	0.223184	0.461264	3.90539	4.69522	2.32087	0.490702	0.949722	0.565405	0.704266	0.783363	0.764655	0.456489	0.877374	0.294535	0.419391	0.29323	0.517199	3.13973	3.02758	1.86571	0.527923	0.352282	0.610562	0.225625	0.81296	0.657504	0.502031	0.099987	0.356062	0.546516	0.443501	0.551679	4.18073	2.82848	3.49881	0.509142	0.619283	0.992215	0.737815	0.598944	0.888693	0.882236	0.315993	1.30366	0.71193	0.40018	0.678233	1.97734
GRMZM2G130356	16.9504	20.6511	19.8479	10.618	15.5333	9.0214	17.4625	16.7672	15.3631	16.9446	19.7676	19.096	8.89621	19.576	13.5749	19.4286	18.0237	17.5342	10.9309	12.3784	8.01942	15.7124	25.3985	14.8961	21.3402	15.6903	28.8663	9.76897	13.6205	9.94446	20.7732	22.2933	21.5722	11.2793	12.7283	9.68343	12.8281	18.1586	25.4074	16.2239	18.0876	16.7218	14.8102	13.8734	11.0469	13.5162	18.3776	13.7947	9.11519
GRMZM5G854625	1.38676	0.511695	1.84859	0.283546	0.375196	0.862504	0.878958	0.717839	2.43766	3.10015	1.72029	1.35769	0.269825	0.683287	0.839508	1.37777	0.547406	0.374336	0.414162	0	0.270946	1.01305	1.28798	0.348468	2.30343	3.33679	1.68262	0.753475	0	0.47598	1.03731	0.722859	0.864244	2.00674	0.857471	0.462393	0.515724	2.59358	0.25022	2.94674	1.84925	3.27299	0.662998	0.840639	0.314517	0.709922	1.0246	0.317585	0.525734
GRMZM2G000071	0	0	0	0	0	0	0	0	0	0	0	0	0	0	0	0	0	0	3.36625	0	0	0	0	0	0	0	0	6.39905	0	0	0	0	0	0	0	0	0	0	0	0	0	0	0	0	0	0	0	0	0
GRMZM2G000076	0.279573	0.865922	1.10243	1.02868	1.6508	0.413952	1.12084	1.2543	0.93657	2.18184	1.48068	0.848651	1.07206	1.93744	1.10876	0.876369	0.965806	1.0988	0.901351	0.870763	0.639424	0.573479	1.60637	1.06394	0.49237	0.809757	1.6855	0.966106	1.38809	1.39844	0.926948	0.852401	1.21046	1.63289	1.76289	0.944476	0.5694	1.11873	1.11778	0.637468	1.55567	1.62527	2.06164	1.92957	1.18706	0.680861	1.07339	0.616237	0.570855
GRMZM5G863596	16.9001	20.2706	18.1122	50.118	62.5128	56.3448	16.403	14.4364	14.0889	15.5123	14.4881	16.3988	32.7667	25.5132	19.9284	16.7208	16.6412	14.683	57.7634	73.7623	67.0146	13.5277	15.3459	16.7557	8.7634	13.2315	11.9758	25.0077	33.4194	35.2678	17.5346	15.1188	14.184	60.9977	77.5609	66.6844	17.5329	10.1141	23.0054	14.7743	10.5414	9.6998	28.0405	30.4368	28.5464	10.8911	12.3434	10.7222	70.5346
GRMZM2G130351	0	0	0	0.864257	0.961661	0.362213	0.30565	0.291513	0	0	0	0	0.107398	0.172624	0	0	0	0	0.868176	0	0.094677	0.079688	0.065638	0	0	0.052988	0	0	0	0	0.092206	0	0	0.145856	0.574232	0.304027	0	0	0	0.119965	0	0.071002	0	0	0	0	0	0	0
GRMZM2G083367	9.06067	8.25503	10.0028	5.39758	4.97389	6.10268	6.74803	9.24713	6.32448	4.42535	5.12295	6.47242	7.14615	9.89657	6.96309	8.32353	8.30175	9.9904	7.13415	4.5865	6.08275	5.93337	8.54227	8.76594	4.12641	5.29205	6.23554	10.1832	9.02984	6.72327	9.53172	7.82461	7.84433	5.51548	4.04075	5.19839	10.9084	8.94185	9.95593	5.12257	7.46908	5.65794	5.51567	8.31627	9.13924	9.29604	6.7842	7.50288	6.00256
GRMZM2G138161	0.829499	0.825962	0.952332	1.7217	3.02626	1.5276	0.822646	1.0101	0.735923	1.5541	1.33868	0.951334	1.50531	1.17179	1.44137	0.980414	0.849016	0.830625	3.54059	2.79977	1.95614	2.81208	0.833977	1.05834	0.780113	0.809168	1.16773	1.81037	1.12868	1.00865	1.15801	0.888592	0.892779	3.29595	2.06155	1.65936	2.01027	1.24377	1.72639	0.64319	1.46761	1.44747	1.3438	1.08732	2.59989	0.798212	0.960163	0.743084	1.92
GRMZM2G083364	0.077265	0.576263	0.10601	0.007664	0.076329	0.031511	0.046743	0.060946	0.025042	0.219488	0.134598	0	0	0.007756	0.074615	0	0.068672	0	0.055593	0	0.153067	0.007858	0.023456	0.023544	0.012848	0.008719	0	0	0.007092	0	0.046387	0.051539	0.042747	0.017009	0.152442	0	0.034324	0	0.281763	0.199605	0.154682	0.045787	0.022094	0.01852	0.009534	0.020378	0.088185	0	0.032755
GRMZM2G106906	21.0749	17.6903	21.4283	71.8914	74.1304	72.9292	39.553	43.6255	52.4926	44.0647	40.4322	34.2017	32.8006	35.0486	61.4617	21.1735	20.6036	21.8439	56.092	49.7329	48.2934	60.0336	30.8168	33.1291	22.2258	55.4362	31.7994	31.3177	24.4752	30.301	23.1353	26.359	23.7472	51.8067	52.2003	61.5064	40.4259	46.8781	34.1132	35.3699	61.7719	77.7306	38.1862	28.2109	39.0804	23.1504	25.1496	20.6073	39.3901
GRMZM2G099758	3.6345	4.09504	3.81719	8.1934	8.66626	7.29225	4.6837	5.56693	3.87768	4.21227	3.0777	3.25953	4.86595	4.82257	6.6735	4.30997	5.11285	5.33252	11.0889	6.04047	6.78295	5.76731	5.54141	4.31412	2.34772	2.94054	3.26555	7.33767	3.53814	3.4248	4.33113	4.84176	4.65991	11.1095	6.28979	4.56091	3.83018	4.78401	7.13	2.20887	3.46204	2.99439	2.96054	3.09155	7.19414	5.61872	6.11347	4.97612	9.39504
AC197274.4_FG010	0	0	0	0	0	0	0	0	0	0	0	0	0	0	0	0	0	0	0	0	0.011697	0	0	0	0	0.019378	0	0	0	0.021549	0.004413	0	0	0.278539	0	0	0	0.015606	0.041952	0	0.160819	0.131457	0	0	0	0	0	0.006256	0
GRMZM2G099754	0.397284	0.133981	0.582502	2.55781	1.88078	1.81701	0.601825	1.18528	0.410897	1.63149	2.31168	0.413166	1.22133	0.338755	1.42577	0.339991	0.572344	0.233242	1.8018	2.1049	0.966734	1.83582	0.246184	0.375253	0.068688	0.690313	0.379849	0.301288	0.485312	1.218	0.23292	0.717446	0.46998	3.33207	1.62072	1.93513	0.220648	0.347148	1.22993	0.369426	0.227155	1.61029	1.56185	0.581643	6.57249	0.394789	0.487413	0.201769	1.25392
GRMZM2G143955	6.73284	10.0659	8.82346	26.8063	28.2031	26.6599	11.6302	22.3902	13.6003	11.8943	12.1288	7.22313	24.4087	15.2821	25.0882	7.43146	8.78409	7.85138	28.9045	33.7036	28.4924	15.5537	9.42583	12.7337	4.88965	19.6284	6.32758	12.503	12.4577	19.3079	5.70329	7.99053	7.76783	21.9102	23.5254	20.6515	11.6736	9.74466	27.4538	12.2893	11.6803	16.8756	26.7549	24.912	28.3869	10.2876	7.84075	8.33129	22.8601
AC218152.3_FG005	0	0	0	0	0	0	0	0	0	0	0	0	0	0	0	0	0	0	0	0	0	0	0	0	0	0	0	0	0	0	0	0	0	0	0	0	0	0	0	0	0	0	0	0	0	0	0	0	0
GRMZM2G175218	8.9082	10.6268	11.2059	7.8639	10.1198	7.62472	10.4275	15.1739	9.41214	8.45763	8.82282	10.4059	4.5685	7.67793	6.5411	10.8319	9.65772	10.1418	7.74184	9.45887	6.15123	15.9679	13.0437	12.7203	9.56497	9.88637	11.8261	7.86184	6.76541	6.05818	11.7824	11.4883	12.8126	7.2568	8.4804	6.41678	9.53545	11.702	18.7863	9.51831	11.2202	11.0326	7.55693	9.53195	4.23436	10.1523	11.1461	8.17004	7.08865
GRMZM2G118809	0.086268	0.318397	0.29976	33.583	30.4921	34.6383	5.6092	4.22134	3.95037	5.67555	0.49332	0.916431	2.79382	2.56007	0.755406	0.152185	0.184756	0.139883	15.5628	4.86545	3.68298	2.0454	0.754799	0.753813	0.814951	0.250625	0.389059	0.018062	0.11737	0.860973	0.097961	0.394402	0.204483	1.87812	41.394	14.8918	0.625681	5.91336	0.270958	0.291241	1.14453	9.18362	0.191223	0.584466	0.393602	0.941682	2.4486	0.091343	3.88207
GRMZM2G149556	90.7243	78.9833	101.105	160.865	196.695	160.652	111.261	195.523	94.4266	124.136	55.4975	134.507	116.166	92.8342	108.218	88.6225	98.793	114.491	106.024	198.663	283.668	341.249	129.012	142.307	55.1761	157.963	156.122	84.6752	73.2568	130.224	82.58	97.6445	113.052	116.129	271.788	203.356	231.642	221.408	75.93	84.3302	272.429	196.402	109.178	102.379	353.99	84.3609	146.458	78.2214	169.296
GRMZM2G087625	0.143872	0	0.133336	10.6966	21.9206	28.8234	1.33088	1.35579	0.604134	3.15639	0.962715	1.63726	1.08047	3.05809	2.51627	0	0.016256	0.02776	20.6897	5.79392	4.64966	1.31595	0.409005	2.14961	0.17932	0.337272	0.279147	1.95298	0.152013	0.645754	0.38314	0.136921	0	0.951483	12.7499	14.1895	0.961626	1.56346	0.397867	0.698063	3.99281	0.938052	0.317984	0.251064	0.904515	0.061645	0.0765	0.023215	1.45889
Zea_mays_newGene_10890	0	0	0	0	0	0	0	0	0	0	0	0	0	0	0	0	0	0	0	0	0.011928	0	0	0	0	0	0	0	0	0	0	0	0	0	0	0	0	0	0	0	0	0	0	0	0	0	0	0	0
GRMZM2G032807	11.0563	21.7947	43.8224	11.8739	19.2593	14.3637	34.9994	116.281	49.9841	33.5917	6.12684	6.63897	3.24859	3.69457	3.0194	6.98257	12.708	26.0931	10.8848	9.09382	7.85937	52.9293	40.8743	103.727	3.13374	14.4666	8.19792	6.91715	5.21446	5.77728	12.0859	28.4365	25.8202	24.1721	15.7952	13.7502	17.3393	12.5525	105.123	5.67037	28.7839	16.8522	6.71605	4.11442	1.63377	8.63793	22.6847	4.82577	8.51991
Zea_mays_newGene_32442	0	0	0	0.070044	0.023202	0.164607	0	0	0	0	0	0	0	0	0	0	0	0	0	0.051775	0.150033	0	0	0	0	0	0	0	0	0	0	0	0	0.102786	0.09206	0	0	0	0	0	0	0	0	0	0	0	0	0	0.032873
AC206610.4_FG005	0	0	0	0	0	0	0	0	0	0	0	0	0	0	0	0	0	0	0	0	0	0	0	0	0	0	0	0	0	0	0	0	0	0	0	0	0	0	0	0	0	0	0	0	0	0	0	0	0
AC206610.4_FG004	0	0	0	0	0	0	0	0	0	0	0	0	0	0	0	0	0	0	0	0	0	0	0	0	0	0	0	0	0	0	0	0	0	0	0	0	0	0	0	0	0	0	0	0	0	0	0	0	0
Zea_mays_newGene_10899	0	0	0	0	0	0	0	0	0	0	0	0	0	0	0	0	0	0	0	0	0	0	0	0	0	0	0	0	0	0	0	0	0	0	0	0	0	0	0	0	0	0	0	0	0.80698	0	0	0	0
GRMZM2G087628	1.44864	1.28438	1.54572	23.656	20.1408	16.5065	3.83202	5.19487	2.94457	2.90403	2.6744	3.09201	14.1747	4.07366	4.55558	2.67032	2.8829	2.19884	19.9664	24.4901	13.6944	4.00658	4.3492	2.23927	2.04343	3.88135	2.32826	4.67195	3.58415	8.70191	2.87066	2.67698	2.01757	28.6255	21.533	17.129	3.09337	4.71894	5.07545	2.85563	3.04691	4.2151	8.3533	4.72291	19.0069	4.23904	2.91952	3.99271	27.1507
AC208445.3_FG006	0	0	0	0	0	0	0	0	0	0	0	0	0	0	0	0	0	0	0	0	0	0	0	0	0	0	0	0	0	0	0	0	0	0	0	0	0	0	0	0	0	0	0	0	0	0	0	0	0
GRMZM2G357688	0	0	0	0	0	0	0	0	0	0	0	0	0	0	0	0	0	0	0	0	0	0	0	0	0	0	0	0	0	0	0	0	0	0	0	0	0	0	0	0	0	0	0	0	0	0	0	0	0
AC208445.3_FG001	0	0	0	0	0	0	0	0	0	0	0	0	0	0	0	0	0	0	0	0	0	0	0	0	0	0	0	0	0	0	0	0	0	0	0	0	0	0	0	0	0	0	0	0	0	0	0	0	0
Zea_mays_newGene_24895	0	0	0	0	0	0	0	0	0	0	0	0	0	0	0	0	0	0	0	0	0	0	0	0	0	0	0	0	0	0	0	0	0	0	0	0	0	0	0	0	0	0	0	0	0	0	0	0	0
GRMZM2G414460	0.180226	0.25185	0.32778	5.64869	7.97966	4.32048	0.859066	0.61564	0.466904	1.15991	0.582233	0.503457	0.328724	0.613789	1.09162	0.104295	0.295561	0.333093	4.45588	5.80111	3.63728	0.777174	0.590592	0.554965	0.15147	0.292358	0.658019	0.297388	0.218214	0.229645	0.379525	0.46575	0.549315	4.80576	3.54577	3.8178	0.136089	0.674521	0.475351	0.310895	1.14707	1.06996	0.358461	0.270467	0.501042	0.430071	0.401024	0.04635	5.09723
Zea_mays_newGene_24898	0	0.23978	0.416734	0	0	0	0	0.084135	0	0	0	0	0	0	0	0.123077	0.123487	0.119097	0	0	0	0	0	0.472881	0	0	0	0	0	0	0	0.31111	0.089039	0	0	0	0	0	0	0	0	0	0	0	0	0.079185	0.483254	0	0
GRMZM2G357683	0.408206	0.191258	0.195434	0.455575	0.840944	0.272003	0.156583	0.208228	0.225533	0.352996	0.211627	0.292496	0.40107	0.425451	0.475018	0.387856	0.314592	0.352798	0.542778	0.683326	0.469432	0.243566	0.282399	0.311284	0.188519	0.634078	0.256512	0.269551	0.180042	0.218671	0.224785	0.176569	0.203242	0.269352	0.489799	0.527475	0.140216	0.343827	0.303568	0.160306	0.969616	1.11032	0.338028	0.386275	1.23862	0.205007	0.314093	0.173669	0.566371
AC188757.4_FG004	0	0	0	0.013802	0	0	0	0.059247	0	0	0	0	0.012325	0.027377	0	0	0.021898	0	0.031426	0.040552	0	0	0	0	0	0.012562	0	0	0.048192	0	0	0	0	0.036997	0	0	0	0	0.044673	0.009249	0.197651	0	0	0	0	0.050999	0	0.014385	0
GRMZM2G146209	0	0	0	0	0	0	0	0	0	0	0	0	0	0	0	0	0	0	0	0	0	0	0	0	0	0	0	0	0	0	0	0	0	0	0	0	0	0	0	0	0	0	0	0	0	0	0	0	0
AC214267.3_FG010	0	0.101345	0.136291	0.020879	0.077957	0	0	0	0	0	0	0.031349	0.037215	0	0	0.017558	0.115884	0.135385	0	0	0.366918	0	0.049795	0	0	0	0	0.087553	0	0.03504	0.038406	0	0.157809	0.01992	0.043368	0.030533	0	0	0	0	0	0	0.066151	0	0.023289	0.037051	0.145123	0	0
Zea_mays_newGene_29917	0	0	0	0	0	0	0	0	0	0.025506	0	0	0	0	0	0	0	0	0	0	0	0	0	0	0	0	0	0	0	0	0	0	0	0	0	0	0	0	0	0	0	0	0	0	0	0	0	0	0
GRMZM2G146207	0.180538	0.319536	0.430274	3.53442	3.51705	3.82497	0.402188	1.04961	0.479561	0.358878	0.269915	0.520932	0.412533	1.12634	1.11791	0.619779	0.422217	1.01133	3.81434	2.46208	2.65056	0.919664	0.723742	0.220296	0.201087	0.33241	0.345162	0.783029	0.290353	0.420574	0.382918	0.389424	0.516108	2.94529	2.52517	1.68131	0.667193	0.538044	0.957454	0.468859	1.14459	0.953865	0.651934	0.329756	2.17458	0.724275	0.749425	0.407066	2.1819
GRMZM2G146200	0	0	0	0	0	0	0	0	0	0	0	0	0	0	0	0	0	0	0	0	0	0	0	0	0	0	0	0	0	0	0	0	0	0	0	0	0	0	0	0	0	0	0	0	0	0	0	0	0
GRMZM6G909257	1.338	2.73727	2.40764	2.5944	3.15065	1.9373	2.89444	3.4392	1.01069	4.24162	3.82893	2.09216	1.81083	1.65864	4.03108	1.83817	2.32089	2.04307	2.24781	3.66152	1.51794	3.79302	1.8717	3.58741	1.61043	3.64755	2.91387	1.68901	1.46074	1.19405	1.33327	2.04452	2.36764	3.28748	2.12489	3.14368	2.43427	4.36733	3.15491	1.46253	3.51407	3.32193	2.07411	1.87423	1.25113	2.08592	1.72057	1.77921	2.34448
Zea_mays_newGene_29913	0	0	0	0	0	0	0	0	0	0	0	0	0	0	0	0	0.225943	0.122345	0	0	0	0	0	0	0	0	0	0	0	0.07564	0	0	0	0	0	0	0	0	0	0	0	0	0	0	0	0	0	0	0
Zea_mays_newGene_29912	0	0	0	0	0	0	0	0	0	0	0	0	0	0	0	0	0	0	0	0	0	0	0	0	0	0	0	0	0	0.157832	0	0	0	0	0	0	0	0	0	0	0	0	0	0	0	0	0	0	0
GRMZM2G008209	3.80791	5.05417	5.68349	16.0115	28.7781	28.3352	5.75026	11.8122	6.75378	6.74323	5.2568	6.50243	4.12861	8.45105	9.99336	4.93167	6.1719	6.23527	15.5123	11.5733	12.9271	10.4867	7.52982	9.78932	3.82232	5.73185	4.8376	9.30302	3.7719	2.19262	4.47978	5.07986	5.22508	10.0705	21.5322	16.2829	5.92534	8.16907	7.62134	4.03204	7.3603	12.8571	4.21967	4.15153	3.55892	4.68405	4.92937	3.41274	8.02935
GRMZM2G702316	0	0	0	0	0	0	0	0	0	0	0	0	0	0	0	0	0	0	0	0	0	0	0	0	0	0	0	0	0	0	0	0	0	0	0	0	0	0	0	0	0	0	0	0	0	0	0	0	0
GRMZM2G377502	0.286756	0.649086	0.511477	0.185792	0.097561	0.229783	0.22464	0.155257	0.074635	0	0	0.459383	0	0.600057	0.48694	0.23006	0.250336	0.313867	0.009923	0	0.050473	0.059615	0	0	0.267769	0	0.080432	0.080865	0.579716	0.035557	0.361089	0.070989	0.423805	0	0.100521	0	0.399836	0.698116	0.079458	0.391379	0.128021	0.272662	0.475372	0.860267	0.139437	0.353206	0.347045	0.491627	0.065696
GRMZM2G702310	0	0	0	0	0	0	0	0	0	0	0	0	0	0	0	0	0	0	0	0	0	0	0	0	0	0	0	0	0	0	0	0	0	0	0	0	0	0	0	0	0	0	0	0	0	0	0	0	0
GRMZM2G070446	2.07295	1.96907	2.65243	5.51844	7.64889	5.73275	2.64234	3.2092	2.4872	4.6552	4.45395	3.8864	2.26071	3.82086	4.76042	2.3118	2.2934	2.3889	5.81821	4.88386	4.80514	5.1656	4.06607	2.87423	1.90485	3.48149	4.42821	5.22127	2.26525	2.35924	2.32642	2.53334	3.29226	6.27119	6.33578	5.9343	3.73373	4.48891	3.93511	2.47218	5.12852	6.68833	4.32546	2.33701	4.04924	2.54537	2.50539	2.20946	5.36195
Zea_mays_newGene_41825	0.38364	0.336427	0.66217	0.968085	1.57079	0.806554	0.641643	0.698008	0.651973	0.021243	0	1.02987	0.405876	0.865838	0.953225	0.551269	0.731916	0.892625	0.88551	1.54289	0.821207	0.881871	0.713637	0.605371	0.635021	0.609533	0.702696	0.562161	0.317735	0.323555	0.518669	0.537706	0.624123	1.69972	0.702181	0.829246	0.35872	0.483166	0.680413	0.45966	0.342743	0.486524	0.512897	0.570953	0.614878	0.440698	0.42459	0.53561	0.826367
GRMZM2G008202	2.65119	3.42549	2.86739	6.43377	14.7434	6.36452	5.29806	5.93339	3.98448	1.90145	1.898	2.51009	1.24059	1.67324	1.32191	4.0431	3.7589	5.54138	6.13978	6.54177	5.64446	2.36712	3.90751	4.777	3.56802	1.8672	3.09984	1.62032	0.357574	0.886313	2.4958	4.46172	5.05834	9.42955	9.13441	5.21967	0.931985	3.21253	2.31941	1.7322	1.75126	5.03696	1.22626	0.852968	0.659146	3.31354	4.16885	2.3874	2.96426
GRMZM2G006661	2.18802	3.33499	3.2558	3.83909	7.41944	5.88169	2.37725	3.04371	1.54844	3.33295	2.6764	2.80801	2.44774	3.95315	4.29507	2.66483	2.84173	2.71611	5.20865	4.91011	4.92971	3.85478	3.32924	3.05126	1.40028	3.13275	2.99536	3.7527	2.62672	2.04754	2.50373	2.47639	3.14435	3.93962	5.21898	3.51188	3.06654	3.11357	3.83245	1.49757	2.89681	4.84437	3.60245	2.69523	4.69619	2.27676	3.27895	2.13717	3.85668
Zea_mays_newGene_41822	0.045368	0.034477	0.022889	0.259653	0.142979	0	0.104641	0.092031	0	0	0.030292	0	0.208922	0.023628	0	0.049641	0.118082	0.092019	0.42813	0.282727	0.505846	0	0.081603	0	0.014066	0.193256	0	0.077259	0.031042	0.276787	0.091074	0.173921	0.037677	0.26778	0.537003	0.249642	0.020274	0.140079	0.053688	0	0	0.069737	0.070078	0.056504	1.04438	0.068524	0.107571	0.062982	0.737777
Zea_mays_newGene_41821	0	0.098821	0.060671	0.31423	0.083437	0	0	0.071889	0	0	0	0.033815	0.392161	0.098348	0.156893	0.093564	0.071023	0	0.10687	0.115483	0.365823	0	0.245679	0.086959	0.047888	0	0	0.133063	0.122555	0.136774	0.106231	0	0.038485	0.376522	0.02157	0.065444	0.110303	0.093592	0.088616	0	0	0.059817	0	0.033968	0.776229	0	0.304488	0.074391	0.153343
GRMZM2G704412	0	0	0	0	0	0	0	0	0	0	0	0	0	0	0	0	0	0	0	0	0	0	0	0	0	0	0	0	0	0	0	0	0	0	0	0	0	0	0	0	0	0	0	0	0	0	0	0	0
GRMZM2G704414	0	0.059649	0.148212	0.042933	0.259739	0.143466	0	0.049721	0	0.139761	0	0.058686	0.044927	0.064596	0	0	0.036755	0.08724	0.200095	0.0324	0.037428	0	0.080203	0.131891	0	0.039076	0.125326	0.176432	0.035093	0.075845	0.045419	0.042578	0.024205	0.163751	0	0.095327	0.056531	0.094207	0	0.026751	0.091857	0.300873	0.015441	0.23171	0.186928	0.019569	0	0.048638	0.039389
AC185605.3_FG003	0	0	0	0	0	0	0	0	0	0	0	0	0	0	0	0	0	0	0	0	0	0	0	0	0	0	0	0	0	0	0	0	0	0	0	0	0	0	0	0	0	0	0	0	0	0	0	0	0
GRMZM2G033555	5.23445	5.56081	6.82499	8.21772	33.5067	33.8285	19.2671	36.9701	32.3491	14.5591	14.0377	18.4548	11.9797	20.2395	95.6375	8.30129	6.95063	7.25978	36.9534	33.047	89.6214	107.544	13.42	18.0983	4.84641	46.2427	11.1664	7.15691	4.22017	14.4811	6.63149	5.24268	5.58119	38.5939	15.362	17.5109	37.7772	16.8662	64.3154	17.1243	47.5792	93.4993	8.90714	4.03549	63.8922	5.1735	8.31292	3.73841	9.72754
GRMZM5G829103	0.778011	0.559625	0.500559	1.89376	4.4464	1.48646	1.59358	1.24879	2.12617	3.43112	2.79243	2.12502	1.39472	1.97759	4.37585	1.08307	0.907437	0.772689	1.84335	2.43622	1.10991	1.761	1.5402	0.520299	1.61133	3.47385	4.72339	2.47567	0.710724	0.69508	1.31607	1.29932	0.420365	2.58807	3.2502	2.53908	0.721034	1.14743	0.787974	2.97279	4.29086	3.79646	2.00045	1.61126	1.79231	0.761711	0.600947	1.12965	1.32047
GRMZM2G003526	0.91286	0.695277	0.712249	4.35834	20.4887	16.9009	1.43735	0.704703	1.76573	3.88637	4.58841	7.46543	0.702177	22.5347	18.1704	2.52512	1.34955	1.63422	6.67967	6.72564	5.50917	0.53156	2.9747	0.905311	8.25641	2.02835	16.9903	25.1088	0.96956	1.18045	1.81678	2.38624	3.5668	16.4038	9.17508	6.88369	0.374683	2.83204	0.361088	2.41687	16.6096	3.20939	4.35578	4.55334	0.101252	1.21192	2.31707	2.23552	6.51646
GRMZM2G003520	0.89479	1.44939	1.12281	5.07019	5.06014	8.44355	2.21221	1.36675	1.89726	2.50495	1.56045	2.44922	1.41057	1.06133	2.57102	1.39976	1.25509	1.42491	3.65139	6.81007	2.08	3.17984	3.07621	0.552278	1.91292	2.13006	2.49475	0.796286	0.78615	1.08812	1.26661	2.05557	0.838973	4.45515	7.23105	3.87379	1.09232	2.37178	5.81756	1.82717	3.6692	3.61943	2.60505	1.41409	1.09305	1.01094	1.02098	0.750514	4.83702
GRMZM2G137367	0	0	0	0	0	0	0	0	0	0	0	0	0	0	0	0	0	0	0	0	0	0	0	0	0	0	0	0	0	0	0	0	0	0	0	0	0	0	0	0	0	0	0	0	0.023472	0	0	0	0.01266
GRMZM2G137366	4.15671	4.55474	5.41779	6.11104	6.38528	6.70356	4.38009	5.07119	3.98216	4.67606	6.20696	5.44501	3.27645	4.8947	5.05183	4.85082	4.95507	5.19491	5.65241	4.55444	7.30591	8.19766	4.32746	5.04105	2.94173	4.28121	4.24739	3.46988	3.5341	3.13163	4.79776	4.62964	5.55877	7.44112	5.53681	4.56381	6.96358	6.55506	6.80498	3.46613	4.93694	7.76251	3.0528	3.04452	5.30858	5.56398	5.13687	4.30741	4.99788
GRMZM5G852502	282.97	233.316	309.425	128.283	69.7678	64.1371	365.782	281.895	291.411	224.19	219.834	205.271	239.27	225.817	237.568	279.768	275.661	255.06	87.9337	90.9097	48.6591	340.962	188.666	298.524	226.29	264.486	220.535	271.907	277.724	249.309	261.835	299.984	252.783	75.1242	69.0954	98.1366	263.654	241.493	323.078	210.208	157.904	134.567	285.605	253.854	176.735	307.273	281.427	300.215	120.715
GRMZM2G010235	3.00913	2.84976	3.75788	18.9902	23.5536	29.8184	8.85428	13.9752	13.2594	18.2292	15.3103	8.83164	8.02334	9.90117	9.28662	3.71183	2.70612	3.47412	13.9542	12.623	9.35674	4.38218	7.08379	6.90182	3.56629	6.99935	6.63547	6.75277	4.02975	7.67677	4.4045	5.45695	4.17306	11.4161	23.8537	20.7226	5.16872	12.8905	2.94469	5.83056	11.4653	9.51866	6.89574	4.34571	9.46152	2.59415	4.14292	2.35137	8.15755
GRMZM5G852505	3.90048	2.54686	4.53885	7.19265	12.063	8.8515	4.59908	4.27532	0	27.1909	20.0156	6.49208	2.77651	3.77787	8.54204	2.071	2.72742	3.00323	5.08107	11.472	3.05867	13.7197	3.07088	2.53342	7.6905	10.0741	7.15036	3.49286	2.01934	2.85863	2.08019	5.48565	2.22125	10.458	10.104	9.60935	2.37134	7.07263	10.3963	4.45503	12.2777	10.8744	6.91821	2.90826	2.82956	2.7078	2.76234	1.7137	2.80161
GRMZM2G056285	0	0.390166	0.322869	0	0	0	0	0	0	0	0	0	0.394392	0.438091	0	0	0.356772	0	0	0	0	0.233848	0	0.448613	0.95758	0.790598	0.80405	0	0.375285	0.279668	0	0	0.312127	0.833421	0.996071	0.439778	0	0	0.430011	0	0	0	0	0.48337	0	0	0	0	0
Zea_mays_newGene_4342	0.554288	0.174999	0.292399	0.754053	1.41489	1.78555	0.484208	1.54721	0.413262	1.69887	1.27157	0.553517	0.89982	0.920621	4.11667	0.271366	0.317738	0.512689	1.79034	0.620484	1.84931	2.87776	0.627934	1.06132	0.584459	1.48361	0.658522	0.566165	0.428372	0.786279	0.176415	0.239996	0.490012	1.16475	0.5013	0.939528	1.49066	0.853258	1.07972	0.560368	1.25543	3.22121	0.981734	0.711185	2.93752	0.563474	0.394546	0.764796	0.307044
Zea_mays_newGene_4343	0	0	0	0	0	0	0	0	0	0	0	0	0	0	0	0	0	0	0	0	0	0	0	0	0	0	0	0	0	0	0	0	0	0	0	0	0	0	0	0	0	0	0	0	0	0	0	0	0
Zea_mays_newGene_4346	0	0	0	0	0	0	0	0	0	0	0	0	0.440416	0	0	0.207597	0.042299	0.070927	0	0.36611	0	0	0	0.326036	0	0	0	0	0	0	0	0	0	0	0	0	0	0	0	0	0	0	0	0	0	0	0	0	0
Zea_mays_newGene_4347	0	0	0	0	0.239035	0	0	0	0	0.333665	0.101962	0	0	0.147283	0	0.038003	0.028826	0	0.10934	0.613536	0.058868	0	0.029588	0	0	0	0.116032	0.064283	0	0	0	0	0.045037	0.523664	0	0.278699	0	0	0	0.022483	0	0	0.02839	0.033672	0	0	0	0	0
Zea_mays_newGene_4344	0	0	0	0	0.427844	0	0	0	0	0	0	0	0.207597	0	0.127047	0	0	0	0	0	0.315527	0.074158	0	0	0	0	0	0.154842	0.199665	0	0.126667	0	0.209428	0	0	0	0	0	0	0	0	0	0.136057	0	0	0	0	0.081481	0.297258
Zea_mays_newGene_4345	0	0	0	0	0	0	0	0	0	0	0	0	0	0	0	0	0	0	0	0	0	0	0	0	0	0	0	0	0	0	0	0.215112	0	0	0	0	0	0	0	0	0	0	0	0	0	0	0	0	0
Zea_mays_newGene_11273	0	0	0.225982	0	0	0.146606	0	0	0	0	0	0	0.035917	0	0	0.09917	0	0.092992	0	0	0	0	0	0.077878	0	0	0	0.105627	0	0.169072	0.027209	0	0.051387	0.029117	0	0	0	0.053105	0	0	0	0.156812	0.029795	0	0	0.063877	0	0	0.093859
Zea_mays_newGene_11272	0.756203	1.54397	0.635959	1.2822	2.10979	2.26566	1.24019	2.08835	0.503578	0.435309	0.272115	0.554946	0.769188	1.64486	0.889834	0.652978	0.690644	0.377981	0.766992	0.596156	0.240743	0.566727	0.579601	1.12273	0.602427	0.933153	0.429004	0.82662	0.543508	0.751626	1.03919	1.53943	0.943369	0.913003	1.71853	1.02743	0.431329	1.22486	0.836987	0.997595	1.13048	0.478243	0.741395	1.29105	1.64283	1.01389	1.43904	0.901604	1.49521
Zea_mays_newGene_4348	0	0	0.010762	0.29055	0.098319	0.064647	0.048369	0	0	0.08496	0.228622	0.015346	0.014195	0.110687	0.015403	0.0271	0.086968	0	0.056538	0.083752	0.115766	0	0.043691	0	0.07131	0.017869	0.114406	0.078198	0	0.018915	0.071744	0	0	0.782871	1.04128	0.193692	0	0.009208	0	0.01441	0.14403	0	0.019571	0.050653	0.011684	0	0.024625	0	0.231822
Zea_mays_newGene_11274	0.265387	0.559261	0.485535	0.105848	0.338442	0.203097	0.195267	0.120586	0.507471	0	0	0.39115	0.372335	0.674478	0.28893	0.33826	0.207343	0.218802	0.260259	0.664805	0.095693	0.071762	0.376628	0.288846	0.914517	0.617719	0.810877	0.467073	0.571215	0.687154	0.127637	0.171601	0.245684	0.176225	0.519778	0.402505	0.157178	0.489736	0.164152	0.269962	0.159812	0.216173	0.641019	0.338779	0.053645	0.321856	0.098839	0	0.146371
AC211589.3_FG003	0	0	0	0	0	0	0	0	0	0	0	0	0	0	0	0	0	0	0	0	0	0	0	0	0	0	0	0	0	0	0	0	0	0	0	0	0	0	0	0	0	0	0	0	0	0	0	0	0
GRMZM2G161902	2.71608	0.94097	1.95441	1.20709	1.02698	0.681112	0.554406	0.629859	0.952398	0.830419	0.499083	1.21909	0.730297	1.43561	0.660589	1.12259	1.18359	1.40136	1.36724	0.76195	0.240968	0.513716	1.20401	1.00109	1.72972	1.20441	1.95741	1.55856	1.40907	1.04906	1.42165	1.37119	0.963993	0.979194	1.1882	0.64574	0.751323	1.81374	0.664886	1.24312	3.54902	1.94259	0.923637	1.79665	1.23956	0.755556	1.49816	1.18483	0.655358
GRMZM2G161905	0.113857	0.031169	0.058715	1.30159	18.867	120.371	59.8625	8.84661	21.0422	9.52703	177.52	53.2125	1.41808	4.49082	275.419	0.057213	0.020358	0.060161	119.084	43.3932	206.746	872.088	2.89879	7.99937	0.902744	76.3141	0.521261	1.4201	0	1.66381	0.074597	1.15853	0.616169	134.251	1.27116	9.63523	116.562	44.4518	34.1337	12.6905	21.7153	137.797	0.799801	0.329211	4.2241	0.272913	0.531742	0.040142	12.996
GRMZM5G865999	8.0481	10.0959	10.3962	19.0827	29.9636	25.7221	11.6273	12.6608	11.0172	15.0937	14.4294	12.2128	6.62087	11.4405	16.2056	7.39609	8.64803	8.15194	14.3007	20.6463	12.7722	15.8851	13.327	9.40381	8.7516	12.0886	15.6995	11.4309	7.0065	6.18102	8.96787	12.2868	9.82497	18.0626	25.2401	16.5027	8.42891	15.5506	15.7003	9.23504	17.9223	19.9355	12.9841	9.38543	9.37617	8.2257	9.5002	7.0973	14.6856
GRMZM2G145054	0	0	0	0.032903	0	0	0	0	0	0	0	0	0	0	0	0	0	0	0	0	0	0	0	0	0	0	0	0	0	0	0	0	0	0	0	0	0	0	0	0	0	0	0	0	0	0	0	0	0
GRMZM2G149788	2.664	2.04375	2.56876	3.02528	5.93175	3.41615	2.05612	2.24281	1.58412	4.38046	3.8599	2.80421	2.32093	4.30016	5.249	2.73063	3.47501	2.51373	5.07208	3.90802	2.34703	3.42242	3.66591	3.62803	2.75961	3.29572	3.88923	5.54869	2.94493	1.52517	3.19785	2.51554	2.83062	3.95538	3.66426	2.7634	3.95741	3.83109	2.83527	2.63826	5.87751	4.64674	4.50793	3.19512	4.89384	3.50609	3.21948	1.83468	3.42824
GRMZM2G328341	0.190071	0.403972	0.159257	1.26993	1.39909	0.897566	0.436168	0.718503	0.132794	0.780367	0.882599	0.103486	0.221606	0.324602	0.273629	0.266677	0.310456	0.287621	0.443249	0.513921	0.403771	0.895443	0.277154	0.344851	0.346655	0.386937	0.173358	0.251153	0.174618	0.283589	0.295102	0.205074	0.0457	0.690011	0.375841	0.521515	0.264602	0.295236	0.503693	0.194577	0.272135	0.843543	1.00776	0.198543	0.608578	0.137575	0.179749	0.124479	0.336653
GRMZM2G346843	0	0	0	0	0	0	0	0	0	0	0	0	0	0	0	0	0	0	0	0	0	0	0	0	0	0	0	0	0	0	0	0	0	0	0	0	0	0	0	0	0	0	0	0	0	0	0	0	0
Zea_mays_newGene_8879	0	0	0	0	0	0	0	0	0	0	0	0	0	0	0	0	0	0	0	0	0	0	0	0	0	0	0	0	0	0	0	0	0	0	0	0	0	0	0	0	0	0	0	0	0	0	0	0	0
GRMZM2G133620	16.8214	20.769	23.8826	43.5489	65.9576	63.2502	28.3097	43.9489	27.9436	22.7434	19.1859	28.0973	20.4131	28.7103	40.0369	22.7805	17.8828	20.7827	33.7359	36.1407	33.4557	27.2227	38.2929	18.2157	18.7566	28.752	32.3535	18.0172	12.9528	14.0891	24.4426	23.2627	26.0385	42.7795	46.5839	35.7479	19.0915	27.428	26.3294	18.7929	40.989	39.8119	23.0427	19.4223	18.6611	15.7329	27.4173	16.5128	29.0953
GRMZM2G133621	9.95432	9.12753	9.80461	13.2245	15.2384	9.05559	10.0353	9.66656	9.17895	20.0438	17.7542	18.2779	8.23252	26.2878	17.0167	10.2826	10.9508	9.05531	15.3343	13.7001	10.3967	12.2657	14.812	9.61795	11.6069	9.53815	23.1691	17.6455	11.6607	9.08738	12.6555	11.5306	11.37	16.9939	15.6136	11.5999	9.46775	18.8542	8.70308	7.86151	21.4342	17.5674	14.7693	17.4066	8.79311	9.97156	10.2467	9.47215	11.1728
Zea_mays_newGene_8870	0	0	0.069511	0.135099	0.765948	0.857157	0	0.549956	0	0	0	0	0.180752	0.196899	0.096559	0.05132	0.065839	0.101357	0.191168	0	0.146208	0	0	0	0	0	0	0	0.187005	0	0	0.040524	0.156041	0	0.328675	0.085696	0	0.163928	0.136731	0.111978	0	0	0.183292	0.140957	0.691111	0.138088	0	0.084199	0.264717
GRMZM2G172883	20.9111	22.4028	26.1742	26.7296	33.6083	28.0929	24.3121	28.6596	25.1508	26.454	22.6992	22.4123	33.4806	32.0198	38.4235	25.8307	27.2573	26.0539	23.2666	33.8108	28.9977	34.9156	32.6626	26.7616	18.9346	27.2455	28.6197	19.8918	21.1817	27.553	26.8739	27.7471	26.6934	28.1076	38.2426	26.5935	24.6948	26.5867	30.7751	20.6153	33.6858	40.8203	25.1215	22.9907	37.2045	22.6304	30.06	19.4545	25.1894
GRMZM2G133629	2.90827	4.0359	3.04235	4.59041	2.33712	3.23637	2.74925	3.67577	4.22353	1.35341	1.36489	3.69486	4.50351	4.05905	3.77039	3.39381	2.82461	3.02606	1.47742	4.04216	4.22733	2.57942	5.21094	3.28687	2.89438	3.41584	4.7783	1.30113	3.13675	3.43388	3.59829	3.51156	3.06628	4.4528	4.60623	4.36146	2.54867	3.05791	9.26194	2.16858	2.76226	3.44049	6.34973	3.1908	6.74022	3.4438	3.22213	1.62411	4.08268
GRMZM5G800780	5.0375	107.181	120.137	5.70803	23.2645	30.4944	10.3543	13.1552	12.2519	9.23874	5.81876	4.63472	0.652272	2.09753	3.33737	5.35969	39.6003	89.2867	3.03482	52.0522	159.97	5.59883	5.44318	7.3295	5.48029	1.79686	7.18934	0.948067	2.90277	1.04169	3.90744	11.6767	17.8021	12.4972	43.8932	13.4591	7.8982	10.0821	14.1405	0.524023	10.1708	1.59126	2.5685	1.5903	1.0452	6.51956	76.0615	5.18483	9.8554
GRMZM2G329293	0.172078	0.312591	0.52798	2.85189	1.9298	2.06428	0.172957	0.452646	0.290584	0.302512	0.132983	0.431381	0.63557	0.236781	0.1933	0.223157	0.721357	0.732268	1.3137	2.22912	1.21955	0.303618	0.543578	0.269843	0.18737	0.058124	0.211024	0.515679	0.372311	0.503163	0.462762	0.445108	0.215209	2.55911	1.91443	1.44604	0.10842	0.393657	0.691183	0.177242	0.256358	0.198408	0.482504	0.389974	1.23683	0.233715	0.56105	0.171711	1.57932
GRMZM2G040263	0	0	0	0	0	0	0	0	0	0	0	0	0	0	0	0	0.016462	0	0	0	0	0	0	0	0	0	0	0	0	0	0	0	0	0	0	0	0	0	0	0	0	0	0	0	0	0	0	0	0
GRMZM2G160747	0.224561	0.776049	1.73569	0.182045	0	0.103393	0.592398	4.56856	0.483259	0.505671	0.157672	0.176813	0	0	0	0.685511	0.111935	1.76178	0.234905	0	0	0.322915	0.886622	0.418091	0	0.07073	0.034583	0.043153	0	0	1.967	1.51015	1.69022	0.328896	0	0.229547	0.399143	1.04369	0.091448	0.025107	0	0.556461	0	0.074273	0	0	0.591913	0.034819	0
AC217887.3_FG004	0.278844	0.105372	0.174618	0.830209	0.673223	0.37352	0.316216	0.634758	0.566868	0.99057	1.49339	0.359977	0.203214	0.642387	0.546027	0.155179	0.715502	0.871115	0.525465	0.509975	0.374962	0.502796	0.493495	0.32025	0.276555	0.43814	0.249382	0.570698	0.952004	0.609501	0.373019	0.633411	0.336707	0.576967	0.612243	0.372899	0.457615	0.456766	0.292785	0.315884	0.497272	1.44818	1.07153	0.298848	1.25635	0.537142	0.215306	0.630117	0.441115
AC217887.3_FG005	2.6651	3.06	3.93875	3.91588	5.67489	3.67463	2.50538	3.98097	1.92411	1.96267	2.16155	3.10342	3.16995	4.75713	3.84898	3.84124	3.68917	4.4855	5.19118	3.9372	4.88551	2.8647	4.17847	3.07596	1.98268	3.0258	3.67701	5.87741	3.73352	3.13465	3.93249	2.8529	3.02502	4.06787	4.24469	3.08959	3.33702	3.34922	5.73491	2.59622	3.96976	3.76185	2.99643	2.88897	5.81518	3.25279	4.00254	3.23453	3.40305
AC217887.3_FG003	0	0	0	0.04188	0	0.0832	0	0	0	0	0.033677	0	0.152525	0	0	0	0	0	0	0	0.039243	0	0	0	0	0.08524	0	0	0	0.077479	0	0.0056	0	0	0	0	0.075026	0	0	0.08794	0	0	0.061414	0	0.199776	0	0	0	0
GRMZM2G040268	0	0	0	0	0	0	0	0	0	0	0	0	0.066495	0	0.043465	0.026719	0	0	0	0	0	0	0	0.126442	0	0	0	0	0	0.055746	0	0	0	0	0	0	0	0	0	0	0	0	0	0	0	0	0	0	0
GRMZM2G081668	0	0	0	0	0.39666	0	0	0	0.266652	0.429069	0.389582	0	0	0	0	0	0	0	0.575729	0.123952	0	0	0.191654	0	0	0	0	0.160463	0	0.271572	0	0.343554	0	0	0	0	0	0	0	0	0	0	0	0	0.238546	0	0	0	0
GRMZM2G356556	0	0	0	0	0	0	0	0	0	0	0	0	0	0	0	0	0	0	0	0	0	0	0	0	0	0	0	0	0	0	0	0	0	0	0	0	0	0	0	0	0	0	0	0	0	0	0	0	0
GRMZM2G057885	0	0.321645	0	0.201776	0	0.354228	0.143823	0	0.304391	0.045646	0.026103	0.396577	0	0	0.283822	0.223411	0.407157	0	0.056758	0.062722	0.119724	0.124073	0.289653	0	0	0.417541	0.512197	0.787766	0	0.096601	0	0.089455	0.277048	0.553066	0	0.062603	0.190924	0	0.436457	0.487044	0.435982	0.345229	0.224859	0.06395	0.179767	0	0.165989	0	0.326923
Zea_mays_newGene_38217	2.28765	2.79415	3.3672	1.27883	1.57685	1.54611	2.5497	1.91987	1.08527	1.43205	1.58829	2.48033	1.65978	2.5404	3.22729	4.16379	3.1867	2.29246	1.20035	2.16056	1.74255	1.62605	2.46966	2.48196	2.22967	1.81922	3.34137	2.96923	2.52288	1.24943	3.40104	2.77673	2.94039	2.31836	1.78089	1.39742	2.89688	4.67561	3.13188	1.31985	2.78278	2.27794	2.44183	3.77044	2.02682	2.39719	2.46768	1.90162	1.55329
GRMZM2G034404	1.1274	0.531625	0.306653	0.13515	0.852758	0.165774	0.572047	3.51681	0.084124	0.083011	0.239626	0.123983	1.04381	0.857524	0.53925	0.510689	0.327404	0.466215	0.342445	0.070218	0.43728	0.554985	0.23552	0.163071	0.15556	0.181719	0.059325	0.261235	0.185812	0.401688	0.207982	0.172371	0.280427	0.029373	0.376152	0	0.385128	0.09286	2.44121	0.364187	0.193691	0.201291	8.03867	1.09592	3.00249	0.428488	0.06132	0.251965	0.192085
Zea_mays_newGene_38211	0	0	0	0	0	0	0	0	0	0	0	0	0	0	0.091939	0	0	0	0	0	0	0.178066	0	0	0	0	0	0	0	0	0	0	0	0	0	0	0	0	0	0	0	0	0.161634	0	0	0	0	0	0
Zea_mays_newGene_25410	0	0	0	0	0	0	0	0	0	0	0	0	0	0	0	0	0	0	0	0	0	0	0	0	0.014154	0	0	0	0	0	0	0	0	0.24201	0	0	0	0	0	0	0	0	0	0	0	0	0	0	0
GRMZM2G362627	0.272018	0.122005	0.424737	0.49353	0.109384	0	0.182419	0.851492	0.715691	0.379603	0.958973	0.446874	0.051417	0.399053	0.335155	0.7991	0.387104	0.370153	0.492374	0.511082	0.723532	0.758694	0.173402	0.788758	0.400345	0.188573	0.492445	0.678213	0.339739	0.216278	0.140723	0.297972	0.732075	0.775085	0.309826	0.526083	0.589633	0.897007	0.05803	0.051194	1.4371	0.638986	0.392446	0.049474	0.825661	0.095555	0.157921	0.413457	0
GRMZM2G094304	7.33583	3.03086	3.52894	0.462388	0.923644	6.87078	15.757	10.2276	0.892932	5.74631	24.7682	9.28141	17.3709	3.86384	72.0868	4.55394	7.15904	6.02665	6.38366	4.77244	32.9372	178.908	1.6484	7.1596	1.90196	15.7273	1.50491	9.43819	2.05996	21.1881	2.50931	1.83557	5.16191	2.77287	0.034315	2.89513	83.8826	6.8493	8.73541	1.88167	4.12608	7.35087	17.5558	9.9048	232.249	11.9655	3.78736	10.6467	4.78977
Zea_mays_newGene_25416	0.135906	0.108126	0.044297	0	0	0	0.076079	0.036083	0	0	0.352378	0	0	0	0	0.021636	0	0	0	0	0	0	0.160278	0	0	0	0	0	0	0.063521	0.140176	0.115508	0.193556	0	0	0.034158	0.031714	0	0	0.04412	0	0	0	0	0	0.138769	0.025952	0.121452	0
GRMZM2G059958	0.751764	0.744585	0.884249	1.23422	1.20579	1.20159	0.63569	1.01605	0.416207	0.58806	0.569252	0.812822	1.63052	1.31791	0.976075	1.06049	1.03685	0.963183	1.13622	1.70989	1.29194	0.389837	1.15183	0.827431	0.413659	0.544974	0.459402	1.03711	1.0525	1.08649	1.16083	0.90017	1.14577	1.21061	1.05117	0.744021	0.690824	1.21656	1.22144	0.630193	1.00376	1.14972	1.00607	1.07054	2.84325	0.805405	0.750932	0.758473	1.0363
Zea_mays_newGene_22829	24.6706	22.9768	20.2485	20.3993	12.6563	10.04	22.2218	19.0509	18.1282	19.8769	22.3582	23.8989	30.7693	25.8998	20.3751	23.8715	22.3921	17.4879	16.4526	16.3515	12.7205	14.7924	22.8648	17.6828	21.9117	21.6027	24.433	24.7654	27.8407	27.171	23.821	25.463	20.8699	14.5902	15.6053	20.0686	17.2769	15.9052	21.5006	22.4301	17.5966	17.4175	32.0286	26.5365	28.5953	20.1774	20.1978	17.6234	17.6646
GRMZM2G461145	1.52954	1.71389	2.13068	7.22662	13.2984	11.6577	2.21696	2.5292	1.67579	2.15088	1.992	2.39657	3.23652	2.74063	3.31814	1.98273	2.04217	2.49861	6.90615	9.23757	6.59847	2.47736	3.10033	1.2782	1.45833	2.21861	2.5459	1.76739	1.35908	1.92705	1.71488	2.19447	2.19462	7.33829	9.96864	6.40892	1.23179	2.57887	3.78752	1.55175	4.32961	3.74596	4.21222	1.35556	4.82867	1.78549	2.58399	1.43547	7.41557
GRMZM2G132019	15.4862	12.7403	15.7599	20.3282	30.8512	23.5256	17.2947	19.3181	15.5529	20.2343	15.1055	15.8458	11.2506	20.5197	28.7717	16.0217	12.2522	12.9799	20.7051	20.6714	17.7299	27.7643	17.2752	16.783	13.0969	18.249	20.5293	11.9874	9.70783	10.4835	15.0932	17.6538	13.0598	21.7941	24.4742	21.0501	14.7309	18.9826	22.0206	16.102	19.2032	30.0142	21.2857	13.9594	14.8847	11.7872	16.2354	10.9483	14.1407
GRMZM2G461141	0.389772	0.821725	0.514956	0.987712	1.78219	0.649519	0.673755	0.976054	0.67596	0.727167	0.582128	0.846599	0.355974	0.866022	0.834852	0.589728	0.448102	0.251376	0.753798	1.23529	0.634695	0.87832	0.802488	0.728834	0.874675	1.78499	1.2133	0.725672	0.542635	0.391869	0.506941	0.754894	0.858639	1.00648	1.41397	0.97947	0.448245	0.755589	1.22042	0.958415	1.91056	3.60055	1.02973	0.855468	0.346675	0.405663	0.30168	0.418577	0.473699
Zea_mays_newGene_26216	0	0.061146	0.21366	0.397884	0.484635	0.080436	0	0	0.278207	0.38025	0.152418	0.146471	0.306604	0.259564	0	0.089504	0.131429	0	0.541416	0.304272	0.520801	0	0	0	0.122592	0.021311	0.313777	0.224535	0.205812	0.254657	0	0	0	0.478803	1.23307	0.417475	0.047189	0.065358	0	0.244881	0.593648	0.098092	0.274049	0.379069	0.135074	0	0.068035	0.10716	0.329864
Zea_mays_newGene_38553	0	0	0	0.135024	0.109761	0.013081	0	0.056468	0.014193	0.033114	0	0.058673	0.035352	0.069234	0.166748	0	0.028728	0	0.166434	0.019143	0.387023	0.013755	0.007669	0	0	0	0	0	0.009735	0.027055	0	0	0.095229	0.085774	0.095821	0.111146	0.043574	0.011169	0.076795	0	0	0.160519	0.032323	0.143947	0.084133	0.082483	0.114023	0.046564	0.134362
GRMZM2G056424	276.417	372.652	329.654	354.541	245.887	318.61	369.515	297.853	301.901	305.14	286.974	216.14	446.154	154.132	116.83	326.951	236.749	209.387	173.976	364.056	163.681	61.8698	130.391	152.737	269.948	229.779	182.417	213.309	329.78	341.444	209.948	246.152	169.654	449.756	401.195	387.151	170.561	214.796	148.292	351.857	137.226	61.9318	413.365	306.484	250.16	322.965	267.884	300.404	361.743
Zea_mays_newGene_22824	6.86295	6.43189	6.40116	24.0716	29.4254	32.7481	12.1424	19.7516	20.8931	12.3524	6.59194	13.5358	6.66231	12.3965	18.6991	5.28956	6.78366	6.37301	23.1452	18.9521	21.6843	25.0231	11.5773	13.9063	10.609	15.08	11.9442	8.75058	5.27106	5.71888	6.27052	8.24909	8.11259	12.4523	26.9406	27.7729	12.4844	12.038	14.1854	11.3795	18.6378	24.3533	9.94056	5.65325	9.91747	5.58921	5.71742	6.12648	12.4161
Zea_mays_newGene_22825	0	0	0	0	0	0	0	0	0	0	0	0	0	0	0	0	0	0	0	0	0	0	0	0	0	0	0	0	0	0	0	0	0	0	0	0	0	1.04669	0	0	0.024706	0.021429	0	0.101778	0	0	0	0	0
Zea_mays_newGene_39168	0	0	0	0	0	0	0	0	0	0	0	0	0	0	0	0	0	0	0	0	0	0	0	0	0	0	0	0	0	0	0	0	0	0	0	0	0	0	0	0	0	0	0	0	0	0	0	0	0
GRMZM2G162282	28.277	29.9517	25.0415	2.63213	1.13149	0.716576	52.2362	47.1055	29.948	56.165	48.0654	67.282	3.84471	37.4387	16.5185	29.9724	35.1688	42.81	3.14074	2.12793	1.98342	0.990421	68.7614	16.2202	65.4443	37.6338	67.8742	29.6392	19.1697	8.68593	67.3528	69.2261	63.6592	1.68539	2.6922	5.13832	14.0242	19.5275	7.50862	33.5522	49.1623	30.1066	38.911	15.7609	2.76967	16.596	26.201	23.7839	1.77913
GRMZM5G899315	0	0	0	0	0	0	0	0	0	0	0	0	0	0	0	0	0	0	0	0	0	0	0	0	0	0	0	0	0	0	0	0	0	0	0	0	0	0	0	0	0	0	0	0	0	0	0	0	0
Zea_mays_newGene_39167	0	0	0	0	0	0.090538	0	0	0	0	0	0	0.279471	0	0	0	0.458684	0	0	0	1.18716	0	0	0	0	0	0	0	0	0	0.166768	0.132753	0	0	0.218854	0	0	0	0	0.089264	0	0	0	0	0	0	0.41132	0	0
Zea_mays_newGene_39166	0.035503	0.335815	0.341188	0.068231	0.132874	0.083458	0.026827	0.065423	0	0.028543	0.087621	0.033156	0.044304	0.13751	0.032091	0.039826	0.262217	0.61407	0.081065	0.280103	0.905681	0	0.079986	0.096591	0.021124	0.073035	0.042055	0.012931	0.100216	0.054722	0.084711	0.036376	0.137696	0.043394	0.17106	0.007423	0.094394	0.147614	0.13703	0.024757	0.08537	0.044463	0.028471	0.052576	0.033544	0.016483	0.336825	0.076988	0.072952
GRMZM2G162286	0.597945	1.91132	1.43151	1.31457	0.827537	0.88445	0.209103	0.779229	0.213815	0.557926	0.407442	0.758025	1.13949	4.45142	1.54837	1.1975	1.57645	2.06936	2.6563	0.908995	4.72408	0.282147	1.92547	0.823151	0	0.339722	0.742567	3.38023	1.96713	1.43026	1.54125	0.388994	1.31733	0.510369	0.751518	0.609344	1.85209	1.59401	1.37302	0.447343	1.16191	1.67154	0.961576	1.75212	2.88538	0.531823	0.856928	0.738818	1.22558
Zea_mays_newGene_39163	0	0	0	0	0	0	0	0	0	0	0	0	0	0	0	0	0	0	0	0	0	0	0	0	0	0	0	0	0	0	0	0	0	0	0	0	0	0	0	0	0	0	0.054763	0	0	0	0	0	0
Zea_mays_newGene_39162	0.997892	0.676687	0.460301	1.83594	7.52543	1.2596	0.2309	0.492539	0.100239	0.143956	0.232797	0.372031	0.081693	0.498217	0.718554	0.593554	0.481668	0.945939	0.586275	3.19898	1.81912	0.075525	0.290805	0.329096	0.323409	0.120419	0.374275	1.62012	0.155822	0.295312	0.17318	0.209282	0.143979	3.27067	1.1711	0.710111	0.575401	0.411361	0.481941	0.459331	0.376623	0.458528	3.00515	0.066478	0.196602	0.458063	0.328615	0.24872	0.563372
Zea_mays_newGene_42034	0.157303	0	0.252444	0	0	0	0	0	0	0	0	0	0	0	0.382729	0.099597	0	0	0	0	0	0	0	0	0	0	0	0	0	0	0.021109	0	0	0	0	0	0	0	0	0	0	0	0	0.073861	0	0.122136	0	0	0
GRMZM2G022398	0	0.182008	0.659884	1.92298	2.85395	3.36742	0.563961	0.84917	0.205107	0.221616	1.297	0.433557	0.2275	0.879695	0.356978	0.232859	0.406918	0.512007	1.35068	1.35004	0.777393	0.727655	0.061797	0.566429	0.291451	0.061921	0	0.404398	0.271753	0.03926	0.089993	0.505412	0.3117	1.98798	0.438769	0.927168	0.348369	0.566402	0.901296	0.298516	0.083453	0.601727	0.197025	0.518331	0.942977	0.311267	0.506897	0.238497	1.46344
Zea_mays_newGene_42030	0.463826	0.564463	0.717766	0.232691	0.042236	0	0.148502	0.08797	0	0	0	0.250749	0.107471	0.089599	0.20196	0.295181	0.262117	0.646891	0.262109	0.083349	0.443819	0	0.115782	0.391836	0.031383	0.177715	0.248743	0.227092	0.227934	0.171364	0.432828	0.123618	0.375712	0	0.080039	0.160028	0.30227	0.32121	0	0	0.392115	0.043231	0.155648	0.328627	0.153641	0.276189	0.568601	0.140637	0.14724
Zea_mays_newGene_42032	0	0	0	0	0	0	0	0	0	0	0	0	0	0	0	0	0	0	0	0	0.203972	0	0	0	0	0	0	0	0	0	0	0	0	0	0	0	0.050082	0	0	0	0	0	0	0	0	0	0	0	0
GRMZM2G136016	13.7202	9.69508	13.0988	13.3165	14.4206	13.2749	12.7113	15.682	9.96605	12.3527	12.8335	12.2131	11.8386	17.5729	14.604	12.336	11.8061	12.8169	11.4759	11.0337	8.87504	14.0585	10.9336	13.3843	11.6969	14.754	14.8154	15.5098	13.7198	12.6276	12.3492	14.2378	14.779	10.7841	8.05498	12.2542	13.0849	13.3248	12.9406	9.13874	12.6757	14.083	8.7661	13.7711	14.6637	11.385	12.6824	11.997	10.3349
GRMZM2G136014	6.08549	8.08312	8.08289	14.2216	23.2131	17.1073	6.55645	8.625	7.47678	7.45767	8.61478	5.92127	5.67595	7.8494	14.8618	5.95074	5.92769	4.86258	14.4908	20.8441	11.3416	10.8677	7.49946	7.76349	5.37014	12.727	8.49814	9.04127	7.21436	6.42757	8.13049	5.48698	6.11997	13.4295	19.1444	14.8133	7.7117	10.7488	12.1727	6.12392	6.1111	11.8365	12.5504	6.90527	10.2918	6.7598	5.74707	3.94473	12.0479
Zea_mays_newGene_42039	0	0	0	0.255968	0.303754	0.221962	0	0	0	0	0	0	0	0	0	0	0	0	0.077137	0	0	0	0	0	0	0	0	0	0	0	0	0	0	0.043371	0.091776	0	0	0	0	0	0	0	0	0	0	0	0	0	0.054799
Zea_mays_newGene_42038	0	0	0	0	0	0	0	0	0	0	0	0	0	0	0	0	0	0	0	0	0	0	0	0	0	0	0	0	0	0	0	0	0	0	0	0	0	0	0	0	0	0	0	0	0	0	0	0	0
GRMZM2G145058	0	0	0	1.12054	1.82231	0.685712	0.044513	0	0	0	0	0	0	0.03991	0	0	0	0	1.06628	0.974709	0.71599	0.058048	0.149932	0.112122	0	0	0	0	0	0	0	0.038907	0	0.141012	0.837016	1.10652	0.101364	0.078842	0	0	0	0.07064	0	0.075141	0.222394	0	0.141074	0	3.35506
Zea_mays_newGene_11859	0.00872	0.074527	0.172528	0.029741	0.010262	0.078331	0.026823	0	0	0	0	0.019849	0	0	0	0.018074	0.085126	0.265623	0	0.086428	0.16826	0	0.015159	0	0.00519	0.02928	0	0	0.006629	0	0.014853	0	0	0.016997	0.023285	0.022892	0.01735	0.065539	0.017736	0	0	0	0.005881	0	0	0.009895	0.036691	0	0.013257
Zea_mays_newGene_11856	0	0.018044	0.038001	0	0.025243	0	0	0	0	0	0	0	0	0	0	0	0	0	0	0	0.016496	0	0	0	0	0	0	0	0	0	0.008364	0	0	0	0	0	0	0	0	0	0	0	0	0	0	0	0.010567	0	0
Zea_mays_newGene_11855	0	0	0	0	0	0	0	0.061406	0	0	0	0.241916	0	0	0	0	0	0	0	0	0	0	0	0	0	0	0	0	0	0	0	0	0	0	0	0	0	0	0	0	0	0	0	0	0	0	0	0	0
AC207189.4_FG002	0.108178	0	0	0	0	0.386157	0	0	0.315708	0	0	0	0	0.226504	0	0.078408	0.219114	0	0.69816	0.382052	0.353156	0.213437	0	0	0	0	0	0.358007	0	0	0	0	0	0.196031	0.117952	0.089941	0.722144	0.222592	0	0	0	0	0	0.388461	0.213412	0.782304	0	0.099786	1.29736
GRMZM5G884242	20.8933	19.2398	21.6247	23.394	30.0921	27.6086	23.2139	31.6639	32.8962	32.6069	24.7842	28.1839	21.7076	20.7283	40.616	22.6258	20.6294	17.6148	25.6255	27.8035	24.9226	35.8929	27.5168	28.0165	28.3262	24.13	26.6579	24.598	15.6288	18.4461	21.5306	25.1807	21.3106	20.2519	26.5094	25.1916	29.4725	25.4282	41.3463	24.6145	34.7987	42.8354	32.1609	21.0205	30.7573	19.7932	24.4698	14.082	26.5737
Zea_mays_newGene_11850	0.12166	0.21245	0.079465	10.7775	6.65675	4.75356	0.303865	0.655511	0.24455	4.91022	3.29575	0.300908	1.17722	0.221663	0.655635	0.161456	0.571988	0.190033	6.40505	13.6137	2.34173	0.788653	1.01301	1.665	0.103703	0.697193	0.408385	1.35142	0.072425	0.416441	0.262058	0.387479	0.262791	8.11478	7.16109	2.86227	0.17532	0.496138	0.701637	0.243063	0.301445	0.707387	0.742867	0.094464	6.20588	0.347995	0.262843	0.072225	4.36383
GRMZM2G047815	7.1431	6.43185	7.30959	16.5135	12.3072	8.03099	8.46868	9.54592	5.59213	6.96006	6.24806	5.90951	12.0669	6.4038	4.53808	8.46541	8.24949	6.12735	10.6108	20.5076	11.4378	5.16832	8.94571	7.93417	5.41086	6.75028	6.81322	4.3007	6.30016	12.8466	8.15231	9.42391	7.57988	22.8499	16.3726	15.0052	8.15947	8.75105	13.8493	6.48162	7.16578	7.48539	7.71693	8.16109	12.2881	11.8077	8.27725	8.48158	16.2454
GRMZM2G148316	0	0	0	0	0	0	0	0	0	0	0	0	0	0	0	0	0	0	0	0	0	0	0	0	0	0	0	0	0	0	0	0.013732	0	0	0	0	0	0	0	0	0	0	0	0	0	0	0	0	0
Zea_mays_newGene_50062	0.064354	0.839779	0.643844	0.716368	0.458688	0.315011	0.216707	0.178338	0	1.42923	0.384936	0.314875	0.279439	0	0.658296	0.350479	0.454579	0	0.554402	0.441195	0.463863	0.648126	0	0.190319	0.280925	1.35815	2.47569	0.489023	0.304266	0.245622	0.257899	0.567872	0.894861	0.432272	0.49698	0	0.274913	1.44765	0.587298	0.188568	0.760253	0.668385	0	0.332979	0	0.375859	0.127913	0.229915	0
Zea_mays_newGene_50065	0	0	0	0	0	0	0	0.135145	0	0	0	0	0	0	0	0	0	0	0	0	0.030835	0.031364	0	0	0	0	0	0.016198	0	0	0	0	0	0	0	0	0	0	0	0	0	0	0.018224	0	0.155649	0	0	0	0
AC191070.3_FG006	0	0	0	0	0	0	0	0	0	0	0	0	0	0	0	0	0	0	0	0	0	0	0	0	0	0	0	0	0	0	0	0	0	0	0	0	0	0	0	0	0	0	0	0	0	0	0	0	0
Zea_mays_newGene_50067	0	0	0	0	0	0.376294	0.04006	0	0	0	0	0	0.157285	0	0.071752	0.100341	0.024579	0	0	0	0	0	0	0	0	0	0	0.007885	0	0.049182	0	0	0	0	0	0.074033	0.190816	0	0	0	0	0	0	0	0	0	0	0	0.047807
Zea_mays_newGene_50066	0.091766	0	0	0	0.525969	0.487143	0	0.187271	0.167664	0	0.051457	0	0.156199	0.025348	0	0	0	0.137554	0.388651	0	0.511919	0.102014	0	0	0.180656	0.089342	0.074939	0.151013	0	0.031242	0	0.031498	0	0	0.733296	0.491834	0.044871	0	0.098671	0	0	0.200042	0	0	0	0.252627	0	0.117047	0.395278
GRMZM2G152411	0	0	0	0	0	0	0	0	0	0	0	0	0	0	0	0	0	0	0	0.074908	0	0	0	0	0	0	0	0.055561	0	0	0	0	0	0	0	0	0	0	0	0	0	0	0	0	0	0	0	0	0
Zea_mays_newGene_50068	0	0	0	0.03742	0.049513	0	0	0	0	0	0.147749	0	0	0	0	0.040623	0	0	0	0	0	0	0	0	0	0	0	0	0.075047	0.03255	0	0	0	0.036749	0	0	0	0	0	0.018085	0.151396	0	0.026954	0.127734	0.039116	0	0	0	0
AC182413.4_FG002	0.019148	0	0	0.037933	0	0	0	0	0.006578	0	0.024274	0	0	0	0	0.006978	0	0	0	0	0	0	0	0	0.018981	0	0	0	0	0	0	0.019224	0.011064	0	0	0	0	0	0	0	0	0	0	0	0	0.007794	0	0	0
GRMZM2G047818	0.067151	0.112183	0.035098	0	0	0.443192	0.030244	0	0	0	0	0	0.029656	0	0.110844	0.093092	0.336076	0.34062	0.234806	0.129181	0.157926	0.015489	0	0.092552	0.050879	0.025967	0	0.039923	0	0.024696	0.133038	0.024547	0	0	0	0	0	0	0	0.071105	0	0.026858	0.046057	0.625551	0.03549	0.077677	0.142497	0	0.119656
GRMZM2G455413	30.0696	246.846	278.67	28.7753	253.882	170.797	92.1745	57.4303	91.677	83.9409	43.3366	51.9255	1.70409	19.6155	6.27096	23.6916	160.013	278.407	32.4189	262.991	147.354	43.4244	46.3753	27.8142	42.8396	13.4297	101.253	7.73822	4.67206	2.76557	34.956	65.0965	59.3421	87.2131	220.791	36.5778	20.5601	107.186	54.4713	19.6182	52.6207	31.9575	11.979	4.34066	3.50359	16.8896	431.189	54.5922	55.5031
GRMZM2G104310	140.29	85.58	72.5887	59.5286	56.291	72.3726	148.453	97.719	186.562	172.895	230.598	237.196	138.681	166.191	232.733	168.202	135.181	128.739	79.4273	57.4351	59.1178	132.636	99.2968	149.729	219.631	193.158	173.659	157.651	218.107	149.802	146.889	115.387	133.091	24.0667	50.1453	99.4516	155.963	118.093	97.8602	187.687	159.962	146.352	146.915	199.038	131.079	129.137	98.3198	178.663	57.7337
AC195138.3_FG004	0	0	0	0	0	0	0	0	0	0	0	0	0	0	0	0	0	0	0	0	0	0	0	0	0	0	0	0	0	0	0	0	0	0	0	0	0	0	0	0	0	0.294264	0	0	0	0	0	0	0
GRMZM2G364597	5.08151	5.2153	3.93716	7.6644	12.3399	8.33622	5.39938	3.21285	6.4891	11.4067	6.54113	8.43032	2.51471	4.95907	3.79734	5.07826	4.86072	5.08828	6.21903	6.18797	6.03913	2.65594	9.23569	1.58207	8.52997	3.59741	12.8621	4.13828	2.44575	2.7255	5.79231	10.5505	7.01075	19.6831	12.6996	7.55896	2.31559	6.38456	4.53521	4.39518	7.90501	5.92389	4.34273	2.89667	3.01051	5.34012	6.33513	4.18661	7.42887
GRMZM2G124938	0	0	0	0	0	0	0	0	0	0	0	0	0	0	0	0	0	0	0	0	0	0	0	0	0	0	0	0	0	0	0	0	0	0	0	0	0	0	0	0	0	0	0	0	0	0	0	0	0
AC184116.3_FG001	0	0	0	0.009913	0	0	0	0	0	0	0	0	0	0.032278	0.043633	0	0.020847	0	0.055713	0.184097	0	0	0.066249	0	0	0	0	0	0	0	0	0	0	0	0	0	0.117364	0	0.085277	0	0	0	0	0	0.029221	0	0	0	0
GRMZM2G097085	0	0	0	0	0	0	0	0	0	0	0	0	0	0	0	0	0	0	0	0	0	0	0	0	0	0	0	0	0	0	0	0	0	0	0	0	0	0	0	0	0	0	0	0	0	0	0	0	0
GRMZM2G163888	12.188	12.1328	12.901	24.313	31.0665	24.3546	14.8242	15.8168	12.0661	14.1679	16.2117	15.7211	11.4796	18.8545	22.1589	12.8397	13.9636	14.2765	34.0098	21.4068	18.4904	21.1111	16.2616	14.1708	10.3047	15.5438	15.5613	20.1363	12.4087	11.2106	14.0059	13.4129	16.3256	24.2108	21.7777	17.9581	14.4452	16.6056	17.1859	11.8278	16.1801	20.8951	13.6372	13.6521	19.1774	12.5671	14.2929	12.0517	23.4639
GRMZM2G135664	0	0	0	0	0	0	0	0	0	0	0	0	0	0	0	0	0	0	0	0	0	0	0	0	0	0	0	0	0	0	0	0	0	0	0	0	0	0	0	0	0	0	0	0	0	0	0	0	0
Zea_mays_newGene_1005	0	0	0	0.052735	0	0	0	0	0	0	0	0	0	0	0	0	0	0	0	0.131377	0	0	0	0	0	0	0	0	0	0	0	0	0.093133	0	0	0.114638	0	0	0	0	0	0	0	0	0	0	0	0	0
GRMZM2G163883	0.188085	0	0.312036	1.2411	2.58082	4.32843	0	0.335603	0.728889	0.648481	0.624578	0.274376	0	0.238307	0.312992	0.113735	0.04828	0	0.694951	1.12328	0.386862	1.17772	0.283037	0.758815	0.628481	0.251053	0.27671	0.652663	0.21703	0	0.080756	0.11329	0.307548	0.594442	2.74367	1.42494	0.375156	0.329511	0	0	0.448712	0.660369	0	0	0.556854	0.06947	0.507584	0.135197	0.929385
AC206768.3_FG005	0.32758	3.61325	2.20263	0.508478	0.470413	0.287809	0.677937	0.497528	0.659518	2.50897	0.870626	1.16574	2.76264	1.29681	3.02967	1.29889	0.551257	0.17516	0	0.26834	0.255859	0.114167	2.81282	0.203772	3.07315	4.68863	2.98556	0.135705	0.193534	0.561918	0.487176	0.265689	0.919234	0.536421	0.994585	0.37032	0.35383	0.402448	0.292117	3.56176	4.07452	0.930186	3.07625	2.25444	0.353062	0.222779	1.38945	0.341306	0.042552
Zea_mays_newGene_25150	0	2.52203	0.162532	0	0	0.054651	0.135603	0	0	0.032305	0.162379	0.131168	0.05824	0.323338	0	0.125349	0.127387	0.332489	0	0	0.070246	0.114922	0.040545	0	0	0.108729	0	0.129694	2.39941	0.125264	0.0182	0	0.249177	0	0	0	0.236745	0.141151	0.113556	0.032066	0.122235	0	0.151139	0.199489	0	0.070265	0.226563	0.165408	0.162025
Zea_mays_newGene_28399	0	0	0	0	0	0	0	0	0	0	0	0	0	0	0	0	0	0	0	0	0	0	0	0	0	0	0	0	0	0	0	0	0	5.75613	0	0	0	0	0	0	0	0	0	0	0	0	0	0	0
GRMZM2G327349	1.84627	2.16807	2.61505	2.16234	3.32436	3.49525	3.58374	2.90401	2.65375	4.8694	3.17215	1.38673	2.32251	2.34439	1.96976	1.96892	2.36619	2.57918	3.34507	2.35615	1.79415	1.83907	3.36797	2.97362	0.319234	2.04948	1.67173	4.72924	2.60326	1.76517	2.39347	2.05433	2.75039	4.46772	3.43705	2.83971	0.883332	2.46318	0.523854	1.2471	1.46724	2.94206	1.69654	2.2409	1.20711	2.36626	2.93617	2.09021	3.1422
GRMZM2G351027	0	0	0	0	0	0	0	0	0	0	0	0	0	0	0	0	0	0	0	0	0	0	0	0	0	0	0	0	0	0	0	0	0	0	0	0	0	0	0	0	0	0	0	0	0	0	0	0	0
GRMZM2G133996	0	0	0	0	0	0	0	0	0	0	0	0	0	0	0	0	0	0	0	0	0	0	0	0	0	0	0	0	0	0	0	0	0	0	0	0	0	0	0	0	0	0	0	0	0	0	0	0	0
GRMZM2G168706	4.59984	5.19173	5.7197	12.8716	21.3903	18.3044	4.75185	9.61085	6.67744	8.67402	5.31158	6.55978	8.21568	12.001	14.5103	4.75525	6.21084	5.96101	17.155	19.0561	14.3404	6.31838	10.5906	6.36048	3.69112	7.53107	8.48786	10.3249	6.37059	8.95584	4.42251	6.00372	5.93502	10.6491	19.7235	15.4982	5.55368	8.90569	10.8321	5.30947	11.5906	11.6179	9.35753	9.34946	14.4899	5.7456	5.05764	4.47037	9.93588
GRMZM2G351023	0.456705	1.2674	1.17275	0.711741	7.91407	4.7323	1.58992	3.6147	2.29101	0.811554	0.37521	2.24633	1.118	4.27694	5.50182	1.02314	1.18969	1.42398	3.3589	1.09768	3.99104	2.19484	1.84361	1.67078	1.11512	3.0962	2.09984	4.39701	1.61138	2.46211	1.3786	1.77473	0.819439	2.04838	3.60829	3.2288	2.3177	0.956122	5.10863	1.28543	1.81254	2.07454	2.6196	1.869	2.90205	1.17564	1.06298	1.01652	1.39794
GRMZM2G122198	0.527639	0.795651	0.363345	8.17875	10.8377	11.9856	0.972073	2.21328	1.38601	0.973257	0.785193	0.921256	1.43782	1.70407	2.09039	0.624743	0.520024	0.657715	5.19928	9.81759	7.97103	1.57247	0.621681	1.13908	0.176601	1.41159	0.470574	0.941712	0.418342	0.70737	0.470963	0.520362	0.539607	8.91682	8.95907	7.60835	0.55114	0.968744	2.75539	0.440837	0.827043	2.29757	1.65313	0.688573	0.957137	0.586631	0.560562	0.356822	6.66361
GRMZM2G122199	5.43351	4.6911	4.77896	6.05217	10.1569	8.82176	6.23031	5.85644	5.59954	7.76569	7.44922	7.4072	4.51091	8.38939	9.30259	5.89459	5.5789	5.64557	6.97555	7.48572	5.31022	8.96598	7.52338	7.77416	7.31307	7.15103	10.5453	7.66463	5.89354	5.22741	5.36394	6.61254	6.16111	7.63685	8.16372	6.31997	5.78587	8.19317	8.79181	7.32904	8.76329	8.68254	7.28944	6.45962	5.89338	4.66402	6.43799	4.882	7.07008
Zea_mays_newGene_41113	1.99857	1.62685	1.71201	4.65562	7.24922	5.42565	2.748	2.98387	0.157035	6.11603	5.04697	2.06708	1.65764	2.63489	3.27622	1.63705	2.02449	3.55421	3.70236	6.08852	2.1835	6.49662	3.11838	1.81637	3.74516	3.76111	3.21552	2.72029	1.29061	1.49893	1.86202	2.12822	2.60535	9.15634	5.07829	3.21653	1.32314	2.09927	2.19532	2.27828	3.44874	4.27004	1.74088	1.70121	2.88045	2.51742	2.64762	1.73053	3.77145
GRMZM2G063262	8.49038	11.834	11.2676	9.00306	10.2982	7.38781	8.90016	12.4011	7.25258	6.00291	4.14473	7.30229	4.59783	6.20309	7.11729	9.50292	10.9252	11.6814	7.17316	9.18482	5.04332	7.02312	13.0563	9.91042	6.08237	5.25156	9.64801	5.7069	2.47341	4.15497	9.97281	12.7159	14.0062	9.42624	9.97362	8.82543	4.62897	7.8273	9.98208	3.43425	10.3028	17.5902	3.7767	5.03941	7.31661	8.15376	9.37664	7.3613	8.63225
GRMZM2G112278	0	0	0	0	0	0	0	0	0	0	0	0	0	0	0	0	0	0	0	0	0	0	0	0	0	0	0	0	0	0	0	0	0	0	0	0	0	0	0	0	0	0	0	0	0	0	0	0	0
Zea_mays_newGene_32158	0.35337	0	0	1.05446	0	0	0.31591	0	0	0	0	0	0	0	0.32815	0.100211	0	0	0.311534	0.528459	0.464691	0.942784	0	0.376524	0	0	0.360821	0	0	0.175993	0	0	0.08748	1.06422	0	0	0	0	0	0.173724	0	0	0.577106	0	0	0.385137	0	0	0
GRMZM2G390889	7.57151	8.74226	6.16128	17.2619	20.6467	19.7687	10.574	18.886	10.6037	11.7803	7.37068	8.23605	5.10368	10.0777	10.144	7.78418	6.79049	7.74991	12.0989	13.381	10.6646	12.7192	12.7411	8.91099	8.27489	11.145	12.1556	8.05572	3.84765	3.69754	6.32294	10.4778	10.1555	20.3591	17.175	12.069	4.91537	6.82315	8.03392	9.31105	11.0452	13.5917	9.82438	5.97547	7.02431	5.89757	7.65632	5.94382	14.1897
GRMZM2G162426	6.73652	8.98787	9.9749	14.9757	17.9449	17.4279	7.36265	11.4637	7.48137	10.99	9.74578	9.54156	7.30113	15.4202	13.2529	9.42844	8.89752	9.44133	16.9777	13.4411	13.6199	10.9318	13.0031	11.3938	5.3703	7.62068	11.5383	15.2539	10.8716	8.0289	9.01076	9.04502	10.8518	14.3595	14.2148	13.7022	8.95397	12.8678	13.3608	6.48989	12.7883	16.4644	9.84224	10.7519	9.13221	7.52826	6.96768	5.28823	13.5721
AC210204.3_FG002	84.7707	64.4324	52.7856	59.8795	47.7008	103.049	32.7918	72.7096	49.793	20.6594	16.6724	35.4353	24.727	60.6978	74.7354	102.145	74.1176	87.7276	78.7482	27.6943	58.2946	36.3489	46.2206	56.5745	48.8539	22.0325	15.3528	119.755	22.0184	32.1634	37.3076	52.0386	88.0736	19.9075	53.5094	54.0412	41.1006	29.2716	23.1691	21.6341	27.2154	16.7553	18.8717	75.4404	36.1266	67.145	52.7581	69.0576	106.008
GRMZM2G471594	0	0	0	0	0	0	0	0.022134	0	0	0	0	0	0	0.026371	0	0	0	0	0	0	0	0	0	0	0	0	0	0	0.12636	0	0	0	0	0	0	0	0.020439	0.069062	0	0	0	0	0.09495	0.243061	0	0	0	0
GRMZM2G162420	0	0	0	0.0498	0	0.238546	0.120833	0	0	0.032724	0	0.183151	0	0	0	0	0.085457	0	0	0	0	0.107601	0.067892	0	0	0.090855	0.078335	0	0.05378	0	0	0.26663	0.037268	0.100682	0.088863	0	0	0	0	0.066343	0	0	0.027436	0	0	0	0	0	0.056694
GRMZM2G471596	0	0	0.13489	0.052875	0	0.015613	0.009468	0	0	0	0.032726	0.048291	0	0.017837	0.046777	0.059289	0.073532	0	0	0	0	0.066564	0	0.086631	0	0.038821	0	0	0.015005	0.015568	0.072726	0.138558	0.015633	0	0.097163	0.043562	0	0.007475	0	0.152499	0.012318	0.020712	0.02826	0	0	0	0.133924	0.019568	0
Zea_mays_newGene_20482	0	0	0	0.057125	0	0	0	0	0	0	0	0	0	0	0	0	0.039443	0	0	0	0	0	0	0	0	0	0	0	0	0	0	0	0	0.657323	0.079999	0	0.019171	0.040596	0	0	0	0.167773	0	0	0	0	0.28925	0	0
GRMZM2G126471	17.9905	24.469	21.7346	43.583	58.0857	50.5895	36.2464	36.3789	41.0024	39.1133	27.027	33.2945	18.8922	40.9305	50.4123	23.546	20.438	18.0142	39.7393	55.0279	34.6858	32.4544	40.2866	26.7175	31.6171	46.9587	43.7023	26.662	22.3663	17.3443	23.0874	29.5277	22.621	44.3733	51.1402	42.0122	23.1502	27.2383	30.4734	36.9224	42.3062	51.5683	48.7157	30.6696	20.3839	21.4962	22.347	17.3816	38.439
Zea_mays_newGene_41117	0.525694	0.860901	0.152414	0.389302	0	0	0	0	1.13654	0.892633	0.329321	0.790125	2.5667	1.6505	0	0.464819	0.340344	0.075447	0	0	0	0	0.986374	0.555416	0.337289	0.19702	0.625047	0.97165	1.45101	2.1611	0.955343	0	0.836262	0.575756	0.308323	0.292747	0.305975	0.368428	0.466825	1.26823	0.236201	0.554457	1.44499	1.92439	1.03184	0.397821	0.406817	0.212419	0.140688
GRMZM2G341010	0	0	0	0	0	0	0	0	0	0	0	0	0	0	0	0	0	0	0	0	0	0	0	0	0	0	0	0	0	0	0	0	0	0	0	0	0	0	0	0	0	0	0	0	0	0	0	0	0
GRMZM5G854146	0.016767	0.171898	1.06299	0.057192	0.068673	0.057028	0.036762	0.003751	0.079386	0.010683	0	0.001225	0.003508	0.020332	0.064292	0	0.01401	0.653403	0.02441	0.034227	0.169557	0.150789	0.060876	0.033943	0.003478	0.007795	0.053823	0	0.027272	0.053646	0.010778	0.012705	0.138112	0.003875	0.106257	0.032722	0.006392	0.01765	0.111407	0	0.164173	0.027719	0	0	0.112543	0.074441	0.430642	0.012306	0
AC235543.1_FG003	2.3049	3.68735	2.43458	9.54325	21.415	9.97126	4.30117	6.54849	3.68516	9.15071	5.38973	5.24973	5.77305	6.81018	13.1993	2.84898	3.08655	3.83383	12.3837	9.8951	14.148	5.95765	8.04049	2.76856	6.33283	15.6402	11.3684	7.34902	2.86098	3.59072	4.69273	2.88565	3.12349	17.8483	18.1024	9.15691	1.19829	3.42955	4.16087	6.94969	18.6833	50.5761	17.7153	8.95392	9.44945	1.92334	1.60717	2.14402	5.45157
GRMZM2G060383	0	0	0.078096	0	0	0	0	0.301094	0	0.310255	0	0.109885	0	0	0.17212	0	0	0	1.24678	0	0	0	0.195771	0	0	0	0.258413	2.001	0	0	0.151374	0.159731	0.117522	0.519835	0	0	0	0.039586	0	0	1.08767	0.326882	0	0	0	0	0	0	0
GRMZM2G135599	5.66524	4.57843	3.81198	11.1419	10.2092	14.9711	4.93254	7.07451	5.42176	5.73552	4.26327	5.3519	5.62093	5.83883	8.38182	4.36659	5.6624	5.42685	11.9676	8.06763	12.329	8.11759	8.0556	5.98901	3.65296	5.35469	4.12902	7.60484	3.70693	5.42029	3.74063	4.31541	4.97751	9.60648	9.96184	14.1812	9.62166	7.79876	5.65038	3.64012	7.29567	8.11866	5.32853	5.79561	5.32773	6.07206	5.19013	3.95672	13.2786
GRMZM2G109175	0	0	0	0	0	2.28449	0.237686	0	0.164187	0	0	0.452976	0	0	0.358274	0	0	0	0.458116	0	2.18206	0.582322	0	0	0	0	0	0	0	0	0	0	0	0	0	0	0	0.361651	0	0	0	0	0.428623	0	0	0	0	0	1.06363
Zea_mays_newGene_24126	0	0	0	0	0	0.0596	0	0	0	0	0	0	0	0	0	0	0	0	0	0	0.122547	0	0.072298	0	0	0	0	0	0	0	0	0	0	0	0	0	0.177104	0	0	0	0	0	0	0	0	0	0	0	0
GRMZM5G878607	0	0	0	0	0	0	0.062483	0	0	0	0	0	0	0	0	0	0	0	0	0	0	0	0	0	0	0	0	0	0	0	0	0	0	0.136986	0	0	0	0	0	0	0	0	0	0	0	0	0	0	0.761653
AC204520.3_FG005	0	0	0	0	0	0	0	0	0	0	0	0	0	0	0	0	0	0	0	0	0	0	0	0	0	0	0	0	0	0	0	0	0	0	0	0	0	0	0	0	0	0	0	0	0	0	0	0	0
GRMZM5G878603	0.277229	0.654696	0.74981	1.16898	0.48785	0.289063	0.109834	0.49072	0.503104	0.105806	0.844024	0.493267	1.43992	2.16274	1.02292	0.902401	0.906066	0.858983	1.55559	0.51771	2.167	0.314132	0.889137	0.65455	0.257619	0.446361	0.863521	1.24643	1.45839	1.60684	0.783527	0.226075	0.919252	1.00804	1.3468	0.682611	0.920071	0.314812	0.256182	0.487311	0.906435	0.606619	0.333734	1.22563	1.71259	0.993693	0.884268	0.733124	1.2948
GRMZM5G809335	15.0182	25.411	24.4368	24.4969	33.3147	39.8836	27.3391	38.6668	42.2974	35.4599	23.0103	23.6115	16.9771	22.3574	29.8339	17.5477	17.5871	13.2446	19.3404	25.6667	27.8656	37.6595	27.2313	19.2754	22.6548	34.7951	22.8351	13.4592	12.9099	13.4804	15.8661	20.8795	23.2494	39.0824	36.9159	28.9821	19.1063	20.2443	24.7505	32.8754	35.644	53.3823	25.2916	13.0026	13.8469	17.8489	14.8599	8.31865	19.7619
Zea_mays_newGene_7062	0	0.135	0	0.042248	0.094326	0.048239	0	0	0	0	0	0.126457	0	0	0	0.064315	0.0198	0.118222	0	0	0	0	0.11116	0	0.128552	0	0.059009	0	0	0	0	0	0.130218	0.107916	0.105519	0	0.199157	0	0	0	0.184739	0	0	0.139354	0	0.084054	0.188653	0.077207	0.031631
Zea_mays_newGene_7063	1.04409	1.74425	2.57246	2.32057	2.28633	1.57059	1.81496	0.879378	0	0	0	1.83995	1.00551	2.26171	4.02094	1.17542	1.03727	0.542733	2.69326	1.66411	2.51408	3.38252	1.59722	1.04626	0.492038	2.25059	3.69749	1.91102	0.702642	0	0.946916	1.81949	0.975639	0.152335	2.69927	3.19744	1.00655	2.60339	1.81063	0.82499	3.36539	1.61199	2.72077	1.31117	1.15671	0.608222	1.50875	0.457852	1.71991
GRMZM2G391288	0.454295	0.254545	0.66055	0.769587	0.929604	1.20883	0.646891	0.932636	0.412508	0.040576	0.034029	0.739717	0.76086	1.52494	1.45148	0.553089	0.643586	0.417229	1.50883	0.679427	0.443915	0.540207	1.34966	1.56243	0.390571	0.658168	0.726914	5.39516	0.543995	0.670352	0.232521	0.370175	0.392341	0.05965	1.61611	0.389645	0.381245	0.586766	0.562531	0.441266	2.04979	1.97288	0.780952	0.604398	0.269976	0.264476	0.726918	0.325518	0.436456
Zea_mays_newGene_24124	0	0	0	0	0	0	0	0	0	0	0	0	0	0	0	0	0	0	0	0	0	0	0	0	0	0	0	0	0	0	0	0	0	0	0	0	0	0	0	0	0	0	0	0	0	0	0	0	0
GRMZM2G042715	0	0	0	0	0	0	0	0	0	0	0	0	0	0	0	0	0	0	0	0	0	0	0	0	0	0	0	0	0	0	0	0	0	0	0	0	0	0	0	0	0	0	0	0	0	0	0	0	0
Zea_mays_newGene_7065	0	0	0	0	0	0	0	0	0	0	0	0	0	0	0	0	0	0	0	0	0	0	0	0	0	0	0	0	0	0	0	0	0	0	0	0	0	0	0	0	0	0	0	0	0	0	0	0	0
Zea_mays_newGene_7068	0	0	0	0	0	0	0	0	0	0	0	0.099436	0.112663	0	0	0	0	0	0	0	0.159978	0	0.287001	0	0	0.226235	0.127002	0	0	0.089353	0	0.292529	0	0.073864	0.440216	0.133051	0	0	0	0	0	0.735654	0.08094	0.13096	0.120447	0	0	0.311061	0.184054
Zea_mays_newGene_7069	0.2706	0.439627	0.466468	0.590577	0.439693	0.192372	0.34796	0	0.335895	0.745849	0	0.928404	0.799579	1.21183	0.613911	0.734848	0.527335	0	0.440594	0.255298	0.62443	0.584758	0.838675	0.745332	1.03692	1.19424	1.52545	0.803274	1.02586	0.329071	0.521098	0.412143	1.32292	0	0	0.504875	0.564853	1.3056	0.44973	0.708373	0.608518	0.930564	0.41701	0.707073	0	0.402948	0.653444	0.337688	0.674561
GRMZM2G391286	0.046089	0.233878	0.175075	0.066575	0.189201	0.11714	0.058153	0.35103	0.151392	0.109658	0.037689	0.135889	0.168788	0.079428	0.310749	0.045519	0.175618	0	0.030811	0.081693	0.16852	0.708116	0.052274	0.112403	0.373545	0.426791	0.292567	0.474399	0.122711	1.27061	0.122353	0.205035	0.146066	0.05533	0.234394	0.134226	0.193931	0.13742	0	0.36108	0.261204	0.080174	0.568116	0.307814	1.14307	0.126151	0.0692	0.137762	0.358405
GRMZM5G804579	0	0	0	0	0	0	0	0	0	0	0	0	0	0	0	0	0	0	0	0	0	0	0	0	0	0	0	0	0	0	0	0	0	0	0	0	0	0	0	0	0	0	0	0	0	0	0	0	0
Zea_mays_newGene_14987	1.26804	1.85374	2.71787	9.6113	15.9689	19.5727	2.00388	3.77573	2.81491	0.027488	0	4.13884	5.59971	7.17836	12.8833	2.18583	2.44026	3.20514	12.9235	11.8351	16.412	15.2131	3.95203	5.28739	1.13465	4.70414	2.04822	3.88092	1.81422	3.50202	1.4446	2.55956	2.49985	0.57228	8.81592	7.59036	9.13505	9.13814	7.87681	2.55965	8.47264	14.3823	4.96959	2.33555	7.00623	3.76414	2.82228	2.58799	12.3472
Zea_mays_newGene_28974	0.310708	1.52141	0.347143	0.313081	0.170095	0.280493	0.074822	0.321432	0.077223	0.276958	0.69896	0.320744	0	0.263452	0.158878	2.43503	0.400127	0.642209	0.401142	1.15317	1.10688	0	0.197469	0.847868	0	0.102562	0.224515	0.041766	0.262468	0.094512	0.239474	0.485906	0.597688	4.55792	0	0.696538	0.283347	0.22479	0.264676	0.265158	0.150882	0.44751	0.283959	0.327017	0.244237	0.272266	0.1612	0.109487	0.266746
Zea_mays_newGene_28975	0.709169	0	0.249391	0.03476	0	0.112154	0	0.091141	0	0.049265	0	0.354798	0	0	0	0.049424	0.043597	0.456225	0	0.05298	0.298209	0	0	0	1.35724	0	0	0.122364	0	2.52633	0.059024	0	0	0	0	0.209228	0	0	0	1.01486	0	0.440335	0.028624	0.286894	0	0	0	0.086043	0.006193
Zea_mays_newGene_28976	0	0	0	0.669536	0.739695	0	0	0	0	0	0	0.295386	1.15302	1.29995	0	0.715691	0	0.315125	1.28902	0	0	0.366964	0	0	0	0	0	0	0	0	0	0	0	0.449379	0	0	0	0	0	0	0	0	0	0.136918	0	0.082724	0	0	0.500051
Zea_mays_newGene_28977	0	0	0	0	0	0	0	0	0	0	0	0	0	0	0	0	0	0	0	0	0	0	0	0.157809	0	0	0	0	0	0	0	0	0	0	0	0	0	0	0	0	0	0	0	0	0	0	0	0	0
Zea_mays_newGene_28978	0	0	0.014758	0.990465	0.267452	0.097917	0.124492	0.038871	0.066272	0	0.028046	0	0.076909	0.026112	0.065842	0.079095	0.033421	0.018236	0.308576	0.529081	0.285871	0	0.077039	0.016597	0	0.018297	0.016651	0	0.11974	0.140417	0.021255	0.039777	0	0.342926	0.772122	0.443848	0.080203	0.021252	0.114764	0	0.084996	0.023042	0.028096	0.05141	0.097517	0.036815	0.068613	0.037592	0.378153
Zea_mays_newGene_28979	0.309412	0	0.498917	0	0.483117	0.369666	0.397887	0.453923	0.525409	0	0	0.487947	0.366611	0	0	0.200299	0.29706	0	0	0.530964	0	0.398825	0.092304	0.921552	0.228471	0.320764	1.1709	0	0.675766	0	0.17052	0.661372	0.627295	0	0.623475	0	0.509743	0.817825	0	0.091735	0.494068	0.234305	0.313423	0.349143	0.960308	0.345524	0.526894	0.458096	0.263674
Zea_mays_newGene_27702	0	0	0	0	0	0	0	0	0	0	0	0	0	0	0	0	0	0	0	0	0	0	0	0	0	0	0	0	0	0	0	0	0	0	0	0	0	0.05752	0	0	0	0	0	0	0	0	0	0	0
Zea_mays_newGene_14988	0.023229	0	0.024444	0.276439	0.125712	0.576443	0.102024	0.126813	0.101462	0	0	0	0.241394	0	0.489859	0.10356	0	0.043567	0.500678	0.179641	0.397445	0.369298	0	0.131601	0.06129	0.381952	0.034602	0.362678	0.128473	0.316586	0.069177	0.013227	0	0.025213	0	1.05137	0.610976	0.094516	0.175327	0.254834	0	0.278074	0.250144	0.046742	0.216956	0.152481	0	0.295808	0.517385
Zea_mays_newGene_14989	0	0	0	0	0.113235	0	0	0	0	0	0.101506	0	0	0	0	0	0	0	0.216484	0	0	0	0	0	0	0.308752	0	0	0	0	0	0	0.117225	0	0	0	0	0	0	0	0	0	0	0	0	0	0	0	0
Zea_mays_newGene_32487	0	0	0	0	0	0	0	0	0	0	0	0	0	0	0	0	0.184061	0	0	0	0	0	0.096	0.198329	0	0	0	0	0	0	0	0	0	0	0	0	0	0	0	0	0	0	0	0	0	0	0	0	0
Zea_mays_newGene_32486	1.50425	1.29213	1.10637	0.412244	0.622038	0.319518	1.08926	0.646081	0.546104	4.36934	4.88174	1.80591	0.423801	1.69657	0.897627	1.11853	1.32158	1.55081	1.01923	0.824667	0.391434	0.743052	1.4506	1.25205	2.64436	1.01753	2.41947	2.55762	0.702739	0.292995	1.07553	2.18683	2.10917	2.4249	0.455362	0.482691	0.494034	1.65026	0.69405	0.818869	2.20723	1.04154	1.22726	0.612444	0.465392	1.62523	1.29142	1.72465	0.623841
GRMZM2G129311	3.40002	2.92844	3.27795	4.89895	5.4043	3.43033	3.298	3.79798	2.15914	3.54825	3.30578	3.69934	2.83743	4.08037	3.84966	3.21711	3.89405	3.72191	4.67932	5.3011	3.58094	3.95035	4.19299	5.0089	3.06742	3.18283	4.16226	4.42676	3.39619	3.38456	3.80562	2.88792	3.87939	4.55005	4.96514	4.27533	4.51638	5.70652	4.11779	3.02023	4.11857	4.00906	4.75927	3.63226	5.45817	3.67923	3.71552	3.84439	3.67707
AC190544.2_FG004	0	0	0	0	0	0	0	0	0	0	0	0	0	0	0	0	0	0	0	0	0	0	0	0	0	0	0	0	0	0	0	0	0	0	0	0	0	0	0	0	0	0	0	0	0	0	0	0	0
GRMZM2G440855	4.23266	4.55761	8.77751	5.70263	3.55635	3.33466	0	1.53424	3.44453	18.3224	12.8817	4.70359	3.95061	5.52031	0	4.6946	3.27324	2.85678	3.76798	0.209885	3.5169	4.07184	10.119	0.738763	1.18892	7.55298	9.92924	3.73721	5.19396	5.26442	4.03639	4.82296	4.75855	5.65849	1.58481	7.05255	5.51369	10.3031	10.6738	6.28639	9.23548	10.9737	1.88453	5.44341	4.14796	4.66487	4.03609	2.44369	4.6708
GRMZM2G350644	0	0	0	0	0	0	0	0	0	0.186089	0.206781	0.197267	0	0.134424	0	0.026563	0	0	0	0	0	0	0	0.049712	0	0	0.195849	0	0.181649	0	0	0.046213	0	0	0	0	0.154071	0.568751	0	0	0.432919	0	0.145092	0.146301	0	0.062757	0	0	0.015923
Zea_mays_newGene_26259	0	0	0	0	0	0	0	0	0	0	0	0	0	0	0	0	0	0	0	0	0	0	0.177398	0	0	0	0	0	0	0	0	0	0	0	0	0	0	0	0	0	0	0	0	0	0	0	0.10413	0	0
Zea_mays_newGene_26258	0	0	0	0	0	0	0	0	0	0.527175	0.452158	0	0	0	0	0	0	0	0.588194	0	0	0	0	0	0	0	0.092695	0.824019	0	0	0	0	0	1.57921	0	0	0	0	0	0	0	0	0	0	0	0	0	0	0
GRMZM2G093344	7.18149	6.64931	7.6024	8.39328	12.2887	9.76577	8.87328	6.9979	8.3916	14.4059	14.5576	9.48056	4.48119	6.11536	9.94637	0.829275	5.29791	4.25707	0.577797	8.38536	4.66555	14.5674	6.74512	7.33428	10.3276	8.04868	14.2827	0.214628	4.27614	5.2214	6.10453	7.84432	6.68707	12.5715	8.14344	9.39521	6.33258	11.4465	7.05303	6.73209	8.83737	11.6888	8.49606	6.18282	7.77788	6.47773	6.54613	5.98403	8.21576
Zea_mays_newGene_26252	0	0	0	0	0	0	0.066917	0	0	0	0	0	0	0	0	0	0	0	0	0	0	0	0	0	0.163712	0	0	0	0	0	0.167408	0	0	0	0	0	0	0	0.160811	0	0	0	0	0	0	0	0	0	0
Zea_mays_newGene_26256	0.833539	1.04845	2.43037	0.325506	0.601911	0.331847	0.816748	0.078035	0	1.43431	0.672204	0.63054	1.22884	6.26771	0.705632	0.514642	4.22498	2.82393	0.317348	0.455348	4.23983	0.284452	3.08331	0.629717	0.225264	0.130978	0.602816	1.51176	1.88551	2.12572	0.272126	0.732602	1.27935	0.180716	0	0.273246	2.51125	0.749157	1.19472	0.140531	0.369537	0.979096	2.18272	7.32776	1.32254	0	2.36347	0.611153	0.478429
GRMZM2G029798	0	0	0	0	0	0.224156	0	0	0	0	0	0	0	0	0	0	0	0	0	0	0	0	0.083337	0	0	0	0	0	0	0	0	0	0	0	0	0	0.149874	0	0	0	0	0	0	0	0	0	0	0	0.020254
GRMZM5G815665	0.068978	0.037515	0	0.555841	1.53608	0.697966	0	0.095244	0	0	0	0	0.104831	0	0.093974	0.06499	0.077348	0.181589	0.378467	0.172799	0.329259	0	0	0	0	0.024488	0.07057	0	0	0.040872	0.085339	0.102914	0.144906	0.442327	0.706266	0.255265	0.235526	0.172734	0	0.054215	0.070628	0.538717	0.094063	0	0.105629	0.088887	0.073187	0	0.2639
GRMZM2G016323	12.6279	13.2891	14.251	19.0027	22.1307	12.1886	13.0016	13.9585	7.19994	22.379	21.2496	14.4918	13.9923	24.6219	28.1901	15.4989	16.1068	16.0169	21.3273	18.2846	17.5264	19.1032	20.1793	13.9101	7.61933	14.8659	19.4386	15.1229	11.3895	13.8767	17.9592	13.0531	18.4786	20.7619	17.3927	16.0492	12.8404	18.9808	16.1318	11.1063	21.8853	19.4394	16.2947	15.268	38.9985	12.5041	16.8257	12.6357	22.9037
Zea_mays_newGene_23019	0	0	0	0	0	0	0	0	0	0	0	0	0	0	0	0	0	0	0	0	0	0	0	0	0	0	0	0	0	0	0	0	0	0	0	0	0	0	0	0	0	0	0	0	0	0	0	0	0
Zea_mays_newGene_23017	0	0	0	0.502079	0.645748	0.11074	0.083898	0	0	0	0	0.081941	0	0	0	0.04119	0	0	0.417096	0.228391	0	0	0	0	0	0	0	0	0	0	0.046905	0.107982	0	0.377048	0.178164	0	0	0	0	0	0	0	0	0	0	0.054525	0	0	0.211058
GRMZM2G138268	3.83516	3.13704	3.07413	10.0603	19.3924	5.36677	5.30387	13.2211	4.43328	6.18318	5.25809	5.0208	7.91092	5.04459	9.93917	4.9756	4.00706	3.93321	8.09545	14.5056	12.5837	11.4693	5.93972	2.19575	4.87402	10.1167	11.6957	9.26284	3.68868	6.73242	4.24064	3.44097	3.52508	17.608	10.3392	6.976	3.74498	6.81519	7.48776	9.24198	11.6967	13.2134	16.1463	7.71924	15.835	3.61	3.07272	3.38134	2.59788
AC190701.3_FG001	0	0	0	0	0	0	0	0	0	0	0	0	0	0	0	0	0	0	0	0	0	0	0	0	0	0	0	0	0	0	0	0	0	0	0	0	0	0	0	0	0	0	0	0	0	0	0	0	0
Zea_mays_newGene_23011	0.181952	0.201265	0.113873	0.931075	0.451003	0.557207	0.14757	0.258744	0.287112	0.420166	0.876494	0.161246	0.038872	0.19386	0.246432	0.039291	0.093296	0.032787	0.152911	0.997251	0.09756	0.6529	0.244626	0.26145	0.399826	0.338862	0.082461	0.245419	0.409147	0.604856	0.032705	0.108091	0.166011	0.511868	0.172155	0.694282	0.560473	0.324796	0.543874	0.192563	0.112978	0.692059	0.514951	0.273448	0.57593	0.080372	0	0.014504	0.481381
GRMZM2G439389	0	0	0	0	0	0	0	0	0	0	0	0	0	0	0	0	0	0	0	0	0	0	0	0	0	0	0	0	0	0	0	0	0	0	0	0	0	0	0	0	0	0	0	0	0	0	0	0	0
GRMZM2G506790	0	0	0	0	0	0	0	0	0	0	0	0	0	0	0	0	0	0	0	0	0	0	0	0	0	0	0	0	0	0	0	0	0	0	0	0	0	0	0	0	0	0	0	0	0	0	0	0	0
GRMZM2G307222	0	0	0	0	0	0	0	0	0	0	0	0	0	0	0	0	0	0	0	0	0	0	0	0	0	0	0	0	0	0	0	0.032116	0	0	0	0	0	0	0	0	0	0	0	0	0	0	0	0	0
GRMZM2G447426	0	0	0	0	0	0	0	0	0	0	0	0	0	0	0	0	0	0	0	0	0	0	0	0	0	0	0	0	0	0	0	0	0	0	0	0	0	0	0	0	0	0	0	0	0	0	0	0	0
GRMZM2G015666	0	0	0	0.037539	0	0	0	0	0	0	0	0	0	0	0.053865	0	0	0	0	0	0	0.068598	0	0	0	0	0	0	0	0	0	0	0	0.028766	0	0.138144	0	0	0	0	0	0.025208	0	0	0.025736	0	0	0	0
GRMZM5G813055	13.2724	11.2709	13.0547	14.3167	19.0001	13.6243	20.3264	12.1173	15.7275	35.9466	38.1106	19.7876	8.1346	15.4153	19.7156	12.0318	8.31182	11.038	10.0215	12.7963	6.8115	17.9083	16.3946	12.1555	19.5734	20.4015	27.2474	15.4292	14.145	13.0302	14.1489	15.1328	12.0417	23.3133	10.1962	13.356	10.6377	18.8905	20.571	17.3668	22.2297	18.7675	21.7938	17.844	11.5244	10.6202	11.1966	11.0817	12.2651
GRMZM2G431157	1.53227	1.63215	1.59393	2.29905	3.99837	2.27653	1.37218	1.72698	1.11854	2.03183	1.88568	1.3138	2.17661	1.36229	1.96062	1.6903	1.92208	1.76356	1.92747	2.5094	1.57475	1.83046	2.08124	1.99826	1.0518	1.81413	1.75952	1.66698	1.35008	1.81638	1.60618	1.50384	1.66013	2.49014	2.23104	1.91736	0.904954	2.07914	2.09916	1.11686	2.25338	2.51635	2.02119	1.92489	3.72512	1.83497	2.18081	1.90738	1.96679
GRMZM2G434388	0	0	0	0.037981	0.063575	0	0.029148	0.074777	0.070681	0.042868	0	0.024888	0	0.120075	0	0	0	0	0	0	0	0	0.100008	0	0	0	0	0	0	0	0	0	0	0.100332	0	0	0	0.035957	0	0	0.038567	0.015092	0.040967	0	0	0.065539	0	0.030325	0
GRMZM2G055243	62.3564	51.7604	54.3473	132.712	254.139	211.468	87.6321	101.111	101.644	119.7	105.619	83.7174	102.701	141.422	185.102	55.3865	56.6655	62.7564	170.668	249.901	145.499	127.492	110.389	80.1848	73.7835	150.392	109.598	115.451	83.4708	116.545	56.0928	70.2483	60.0621	163.948	216.376	167.378	89.6205	100.527	98.6096	89.6369	124.109	156.459	117.739	99.7639	167.069	66.3099	64.4738	61.2119	181.358
GRMZM2G308083	2.73766	2.58895	2.58692	4.74567	4.22406	3.59334	2.99401	2.37722	1.64784	3.38243	2.75831	3.13686	4.2097	3.5651	3.71037	3.20169	3.3791	2.87019	4.77963	4.28758	3.55668	2.15789	3.36532	2.32208	2.05936	3.43665	3.61681	3.61872	3.36188	3.71534	2.92902	3.12549	3.28002	4.78537	4.35887	3.18733	2.58563	2.88372	2.38859	2.3156	4.11405	4.40557	3.80808	3.83528	6.19625	3.1346	2.8096	2.69968	5.44986
Zea_mays_newGene_50937	0	0.025393	0	6.21309	1.31299	1.54762	0.025032	0.026982	0	0.292992	0.160141	0.016315	0.297449	0.135503	0.303436	0.092678	0.05904	0	6.34925	2.1228	1.02706	0.087442	0.066343	0.071574	0.038404	0	0.103074	0.228551	0.075459	0.271308	0	0.015884	0.026271	6.02651	2.05281	0.676444	0.306571	0.122972	0.198776	0.175171	0.151318	0.252469	0.1248	0.345888	0.85201	0.084958	0.072781	0.158017	1.3075
Zea_mays_newGene_50936	9.60552	12.7337	8.8235	0.933256	0.436548	1.16718	3.40011	8.15687	3.02521	0.299275	1.44827	1.89939	1.0561	4.38521	2.67593	9.10935	12.5189	11.3127	0.41986	2.12378	0.850924	4.70995	4.55754	16.7124	0.801655	0.623074	0.896522	1.23067	3.89579	1.80324	5.63792	4.88536	9.88006	0	0.68931	0.885674	8.17765	5.71523	11.887	0.948864	1.19701	2.13073	2.22374	5.06726	1.96079	7.80115	3.40781	4.56869	2.9934
Zea_mays_newGene_50935	16.4739	18.8104	20.974	31.8963	31.4287	26.7391	26.3387	27.9107	25.9184	23.282	22.182	23.0791	17.5396	17.2032	28.6305	17.4476	17.3564	16.1048	32.0327	20.8438	24.1454	38.3265	19.6582	25.6678	19.4608	32.2275	18.8155	11.7137	11.4979	12.6162	15.6856	18.1496	19.3029	25.6865	25.8108	28.6055	25.415	19.3698	22.0465	25.8701	19.4905	40.0789	23.2485	12.952	19.4962	16.7562	21.122	12.7592	23.7275
GRMZM2G434380	0.278487	0.022421	0.238497	3.97881	6.27563	7.44135	0.427796	1.12963	0.071355	0.391594	0.496382	0.510188	0.292505	0.411807	0.881798	0.571146	0.33838	0.22187	4.36501	3.98154	2.74833	0.371132	0.148524	0.44679	0.247241	0.180209	0.405166	0.30355	0.155261	0.085193	0.351411	1.13305	0.214631	4.19406	3.37062	3.04281	0.361547	0.464382	0.153215	0.017235	0.112653	0.368036	0.808201	0.13193	0.53516	0.093233	0.268026	0.148436	3.35774
Zea_mays_newGene_50933	1.17466	4.60572	5.54224	9.8617	21.2851	24.4007	7.76325	12.3198	5.43264	11.1319	6.73724	7.71126	2.95607	8.05244	7.95748	4.39171	2.83953	5.08761	10.4576	10.3344	11.2206	27.2044	6.91012	5.92749	4.54947	12.5781	9.73325	6.23776	2.89711	3.23822	1.60685	5.32351	4.06041	14.9022	14.3576	6.89272	8.80374	7.24729	12.6431	6.01887	11.6841	14.5894	4.16448	5.83435	5.67318	3.28252	3.88003	3.831	10.0301
Zea_mays_newGene_50932	0.822599	0.438531	0.522507	6.27712	6.66246	6.71092	1.14391	2.75284	1.89575	2.53199	1.7195	0.934426	1.02899	1.29217	3.04656	0.825377	0.41103	1.00165	4.33623	6.20058	3.73238	4.76637	1.20124	0.615715	0.614334	2.63934	0.585996	0.582828	0.677834	1.38584	0.95106	1.28707	0.77752	5.44661	6.03038	3.72781	0.437662	1.47065	3.04495	2.34069	3.07812	5.12474	2.59634	1.19612	3.58984	0.685166	0.742976	0.406965	4.50938
GRMZM5G895188	31.5119	41.1255	42.3426	7.23853	8.88891	5.80347	28.5505	24.3001	23.0831	21.3357	28.2584	24.6426	13.5669	31.8181	22.6012	31.5442	32.8042	35.4225	9.35291	4.72865	6.20155	17.0481	46.3493	43.0198	18.6155	13.0749	27.3296	39.7777	34.7759	16.0277	38.8314	39.7101	52.782	4.30759	5.49159	5.65471	23.313	21.3116	42.5534	13.9342	20.2701	16.9058	29.6293	30.944	12.9686	19.0365	28.5125	19.3629	5.33484
GRMZM2G470075	0.11291	0	0	0.18591	2.44268	23.6544	11.8592	5.5965	1.0909	1.49947	30.8685	9.60711	0.72316	2.59164	43.6203	0.037319	0.051836	0.229273	39.8382	2.37821	60.8678	222.693	0.449072	5.58859	0.026519	10.5741	0.052967	0.583053	0.131022	2.05275	0	0.120575	0	6.6037	0.06749	2.6828	112.432	14.1913	9.25931	1.55403	3.21597	8.66686	0.744008	0.725217	15.8791	0.610265	0	0.151146	17.4523
GRMZM2G372171	0	0	0	0.219385	0	0	0	0	0	0.025788	0.06241	0	0	0.029201	0.037949	0	0	0	0	0.023684	0.194445	0	0	0.037321	0	0	0	0	0	0	0	0	0	0	0.038303	0	0	0.158066	0	0	0	0.021094	0	0	0	0	0.03883	0	0.025961
GRMZM2G114613	22.5471	21.9261	25.8509	20.6962	36.1946	29.1844	30.0751	23.2912	29.0416	35.6272	29.4498	26.6548	20.4925	28.5257	31.5741	22.9839	25.2894	21.5078	19.1585	31.3536	23.4944	24.7208	26.0849	26.3351	23.8867	26.5649	31.7949	23.5764	18.2823	19.7585	23.8204	24.4704	22.7931	18.3575	28.5567	25.0918	24.8959	34.3711	24.2916	20.1789	35.2448	38.1389	32.1761	29.1913	20.5819	21.7469	28.5992	20.9711	18.371
GRMZM2G053831	6.43476	8.70612	6.86091	3.86487	4.9663	3.25912	11.3006	10.4739	11.9124	15.7525	12.4304	9.09255	14.1181	9.07238	18.1334	6.60814	4.8587	6.13674	2.62323	3.79921	3.30595	10.8028	10.9002	7.41574	10.0093	13.6551	19.819	6.42575	5.29615	9.21415	5.13881	6.00594	6.61323	4.97755	5.24088	4.43825	8.54157	13.3954	8.46592	13.9682	20.3194	16.63	13.6142	10.6538	8.35943	9.04472	6.45249	8.27709	2.9622
GRMZM2G120136	19.4889	13.9442	13.8564	19.0892	13.466	8.96676	19.1557	15.7756	12.815	18.6894	21.2234	22.8222	24.5783	33.2141	25.491	21.6221	20.0652	15.9368	18.2121	14.1601	14.1048	13.4998	23.2563	21.4342	21.2343	18.4308	27.8614	33.2394	31.8164	28.5109	22.523	15.8323	17.0774	18.8158	15.7475	14.1913	21.9262	24.5105	18.9778	17.4603	20.9819	21.1837	23.7432	30.8949	23.7363	21.0574	13.0915	22.2998	16.0406
GRMZM5G837841	1.6878	2.14942	2.51928	6.58881	6.35607	8.64326	1.84536	2.97001	1.56289	2.7144	2.94339	3.26414	2.30712	2.13255	3.07364	2.29809	2.09464	2.12896	6.84011	8.21078	4.58706	3.60886	3.41988	1.58554	2.24263	2.60004	3.08301	2.5117	1.91607	3.44298	2.61889	3.10667	3.33545	9.13272	5.58637	5.69229	2.70822	2.96736	4.60975	2.38308	2.51342	4.57207	2.71354	1.79761	2.03593	1.99965	2.44593	2.37794	8.0111
GRMZM2G165817	11.3553	12.9881	14.3889	27.341	33.924	38.7107	12.8441	20.2534	14.2364	17.5272	14.8469	15.5636	14.6559	20.2363	20.8911	12.6147	12.6381	13.3418	22.9108	25.464	22.8184	19.5251	14.7511	13.8054	10.6741	15.2542	15.3487	15.7392	10.644	11.1307	12.8828	15.0585	13.6158	22.5824	27.0437	24.0668	13.33	17.1526	19.8466	11.4997	17.4827	24.304	18.3593	12.6101	19.4612	11.9946	15.1097	9.31576	19.0216
GRMZM2G165815	5.30167	6.55545	8.04271	29.2015	26.6146	26.7001	10.3441	12.8951	14.1091	9.30641	9.15903	8.54823	14.3515	9.04424	13.6753	6.43963	6.16494	5.75149	14.4278	28.1207	16.4809	14.5845	10.5155	9.81677	5.58902	12.0792	7.25341	3.455	3.96042	7.84346	5.62939	6.32538	5.97548	33.7187	20.569	21.7256	5.46314	7.13098	15.9491	8.68796	9.20549	18.1329	8.90513	6.07813	16.2245	5.64082	8.76533	3.52358	21.0637
GRMZM2G071270	0	0	0	0	0	0	0	0	0	0	0	0	0	0	0	0	0	0	0	0	0	0	0	0	0	0	0	0	0	0	0	0	0	0	0	0	0	0	0	0	0	0	0	0	0	0	0	0	0
GRMZM2G071272	2.11701	2.54003	2.72516	1.42921	0.685989	0.765453	1.52604	3.11239	1.18513	1.35846	1.47519	0.934725	0.684651	3.83525	2.08119	2.0909	1.84865	2.45873	0.391201	0.450387	0.351486	1.39421	2.60568	4.30098	0.857748	2.31629	1.33994	2.17272	1.48393	0.898206	1.67573	1.85474	1.97095	0.813158	1.11109	0.527273	1.04923	0.906654	1.23249	1.34327	1.10092	1.41809	1.80467	1.09125	0.877385	0.807193	1.07771	1.16818	0.37038
Zea_mays_newGene_51080	3.592	3.24882	3.75636	1.11491	0	1.36929	2.80004	2.30874	2.91483	0	0	3.10827	2.69749	5.1032	0.928367	2.92709	2.92226	3.23261	0.28841	1.37904	0.410362	1.18944	3.61481	4.05591	4.42833	2.11536	3.64506	6.34453	6.86923	2.52691	3.69512	2.66729	2.64213	0	1.16658	1.13202	2.45532	2.22911	0.827905	2.73777	1.18479	1.62907	3.2626	3.27769	0.690412	2.24968	3.27651	2.66566	1.12844
AC208436.3_FG007	0.078649	0.066688	0	0.149197	0.117526	0.060126	0.049979	0.024579	0.032363	0	0.049621	0.02925	0.156279	0.101365	0.058468	0.019805	0.091916	0.062754	0.15602	0.145236	0.074726	0.032898	0.036655	0	0.007197	0.041678	0	0.040685	0.105865	0.146256	0.016427	0.02518	0	0.07932	0.078724	0.050389	0.123875	0.053947	0.062691	0	0	0.021054	0.094949	0.05972	0.674094	0.021843	0.033258	0.026514	0.225818
GRMZM2G091560	18.7666	27.0293	25.1538	25.676	18.5511	22.8413	15.4606	17.3203	13.0875	11.2745	11.9665	17.3738	46.1826	23.0875	12.5369	31.3791	31.5941	26.955	30.916	30.2696	28.2076	8.86778	18.0214	18.9943	11.6839	12.781	13.7347	26.5286	34.1592	37.0103	33.4785	18.562	25.0185	30.2748	25.544	27.7356	18.906	12.5482	21.4031	13.5039	11.0318	9.43613	21.5516	28.1473	50.448	21.023	28.9572	15.5855	45.0631
GRMZM2G481021	0	0	0	0	0	0	0	0	0	0	0	0	0	0	0	0	0	0	0	0	0	0	0	0	0	0	0	0	0	0	0	0	0	0	0	0	0	0	0	0	0	0	0	0	0	0	0	0	0
Zea_mays_newGene_51084	3.47729	5.41061	4.17204	5.60392	4.55858	3.05143	3.44864	3.54391	3.11443	12.8423	12.1255	2.5517	1.97046	4.17563	7.15779	3.78115	4.87076	4.96546	2.84381	4.37106	5.51774	4.10944	4.25539	6.11273	3.29731	4.30868	4.84372	1.13077	4.06044	2.99127	5.00955	3.7239	4.82372	5.38344	4.403	5.1419	5.52033	7.1379	2.72656	3.01681	6.91316	4.42812	4.30647	3.67316	4.04597	4.79351	4.46987	3.70066	4.1135
GRMZM2G481027	0	0	0	0	0	0	0	0	0	0	0	0	0	0	0	0	0	0	0	0	0	0	0	0	0	0	0	0	0	0	0	0	0	0	0	0	0	0	0	0	0	0	0	0	0	0	0	0	0
Zea_mays_newGene_51086	0.167467	0.184351	0.230245	0.487741	0.136358	0.03502	0.248455	0.13781	0.111565	0	0.079154	0.02195	0.09523	0.015426	0.016786	0.051515	0.069826	0.040304	0	0.083854	0.281587	0.54874	0.01325	0.068938	0.223822	0.041699	0.225412	0	0.002827	0.002994	0.099285	0.056137	0.055694	0.463094	0.092648	0.131768	0.035109	0.323398	0.316559	0.003622	0.170454	0.392042	0.080239	0.021858	0.018259	0.078563	0.173679	0.090838	0.05993
Zea_mays_newGene_33685	0	0	0	0	0	0	0	0	0	0	0	0	0	0	0	0	0	0	0	0	0	0	0	0	0	0	0	0	0	0	0	0	0	0	0	0	0	0	0	0	0	0	0	0	0	0	0	0	0
Zea_mays_newGene_17987	0.095669	0	0	0.045544	0.002704	0	0	0	0	0	0	0	0.026299	0	0	0.062628	0	0	0	0	0.224962	0	0	0	0.039991	0	0	0	0	0	0.020529	0	0	0	0.138471	0	0	0.083764	0	0.059056	0	0	0	0	0	0	0.068064	0	0
GRMZM2G096037	19.1824	19.7338	19.6811	31.5976	47.8315	48.5427	29.771	25.0602	40.5048	41.542	34.0796	31.3283	14.8833	18.6729	39.1516	22.7171	19.3858	15.2144	25.5548	39.684	24.2556	41.0413	31.3625	21.0154	34.2119	36.4833	38.3755	15.3255	12.3807	13.3177	18.6339	28.0027	19.3211	51.5373	43.911	37.29	18.8676	28.1342	38.0597	28.6433	32.0126	45.702	23.8162	11.9544	13.4676	23.2193	21.4792	14.8758	39.8096
Zea_mays_newGene_33357	0.188021	0	0	0.333815	0.194042	0.154326	0	0	0.075595	0	0	0.02863	0.204434	0.046743	0.039562	0	0.155045	0	0	0.153709	0.313215	0	0.063109	0	0.026335	0.078206	0.209088	0	0	0	0.047222	0	0.052665	0.512722	0.127042	0.335274	0	0.054323	0	0.038889	0.104754	0.05958	0.127665	0.131222	0.120467	0	0	0	0.192952
Zea_mays_newGene_17982	0.066441	0.066007	0	0	0.086145	0	0.088861	0.089338	0	0.036031	0.0512	0.118084	0.038338	0.250863	0.280462	0.104452	0.242522	0.074528	0.014531	0	0	0.030802	0.145446	0.331998	0	0.145761	0.2308	0	0.054485	0.061258	0.167947	0.120877	0.08193	0	0	0	0.092281	0.544318	0.202911	0.165823	0.241364	0	0.232425	0.085672	0	0.094514	0.093836	0.249862	0.031427
Zea_mays_newGene_33352	1.54915	2.04044	2.23942	4.55291	6.65043	4.18215	2.37086	2.07126	2.39059	3.31383	2.53331	3.34642	1.78741	2.6598	3.33751	1.66337	1.80028	2.21737	3.6195	5.41658	2.85578	3.23541	2.93227	1.61289	2.12781	3.4899	3.52084	2.82883	1.40183	1.02257	1.58542	2.71902	2.40391	5.87899	5.28764	3.3243	1.83437	2.99024	2.99842	2.35145	4.57871	3.77261	2.04659	1.67921	2.77923	1.28209	3.12629	1.62597	3.18355
Zea_mays_newGene_33353	0	0	0	0	0	0	0	0	0	0	0	0	0	0	0	0	0	0	0	0	0	0	0	0	0	0	0	0	0	0	0	0	0	0	0	0	0	0	0	0	0	0	0	0	0	0	0	0	0
Zea_mays_newGene_7934	0	0.072647	0	0	0.067735	0	0	0	0	0	0	0.05276	0	0.116408	0	0.178092	0.099604	0.037945	0	0	0.134148	0	0.047289	0	0.136793	0.202148	0.125317	0	0	0.048343	0.094414	0	0	0.170584	0	0.115387	0	0.02633	0	0	0	0.05846	0	0.094453	0.055603	0	0	0.033758	0.05332
Zea_mays_newGene_7937	0	0.08745	0	0	0	0	0	0	0	0	0	0	0	0	0.099058	0	0	0.269747	0	0	0	0	0	0	0	0	0	0	0.169655	0.093732	0.107747	0	0.046453	0	0	0	0	0.15806	0	0	0	0	0	0.446781	0	0	0	0	0
Zea_mays_newGene_33358	0	0	0	0	0	0	0	0	0	0	0	0	0.061286	0	0	0	0	0	0	0	0.11471	0	0	0	0	0	0	0	0	0	0	0	0	0	0	0	0	0	0	0	0	0	0	0	0.314293	0	0	0	0
GRMZM5G874448	5.94142	86.5644	117.873	4.67857	14.8934	34.0856	13.8198	14.579	6.45544	11.8585	12.3781	2.94666	0.31188	0.579913	2.82306	2.71559	15.4564	80.8405	2.66108	36.7056	146.748	5.25267	3.36981	1.62488	4.37107	2.38499	3.71391	0.421571	1.18124	0.280803	3.26007	4.99506	8.25855	6.69117	40.627	9.7011	11.0262	9.55199	2.48434	2.59147	5.84915	1.28201	0.159047	1.16223	1.2181	4.77802	62.6276	7.87275	8.99974
Zea_mays_newGene_17989	0.612593	0.337518	0.531113	1.1524	1.18361	3.38036	1.52547	0.781433	0.950901	0.562621	0.187456	1.73973	0.186296	0.35703	0.459347	0.570329	0.830908	0.236338	0.30936	0.419393	0	1.05957	1.90471	0.472811	1.32552	1.39265	2.15367	0.653677	0.499209	0.344573	0.290737	1.47604	0.537769	0	1.28949	0.651947	0.311755	1.09101	1.01989	0.83709	1.42832	1.32896	0.831546	0.474738	0.115831	1.13468	0.909119	0.726313	0.575039
GRMZM2G017741	1.01776	1.58511	1.27047	2.04777	3.02543	2.32797	1.2046	2.23266	1.56717	2.38249	2.47332	1.43871	1.19236	1.64726	2.26483	1.91625	1.47132	1.27757	2.26945	2.61891	2.32241	1.95622	1.54602	2.29941	1.24304	1.45904	1.44566	1.84013	1.48715	1.253	1.55105	1.58465	1.6699	2.22801	2.01977	3.14273	1.87973	2.61115	2.42757	1.37704	1.57565	2.56459	1.9231	1.58099	1.44385	1.39141	1.3216	1.04904	2.27322
GRMZM2G053839	0	0	0	0	0	0	0	0	0	0	0	0	0	0	0	0	0	0	0	0	0	0	0	0	0	0	0	0	0	0	0	0	0	0	0	0	0	0	0	0	0	0	0	0	0	0	0	0	0
GRMZM5G862540	11.7242	8.52658	11.6267	34.5481	51.1374	140.463	21.2856	43.5221	17.5814	25.4751	24.3385	26.062	8.50461	32.62	43.1316	11.1295	13.114	11.7379	113.674	36.2882	178.299	81.941	15.5585	26.6613	1.17752	9.43179	5.28235	18.9328	6.06973	15.7456	5.31871	11.1872	12.98	59.79	41.1419	44.038	247.14	79.1119	42.135	7.27812	31.518	14.527	23.4622	25.5386	31.3015	22.2847	6.28277	8.36068	189.718
Zea_mays_newGene_6089	0.34676	0.493031	0.511574	0.682889	1.69917	0.493815	0	1.23853	0.822597	0	0	0.163563	0.330583	0	0	0.277244	0.297152	0	0.631979	0	0.873015	1.32327	0	1.08528	0	1.05716	0	0.489146	0.202338	0.863321	0.436512	0	0.156895	0.807452	0.813747	0	1.16256	0.993866	0.905036	0	0.670882	0.032586	0.717629	0	0.71579	0	0	0	0.588683
Zea_mays_newGene_6088	0.493027	1.22699	1.6099	0.36821	0.679618	0.408423	1.26802	3.27853	1.02692	0	0	0.585038	0.189242	0.175996	0.406386	0.882034	0.994611	1.08842	0.338248	0.540021	0.312645	1.65242	1.40917	3.03693	0.202452	0.447689	0.543558	0.411628	0.190625	0.152392	0.713216	0.830318	0.84417	0.142418	0.280076	0.476524	1.96424	1.43871	4.897	0.517039	0.748201	1.89279	0.148024	0.042026	0.157352	0.767455	1.2027	0.837134	0.488254
GRMZM2G097926	0	0	0	0	0	0	0	0	0	0	0	0	0	0	0	0	0	0	0	0	0	0	0	0	0	0	0	0	0	0	0	0	0	0	0	0	0	0	0	0	0	0	0	0	0	0	0	0	0
Zea_mays_newGene_6083	0	0	0	0	0	0	0	0	0	0	0	0	0	0	0	0	0	0	0	0	0	0.279356	0	0	0.040713	0	0	0	0	0	0.063341	0	0.086266	0	0	0	0	0	0	0	0	0	0	0	0	0	0	0	0
GRMZM2G097929	0	0	0	0	0	0	0	0	0	0	0	0	0	0	0	1.67536	0	0.603439	0	0	0	0	0	0	0	0	0	0	0	0	0	0	0	0	0	0	0	0	0	0	0	0	0	0	0	0	0	0	0
Zea_mays_newGene_6087	0	0	0	0	0	0	0	0	0	0	0	0	0	0	0	0	0	0	0.079913	0	0	0	0	0	0	0	0	0	0	0	0	0	0	0	0	0	0	0	0	0	0	0	0	0	0	0	0	0	0
Zea_mays_newGene_6086	0	0	0	0	0	0	0	0	0	0	0	0	0	0	0	0	0	0	0	0	0	0	0	0	0	0	0	0	0	0	0	0	0	0	0	0	0	0	0	0	0	0	0	0	0	0	0	0	0
Zea_mays_newGene_6084	0	0	0	0	0	0.095571	0	0	0	0	0	0	0.144016	0	0	0	0	0	0	0	0	0	0	0.21461	0	0	0	0	0	0	0.082728	0	0	0	0	0	0	0	0	0	0	0	0	0	0	0.134375	0	0	0
GRMZM2G384592	0	0	0	0	0	0	0	0	0	0	0	0	0	0	0	0	0	0	0	0	0	0	0	0	0	0	0	0	0	0	0	0	0	0	0	0	0	0	0	0	0	0	0	0	0	0	0	0	0
GRMZM2G028444	0	0	0	0.40119	0	0.090159	0	0	0	0	0	0	0	0	0	0	0	0	0.006486	0.234035	0.175589	0	0	0	0	0	0	0	0	0.072468	0	0	0	0.968394	0.412367	0.296396	0	0	0	0	0	0	0	0.048574	0.194934	0.01072	0	0	0.142828
GRMZM2G098167	4.62939	11.3065	11.1595	0.496147	1.42044	0.628177	17.1138	59.6089	11.0288	5.96221	7.05459	2.61852	1.5505	0.973156	1.3782	7.37967	6.84511	12.1858	1.33467	0.786656	1.50487	31.1557	10.7107	13.0786	2.27557	5.17603	4.02096	0.474034	0.351406	0.704096	5.09277	7.35465	7.69484	1.2316	1.45057	1.38139	6.43995	3.55286	22.5069	1.94415	3.28372	17.866	3.61434	0.746159	1.88632	3.563	5.31508	2.82136	2.54168
GRMZM2G171232	6.12154	5.4481	6.80233	13.71	13.5576	15.0156	5.86872	8.29336	5.62971	5.17809	5.64435	6.79178	8.17034	8.60239	8.34502	8.36241	7.23123	7.49835	11.9277	13.1114	11.0838	6.97932	8.1636	8.10401	5.03234	6.26501	6.86098	8.12244	5.38521	5.84139	6.04383	7.77729	8.84526	10.3462	11.9357	10.7086	6.10914	6.89551	7.44478	3.73218	7.73142	7.48181	7.17866	7.24408	12.1251	8.30635	8.22998	5.44995	12.2833
GRMZM2G097662	7.64167	8.60218	7.59322	16.7073	21.512	18.935	9.51786	10.8477	10.3427	11.4955	10.608	12.7132	7.8918	16.2888	14.828	7.92167	8.44673	8.25132	15.1156	13.2814	15.0877	16.9747	15.1041	13.19	5.63961	9.41697	13.4065	14.7753	8.36909	9.48655	10.1406	10.4893	8.65437	11.9714	19.0023	17.3946	19.1637	18.278	19.6141	6.77667	14.681	19.1179	11.3999	8.21885	9.74763	6.94885	9.28418	5.47257	17.8519
GRMZM2G171236	12.7854	8.85906	10.3959	42.7091	49.3601	55.5065	17.4446	27.7048	18.5791	12.0053	11.277	15.75	13.5994	15.9156	26.8267	12.7931	11.8966	14.8357	35.8284	33.4674	30.4279	26.5872	16.2977	18.51	8.51587	21.1913	13.9702	14.9822	11.4446	14.1608	9.8415	11.3364	11.5518	27.7368	37.1496	42.4711	15.3401	9.93153	16.5799	14.1841	18.0309	14.836	17.7779	4.56406	21.8097	10.9173	13.656	8.54224	34.6571
GRMZM2G704239	0	0	0	0	0	0	0	0	0	0	0	0	0	0	0	0	0	0	0	0	0	0	0	0	0	0	0	0	0	0	0	0	0	0	0	0	0	0	0	0	0	0	0	0	0	0	0	0	0
GRMZM2G022363	0	0	0	0	0	0	0	0	0	0.211978	0.02657	0	0	0	0	0	0	0.031864	0	0	0	0	0	0	0	0	0	0	0	0.055197	0	0	0	0	0	0	0.042139	0	0	0	0.062963	0	0	0	0	0	0	0	0
AC186412.4_FG011	0	0	0	0	0	0	0	0	0	0	0	0	0	0	0	0	0	0	0	0	0	0	0	0	0	0	0	0	0	0	0	0	0	0	0	0	0	0	0	0	0	0	0	0	0	0	0	0	0
GRMZM5G895282	2.52535	3.45648	3.0557	22.4829	51.6895	40.3968	4.71149	6.59872	5.33348	5.49429	3.14301	4.96222	4.58116	5.13324	11.9916	3.04118	3.07995	2.55465	20.2855	28.7958	15.8587	7.60715	6.12473	3.09947	2.70957	5.32681	4.98681	3.74291	1.85077	2.36713	2.61254	5.15253	4.01829	30.8456	35.4162	17.1248	1.93193	5.72283	12.3704	2.60258	7.17528	9.82157	7.10805	2.56878	8.47107	3.48701	4.99765	2.458	24.7538
AC186310.4_FG004	0	0.039188	0	0	0	0	0	0	0	0	0	0	0	0	0	0	0.038298	0	0	0	0	0	0	0	0	0	0	0	0	0	0	0	0	0	0	0	0	0	0	0	0	0	0	0	0	0	0.028502	0	0
GRMZM2G399598	0	0	0	0	0	0	0	0	0	0	0	0	0	0	0	0	0	0	0	0	0	0	0	0	0	0	0	0	0	0	0	0	0	0	0	0	0	0	0	0	0	0	0	0	0	0	0	0	0
GRMZM2G022365	16.8294	15.9765	20.8973	32.3775	25.3634	15.6891	23.095	22.3396	18.8463	27.1073	24.7493	19.662	26.0832	28.1997	37.6004	16.7837	18.6526	18.2021	26.2126	24.2087	17.5355	28.4995	27.6291	25.2781	15.5974	25.7926	29.225	25.1247	20.2344	22.9483	21.9512	20.5515	18.051	29.5044	21.626	20.5696	20.8779	28.8539	15.2812	18.9116	27.5266	36.4782	27.3582	24.7502	36.4798	18.9822	17.6803	17.5885	22.9469
Zea_mays_newGene_48473	0	0	0	0	0	0	0	0	0	0	0	0	0	0	0	0	0	0	0	0	0	0	0	0	0	0	0	0	0	0	0	0	0	0	0	0	0	0	0	0	0	0	0	0	0	0	0	0	0
GRMZM2G022368	2.6231	3.9021	2.57978	5.50508	6.29845	5.45508	4.36765	5.00631	3.54172	4.65484	2.42861	1.85848	4.44561	4.33488	5.22564	3.50095	3.25504	2.96468	2.13311	4.26892	6.17802	5.37596	3.01491	2.80753	1.833	2.68951	2.4146	4.19188	2.9873	5.61665	2.57594	2.81991	3.52375	5.50716	6.07803	7.93156	2.42686	4.1035	1.73533	1.41675	4.90502	4.94844	5.16523	4.12316	5.25082	3.95524	2.34253	2.59104	6.61392
GRMZM2G161245	8.10436	3.06547	9.07536	9.21349	5.58208	32.0675	9.09075	10.0952	4.73537	3.56625	4.22823	5.82978	1.10236	3.89654	9.70025	8.37599	8.55961	8.40612	23.8236	13.4014	27.8713	44.1018	8.98312	16.6815	2.69669	4.02908	1.17125	19.3709	1.8709	3.79344	1.56564	6.16071	6.86122	13.3246	4.33768	8.70744	65.4273	20.4546	20.0471	2.75225	5.32733	8.12828	2.18736	10.9522	4.64959	22.8941	3.48694	9.62542	61.535
GRMZM2G161244	60.3885	54.415	62.1512	122.435	71.9976	74.074	73.6005	73.2802	57.0182	37.05	33.069	43.5507	113.454	51.5452	44.9997	80.5219	63.7155	60.2172	100.392	91.8647	74.2622	33.6203	53.0955	56.1903	37.7894	58.0505	49.3678	47.3968	64.7812	106.034	77.8113	64.8305	66.8442	103.182	81.8355	114.477	61.7242	39.5984	31.7815	58.6804	40.7097	39.7812	72.862	56.4686	102.63	60.8924	70.5037	56.9687	103.172
GRMZM2G358924	1.95716	3.47904	0.837791	0.475045	0.216504	0.800994	1.37767	2.50886	0.789809	13.6758	9.09542	1.85536	1.75378	2.65517	8.28929	0.256738	0.942248	1.10725	0.256826	0.943687	0.855037	3.42453	4.27052	0.463128	3.07993	4.93668	6.03615	0.14615	0.809678	1.48497	0.832797	1.59824	2.90978	0.329216	0.177338	0.935425	1.15702	1.14135	1.15625	6.90656	7.08573	4.92665	3.10228	3.90635	0.676112	1.00526	2.11008	0.840494	0.580123
GRMZM2G161242	8.05128	7.59731	10.0293	14.3294	13.3706	11.8354	8.07153	8.16321	6.91111	10.1582	10.3241	10.6688	8.39372	11.8017	14.7773	7.57083	9.66544	8.7818	12.6001	12.3208	9.05842	12.9137	11.0418	8.64295	11.1664	12.4481	13.4547	12.3675	9.16093	7.97737	8.53019	8.58758	8.22649	14.9622	11.6583	13.1796	10.5469	13.7488	11.1878	10.0387	14.3502	13.2703	8.80808	8.39942	10.6782	9.69538	9.28233	8.06623	14.0619
GRMZM2G011968	0	0	0	0	0	0	0	0	0	0	0	0	0	0	0	0	0	0	0	0	0	0	0	0	0	0	0	0	0	0	0	0	0	0.076452	0	0	0	0	0	0	0	0	0	0	0	0	0	0	0
GRMZM2G358929	0	0	0	0.072634	0	0	0	0.02573	0	0	0	0	0	0	0	0	0	0	0	0	0	0	0	0	0	0	0	0	0	0	0	0	0	0	0	0.032385	0	0	0	0	0	0.117574	0	0	0	0	0	0	0
Zea_mays_newGene_5571	0	0	0	0	0	0	0	0	0	0	0	0	0	0	0	0	0	0	0	0	0	0	0	0	0	0	0	0	0	0	0	0	0	0.981173	0	0	0	0	0	0	0	0	0	0	0	0	0	0	0
Zea_mays_newGene_5577	0	0	0	0	0	0	0	0	0	3.12075	1.82924	0	0	0	0	0	0.074182	0	0	0	0.15132	0	0	0	0	0	0	0	0	0	0	0	0	0	0	0	0	0	0	0	0	0.114302	0	0	0	0	0	0	0.036624
Zea_mays_newGene_5574	0.110027	0.027217	0.044618	0.115176	0.214755	0.069854	0.111311	0.222204	0.063834	1.80015	1.20208	0.122755	0.081993	0.149851	0.085222	0.335332	0.13316	0.178079	0.077127	0.76909	0.047621	0.425812	0.189385	0.212567	0.14385	0.124133	0.299514	0.055946	0.055237	0.04737	0.050142	0.172646	0.051011	1.23829	0.271772	0.263973	0.077673	0.259513	0.046232	0.10454	0.123607	0.10023	0.161363	0.086042	0.05118	0.119256	0	0.111599	0.272157
GRMZM2G161248	0	0	0	0	0	0	0	0	0	0	0	0	0	0	0	0	0	0	0	0	0.024939	0	0	0	0	0	0	0	0	0	0	0	0	0	0	0	0	0	0	0	0	0	0	0	0	0	0	0	0
Zea_mays_newGene_15167	0	0	0.006673	0.022344	0.052043	0.005088	0	0	0	0.008756	0	0.028819	0	0	0.034706	0.001799	0	0	0.004434	0	0	0.01003	0	0.019805	0	0.018156	0.00709	0	0	0	0.000384	0	0	0.002971	0	0.045706	0.002722	0.018387	0	0	0	0.000417	0.000882	0	0	0.005728	0	0.000382	0.013226
Zea_mays_newGene_15166	0.337072	0.483266	0.386999	0.558452	0.511268	0.20306	0.107594	0.33976	0.131352	0.222901	0.259905	0.332488	0.724248	1.25223	0.438911	0.462732	0.520501	0.421753	0.747336	0.469464	1.0413	0.357555	0.513806	0.424663	0.106965	0.242954	0.373991	0.510266	0.478259	0.524544	0.360048	0.232959	0.477233	0.294993	0.495686	0.353827	0.41319	0.452333	0.535697	0.390768	0.496404	0.515198	0.734888	0.434786	1.18432	0.279512	0.523598	0.224147	0.589381
Zea_mays_newGene_15163	3.31504	6.56166	4.29424	0	0	0	3.57632	1.42689	2.12359	0.733754	0.29782	0	0.101148	0.532824	1.89215	2.81532	4.44618	5.48801	0	0	0	1.86677	2.10984	2.56218	1.47074	0	0.552204	1.50984	0.628898	0.634461	2.33433	3.97411	4.12074	0	0	0	1.99946	2.39513	12.1824	0	0	0	1.19793	0.932132	0	1.69923	2.34913	2.08362	0
Zea_mays_newGene_15162	3.27596	2.56191	2.39993	3.95715	4.27882	1.97794	4.27256	3.02956	1.64196	5.10069	5.42036	3.77189	3.98966	4.12634	3.54603	3.28668	2.98922	2.30738	2.20497	2.69483	1.72087	2.97151	3.82553	3.15199	3.47538	3.42451	5.8272	2.9762	2.77275	3.33967	3.09995	4.15565	2.8818	5.85656	2.88308	2.82693	2.56718	4.67705	1.88011	2.1347	4.30166	4.14829	3.76222	4.18587	5.27193	2.65578	3.6032	2.70533	3.26262
GRMZM2G398423	2.17227	2.00984	3.19876	2.7379	5.52342	3.62924	4.35775	5.46801	3.64265	5.70914	5.16228	2.91393	2.58094	2.41608	5.41929	1.81701	1.85299	2.21357	2.11881	2.46436	2.0534	7.35124	2.52597	6.31626	1.92578	3.86174	2.72742	4.3901	3.11067	2.35076	2.08573	2.53135	2.48366	2.56862	3.86458	3.31718	2.57061	3.0125	2.3073	2.31531	3.48446	5.05502	3.56045	1.74171	1.12549	2.37119	2.10486	1.79849	2.18677
GRMZM2G309356	0	0	0	0	0	0	0	0	0	0	0	0	0	0	0	0	0	0	0	0	0	0	0	0	0	0	0	0	0	0	0	0	0	0	0	0	0	0	0	0	0	0	0	0	0	0	0	0	0
Zea_mays_newGene_18182	0	0.077456	0	0.077613	0.018412	0	0	0	0	0	0	0.0601	0.056898	0	0	0.052489	0.10478	0	0.219428	0	0	0	0	0	0	0	0	0	0.200301	0.07077	0.032325	0	0.093835	0	0	0	0.112606	0	0	0	0	0.099735	0.018959	0	0	0.123681	0	0	0
GRMZM2G116140	0.045517	0.09044	0.015806	1.38338	1.00185	2.20187	0.081169	0.473825	0.262876	1.18113	0.749409	0.444569	0.403722	0.331319	9.46783	0.110338	0	0.102343	3.89534	0.570005	4.53744	0.955536	0.215237	0.551335	0.079266	0.320355	0.103829	0.253141	0.196911	0.150442	0.023261	0.025659	0.150588	0.323676	0.270068	0.590062	0.583254	0.531515	1.38133	0.372605	1.27695	1.42386	0.395274	0.220501	0.30147	0.057392	0	0.142456	0.344411
Zea_mays_newGene_18180	0	0	0	0	0	0	0	0	0	0	0	0	0	0	0	0	0	0	0	0	0	0	0	0	0	0	0	0	0	0	0	0	0	0	0	0	0	0	0	0	0	0	0	0	0	0	0	0	0
Zea_mays_newGene_18186	0.360025	0.063624	0.169938	0.587523	0.548032	0.368473	0.491341	0.557077	0.386001	0.519651	0.433281	0.249339	0.171876	0.203919	0.344771	0.473152	0.42837	0.19118	0.500369	0.508589	0.251599	0.353554	0.443695	0.373444	0.153609	0.396299	0.415374	0.329537	0.132529	0.237392	0.141231	0.056779	0.461984	1.03537	0.527059	0.562911	0.441271	0.586326	0.388989	0.342605	0.120271	0.44753	0.527	0.113765	0.402002	0.285343	0.289571	0.127643	0.679984
Zea_mays_newGene_28367	0	0	0	0	0	0	0	0	0	0	0	0	0	0	0	0	0	0	0	0	0	0.062528	0	0	0	0	0	0	0	0	0	0	0	0	0	0	0	0	0	0	0	0	0	0	0	0	0	0	0
Zea_mays_newGene_22057	0	0.086208	0.514438	0.112652	0.079265	0	0.062929	0	0.019138	0.086405	0.02438	0	0.061291	0.026367	0.035198	0	0.21208	0.08913	0.210232	0.223056	0.074564	0.078706	0	0.068734	0	0.086984	0.182486	0.054596	0.123798	0	0.022863	0.015848	0	0.037454	0	0	0.06507	0.187936	0	0	0.094125	0.013913	0	0	0.14668	0	0.07713	0.040697	0.031291
Zea_mays_newGene_18185	0	0	0	0.182786	0.22328	0.202647	0.263422	0.028898	0.061602	0	0.093423	0	0	0	0.396737	0	0	0	1.21522	0.095512	0.535825	6.816	0.031787	0.091266	0	0	0	0.047896	0	0.036034	0	0	0	0.418637	0.054081	0.385357	3.70887	0.082184	0.546604	0.022539	0	0	0.043714	0	0.298033	0.023048	0.018989	0.03971	1.27466
GRMZM2G048458	0	0	0	0	0	0	0	0	0	0	0	0	0	0	0	0	0	0	0	0	0	0.208841	0	0	0	0	0	0	0	0	0	0	0	0	0	0	0	0.045864	0	0	0	0	0	0	0	0	0	0	0
GRMZM2G121264	25.0213	25.2293	27.206	0.147256	0.184453	0	22.8323	27.5668	12.1842	11.4382	14.5003	48.0975	1.47951	62.8153	7.85365	30.6573	24.1702	43.4237	0.0521	0	0.072767	4.44365	70.486	18.1078	22.1805	10.8509	58.8644	37.3209	22.0115	3.88237	55.3617	45.6914	40.9166	0.35444	0.164602	0.136646	10.2017	26.9409	7.09102	10.6788	25.9293	29.9671	25.328	23.6503	2.01529	12.0537	40.2326	15.7076	0.173033
AC206184.4_FG002	0	0	0	0	0	0	0	0	0	0	0	0	0	0	0	0	0	0	0	0	0	0	0	0	0	0	0	0	0	0	0	0	0	0	0	0	0	0	0	0	0	0	0	0	0	0	0	0	0
GRMZM2G573667	0.522423	0.244925	0.304886	0.532716	0.997942	1.68773	0.6834	0.253853	0.802744	1.25589	1.70071	0.374734	0.114556	0.279807	1.14636	0.29888	0.581701	0.238481	0.249078	0.642651	0.791579	0.759195	0.639268	0.350061	0.146086	0.242257	0.118086	0.242075	0.315913	0.33697	0.399661	0.396532	0.20338	0.637604	1.3467	0.868661	0.236819	0.323815	1.79762	0.996481	0.532344	0.551824	0.479244	0.481561	0.333956	0.554904	0.146468	0.148244	0.866855
GRMZM2G121262	0.75613	1.36553	1.26162	5.09612	8.50128	5.886	1.35282	2.14406	1.61098	1.0695	0.747093	2.00132	0.799034	2.72548	4.35223	0.967947	1.12862	1.22319	6.80999	6.32881	3.92234	1.87944	3.29241	0.757051	1.51968	1.624	2.45059	4.98346	0.700429	0.68958	1.28818	1.86292	1.82061	3.88734	5.72501	2.51696	0.802785	1.24722	2.64852	1.26816	3.4366	2.90794	1.66271	0.659642	1.63624	0.593078	1.84851	0.389762	3.65602
GRMZM2G048450	0.304514	0.179055	0.506376	1.5903	3.02274	1.41995	0.429052	0.79423	0.514332	0.436433	0.356116	0.2577	0.384814	0.594828	1.29088	0.410618	0.327183	0.541132	3.31835	1.41622	1.7674	0.964272	0.992923	0.938197	0.618598	1.02799	0.526417	0.691303	0.259722	0.171017	0.124096	0.22046	0.361834	0.821635	1.37559	1.45885	1.02254	0.968745	0.63142	0.316759	0.310723	1.45687	0.425127	0.447796	1.35487	0.36107	0.331138	0.62406	1.58286
Zea_mays_newGene_28361	0	0	0	0	0	0	0	0	0	0	0	0	0	0	0	0	0	0	0	0	0	0	0	0	0	0	0	0	0	0	0	0	0	0	0	0	0	0	0	0	0	0	0	0	0	0	0	0	0
GRMZM2G068271	107.622	110.067	112.217	96.1827	71.0862	68.7799	104.869	107.867	95.5911	75.9942	78.1768	82.6036	75.2041	69.341	47.2759	113.848	104.05	105.872	79.9225	113.177	75.9282	43.339	111.033	104.962	80.0262	74.6471	89.2791	67.5178	79.4176	73.7303	113.687	130.326	113.49	112.693	110.189	100.932	79.8469	73.0818	96.4658	80.0882	64.7725	53.922	78.6461	64.2831	74.7793	86.5182	99.6507	87.1952	108.971
GRMZM2G048455	8.41452	6.08336	6.62502	15.2506	19.938	10.4066	10.0122	9.66761	9.56534	16.1227	12.1573	10.3071	8.33211	13.5303	18.7232	14.5151	9.22404	8.47829	19.3995	16.6665	9.59237	14.5101	10.7557	6.40926	5.77343	11.4396	15.0798	7.58559	5.00561	10.4338	6.87793	8.5888	10.2267	23.3484	15.1074	14.0634	5.15246	12.0698	5.38365	8.19077	17.1697	29.162	12.8506	13.5803	15.6552	8.6876	5.62495	6.1195	16.9298
GRMZM2G441864	0	0	0	0	0	0	0	0	0	0	0	0	0	0	0	0	0	0	0	0	0	0	0	0	0	0	0	0	0	0	0	0	0	0	0	0	0	0	0	0	0	0	0	0	0	0	0	0	0
GRMZM2G159807	0	0	0.041082	0	0.341516	0.015164	0	0.093968	0	0	0.037665	0.090068	0	0.136314	0.183153	0	0	0	0	0.065723	0	0	0	0	0.120965	0.047757	0	0	0	0	0	0	0	0	0.180955	0.185061	0.024065	0	0	0.033704	0	0.092589	0.019455	0	0.026692	0	0	0	0.074057
Zea_mays_newGene_38971	0.079839	0.146651	0.366615	0.58546	0.798139	0.799134	0.188653	0.378403	0.281915	0.509969	0.609799	0.294377	0.132071	0.52832	0.380495	0.274511	0.248138	0.374728	0.652288	0.524218	0.504752	0.305594	0.413965	0.175456	0.172175	0.250354	0.434736	0.363907	0.211658	0.218936	0.279183	0.309405	0.360918	0.430133	0.587615	0.675827	0.395189	0.542479	0.608831	0.192884	0.631919	0.997828	0.109332	0.362753	0.84102	0.172638	0.609946	0.182093	0.560159
Zea_mays_newGene_38970	0	0	0	0	0	0.038996	0	0	0	0	0	0	0	0	0	0	0	0	0	0	0.117571	0	0	0	0	0	0	0	0	0	0	0	0	0	0	0	0	0	0	0	0	0	0	0	0	0	0	0	0
Zea_mays_newGene_38973	0	0	0.09935	0.28934	0.079142	0.167383	0	0.132618	0	0	0	0.095629	0.065866	0.121788	0	0.101395	0.044337	0.077573	0.109772	0.190158	0.104482	0.132128	0	0	0.271894	0.270323	0.160938	0	0.096689	0.027688	0.066387	0	0.236896	0.18899	0.37668	0.177091	0	0.047152	0	0.209158	0.364248	0.215057	0.030737	0	0	0.028367	0	0	0.175712
Zea_mays_newGene_38972	0	0	0	0	0	0	0	0	0	0	0	0	0	0	0.400606	0.787495	0.211258	0.325376	0.175588	0	0.107449	0	0	0	0	0	0	0	0	0	0	0	0.156189	2.76946	0	0	0	0	0.181909	0	0	0	0	0	0	0.155502	0	0	0
GRMZM2G454348	0	0	0	0	0	0	0.029243	0	0.017187	0.180459	0	0	0	0	0.188266	0	0	0	0	0	0	0	0	0	0	0	0.28143	0	0.043014	0.260401	0	0	0	0	0.063807	0	0.13587	0	0	0.311735	0	0	0.025693	0	0.320132	0.059103	0	0	0
Zea_mays_newGene_38979	1.58855	0.843967	0.839944	1.97571	1.63468	2.0658	1.08214	1.56673	0	0.951062	1.39109	0.451118	0.50822	1.25006	0.718162	0.615323	1.53822	1.44734	1.50714	1.78811	0.558562	1.38321	2.60256	2.24682	1.82724	1.34594	1.40264	1.83445	1.47808	1.32925	1.42108	1.68984	1.51986	2.32738	1.50123	1.644	2.16974	1.60576	0.820288	1.28988	1.74927	0.982463	1.06602	1.11844	0.794345	1.40065	0.398145	0.887034	1.32208
GRMZM2G180950	0.689144	1.14778	0.208171	2.68503	3.38862	1.07439	1.13751	2.73023	1.08022	0.800664	1.075	0.521112	1.80357	0.822936	2.13626	1.38602	0.638843	0.71137	1.5678	1.15923	3.37157	0.946595	1.26966	0.185897	0.468297	1.07286	0.775479	0.269035	0.16579	1.08829	0.48692	0.247025	0.567232	1.44817	2.81008	1.36054	0.390241	1.05289	0.155471	1.52056	0.627639	1.21476	2.10451	1.1817	1.56435	1.06726	0.311819	0.55508	1.15739
GRMZM2G180951	15.3289	15.4876	17.6372	16.0569	29.4334	14.0603	12.3952	19.5808	14.0592	17.6562	9.4625	14.4623	12.4696	14.5954	12.8449	11.591	19.8482	14.1903	11.5356	16.9786	13.6217	11.0301	22.0032	24.1306	7.15238	16.8812	15.7205	17.5144	15.8066	10.6101	16.2068	13.8616	17.8062	20.1143	18.0093	17.4417	17.7748	20.3517	25.6587	11.4678	22.8007	33.9697	23.3268	15.6743	18.2668	16.7423	19.7844	16.667	15.8942
GRMZM5G868767	7.8335	7.11826	7.76487	11.9212	17.2495	16.7025	9.4517	9.60552	8.63836	10.0239	10.4798	10.9428	8.75718	12.563	13.0105	9.21059	8.66776	10.5236	11.7043	13.4087	10.1177	14.0483	12.2565	9.53191	11.4048	12.8225	14.7874	10.6265	7.63586	7.94062	8.24946	9.31778	8.77839	15.9085	14.6402	13.2592	8.62241	11.2887	12.667	9.08713	13.9645	16.3105	9.19298	8.8968	16.9525	8.97856	8.71794	6.69479	13.5839
AC212394.4_FG006	0	0	0	0	0	0	0	0	0	0	0	0	0	0	0	0	0	0	0	0	0	0	0	0	0	0	0	0	0	0	0	0	0	0	0	0	0	0	0	0	0	0	0	0	0	0	0	0	0
GRMZM2G118657	0.176338	0	0	0	0.028722	0	0	0	0	0	0	0.044151	0	0.049616	0	0	0	0	0.130815	0	0	0.256179	0.13293	0	0	0	0	0.339822	0	0	0	0	0	0	0	0.177418	0	0.021659	0	0	0	0	0	0	0	0	0	0	0
GRMZM2G451308	0.102546	0.581515	0.309921	0.163741	0.281955	0.186949	0.405522	1.67901	0.552921	1.82218	1.22465	0.936861	3.21738	1.16609	5.03478	0.185272	0.249026	0.228603	0.378549	0.480465	0.562479	0.765245	2.60146	0.749507	1.59707	1.72257	1.75427	0.726116	0.204803	1.47531	0.123479	0.204497	0.244151	0.745544	0.508035	0.23439	1.12106	1.46517	0.911322	3.67864	4.07388	0.123906	1.64101	0.481147	2.23943	0.859733	0.275906	0.535193	0
AC208042.3_FG005	0	0	0	0	0	0	0	0	0	0	0	0	0	0	0	0	0	0	0	0	0	0	0	0	0	0	0	0	0	0	0	0	0	0	0	0	0	0	0	0	0	0	0	0	0	0	0	0	0
Zea_mays_newGene_15841	0	0.07906	0	0.091672	0	0	0	0	0	0.500303	0.50176	0	0	0	0	0.065705	0.044565	0	0.183867	0.318387	0.030512	0	0.059278	0	0.065784	0	0.128851	0	0	0	0	0.052933	0.109238	1.30047	0.436146	0	0	0.092046	0	0	0	0	0	0	0	0	0	0	0.110404
Zea_mays_newGene_15291	0	0.202108	0.480954	1.33001	0.731421	0.259147	0.453959	0.275807	0	1.01982	0.354327	0.374637	0.2682	0.488398	0.641933	0.216234	0.129264	0.327133	0.558472	0.281483	0.26706	0.509739	0.134623	0.413923	0.134123	0.289507	0.99195	0.311201	0.29261	0.306472	0.364852	0.355134	0.754371	1.94585	0.375654	0.602645	0.490021	1.39209	0.510531	0.150304	0.612651	0.859347	0.535483	0.691822	0.52455	0.270151	0.048998	0.143612	0.818735
GRMZM2G403407	0.151785	0.181549	0.112984	0.341587	0.670591	0.820804	0.207728	0.137071	0.11402	0.00583	0.022014	0.058736	0.113517	0.183674	0.543734	0.139666	0.112447	0.15284	0.522079	0.339683	0.31822	0.477917	0.35465	0.145317	0.104129	0.215271	0.290473	0.248853	0.114277	0.103386	0.209838	0.140393	0.245744	0	1.17041	0.302548	0.202742	0.320813	0.286139	0.037427	0.507659	0.454049	0.292092	0.255937	0.179803	0.038007	0.231527	0.050366	0.16155
Zea_mays_newGene_10661	0.183111	0.209802	0.16872	0.336344	0	0.335504	0.091793	0.232174	0.559218	0.297243	0.041541	0.250622	0.495793	0.303394	0	0.302026	0.310636	0.196709	0.090908	0.438585	0.36028	0.113139	0	0.157685	0.149038	0.199169	0.235163	0	0.09609	0.157493	0.151829	0.251867	0.13841	0.20977	0.225934	0	0.280101	0.139943	0.212764	0.111517	0.061895	0.249771	0.253936	0	0.286708	0.129757	0.044469	0	0.520152
GRMZM2G110107	0	0	0	0	0	0	0	0	0	0	0	0	0	0	0	0	0	0	0	0	0	0	0	0	0	0	0.060676	0	0	0	0	0	0	0	0	0	0	0	0	0.063159	0.061207	0	0	0	0	0	0	0	0
Zea_mays_newGene_10667	0.194996	0.24722	0.139998	0.172828	0.136488	0.039629	0.153622	0.200047	0	0.109137	0.044272	0.10917	0	0.094601	0.207572	0.108752	0.027749	0.232857	0.226354	0.062503	0.277641	0.062682	0.213533	0.501424	0	0.190873	0.240094	0.144836	0.103292	0.027887	0.10227	0.018539	0.10261	0.156126	0.213624	0.158679	0.099063	0.152423	0.030191	0	0.119923	0.229347	0.105762	0.069004	0.033543	0.072208	0.216494	0.134958	0.180687
Zea_mays_newGene_10666	0	0.140772	0	0.049476	0	0	0	0.286127	0	0	0	0.037345	0	0.210241	0	0	0.091012	0.065694	0	0	0.069437	0	0.16794	0	0	0.184488	0.065404	0	0	0	0.201567	0	0.167454	0	0	0	0	0	0	0	0.220683	0	0	0	0	0	0.265952	0.076969	0.101005
[truncated: 57,493 more rows]
[truncated: 11 more columns]
