# Supplementary material for: Myco-Synergism Boosts Herbivory-Induced Maize Defense by Triggering Antioxidants and Phytohormone Signaling
Source: Front Plant Sci. 2022 Feb 17;13:790504. doi: 10.3389/fpls.2022.790504 (PMC8892192; doi:10.3389/fpls.2022.790504)
Supplement: Supplementary file 3 [file Table_3.XLSX]

## Sheet: DEGs
Supplementary Data 2: Common differentially expressed genes (DEG) in single and consortium of B. bassiana OFDH1-5 and T. asperellum GDFS1009 inoculated maize induced by O. furnacalis feeding with gene expression shown in mean FPKM of three replicates at 0-, 12-, 24-, 48- and 72-h.
Gene ID	Discription	BB-1 (0-h)	BB-1 (12-h)	BB-1 (24-h)	BB-1 (48-h)	BB-1 (72-h)	TH-1 (0-h)	TH-1 (12-h)	TH-1 (24-h)	TH-1 (42-h)	TH-1 (72-h)	BT-1 (0-h)	BT-1 (12-h)	BT-1 (24-h)	BT-1 (48-h)	BT-1 (72-h)	IC (0-h)	IC (12-h)	IC (24-h)	IC (48-h)	IC (72-)
AC148152.3_FG005	DIBOA-glucoside dioxygenase BX6 OS=Zea mays OX=4577 GN=BX6 PE=1 SV=1	0	2.321	8.59514	21.8947	124.287	0	19.2402	88.8392	94.1484	12.9679	0	8.03681	20.2489	634.674	12.486	0.0441697	6.8123	14.71	5.49349	0.464045
AC148152.3_FG008	Beta-glucosidase-like SFR2, chloroplastic OS=Oryza sativa subsp. japonica OX=39947 GN=SFR2 PE=2 SV=1	34.6597	10.3629	19.0284	19.4142	25.9939	39.3541	12.1577	25.5163	21.3768	28.1176	42.4256	10.5279	22.3687	15.7441	26.3796	31.0201	15.1241	23.3311	22.1813	31.2105
AC148167.6_FG001	Protein WVD2-like 2 OS=Arabidopsis thaliana OX=3702 GN=WDL2 PE=2 SV=1	24.5494	13.4059	28.0838	29.441	25.4444	21.3584	10.9429	32.7701	27.0603	25.2099	26.9543	12.3241	28.4649	27.0791	36.8002	24.1798	10.2644	27.7264	30.0193	28.5677
AC149475.2_FG002	--	1.36361	4.4439	3.8214	3.49656	2.99722	1.45883	2.25093	3.51045	2.68579	1.27749	2.66034	3.36584	2.11979	5.70143	3.35891	1.39743	2.07488	1.84121	2.078	1.88546
AC149475.2_FG007	Probable acetyltransferase NATA1-like OS=Arabidopsis thaliana OX=3702 GN=At2g39020 PE=2 SV=1	0.191407	21.6752	1.75074	1.03928	3.9667	0.193293	13.6105	2.2335	0.980924	0.560002	0.421018	14.1342	2.05015	2.10192	5.57866	0.428254	12.3269	0.557801	7.47201	0.261451
AC149810.2_FG004	Protein PAM68, chloroplastic OS=Arabidopsis thaliana OX=3702 GN=PAM68 PE=1 SV=1	55.3676	83.5816	79.4146	23.2413	51.0928	81.8935	96.8237	47.653	55.1879	56.6564	46.5355	135.952	39.7544	41.7315	60.5378	81.4118	114.142	80.349	77.5979	49.5114
AC149810.2_FG008	Probable serine/threonine-protein kinase PIX13 OS=Arabidopsis thaliana OX=3702 GN=PIX13 PE=1 SV=2	0.377846	14.3388	0.907588	0.723106	0.934639	0.576571	7.97393	1.00199	0.563621	0.671713	0.533125	14.8176	0.934925	1.91374	1.16058	0.888582	7.15176	1.04878	1.33349	0.674877
AC149818.2_FG004	Cyclin-dependent kinases regulatory subunit 1 OS=Oryza sativa subsp. japonica OX=39947 GN=CKS1 PE=2 SV=1	0.961245	12.8947	2.52525	1.06392	3.3814	0.917213	10.7316	1.7871	1.33127	1.15886	0.88417	11.1794	1.07024	3.09861	3.39338	0.982958	11.7741	1.93881	3.88911	1.47891
AC149818.2_FG007	--	1.28031	2.09446	0.760727	0.592886	1.16582	1.68415	2.15147	0.521189	0.703864	0.965092	1.06502	1.70644	0.639356	0.948513	2.17634	1.60579	1.74718	0.760259	1.05717	1.13298
AC149828.2_FG002	Proteasome subunit alpha type-6 OS=Oryza sativa subsp. japonica OX=39947 GN=PAA1 PE=2 SV=1	4.94262	32.4042	10.1322	5.01787	15.84	5.6163	30.2582	9.73129	5.60489	7.95833	4.44497	19.3936	10.2489	10.8566	10.2198	4.34259	23.1047	7.34481	8.26141	5.61597
AC149829.2_FG002	--	0.779081	6.18391	2.1514	18.8698	44.6936	1.17442	24.7478	6.64611	15.1436	4.47536	0.516364	4.43716	7.60524	28.488	16.2791	2.13959	37.5843	6.76784	8.62289	2.28558
AC149829.2_FG003	Nuclear pore complex protein NUP96 OS=Arabidopsis thaliana OX=3702 GN=NUP96 PE=1 SV=1	0.414543	4.42156	0.551434	0.280705	1.26557	0.553622	4.03063	0.617387	0.290657	0.429643	0.318433	2.50795	0.586953	0.652876	0.93709	0.466063	4.31325	0.440442	0.65922	0.366413
AC149829.2_FG006	F-box/kelch-repeat protein SKIP11 OS=Arabidopsis thaliana OX=3702 GN=SKIP11 PE=1 SV=2	5.60447	12.5252	7.71871	6.91488	9.19312	7.26026	17.7596	12.7898	6.05435	9.86387	7.48172	11.5861	13.598	11.3873	13.0383	5.6898	11.6024	8.45799	5.80896	8.28644
AC152495.1_FG002	Putative disease resistance protein At3g14460 OS=Arabidopsis thaliana OX=3702 GN=At3g14460 PE=3 SV=1	2.81685	2.07125	2.31138	5.10832	2.81698	2.37819	1.63541	2.71179	2.92677	3.96588	3.05759	2.35738	3.08067	2.43201	2.58807	1.4149	1.48031	1.76841	2.16087	4.62239
AC152495.1_FG003	Putative disease resistance protein At3g14460 OS=Arabidopsis thaliana OX=3702 GN=At3g14460 PE=3 SV=1	2.82036	2.31733	1.87737	5.3703	2.08944	3.75001	1.88148	2.99053	2.80358	2.75243	3.59625	2.94755	3.23953	2.68297	1.67479	2.52207	1.30614	2.19672	2.14044	3.17929
AC152495.1_FG010	Putative disease resistance protein At3g14460 OS=Arabidopsis thaliana OX=3702 GN=At3g14460 PE=3 SV=1	0.71509	0.315466	0.287978	0.411584	0.619954	0.488506	0.292494	0.627535	0.230156	1.11236	0.666285	0.267179	0.744768	0.24019	0.583913	0.35595	0.231868	0.322836	0.369532	1.14006
AC155376.2_FG004	Formin-like protein 1 OS=Oryza sativa subsp. japonica OX=39947 GN=FH1 PE=2 SV=1	0.963003	3.97095	3.15277	1.91974	2.59998	0.578636	3.41629	6.40279	1.43863	0.997669	0.819339	2.13335	5.24108	2.03412	2.71893	1.02174	2.49906	3.64372	3.43579	1.05798
AC155376.2_FG005	Beta-glucosidase 4 OS=Oryza sativa subsp. japonica OX=39947 GN=BGLU4 PE=2 SV=1	6.22362	10.189	12.4875	18.6413	13.3996	8.10887	21.9823	57.2595	22.4971	3.87172	7.32451	9.20234	23.2394	58.9879	4.49857	6.25467	11.1487	25.645	6.30816	5.15719
AC155377.1_FG001	Myosin-17 OS=Arabidopsis thaliana OX=3702 GN=XI-K PE=1 SV=2	23.5095	5.10812	14.9358	22.09	25.4276	27.4154	6.16159	23.3289	20.6153	39.2074	26.1351	5.10863	25.7698	16.9112	27.4814	20.6218	4.12078	17.3026	20.7509	35.4026
AC155377.1_FG002	Aspartic proteinase-like protein 2 OS=Arabidopsis thaliana OX=3702 GN=At1g65240 PE=1 SV=2	2.75591	7.77301	3.13922	2.66038	4.23572	3.58026	7.57968	2.70653	2.75463	2.86678	3.57208	6.40372	3.63431	3.69163	4.66906	3.13513	8.65083	2.2292	5.37117	2.3656
AC155390.2_FG002	Putative pentatricopeptide repeat-containing protein At3g49142 OS=Arabidopsis thaliana OX=3702 GN=PCMP-H77 PE=3 SV=1	0.325874	1.22289	0.254655	0.208282	0.465664	0.521374	1.26428	0.508456	0.217704	0.29653	0.491163	0.888134	0.490556	0.315227	0.319521	0.389351	0.859283	0.321098	0.457612	0.318612
AC155434.2_FG001	Probable lysophospholipase BODYGUARD 4 OS=Arabidopsis thaliana OX=3702 GN=BDG4 PE=2 SV=1	6.48078	5.89418	9.77726	8.02346	10.9195	6.10578	5.73643	14.1127	5.05524	13.1827	5.83331	3.47875	9.80577	4.91575	9.89672	7.48641	9.40697	12.8791	14.3428	9.56457
AC155434.2_FG005	Myb-related protein 2 OS=Arabidopsis thaliana OX=3702 GN=MYR2 PE=1 SV=1	3.3323	4.11081	5.51918	14.8244	10.2217	3.02009	3.45073	9.51457	14.9403	6.84829	5.19475	3.45763	2.87485	14.6805	7.17011	4.18856	1.56921	6.17544	6.94531	10.5921
AC155434.2_FG006	Cyclic dof factor 2 OS=Arabidopsis thaliana OX=3702 GN=CDF2 PE=1 SV=2	9.32714	2.01219	9.95634	14.7915	16.0701	8.12352	1.19293	8.14875	14.007	13.8226	10.6412	1.80145	6.03551	12.3789	11.6142	9.64314	0.91497	7.03773	10.9	19.2656
AC155610.2_FG007	Omega-hydroxypalmitate O-feruloyl transferase OS=Arabidopsis thaliana OX=3702 GN=HHT1 PE=1 SV=1	0.137035	0.071508	0.107081	0.692354	0.867708	0.0879717	0.0714837	0.248439	0.237941	0.227185	0.104252	0.184066	0.116718	3.42099	0.0557573	0.0858233	0.090813	0.261568	4.118	0.610346
AC155622.2_FG004	Coatomer subunit alpha-2 OS=Oryza sativa subsp. japonica OX=39947 GN=Os03g0711500 PE=2 SV=1	1.48178	1.27988	0.886306	0.76199	4.59929	3.04346	3.58442	1.36563	0.291747	4.11382	1.84657	0.953552	1.83807	1.24152	3.91964	1.37798	1.24818	0.372708	2.60797	3.45815
AC155624.2_FG006	Probable protein phosphatase 2C 28 OS=Oryza sativa subsp. japonica OX=39947 GN=Os03g0137200 PE=2 SV=1	4.41297	13.9203	5.0865	8.72339	6.60475	3.94231	9.36482	6.30678	6.56725	4.65231	4.87144	12.9706	6.64277	8.28966	5.81166	4.14952	8.80687	4.37814	4.30561	5.18154
AC159612.1_FG007	Glucan endo-1,3-beta-glucosidase 8 OS=Arabidopsis thaliana OX=3702 GN=At1g64760 PE=1 SV=2	2.46077	0.861629	1.88594	2.49646	0.544617	2.95766	3.64213	1.23167	0.427841	2.78726	1.0588	0.909818	1.00153	0.734627	6.31111	4.53037	8.59023	1.72871	0.786305	0.696274
AC165178.2_FG004	Myb-related protein 306 OS=Antirrhinum majus OX=4151 GN=MYB306 PE=2 SV=1	0.671517	0.795523	0.506321	1.35843	1.40002	0.450271	0.469377	0.877074	1.08672	0.494303	0.765764	0.71477	0.669456	1.72594	0.816779	0.335702	0.435041	0.485918	0.844887	0.957995
AC177831.3_FG004	--	0.69156	2.31755	0.804882	0.875421	1.2312	0.485668	1.03568	0.898701	0.530491	1.39047	0.432954	2.86551	0.741718	0.568739	1.33807	1.05646	1.95355	1.69524	3.00562	1.66055
AC177850.2_FG005	Protein EMBRYO DEFECTIVE 514 OS=Arabidopsis thaliana OX=3702 GN=EMB514 PE=1 SV=1	0.544267	3.44244	0.640695	0.25257	0.806384	0.425782	3.43101	0.781711	0.375226	0.384166	0.556753	3.4289	0.536488	0.466075	0.830699	0.552913	2.97871	0.37704	0.711774	0.172009
AC177897.2_FG002	Probable E3 ubiquitin-protein ligase BAH1-like 1 OS=Oryza sativa subsp. japonica OX=39947 GN=Os03g0650900 PE=2 SV=1	0.674893	3.17128	0.846389	1.00467	1.81582	0.987161	2.33402	2.34651	0.60978	1.23014	0.468848	1.12467	4.44027	2.55741	1.33442	0.884712	4.78108	1.78081	1.11666	0.537744
AC177908.3_FG002	Probable galacturonosyltransferase 11 OS=Arabidopsis thaliana OX=3702 GN=GAUT11 PE=2 SV=1	1.75064	17.6867	3.79111	3.61333	5.38903	2.41232	9.51707	2.97635	1.84268	3.14885	2.30127	12.8583	5.34148	4.64502	4.07855	1.56993	7.07763	1.52734	3.29339	2.83018
AC177924.2_FG003	--	7.03428	86.9854	8.29118	25.4504	28.6768	14.967	61.1727	22.7298	40.4787	17.759	6.53313	76.6815	7.67555	32.9724	11.5723	17.3345	44.4147	20.9669	21.1085	11.1768
AC182617.3_FG001	Diaminopimelate epimerase, chloroplastic OS=Oryza sativa subsp. japonica OX=39947 GN=DAPF PE=2 SV=1	5.94351	14.8909	6.25277	4.63852	11.6085	7.79256	17.9995	8.01903	6.00761	10.6823	7.39735	13.9046	8.47207	7.88055	14.0203	6.77016	15.745	8.86982	11.2927	9.3042
AC183315.4_FG006	U-box domain-containing protein 4 OS=Arabidopsis thaliana OX=3702 GN=PUB4 PE=1 SV=3	7.25882	3.2751	15.8533	20.7148	11.4936	4.91683	1.57999	17.6106	10.6534	10.0928	6.83895	2.51986	10.7824	9.93738	7.51234	4.81043	0.494693	16.5711	11.0474	11.7411
AC183319.3_FG001	--	7.51347	8.98389	12.8882	20.3724	5.03113	8.25903	4.83492	10.4964	8.57089	5.72816	7.84906	11.7729	8.84305	8.25336	4.83238	8.2158	4.43387	8.85904	5.77951	3.8992
AC183932.3_FG007	Probable xyloglucan glycosyltransferase 9 OS=Oryza sativa subsp. japonica OX=39947 GN=CSLC9 PE=2 SV=2	0.025854	0.682142	0.250177	0.361076	0.490345	0.110215	0.424146	0.142109	0.486987	0.300957	0.132553	0.446485	0.584053	0.567572	1.78569	0.146577	0.360245	0.188187	0.760543	0.647778
AC184130.4_FG012	Negative regulator of systemic acquired resistance SNI1 OS=Arabidopsis thaliana OX=3702 GN=SNI1 PE=1 SV=1	0.321075	4.5716	0.431692	0.45742	0.792133	0.328841	4.1674	0.51129	0.41584	0.341557	0.458435	3.79479	0.623225	0.602481	0.396225	0.367185	3.35234	0.253289	0.464665	0.423322
AC184831.3_FG003	UDP-glycosyltransferase 88B1 OS=Stevia rebaudiana OX=55670 GN=UGT88B1 PE=2 SV=1	1.02301	1.15232	0.689492	0.838601	2.22089	1.27597	0.31451	0.67586	0.610611	1.66937	1.06528	0.664091	1.88624	0.590048	2.63369	1.79449	0.298644	0.684585	4.2282	2.09516
AC185300.4_FG002	--	2.58316	15.9922	4.84023	3.681	5.55008	1.8208	12.002	6.04401	2.03418	3.62551	1.61825	9.99646	9.11491	4.94966	3.3328	1.77825	9.514	4.77852	2.50981	2.62444
AC186512.3_FG007	--	1.48992	0.323591	1.19715	7.76821	0.502336	2.25077	0.551906	1.10541	0.40021	0.857259	1.15535	0.282046	1.09803	0.207904	1.14114	1.15576	1.30515	1.48783	1.32974	0.367661
AC186603.6_FG003	Cytochrome P450 76M5 OS=Oryza sativa subsp. japonica OX=39947 GN=CYP76M5 PE=1 SV=1	0.918284	7.36937	1.82492	2.79775	0.98526	0.754165	3.54108	1.48472	2.08716	1.46301	0.630836	5.09607	0.613631	1.31619	0.835205	0.669336	1.26502	0.821565	2.05117	1.13525
AC187157.4_FG002	Nuclear pore complex protein NUP35 OS=Arabidopsis thaliana OX=3702 GN=NUP35 PE=1 SV=1	2.17073	10.5907	5.04854	2.92958	3.2453	2.95415	9.87713	3.66728	2.91367	1.73178	2.94817	8.3275	3.06676	3.97464	2.58892	3.0078	9.8063	2.50158	3.17948	1.53746
AC187157.4_FG005	Homeobox-leucine zipper protein HOX29 OS=Oryza sativa subsp. indica OX=39946 GN=HOX29 PE=2 SV=2	6.18218	3.73853	11.9702	6.10575	6.11759	7.84646	3.85668	9.68032	6.33826	5.16907	7.22476	2.01762	10.5654	9.09857	6.24078	5.61519	3.9662	6.73085	4.44187	9.44475
AC187262.4_FG007	--	0.380482	3.42791	2.23841	3.77674	1.28042	0.0558347	1.49028	1.77905	1.40681	0.464801	0.9119	1.97299	0.719212	8.1274	1.70745	0.208206	0.825755	1.22279	2.46409	0.11062
AC187551.3_FG002	Pentatricopeptide repeat-containing protein At3g62470, mitochondrial OS=Arabidopsis thaliana OX=3702 GN=At3g62470 PE=2 SV=1	0.219389	1.70861	0.205894	0.096164	0.627482	0.312038	2.02469	0.167972	0.300527	0.472311	0.273334	1.88189	0.431948	0.430916	0.668015	0.234788	1.5513	0.249135	0.651436	0.38462
AC188710.4_FG006	--	0.421044	0.375954	0.701457	0.273155	0.699554	0.616041	0.436298	0.265545	0.353471	0.79944	0.340893	0.198085	0.581408	0.303898	0.750919	0.322286	0.125513	0.4133	0.70809	0.454654
AC188838.3_FG005	Amidophosphoribosyltransferase 1, chloroplastic OS=Arabidopsis thaliana OX=3702 GN=ASE1 PE=2 SV=1	0.659464	5.82082	1.11398	0.625212	1.02108	0.600389	4.35903	0.882187	0.379996	0.683455	0.604718	4.162	0.681808	0.730368	0.883308	0.845816	4.86378	0.877487	1.13159	0.514789
AC189750.4_FG004	Probable 5&apos;-adenylylsulfate reductase 1, chloroplastic OS=Oryza sativa subsp. japonica OX=39947 GN=APR1 PE=2 SV=1	624.067	79.7002	1015.46	419.548	513.997	836.04	30.7546	876.197	573.716	694.358	740.288	22.6049	709.324	428.98	386.018	621.601	19.8136	885.073	267.646	822.438
AC189879.3_FG003	Protein argonaute PNH1 OS=Oryza sativa subsp. japonica OX=39947 GN=PHN1 PE=2 SV=1	0.723528	1.03757	0.664483	1.31846	1.67366	0.771308	1.31078	1.32591	0.733184	1.61809	0.61474	0.828044	1.19006	0.941712	5.60462	1.1863	1.4847	1.33927	3.37922	1.16205
AC190609.3_FG002	60S ribosomal protein L38 OS=Arabidopsis thaliana OX=3702 GN=RPL38A PE=3 SV=1	27.9294	222.622	76.9561	38.6929	85.2667	28.3445	147.562	47.0344	41.5187	38.5996	30.3487	166.222	56.8034	64.7524	68.1616	32.8263	218.178	42.7156	77.6481	33.5673
AC190609.3_FG003	60S ribosomal protein L7-1 OS=Arabidopsis thaliana OX=3702 GN=RPL7A PE=2 SV=1	1.59074	22.9255	3.62535	1.34965	4.15205	3.08652	18.542	2.21636	1.47856	1.35398	2.32229	14.7062	2.64141	2.73005	3.95297	3.80111	19.5033	1.6431	4.70319	1.51671
AC190609.3_FG004	Aspartic proteinase-like protein 2 OS=Arabidopsis thaliana OX=3702 GN=At1g65240 PE=1 SV=2	1.56457	4.94688	1.96728	3.12924	3.39472	1.7523	3.65026	3.01727	2.65975	2.63769	1.67236	4.21211	2.41919	4.66982	4.53745	1.7625	3.12584	1.39404	3.90959	2.31561
AC190623.3_FG001	Photosystem II reaction center W protein, chloroplastic OS=Oryza sativa subsp. japonica OX=39947 GN=PSBW PE=2 SV=1	2785.14	1143.6	1105.37	1719.1	1813.41	1632.07	917.451	948.144	3673.85	1433.57	1348.9	1347.49	862.371	2652.59	2095.69	2002.96	907.688	1615.15	3309.07	2157.01
AC190628.4_FG007	--	8.66654	9.13153	5.4783	4.70645	16.4087	14.4654	18.8377	7.87236	4.88263	18.7644	9.96617	7.97717	10.9898	6.13669	20.2142	10.5136	16.3479	6.22249	15.6956	12.5915
AC190792.2_FG006	Tetraspanin-19 OS=Arabidopsis thaliana OX=3702 GN=TOM2AH3 PE=2 SV=1	4.49688	2.01763	3.46036	0.737355	1.43111	3.79653	2.01706	2.37993	0.425316	1.28928	3.36157	1.99376	1.0797	0.465093	1.04735	3.04375	1.35446	2.05972	1.34456	0.570674
AC190909.3_FG004	Callose synthase 3 OS=Arabidopsis thaliana OX=3702 GN=CALS3 PE=3 SV=3	6.02165	1.78483	1.95244	1.56146	6.97493	9.77443	7.09238	4.76562	1.29806	6.17573	7.98253	2.1449	7.00062	1.80407	5.81307	5.48933	2.10181	2.43416	5.35639	6.66322
AC191009.3_FG004	Magnesium transporter MRS2-F OS=Oryza sativa subsp. japonica OX=39947 GN=MRS2-F PE=1 SV=1	7.38152	104.475	31.9771	20.1723	37.3601	5.72081	46.2285	42.2371	14.1543	10.668	7.81124	55.2152	32.7669	29.6378	14.3033	6.68492	57.2336	25.6497	9.9537	13.2247
AC191069.3_FG004	--	2.12455	23.3844	4.02483	3.58195	5.99314	1.86362	13.7258	3.9135	2.12616	1.83809	2.24525	15.0732	2.69783	4.85603	3.23392	1.60606	15.5968	2.99554	3.06923	2.027
AC191113.2_FG002	Probable WRKY transcription factor 19 OS=Arabidopsis thaliana OX=3702 GN=WRKY19 PE=3 SV=1	31.401	22.0309	34.2321	22.5175	18.0004	36.3847	20.7641	39.9525	26.1611	15.8332	28.7955	21.564	41.5152	22.8714	22.1181	29.4693	19.457	34.4452	34.1122	17.3041
AC191251.3_FG005	--	0.772763	5.32257	1.77697	0.668737	1.56794	0.460718	5.10508	1.0814	0.892757	1.00176	0.781375	4.9213	0.842777	1.09315	1.9891	0.678785	4.54773	0.667959	2.31697	0.551344
AC191575.2_FG001	--	2.4013	4.62918	2.48466	9.31548	4.17833	3.09849	2.65354	6.73457	3.47512	4.67132	2.81742	2.13161	3.53667	5.76428	4.39541	2.20367	1.22342	5.89017	4.88177	5.29521
AC191598.3_FG007	--	1.56464	0	0.620122	1.55388	3.80355	1.47671	0.029259	1.68089	1.61924	3.99871	2.31535	0	1.05277	0.985812	3.05261	1.24777	0.0169687	1.66133	1.26019	4.32334
AC192362.3_FG003	40S ribosomal protein S23 OS=Euphorbia esula OX=3993 GN=RPS23 PE=2 SV=1	5.03389	4.46449	3.135	4.18324	6.1846	5.16475	4.40841	5.44545	3.77583	6.08344	5.59464	4.41102	5.70578	3.97543	7.34196	4.48858	2.90818	3.26369	4.69644	6.10383
AC193379.3_FG001	Probable leucine-rich repeat receptor-like protein kinase At5g49770 OS=Arabidopsis thaliana OX=3702 GN=At5g49770 PE=2 SV=1	1.2081	2.3715	0.944648	1.46543	1.87281	1.12187	2.22462	2.01457	1.05332	1.55389	1.23053	2.79203	1.80065	2.07319	1.00407	1.02868	2.74631	1.03801	1.00229	1.93029
AC193479.2_FG002	Auxin efflux carrier component 3a OS=Oryza sativa subsp. japonica OX=39947 GN=PIN3A PE=2 SV=1	0.145073	3.68237	0.184711	0.02408	0.428132	0.0214523	2.3923	0.033264	0.160099	0.0593707	0	3.64606	0.0811153	0.166836	1.5349	0.230889	3.99085	0.0190887	1.31559	0
AC193598.3_FG002	Putative disease resistance protein RGA3 OS=Solanum bulbocastanum OX=147425 GN=RGA3 PE=2 SV=2	0.105496	0.766866	0.376167	0.377785	0.430685	0.0902977	0.438372	0.240765	0.146717	0.320359	0.087017	0.649502	0.314684	0.265427	0.654514	0.175497	0.219438	0.111751	0.268265	0.332415
AC193632.2_FG002	LEAF RUST 10 DISEASE-RESISTANCE LOCUS RECEPTOR-LIKE PROTEIN KINASE-like 2.3 OS=Arabidopsis thaliana OX=3702 GN=LRK10L-2.3 PE=3 SV=2	8.89539	6.86578	7.93888	7.0017	8.26732	9.21458	5.86124	13.6638	4.55275	10.4896	6.98962	4.71898	11.2297	7.92581	7.21863	7.4656	6.38007	9.69023	2.03422	12.299
AC193754.3_FG008	DNA mismatch repair protein MSH2 OS=Zea mays OX=4577 GN=MUS1 PE=3 SV=1	0.704935	1.24456	0.235822	0.75199	0.833079	0.861551	1.72852	0.865711	0.45883	0.755996	0.992666	0.859766	0.907291	0.792348	1.07439	0.502681	0.753977	0.351648	0.811341	1.20024
AC193786.3_FG005	Protein IRON-RELATED TRANSCRIPTION FACTOR 2 OS=Oryza sativa subsp. indica OX=39946 GN=IRO2 PE=3 SV=1	5.45073	0	1.41883	4.42216	2.37418	6.65112	0.140733	1.08938	1.19633	0.985883	0.76446	0.636059	0.688692	0.0274117	0.102467	10.5645	0	1.95676	0	0.0186033
AC194005.3_FG004	--	9.49245	0	6.12624	6.39724	2.34217	16.0225	0.025231	4.7344	8.81329	4.72285	14.4581	0.109395	5.96896	4.88748	4.33679	9.96222	0	3.96583	3.19823	12.7972
AC194022.3_FG013	--	51.3423	717.741	114.22	441.869	309.937	48.4834	530.432	114.916	449.567	96.4604	83.9158	1012.54	57.9939	460.576	243.906	94.6014	449.391	76.9271	164.95	139.673
AC194264.3_FG006	Phosphatidylinositol-3-phosphatase myotubularin-1 OS=Arabidopsis thaliana OX=3702 GN=MTM1 PE=1 SV=1	2.44325	1.68367	1.24545	1.1229	4.16641	3.89067	2.72134	2.4246	1.01962	6.07531	2.93539	1.68112	2.8717	1.89994	5.27336	2.39029	1.10187	1.25484	3.29059	3.43266
AC194341.4_FG002	--	26.2059	121.79	50.8966	24.6622	37.9661	29.1683	77.5782	34.3312	25.9952	25.3173	25.751	76.0714	46.0791	32.3994	35.3506	25.134	80.0214	33.9196	42.968	17.9472
AC194405.3_FG021	Protein MICRORCHIDIA 6 OS=Arabidopsis thaliana OX=3702 GN=MORC6 PE=1 SV=1	3.57068	0.134364	1.0272	0.383971	0.0724233	4.33071	0.211212	1.12795	0.24258	0	5.67726	0.354524	0.459851	0.576244	0	2.84725	0.247006	0.850026	0.0884363	0.1703
AC194439.3_FG002	Pyrophosphate--fructose 6-phosphate 1-phosphotransferase subunit beta OS=Ricinus communis OX=3988 GN=PFP-BETA PE=3 SV=1	2.42321	1.92645	1.11357	1.47477	2.58541	3.68388	2.29585	2.54503	1.44743	2.63536	2.83045	1.84181	2.99599	1.71839	2.23666	2.14708	1.15118	1.11863	2.80742	3.2458
AC194937.3_FG004	--	18.2034	6.07114	9.53738	12.9049	5.16318	18.7263	6.85448	14.4812	11.6936	8.17857	16.9597	12.066	11.613	10.6582	6.03586	14.7726	2.24704	11.9456	6.16196	10.1957
AC194965.4_FG001	Probable ethylene response sensor 2 OS=Oryza sativa subsp. japonica OX=39947 GN=ERS2 PE=2 SV=1	4.0372	6.62079	4.09375	3.25254	6.3681	5.25636	5.04881	5.5966	3.6931	5.55405	4.13631	4.93917	6.23165	6.06176	8.72608	3.62986	2.36808	3.55249	5.92224	5.61161
AC194965.4_FG004	GATA transcription factor 23 OS=Arabidopsis thaliana OX=3702 GN=GATA23 PE=2 SV=2	26.9613	16.733	28.3185	31.9423	17.4288	22.3386	15.3276	23.1426	32.2514	21.6854	31.3552	13.6627	15.3676	24.1913	9.39718	25.2235	8.39026	26.389	20.2981	27.9014
AC194970.5_FG001	Geranylgeranyl pyrophosphate synthase, chloroplastic OS=Hevea brasiliensis OX=3981 GN=GGPS PE=1 SV=1	50.3432	39.9803	44.3366	28.4731	44.0471	48.7425	43.9354	25.4636	26.3133	46.6397	51.6896	55.4183	29.5794	21.8101	59.1154	46.3068	57.2831	40.9559	78.9163	37.6124
AC194970.5_FG009	RuvB-like protein 1 OS=Arabidopsis thaliana OX=3702 GN=RIN1 PE=1 SV=1	0.631281	10.6239	1.54509	1.0366	1.88164	0.721171	8.38946	1.15523	0.521589	0.846628	0.849454	7.2809	0.865073	1.30256	1.99073	1.13138	5.14313	0.502704	0.910887	0.642367
AC195172.3_FG001	Electron transfer flavoprotein subunit alpha, mitochondrial OS=Oryza sativa subsp. japonica OX=39947 GN=ETFA PE=2 SV=1	1.65985	1.01745	0.701386	1.32959	1.11457	1.46975	1.13812	0.999296	0.965163	1.5507	1.09556	1.03274	1.52735	0.851304	1.02475	1.41946	0.928823	1.08751	1.70893	1.12368
AC195331.3_FG008	--	6.05954	29.6858	10.504	6.96494	9.286	5.13478	20.8697	11.7989	6.92115	5.10148	4.84662	20.0209	7.78453	11.3357	10.5463	4.76447	15.1916	11.6553	6.30928	6.81662
AC195587.4_FG004	Disease resistance RPP13-like protein 4 OS=Arabidopsis thaliana OX=3702 GN=RPP13L4 PE=1 SV=2	0.616508	2.4073	1.82722	0.907983	2.62986	0.622063	2.01852	2.5261	1.55754	0.792568	0.564445	1.67072	1.71882	3.08558	0.905966	0.645414	1.506	1.16217	0.922082	0.682834
AC195785.3_FG004	G-type lectin S-receptor-like serine/threonine-protein kinase At5g35370 OS=Arabidopsis thaliana OX=3702 GN=At5g35370 PE=2 SV=2	1.04465	2.94016	1.20671	2.82092	1.56351	0.957653	1.70046	1.22051	1.23716	1.39698	1.02568	1.62137	1.05163	1.59471	1.06222	0.996788	0.993144	1.40264	1.39367	1.48084
AC195860.3_FG006	--	0.79863	16.1169	1.82911	0.545679	2.98209	0.967829	14.5551	1.25722	0.581375	0.999176	1.01003	11.73	1.92739	0.994851	2.52551	1.87371	13.3461	1.14052	1.8038	0.816441
AC195954.3_FG001	--	0.736289	0.725075	0.508007	2.36222	1.51349	1.22399	0.639802	0.242434	0.91165	3.72113	0.653255	0.584998	0.720565	0.975815	2.03167	1.82204	0.34937	0.295542	1.78668	1.60411
AC195980.2_FG004	--	0.296301	1.13213	0.527078	0.533799	0.661142	0.428797	0.848101	0.529869	0.431653	0.464745	0.377988	0.870949	0.626178	0.325867	0.746553	0.409393	0.533377	0.302194	0.611406	0.676697
AC196059.3_FG003	YlmG homolog protein 2, chloroplastic OS=Arabidopsis thaliana OX=3702 GN=YLMG2 PE=2 SV=1	34.7366	91.8097	49.1685	22.0883	51.2671	44.6337	85.0051	34.2111	25.7287	52.5317	43.3964	90.0007	31.1961	23.0308	71.0895	44.9937	95.2786	40.6677	100.709	26.9056
AC196066.3_FG003	DUF21 domain-containing protein At1g55930, chloroplastic OS=Arabidopsis thaliana OX=3702 GN=CBSDUFCH2 PE=2 SV=2	6.90616	2.24762	2.51647	1.48465	9.58009	10.7481	6.96968	4.61538	1.56505	13.0635	6.96148	2.63854	5.37105	2.62962	7.54186	6.22044	2.4825	3.36433	9.22225	9.51788
AC196110.4_FG004	--	0.156142	86.1852	153.558	392.784	271.425	0.0576093	263.375	451.811	221.856	2.53646	1.82953	87.4988	286.011	245.592	19.9722	0.1913	281.505	360.672	58.7489	31.4458
AC196475.3_FG004	Caffeic acid 3-O-methyltransferase OS=Zea mays OX=4577 PE=3 SV=1	12.3997	42.3851	39.4491	12.7848	57.2204	17.8967	37.523	20.1991	13.6327	57.019	13.7961	24.3793	22.814	24.4592	85.5869	21.5518	17.0453	23.4589	62.8727	23.0496
AC196475.3_FG005	NAC domain-containing protein 14 OS=Arabidopsis thaliana OX=3702 GN=NAC014 PE=2 SV=1	15.9081	21.3031	10.6201	12.2505	16.8271	27.5284	28.0712	15.6713	9.65994	9.39262	13.1152	17.2225	14.8547	12.768	20.0337	24.8938	35.3009	9.87694	11.811	9.1918
AC196489.3_FG002	60S ribosomal protein L12 OS=Prunus armeniaca OX=36596 GN=RPL12 PE=2 SV=1	22.0328	231.445	69.2331	35.2355	71.0101	27.368	136.453	42.5356	35.4823	32.5238	27.8164	148.744	37.0877	52.8447	72.1282	40.2122	160.025	44.8851	74.8846	33.9781
AC197150.3_FG003	Probable cyclic nucleotide-gated ion channel 6 OS=Arabidopsis thaliana OX=3702 GN=CNGC6 PE=1 SV=2	0.637559	0.185416	0.563101	0.846625	0.214388	0.194261	0.161939	0.608906	0.201772	2.08818	0.426468	0.174339	0.235862	0.305981	0.519986	0.20101	0.149933	0.159102	0.285445	0.57011
AC197246.3_FG001	Ras-related protein RABA5c OS=Arabidopsis thaliana OX=3702 GN=RABA5C PE=1 SV=1	0.556681	14.8484	2.04226	2.12348	5.83452	1.33881	7.72457	2.63106	1.66105	1.50311	0.72459	6.39938	2.68432	4.9891	6.01732	0.582648	8.34515	2.10937	2.06014	1.10955
AC197246.3_FG003	60S ribosomal protein L32-1 OS=Arabidopsis thaliana OX=3702 GN=RPL32A PE=2 SV=2	4.98543	76.0276	13.9355	5.43758	14.2929	5.90208	44.5222	8.30087	5.48555	5.30577	6.20631	56.6511	9.42295	10.8969	11.6296	8.24633	47.2974	11.9642	9.74956	4.72026
AC197387.3_FG004	--	24.8858	19.7876	20.8112	18.4544	32.1347	25.5555	27.7667	31.0128	43.0446	45.0733	42.0515	24.4045	23.4054	25.8222	29.5574	34.0684	22.9227	23.0289	57.1122	43.7161
AC197545.3_FG002	--	0.472991	1.76441	0.352145	0.299017	1.61173	0.92669	2.78274	0.595982	0.283848	1.01292	0.460727	1.33487	0.815477	0.560167	1.30576	0.623113	1.00109	0.569737	1.46544	1.05979
AC197705.4_FG001	Pyruvate decarboxylase 1 OS=Zea mays OX=4577 GN=PDC1 PE=2 SV=1	0.153763	3.13908	0.099598	1.23224	1.90354	0.108302	1.65544	0.301623	0.278584	0.369643	0.062003	0.480209	1.06352	0.263072	3.17944	0.057365	3.09449	0.187652	0.911835	0.14926
AC197705.4_FG011	UTP--glucose-1-phosphate uridylyltransferase 3, chloroplastic OS=Arabidopsis thaliana OX=3702 GN=UGP3 PE=1 SV=1	27.8556	10.009	9.04199	4.72807	13.4286	13.9085	12.3344	17.801	5.48582	17.0631	21.0215	10.6512	21.0467	5.88574	16.3989	11.5951	12.0323	22.2853	15.0767	10.5562
AC197717.3_FG002	Ninja-family protein 1 OS=Zea mays OX=4577 PE=2 SV=1	11.5619	3.50599	19.112	10.3293	21.2682	10.4693	3.71558	20.5857	10.3229	14.8041	12.4075	2.89897	10.7432	7.55152	12.7638	11.7526	3.75502	12.8872	7.61575	16.0118
AC197758.3_FG004	Peroxidase 4 OS=Vitis vinifera OX=29760 GN=GSVIVT00023967001 PE=1 SV=1	0.0741883	0.782044	0.120368	5.37748	28.4353	0	1.79146	1.64615	0.274074	2.41465	0	0	0.675759	12.5274	1.22556	0.044881	0.379597	0.0485153	3.01621	1.10529
AC197764.4_FG003	Protein TIFY 11d OS=Oryza sativa subsp. indica OX=39946 GN=TI11D PE=3 SV=1	0.250033	43.825	2.5182	4.01869	9.27301	0.349596	23.9473	8.83739	0.729232	3.22555	0.587139	7.89348	32.8265	6.70109	1.40663	0.686413	53.5516	18.8097	1.21147	0.765294
AC198169.4_FG004	DEAD-box ATP-dependent RNA helicase 47A OS=Oryza sativa subsp. japonica OX=39947 GN=Os02g0636300 PE=2 SV=1	27.2441	27.4188	20.3411	18.6118	35.3025	31.2298	40.248	23.6068	16.5536	42.732	27.4043	31.8136	26.7917	17.1578	45.8864	29.544	49.9397	21.5762	37.2001	28.0783
AC198353.5_FG001	Serine carboxypeptidase-like 28 OS=Arabidopsis thaliana OX=3702 GN=SCPL28 PE=2 SV=2	24.7816	279.343	79.9911	56.6565	118.059	25.4327	96.9274	30.5971	54.6258	55.0582	33.0647	183.487	64.3074	80.8529	55.9596	28.4285	44.126	35.1912	42.404	73.6364
AC198361.3_FG004	Heterogeneous nuclear ribonucleoprotein 1 OS=Arabidopsis thaliana OX=3702 GN=RNP1 PE=1 SV=1	14.5397	16.9847	9.11305	6.29129	15.7425	18.5119	22.4329	13.2536	8.53129	15.2871	17.1181	16.9715	14.7784	10.9905	16.2335	14.3318	14.1096	8.68097	14.4946	14.8976
AC198418.3_FG005	DEAD-box ATP-dependent RNA helicase 3B, chloroplastic OS=Zea mays OX=4577 GN=RH3B PE=2 SV=1	48.3789	119.814	42.6677	17.9748	50.3256	61.676	125.895	45.1097	26.4898	52.8099	59.4292	138.002	36.9891	19.5827	68.3491	59.2249	177.406	39.3993	63.776	42.6443
AC198699.3_FG004	Peroxisomal (S)-2-hydroxy-acid oxidase GLO5 OS=Oryza sativa subsp. japonica OX=39947 GN=GLO5 PE=2 SV=1	0.369868	1.08611	0.621006	0.30628	0.439201	0.236167	0.56514	0.296842	0.93016	0.188435	0.331435	3.7337	0.427556	0.540853	0.200726	0.584438	0.782879	0.730742	0.593278	0.334102
AC198725.4_FG004	Transcription repressor OFP7 OS=Arabidopsis thaliana OX=3702 GN=OFP7 PE=2 SV=1	0.951496	1.6799	1.11608	1.58691	2.25413	0.49986	1.18324	0.501952	0.945069	2.7578	0.423838	1.55003	0.64265	0.855973	2.1131	0.691379	1.0294	1.32992	2.03856	2.76688
AC198725.4_FG009	Probable WRKY transcription factor 71 OS=Arabidopsis thaliana OX=3702 GN=WRKY71 PE=2 SV=1	0.239869	3.12235	2.09535	3.44496	4.55365	0.369219	9.23901	7.17612	1.56793	1.68948	0.169293	1.57123	11.6337	2.71091	1.94255	0.263959	6.6562	4.00607	2.36164	0.839571
AC198937.4_FG003	Chorismate mutase 2 OS=Arabidopsis thaliana OX=3702 GN=CM2 PE=1 SV=1	0.130634	1.95713	0.334103	0.352665	2.39238	0.229821	3.743	0.736157	0.234592	1.07734	0.187182	3.04926	2.29835	0.878873	2.71898	0.432265	2.71406	1.35722	2.95551	0.637689
AC198979.4_FG009	Ethylene-responsive transcription factor ERF098 OS=Arabidopsis thaliana OX=3702 GN=ERF098 PE=1 SV=1	2.38274	53.5213	22.0852	1.29194	0.0328977	3.5305	24.9985	6.49595	1.35561	0	10.0409	30.4772	8.18042	7.41926	0.094715	4.08234	22.0405	0.414967	0.170983	0.0919837
AC198982.3_FG006	--	22.5503	13.9942	11.5181	12.2739	33.3464	30.9147	25.8248	18.166	11.1904	43.9685	24.6265	19.8334	25.7473	12.0058	39.983	23.0229	20.7243	19.5207	35.2931	31.0342
AC199315.4_FG001	Protein transport protein Sec61 subunit beta OS=Arabidopsis thaliana OX=3702 GN=At2g45070 PE=1 SV=1	18.9591	147.103	40.2542	13.501	31.5095	13.9837	101.197	30.3199	15.5393	12.0038	13.039	119.682	26.6859	24.9229	15.4394	10.6623	129.034	21.2109	12.6798	9.3601
AC199526.5_FG002	S-adenosylmethionine synthase 1 OS=Triticum monococcum OX=4568 GN=SAMS1 PE=2 SV=1	59.3536	514.088	351.237	539.893	667.808	60.6077	1256.53	857.082	255.997	220.413	56.9275	340.685	1075.55	547.068	284.432	80.2915	791.351	752.201	214.803	128.497
AC199526.5_FG003	CRS2-associated factor 2, chloroplastic OS=Zea mays OX=4577 GN=CAF2 PE=1 SV=1	11.7073	20.1736	11.4852	12.0587	17.5334	13.3791	21.0387	13.3395	10.7359	18.9722	13.4822	21.3179	14.7465	8.85018	19.1195	13.6042	25.8303	15.1078	20.4751	14.5021
AC199541.4_FG002	UDP-glycosyltransferase 79 OS=Oryza sativa subsp. japonica OX=39947 GN=UGT79 PE=1 SV=2	4.13452	13.4318	20.3837	6.85662	8.51768	3.86457	12.8588	17.228	10.1677	8.22858	7.09168	14.1363	14.9174	16.3525	12.1851	10.2566	13.5882	11.6637	9.16793	6.38154
AC199541.4_FG004	UDP-glycosyltransferase 79 OS=Oryza sativa subsp. japonica OX=39947 GN=UGT79 PE=1 SV=2	4.9148	4.06942	5.50847	3.83707	4.61399	5.05584	4.27021	6.43812	0.744802	3.0504	3.1359	2.35687	8.30545	8.71571	2.94508	2.19088	4.6942	6.05207	5.69562	4.55306
AC199541.4_FG007	UDP-glucosyltransferase UGT13248 OS=Hordeum vulgare subsp. vulgare OX=112509 PE=2 SV=1	2.08573	6.02008	3.17863	3.06663	3.8154	2.30507	4.19427	4.03877	3.55846	2.68128	3.24013	4.25429	3.13764	4.68263	2.11375	2.20742	2.45499	2.94993	2.47248	4.88104
AC199571.3_FG004	Protein disulfide isomerase-like 2-1 OS=Oryza sativa subsp. japonica OX=39947 GN=PDIL2-1 PE=2 SV=2	1.63588	2.22307	1.27719	2.98521	2.36849	3.14695	2.75512	2.35896	1.2701	2.43049	2.78244	2.02447	2.00998	1.55737	2.39345	2.57238	1.60845	1.90692	3.25852	2.16874
AC199705.3_FG008	--	90.0586	26.9387	80.6537	92.4373	39.9216	80.5545	24.6311	78.4513	98.612	45.5927	106.024	30.1212	87.8942	67.4125	44.5199	79.0252	36.1645	73.6143	53.6395	72.1863
AC199765.4_FG008	Endoglucanase 12 OS=Oryza sativa subsp. japonica OX=39947 GN=GLU3 PE=2 SV=2	4.91081	7.78852	9.07513	7.74012	11.5649	3.71797	9.41363	9.92942	4.96671	11.2845	2.51908	3.98239	16.2627	10.4905	12.2736	6.60237	7.50035	8.0892	13.5509	5.26247
AC199782.5_FG003	Transcription factor PCF2 OS=Oryza sativa subsp. japonica OX=39947 GN=PCF2 PE=1 SV=1	0.173238	2.5337	0.373602	0.282423	0.833375	0.183189	1.72021	0.246999	0.354494	0.512883	0.206741	1.55231	0.215552	0.918651	0.210025	0.219549	1.23608	0.389989	0.299461	0.264336
AC200099.4_FG006	Cytochrome P450 71A26 OS=Arabidopsis thaliana OX=3702 GN=CYP71A26 PE=3 SV=1	0.0310923	1.63981	0.02202	0.056484	0.00693067	0.110813	1.61735	0.0463833	0.067196	0.0173577	0.111979	2.17175	0	0.107527	0.0334003	0.00858167	0.512108	0.03843	0.018812	0.018284
AC200210.1_FG006	Zinc protease PQQL-like OS=Arabidopsis thaliana OX=3702 GN=At5g56730 PE=1 SV=1	2.5365	1.28243	1.25011	1.2553	3.0555	3.39795	2.51006	1.73423	1.13528	3.08859	2.07508	0.824975	1.74694	0.868342	2.88746	1.81817	0.837987	1.33386	2.38838	3.06466
AC200298.4_FG001	Heavy metal-associated isoprenylated plant protein 26 OS=Arabidopsis thaliana OX=3702 GN=HIPP26 PE=1 SV=1	6.29502	1.04571	8.28961	8.38068	3.23347	6.1664	1.25405	7.8621	6.98133	1.58068	7.2233	1.07685	4.31873	5.88742	1.88356	3.34103	1.59609	6.49075	2.573	4.74969
AC200753.3_FG003	Protein QUIRKY OS=Arabidopsis thaliana OX=3702 GN=QKY PE=2 SV=1	1.1046	2.0686	1.12032	1.72583	0.946633	1.30611	1.3339	1.60761	1.19339	0.750722	1.12345	1.11131	0.518075	1.14662	0.652548	1.37392	1.24089	0.840473	0.710476	0.721734
AC202073.4_FG001	Calmodulin-binding protein 60 C OS=Arabidopsis thaliana OX=3702 GN=CBP60C PE=2 SV=1	8.10758	5.59164	5.08203	6.83322	12.6093	8.95054	5.35595	10.1833	5.12319	15.974	7.64425	5.38336	10.8569	6.59855	9.71273	7.31227	3.1617	6.98811	6.65959	14.6255
AC202107.3_FG001	--	4.64864	3.43525	7.26208	18.9246	11.801	5.71862	3.22671	7.93707	20.1432	8.82451	4.04191	4.83066	8.86444	21.33	7.18222	6.08665	3.918	8.07191	7.32519	10.9538
AC202435.3_FG001	F-box protein At1g67340 OS=Arabidopsis thaliana OX=3702 GN=At1g67340 PE=1 SV=1	1.10126	1.36091	0.674454	0.699617	1.61362	0.84689	4.41846	1.04498	0.649011	0.756794	0.588827	0.643824	1.2143	0.683001	0.700796	0.312827	5.07841	1.44783	0.770119	0.493874
AC202439.3_FG001	--	3.78049	23.9996	5.60285	2.4478	4.18643	4.69919	15.0317	5.43983	7.10695	2.12434	5.7067	23.8895	2.77972	6.75605	5.52026	6.45008	14.0426	3.61445	4.57478	3.00404
AC202439.3_FG006	Urea-proton symporter DUR3 OS=Oryza sativa subsp. japonica OX=39947 GN=DUR3 PE=1 SV=1	0.265971	1.40669	0.446726	0.48911	0.914512	0.444622	1.61233	0.59207	0.322795	0.78412	0.252055	1.49861	0.430113	1.2126	0.294363	0.452375	1.29402	0.375239	0.146956	0.454756
AC202900.3_FG001	--	1.8877	21.1406	6.36511	11.9857	16.4278	2.40208	16.115	5.99826	12.717	6.78359	5.97575	25.2201	4.86843	10.7884	8.51883	3.07493	14.5258	4.72868	8.262	15.8474
AC202915.3_FG002	Phosphoglycerate mutase-like protein AT74 OS=Arabidopsis thaliana OX=3702 GN=At3g05170 PE=2 SV=1	7.14278	12.4172	8.91687	14.8248	6.43026	10.8014	13.6595	10.9832	7.29075	4.87875	7.54092	9.92122	6.23442	14.0116	6.33141	10.797	14.7159	4.57911	8.17947	3.96014
AC203173.3_FG004	Elongation factor 2 OS=Arabidopsis thaliana OX=3702 GN=LOS1 PE=1 SV=1	20.7565	80.7962	14.1496	6.9895	25.3796	23.9174	90.9958	17.3803	6.51092	14.8861	22.0989	65.9517	19.1967	13.4003	24.3563	19.0211	69.8984	16.6886	16.2334	12.96
AC203294.3_FG012	Sigma factor binding protein 1, chloroplastic OS=Arabidopsis thaliana OX=3702 GN=SIB1 PE=1 SV=1	6.97344	31.021	23.0755	15.0053	19.8494	6.12431	15.2499	7.33049	13.5846	15.0732	6.88708	33.7043	8.51234	13.5663	21.4427	7.37446	12.6682	6.18139	32.4345	13.6356
AC203366.4_FG001	--	1.28401	0.349051	0.341786	0.308698	2.19128	2.1913	1.90695	0.870188	0.23116	3.50704	1.23161	0.472188	1.10455	0.410717	2.53673	0.764172	0.417291	0.355582	1.69871	1.64785
AC203424.3_FG001	--	13.0779	63.0149	22.7373	21.5813	19.8459	10.2089	30.3552	19.6509	19.5193	8.31761	14.6641	39.9543	18.5508	25.8128	13.299	12.3177	36.4373	14.5669	13.3293	13.513
AC203535.4_FG004	--	288.121	104.048	212.118	95.0978	67.1978	230.898	88.8791	206.372	101.419	121.477	283.898	146.377	165.647	70.0154	94.8186	276.571	155.747	208.815	116.405	117.948
AC203535.4_FG007	Probable serine/threonine-protein kinase At1g54610 OS=Arabidopsis thaliana OX=3702 GN=At1g54610 PE=1 SV=1	0.765416	13.3901	3.02856	2.07745	3.51843	1.19806	7.4642	4.27682	1.50269	5.48888	1.07664	11.5352	4.71236	3.49895	2.03886	1.13763	10.7962	4.09444	2.01172	2.0724
AC203571.3_FG001	--	2.33442	3.83566	2.50883	1.35968	3.32946	1.54633	1.64007	2.41433	2.29121	1.37819	1.99333	2.41764	1.45576	3.63811	2.26672	0.802888	1.25056	1.44096	3.18811	2.03645
AC203761.3_FG002	--	0.306547	2.35181	0.18567	0.0759207	0.865722	0.588319	6.77178	0.379612	0.0934647	0.828699	0.288478	2.5648	0.508031	0.242343	1.41052	0.319972	3.54562	0.181555	1.16598	0.486642
AC203841.3_FG002	Pentatricopeptide repeat-containing protein At3g63370, chloroplastic OS=Arabidopsis thaliana OX=3702 GN=PCMP-H83 PE=2 SV=2	0.272448	5.29328	0.600346	0.239878	1.66512	0.568486	4.45116	0.448381	0.209739	1.03485	0.521437	3.75738	0.508099	0.154873	2.06634	0.519483	6.03339	0.52454	2.76064	0.336716
AC203865.3_FG001	Protein tesmin/TSO1-like CXC 2 OS=Arabidopsis thaliana OX=3702 GN=TCX2 PE=1 SV=1	3.52957	4.9809	3.87883	5.08211	5.42934	2.81952	3.20533	3.89336	6.67897	2.49535	3.70166	6.12511	3.13076	6.51628	4.65838	2.9089	4.83573	3.3263	5.13965	4.88722
AC203909.3_FG003	Reticuline oxidase OS=Papaver somniferum OX=3469 GN=BBE1 PE=2 SV=1	0.954611	22.1612	7.29395	2.25989	6.69665	0.770179	6.33876	3.17685	2.75955	1.94916	1.19896	14.8989	2.37073	5.96368	1.67601	1.30264	3.16248	2.70714	2.05078	3.22056
AC203909.3_FG006	Tubulin beta-7 chain OS=Zea mays OX=4577 GN=TUBB7 PE=2 SV=1	1.45997	1.24338	1.56983	0.831379	2.04439	1.39991	4.11306	1.19472	0.862342	1.71552	1.14584	1.89331	1.34466	1.4719	3.35732	1.25379	1.47984	1.14024	2.90823	0.935853
AC203966.5_FG002	PGR5-like protein 1A, chloroplastic OS=Arabidopsis thaliana OX=3702 GN=PGRL1A PE=1 SV=1	19.1042	9.31418	14.6919	6.04797	13.6219	20.4456	15.3322	15.0047	14.1503	22.0569	21.1062	7.23453	16.2135	11.5363	15.0478	17.8907	8.36407	17.8241	16.8228	19.2641
AC203966.5_FG005	Gibberellin 20 oxidase 1-B OS=Triticum aestivum OX=4565 GN=GA20ox1B PE=2 SV=1	2.29533	10.7184	10.7019	21.2189	14.5264	1.87779	5.67915	7.01006	13.1066	7.38455	2.35333	6.62744	6.84429	13.6066	15.0294	4.37504	3.0319	4.89501	15.248	7.06899
AC203985.4_FG001	Putative glycerol-3-phosphate transporter 1 OS=Arabidopsis thaliana OX=3702 GN=At3g47420 PE=2 SV=1	40.0214	2.62074	26.8788	41.3861	33.5236	51.209	2.81483	32.5077	26.647	37.3472	36.2452	2.89319	22.8085	17.4951	26.6779	26.0846	3.05953	34.0949	13.6687	53.3214
AC203986.3_FG013	--	19.6314	1.06406	6.46202	18.5309	22.837	7.12118	1.43733	9.31238	21.4626	39.2646	12.7682	5.73999	11.3873	14.942	26.1735	8.77248	0.758404	3.54265	17.1643	54.167
AC203989.4_FG001	Plant cysteine oxidase 1 OS=Arabidopsis thaliana OX=3702 GN=PCO1 PE=1 SV=1	0.799845	3.70534	0.686898	2.10189	3.75802	0.483501	3.9038	1.05208	0.875716	1.98914	0.293294	2.0919	0.656226	1.0554	5.78942	0.521728	3.44269	0.549935	2.03885	1.5838
AC204050.4_FG006	Mitogen-activated protein kinase kinase kinase 17 OS=Arabidopsis thaliana OX=3702 GN=MAPKKK17 PE=1 SV=1	1.22766	1.65743	0.0853327	0.061085	1.12436	4.41816	16.1324	0.67627	0.0298637	0.348795	0.924585	1.26016	3.06848	0.0841683	2.56852	3.21258	34.8695	3.54766	0.0459667	0.065582
AC204212.4_FG001	Protein RADIALIS-like 6 OS=Arabidopsis thaliana OX=3702 GN=RL6 PE=2 SV=1	373.559	3.83907	355.746	255.082	182.086	445.794	5.7126	398.457	505.978	245.846	285.316	5.78271	353.956	262.636	179.363	353.091	5.7484	554.018	148.371	287.014
AC204292.4_FG002	Pentatricopeptide repeat-containing protein At1g20230 OS=Arabidopsis thaliana OX=3702 GN=PCMP-H21 PE=2 SV=2	0.146081	2.66447	0.101871	0.025483	0.302952	0.128176	2.39519	0.345467	0.051593	0.116083	0.159189	2.00866	0.209702	0.117448	0.285829	0.0708053	1.96376	0.105555	0.376126	0.191122
AC204292.4_FG003	Protein SRC2 OS=Glycine max OX=3847 GN=SRC2 PE=2 SV=1	7.94133	2.03524	9.10793	9.05185	6.86807	4.79495	2.3726	12.1669	9.99271	5.94639	4.74167	1.65256	7.09891	8.37471	5.64388	5.00715	1.87455	11.7562	5.5907	5.35727
AC204359.3_FG005	Probable sugar phosphate/phosphate translocator At2g25520 OS=Arabidopsis thaliana OX=3702 GN=At2g25520 PE=1 SV=1	0.661093	8.10612	2.51776	1.71224	2.26243	0.816164	5.43569	1.71512	0.980901	1.66118	0.822626	2.83966	3.10611	2.7673	2.74735	1.16438	2.91075	1.41573	2.38239	1.27641
AC204515.4_FG006	--	0.541364	6.46839	3.3654	2.92273	1.64084	0.314258	2.1791	1.7771	0.614674	1.4837	0.186371	2.94992	2.934	2.10541	0.704304	0.540796	0.981155	1.09972	0.718043	0.864807
AC204539.4_FG001	--	19.0173	10.894	16.2045	12.3762	17.2993	20.8123	14.078	13.3511	17.043	20.3168	17.4973	12.8614	13.4968	13.2545	22.7573	21.715	17.7042	17.6332	21.958	19.3966
AC204539.4_FG002	--	34.1344	26.3021	32.8645	37.8648	30.3403	30.4129	23.6415	27.1026	32.4371	28.0844	30.6341	34.5796	22.3705	25.5561	33.3505	32.6273	31.9324	35.5244	35.6961	29.7355
AC204611.4_FG001	--	1.8709	3.2599	2.57836	1.43315	2.87963	2.18726	5.39798	5.39519	4.4035	0.764058	3.12722	4.19956	3.18225	4.1224	1.20006	2.00693	3.86932	5.18379	2.17905	2.61791
AC204712.3_FG002	--	1.22382	53.4879	5.96533	2.13006	5.56116	0.887153	26.2148	2.75735	1.23823	2.07911	1.22655	35.7664	1.58002	4.56642	5.27007	2.41067	31.3435	3.17776	4.74554	1.1177
AC205008.4_FG002	Cadmium/zinc-transporting ATPase HMA3 OS=Oryza sativa subsp. japonica OX=39947 GN=HMA3 PE=1 SV=1	0.543941	4.72141	0.384365	0.461198	0.526201	0.974513	3.60881	0.255873	0.558322	0.545709	0.471116	4.55214	0.298362	0.576943	0.85741	0.657923	2.75329	0.103322	1.15026	0.421829
AC205012.3_FG002	Phosphatidylinositol 4-kinase gamma 4 OS=Arabidopsis thaliana OX=3702 GN=PI4KG4 PE=1 SV=1	2.85733	2.4806	5.52572	6.8558	1.17541	2.99433	2.37814	4.55494	7.03755	0.326319	4.70117	3.07658	2.51227	6.10201	1.44524	1.64494	0.747097	4.09111	3.70306	1.53807
AC205057.3_FG002	--	1.45576	13.6489	3.11599	2.66055	1.46047	1.41388	8.88437	2.25122	1.23645	0.600717	1.6485	12.5474	2.4401	2.69337	1.14658	1.64639	7.77882	1.68587	1.20929	0.689168
AC205077.3_FG003	--	93.8714	79.391	69.2627	76.5954	142.101	115.25	66.7339	81.1013	86.9504	134.482	111.344	114.774	97.4852	75.3074	161.638	100.074	64.4596	61.5153	185.468	142.834
AC205122.4_FG003	Protein C2-DOMAIN ABA-RELATED 5 OS=Arabidopsis thaliana OX=3702 GN=CAR5 PE=2 SV=1	68.87	84.4685	94.0269	102.235	113.199	50.8923	75.53	73.9424	105.359	88.2461	78.178	98.2362	72.071	127.847	88.97	49.8943	75.3126	71.638	68.5978	101.106
AC205362.4_FG002	Amino acid permease 6 OS=Arabidopsis thaliana OX=3702 GN=AAP6 PE=1 SV=1	4.15984	0.294218	7.5279	11.5919	6.95366	7.15591	2.00162	6.91237	21.3363	3.91318	13.2056	1.89437	5.43781	24.166	3.69104	4.57744	0.481787	5.05067	7.57102	15.6273
AC205376.4_FG003	Chaperonin-like RBCX protein 1, chloroplastic OS=Arabidopsis thaliana OX=3702 GN=RBCX1 PE=1 SV=1	21.8863	263.111	28.9559	21.4856	47.815	16.9066	242.666	22.0279	30.325	38.9838	22.6546	312.579	20.2505	20.3455	53.609	15.7551	260.274	27.7866	37.0373	35.9766
AC205376.4_FG008	--	1.27588	8.46721	2.18347	2.09097	3.38093	1.24856	6.97176	1.28615	2.28614	3.03999	1.24771	7.32367	1.91967	2.93841	3.02071	1.10396	8.0514	1.62065	4.34199	1.77193
AC205419.3_FG001	Filament-like plant protein 4 OS=Arabidopsis thaliana OX=3702 GN=FPP4 PE=1 SV=1	0.37522	1.03837	0.599191	0.902558	1.34535	0.365105	2.15761	1.44855	0.514657	1.24138	0.214417	0.913033	1.56669	1.57063	5.76706	0.698398	1.37784	0.783506	3.65367	0.670944
AC205471.4_FG003	Heat stress transcription factor A-4d OS=Oryza sativa subsp. japonica OX=39947 GN=HSFA4D PE=1 SV=1	4.86061	5.91142	1.57052	1.22565	3.50047	9.80365	19.5397	3.88293	0.662853	5.43063	4.08303	4.44608	2.77326	1.77546	6.82846	6.74137	31.5305	1.57059	0.727655	1.55901
AC205471.4_FG007	--	5.88283	2.48887	5.08311	4.16939	2.07049	12.4637	7.61094	1.73498	0.858769	3.11832	2.80247	2.6234	1.18096	2.5526	14.3831	12.0071	11.1445	1.90534	4.51659	1.61218
AC205608.4_FG004	Protein NRT1/ PTR FAMILY 8.3 OS=Arabidopsis thaliana OX=3702 GN=NPF8.3 PE=1 SV=1	6.15514	11.8442	7.78415	45.222	24.5215	6.07647	11.7259	9.05769	22.9175	17.1254	8.04594	12.9337	9.97445	21.9076	28.3088	15.5488	9.84003	7.73873	17.3933	11.6278
AC205725.3_FG010	Nucleolar complex protein 2 homolog OS=Arabidopsis thaliana OX=3702 GN=At2g18220 PE=3 SV=2	8.32993	28.9595	11.4204	21.7788	21.8058	6.89841	20.7416	20.1671	15.1258	11.3216	7.81766	25.8052	20.005	21.5453	15.6489	8.12131	21.8182	11.8767	15.6539	11.0291
AC205730.3_FG002	--	1.85457	0.770346	0.592896	0.989463	1.99382	3.56781	2.64112	2.16136	0.706129	3.95169	1.97231	1.03345	2.96489	1.28699	2.4671	1.5037	0.972426	1.18117	3.7313	2.26056
AC205735.3_FG006	Putative pentatricopeptide repeat-containing protein At4g17915 OS=Arabidopsis thaliana OX=3702 GN=At4g17915 PE=3 SV=1	0.197542	2.76856	0.111756	0.346139	0.410893	0.336588	2.31058	0.301997	0.111885	0.342608	0.286735	2.36773	0.35086	0.334573	0.390294	0.39526	1.65879	0.196833	0.570969	0.447106
AC205982.3_FG014	Dicarboxylate transporter 1, chloroplastic OS=Spinacia oleracea OX=3562 GN=DIT1 PE=1 SV=1	11.897	10.1421	8.6007	10.0872	11.5007	15.5694	8.68591	10.4107	8.09027	8.87518	13.4426	7.05762	12.4653	8.19763	12.7556	12.6079	4.88749	6.37908	16.8181	11.5653
AC206165.3_FG007	Heat stress transcription factor A-4d OS=Oryza sativa subsp. japonica OX=39947 GN=HSFA4D PE=1 SV=1	0.318186	2.54401	0.831218	0.714924	1.30669	0.262785	1.94116	0.754198	0.537957	0.64824	0.308884	2.0036	1.32879	1.39866	0.524503	0.435274	1.71813	0.429848	0.421892	0.784474
AC206198.3_FG001	--	0.517676	6.21988	1.31575	1.72121	3.49567	0.41541	1.9652	1.0617	2.09897	1.73205	0.971089	5.77877	1.5217	2.25124	4.41471	1.38662	1.40432	1.85132	5.72747	1.38237
AC206201.3_FG004	Anthranilate synthase alpha subunit 1, chloroplastic OS=Oryza sativa subsp. japonica OX=39947 GN=ASA1 PE=1 SV=1	1.19789	75.9469	26.6365	50.033	37.9346	1.52547	246.855	124.651	19.3339	2.09291	2.35506	48.4141	220.072	44.5552	11.8689	1.0357	299.874	154.067	9.72879	5.16319
AC206223.3_FG001	Protein CHUP1, chloroplastic OS=Arabidopsis thaliana OX=3702 GN=CHUP1 PE=1 SV=1	1.90398	3.40246	2.7079	3.14333	3.46964	1.50726	4.79078	2.51436	2.4275	2.54128	1.8452	4.53691	1.95878	2.85347	4.92737	2.13492	5.65379	1.98199	5.10273	2.64052
AC206319.2_FG004	--	1.31266	1.06595	2.41648	5.98099	2.50723	1.6032	0.87201	3.0893	4.86332	1.82153	2.2925	0.931295	2.43192	2.33235	0.875839	0.872215	0.683714	1.70062	2.12908	1.28559
AC206582.2_FG002	--	3.47658	1.68051	1.67404	1.40968	7.82116	7.30304	4.22965	1.95265	1.58817	14.4009	4.48951	1.44219	3.27189	1.05986	7.60299	2.79894	1.43154	1.40733	6.81769	6.50597
AC206642.4_FG001	60S ribosomal protein L35-4 OS=Arabidopsis thaliana OX=3702 GN=RPL35D PE=2 SV=1	22.0517	175.297	64.3263	32.4998	59.4877	23.4385	106.744	39.4648	34.2029	28.5644	26.4198	134.823	31.5987	44.3544	58.0755	33.0037	127.398	39.8305	70.2494	26.6146
AC206901.3_FG005	Transcription factor MYB4 OS=Oryza sativa subsp. japonica OX=39947 GN=MYB4 PE=2 SV=2	3.405	17.4639	7.00358	7.1758	6.25227	5.70058	19.1152	12.7711	3.91261	4.25806	3.262	4.55666	9.20167	7.97607	7.17445	3.96269	38.8486	12.8072	3.85569	2.41065
AC206951.3_FG017	Ethylene-responsive transcription factor ERF073 OS=Arabidopsis thaliana OX=3702 GN=ERF073 PE=2 SV=1	98.1468	28.9079	15.7493	11.8347	85.7096	118.406	102.918	16.2873	29.3647	46.0409	76.2657	31.4545	9.47494	21.3177	102.028	87.7635	165.327	9.63377	12.3877	62.5243
AC206989.4_FG002	Probable E3 ubiquitin-protein ligase ARI8 OS=Arabidopsis thaliana OX=3702 GN=ARI8 PE=2 SV=1	10.9765	15.0529	15.9724	21.451	15.6811	9.85125	10.7589	16.2829	20.3446	10.3673	13.1209	11.8676	15.148	19.7642	11.0713	12.0637	10.6002	11.4626	10.7864	18.2592
AC206999.1_FG002	--	9.83317	4.62667	15.6418	16.2118	5.12541	10.6627	2.78559	13.1725	12.2053	5.28458	13.7192	7.26021	10.6256	10.6258	6.38166	8.74005	2.74755	7.99261	10.8352	5.86397
AC207043.3_FG002	VQ motif-containing protein 22 OS=Arabidopsis thaliana OX=3702 GN=VQ22 PE=2 SV=1	0.0785993	5.10113	0.921261	1.08996	1.23538	0.0817567	2.85817	4.07511	0.334437	0.548186	0.0592143	1.99678	2.34632	2.78613	0.58962	0.261611	2.66661	1.34658	0.853147	0.353349
AC207342.3_FG008	B2 protein OS=Daucus carota OX=4039 PE=2 SV=1	110.073	60.94	197.531	127.547	79.0371	115.194	72.6878	212.468	55.6778	77.803	111.093	62.3356	140.881	86.4025	92.4422	122.846	70.0676	192.742	88.9384	50.5565
AC207628.4_FG003	Putative pentatricopeptide repeat-containing protein At5g40405 OS=Arabidopsis thaliana OX=3702 GN=PCMP-H14 PE=3 SV=1	0.0218533	0.554981	0.00348567	0.00767233	0.0127327	0.006526	0.395138	0.0443993	0.0243977	0.0373513	0.008945	0.562379	0.0330607	0.035107	0.0354107	0.003446	0.536809	0.0131933	0.0373437	0.021968
AC207628.4_FG009	Type IV inositol polyphosphate 5-phosphatase 3 OS=Arabidopsis thaliana OX=3702 GN=IP5P3 PE=1 SV=1	15.0588	2.41264	14.4166	61.3458	18.5693	14.7467	2.38981	15.4001	17.0119	20.9455	13.9985	3.19002	18.7078	13.9466	19.156	14.9476	3.04383	37.0987	13.6822	22.1133
AC207628.4_FG010	--	6.31548	23.5593	17.9345	12.924	16.8044	7.67751	17.4302	12.829	6.52493	7.1605	3.82776	10.4092	9.3097	15.4896	8.83652	7.14497	9.96235	6.83652	13.6663	3.63587
AC207628.4_FG011	Protein IQ-DOMAIN 31 OS=Arabidopsis thaliana OX=3702 GN=IQD31 PE=1 SV=1	2.15338	1.068	2.4741	3.28641	2.44151	2.48414	1.10703	1.53351	2.11153	3.09775	1.8339	1.64952	2.92702	2.91467	5.22793	2.85833	1.14112	1.51065	5.14621	1.88172
AC207722.2_FG009	Chlorophyll a-b binding protein 1, chloroplastic OS=Zea mays OX=4577 GN=CAB1 PE=3 SV=1	6103.78	1472.56	4996.53	4676.75	3873.13	6341.23	1425.35	2281.03	4303.06	7636.25	6112.32	2972.52	4329.9	3409.54	6087.12	8529.68	1190.89	4595.13	8536.37	5066.26
AC207890.3_FG002	Ribonuclease TUDOR 1 OS=Arabidopsis thaliana OX=3702 GN=TSN1 PE=1 SV=1	8.48169	29.1719	9.19754	7.47031	13.0797	7.93792	23.5883	11.389	5.27212	8.59834	8.93135	22.9511	15.3353	10.6118	9.65048	5.99501	18.1459	8.59566	6.75637	7.94714
AC208023.3_FG001	Protein transport protein Sec61 subunit gamma OS=Oryza sativa subsp. japonica OX=39947 GN=Os02g0178400 PE=3 SV=1	50.6455	186.932	86.5975	48.8562	57.9802	43.9598	122.917	74.2714	42.6807	30.3922	49.9024	133.621	68.4122	61.4711	37.5893	39.2011	153.205	59.6044	29.8514	26.7465
AC208110.2_FG006	--	2.5251	1.06588	2.40907	13.087	17.0899	2.60182	1.03387	0.576866	6.16452	21.582	3.93689	2.18309	4.42723	7.26136	26.2144	4.2331	0.466907	1.19327	15.6637	10.8701
AC208110.2_FG007	Late embryogenesis abundant protein At5g17165 OS=Arabidopsis thaliana OX=3702 GN=At5g17165 PE=3 SV=1	0.454886	0.325378	2.28213	2.39383	9.30264	0.233211	1.42905	3.80276	18.5406	4.19	0.103997	0.287354	1.6946	32.0145	27.3689	0.211573	0.261052	6.34848	9.01928	2.75587
AC208201.3_FG001	Mitochondrial succinate-fumarate transporter 1 OS=Arabidopsis thaliana OX=3702 GN=SFC1 PE=2 SV=1	6.63092	8.05862	6.49434	7.20999	6.45763	5.75962	7.37002	7.00892	6.18986	5.78804	6.48269	8.48509	5.06491	6.08902	6.54081	7.02444	10.4424	6.6137	6.35401	6.5027
AC208201.3_FG002	Probable protein phosphatase 2C 32 OS=Oryza sativa subsp. japonica OX=39947 GN=Os03g0292100 PE=2 SV=1	76.3142	9.55541	6.00235	4.90325	17.4713	137.098	66.2257	7.78212	4.27589	31.391	73.1235	10.6741	3.59592	4.83511	70.025	90.6317	126.547	5.67823	4.45911	18.1128
AC208221.3_FG002	Bowman-Birk type bran trypsin inhibitor OS=Oryza sativa subsp. indica OX=39946 GN=RBBI3.3 PE=2 SV=2	0.0126843	12.9263	45.4808	45.9199	149.389	0.520329	30.6017	75.6553	127.401	3.99749	0.637046	3.42533	33.3325	164.011	12.94	0.197344	15.2827	54.8253	9.61171	4.57494
AC208327.4_FG003	Histone-binding protein MSI1 OS=Arabidopsis thaliana OX=3702 GN=MSI1 PE=1 SV=1	1.62073	23.0903	3.95118	4.29654	5.46549	1.76633	17.6101	2.85303	2.15498	2.48401	1.74034	15.9134	4.20427	3.9143	5.9499	2.27681	20.7924	2.92703	5.02761	2.45267
AC208327.4_FG006	Beta-glucuronosyltransferase GlcAT14B OS=Arabidopsis thaliana OX=3702 GN=GLCAT14B PE=2 SV=1	7.7605	8.47941	8.37481	9.87733	8.84802	9.16463	7.65351	9.60448	8.08542	8.66683	9.13915	7.82171	10.3904	8.73301	8.0445	7.95447	7.19913	9.0578	9.1751	9.51722
AC208571.4_FG001	Protein SUPPRESSOR OF QUENCHING 1, chloroplastic OS=Arabidopsis thaliana OX=3702 GN=SOQ1 PE=1 SV=1	100.067	38.9409	90.0629	101.422	42.7322	84.3685	46.0558	82.0066	108.37	50.5003	115.692	43.2019	93.7859	76.5348	56.8517	109.239	60.9946	91.2688	74.8737	56.2968
AC208577.3_FG005	--	2.28898	3.83427	3.96009	0.928824	2.53955	2.77171	4.1936	2.38446	0.81886	2.50939	1.48454	3.01886	2.92055	1.20311	1.71186	1.94973	3.1566	1.55256	5.02046	1.57073
AC208897.3_FG003	--	15.5833	0.406438	6.31575	4.14042	4.41874	11.2258	0.35291	10.3354	3.17481	9.13972	13.3547	0.546875	3.82351	1.26289	3.76373	8.78878	0.95473	10.4062	1.98638	10.9867
AC208897.3_FG004	Sugar transport protein MST4 OS=Oryza sativa subsp. japonica OX=39947 GN=MST4 PE=1 SV=1	109.686	63.2792	103.324	73.0711	70.9065	119.689	73.2176	109.331	72.3655	78.059	132.193	43.8177	118.287	76.4742	36.3096	99.6509	69.1795	88.0135	45.8988	121.237
AC208915.3_FG010	Chlorophyll a-b binding protein 2, chloroplastic OS=Oryza sativa subsp. japonica OX=39947 GN=CAB2R PE=2 SV=2	580.529	28.1275	160.722	295.815	964.63	430.348	71.3356	30.5667	138.596	1950.81	174.319	103.972	185.937	287.283	1243.85	767.081	64.547	166.11	977.899	1570.7
AC209050.3_FG003	WRKY transcription factor WRKY28 OS=Oryza sativa subsp. japonica OX=39947 GN=WRKY28 PE=2 SV=2	5.37251	3.68707	0.77477	0.960132	5.17666	11.4209	7.11604	3.03118	0.236573	9.62936	3.20078	1.71821	3.57853	1.79881	21.1322	9.4626	24.9524	10.6238	0.496392	1.97262
AC209206.3_FG011	Protein argonaute 1B OS=Oryza sativa subsp. japonica OX=39947 GN=AGO1B PE=2 SV=3	0.816488	2.65046	0.847951	1.99466	1.9036	0.937111	2.0464	0.869945	1.38039	1.77691	0.874961	2.92547	1.08169	1.12645	4.5786	0.807114	1.74173	1.31488	2.36793	1.71336
AC209208.3_FG002	Aquaporin PIP1-2 OS=Zea mays OX=4577 GN=PIP1-2 PE=1 SV=1	24.7358	42.0611	95.165	31.5107	48.2052	33.2495	39.9043	81.0086	52.114	24.7824	35.1177	36.1216	61.9613	156.033	48.51	17.8644	21.797	36.7162	70.2678	23.6678
AC209213.4_FG002	UPF0503 protein At3g09070, chloroplastic OS=Arabidopsis thaliana OX=3702 GN=At3g09070 PE=1 SV=1	2.98191	3.2004	1.61237	2.22203	2.93237	2.61849	3.57223	2.57224	2.22829	2.3607	2.72007	2.61693	2.43417	2.78234	3.00069	1.37623	1.78485	1.65866	3.04137	3.20923
AC209257.4_FG008	PRA1 family protein B1 OS=Arabidopsis thaliana OX=3702 GN=PRA1B1 PE=1 SV=1	27.9417	13.5312	17.4185	13.6368	18.8409	41.9433	23.3164	13.2404	10.924	16.6562	20.6692	11.5531	9.86426	12.7107	36.1614	34.3426	36.518	10.8767	10.6318	18.909
AC209374.4_FG002	2-C-methyl-D-erythritol 2,4-cyclodiphosphate synthase, chloroplastic OS=Oryza sativa subsp. japonica OX=39947 GN=ISPF PE=2 SV=1	14.9009	47.8544	40.9339	30.5218	68.3622	12.301	55.3761	66.2525	33.1356	17.2698	14.9051	40.4923	67.7664	43.3755	21.6741	11.9989	56.3198	67.472	33.1311	21.3768
AC209636.2_FG003	Probable carboxylesterase 17 OS=Arabidopsis thaliana OX=3702 GN=CXE17 PE=2 SV=1	3.52952	1.30812	1.40786	1.37982	2.60863	5.7742	2.13272	1.12966	0.618388	3.82033	6.48715	0.724003	2.39289	1.83306	4.91275	3.67315	1.12671	1.2994	4.1684	1.06329
AC209664.3_FG002	Probable galacturonosyltransferase 9 OS=Arabidopsis thaliana OX=3702 GN=GAUT9 PE=2 SV=1	0.632375	2.7621	1.00878	0.609772	2.13717	0.262316	3.77768	1.63302	0.566429	1.05218	0.200976	1.97804	1.88791	0.823564	3.25379	0.515295	2.22939	0.558405	3.15723	0.316033
AC209705.3_FG004	--	1.54613	1.66217	0.692505	0.530167	5.05605	2.77904	5.48438	1.33071	0.563881	6.16269	1.71698	1.52707	2.38096	1.16071	6.22844	1.22335	1.97141	0.981331	4.75124	3.44739
AC209718.1_FG009	Putative pentatricopeptide repeat-containing protein At1g17630 OS=Arabidopsis thaliana OX=3702 GN=PCMP-E72 PE=3 SV=1	0.315558	1.28055	0.15472	0.150928	0.142464	0.173677	0.970162	0.203922	0.135893	0.123433	0.192076	1.57196	0.102396	0.108133	0.1908	0.113323	0.597386	0.09131	0.336144	0.195703
AC209784.3_FG007	Heat shock cognate 70 kDa protein OS=Petunia hybrida OX=4102 GN=HSP70 PE=2 SV=1	6.35179	0.405931	29.4382	4.89037	1.2648	8.91971	2.27103	18.1924	4.52129	0.63159	9.72694	0.226815	12.6594	7.0973	1.00288	3.20898	1.30911	12.6674	2.20371	1.72069
AC209819.3_FG005	O-methyltransferase ZRP4 OS=Zea mays OX=4577 GN=ZRP4 PE=2 SV=1	0	0.818542	0.08673	0.033179	0.174637	0.0192453	2.78703	0.525439	0.132611	0.220885	0	1.13885	0.255656	0.0729637	0.0471227	0	2.66568	0.120533	0	0
AC209835.4_FG004	Gamma-glutamylcyclotransferase 2-2 OS=Arabidopsis thaliana OX=3702 GN=GGCT2;2 PE=1 SV=1	30.1246	34.3272	52.8333	70.4677	88.205	28.586	36.0796	51.2117	91.4564	81.7604	38.8419	34.101	42.3863	78.2766	104.343	29.7716	23.8533	52.4207	76.1457	85.8827
AC209858.4_FG002	Dynein assembly factor with WDR repeat domains 1 OS=Chlamydomonas reinhardtii OX=3055 GN=DAW1 PE=1 SV=1	0.576146	6.97856	0.794425	0.486096	1.2697	0.55498	5.86138	0.795405	0.351057	0.640695	0.605975	4.41834	0.787716	0.89314	1.45316	0.660819	6.1527	0.410369	0.704654	0.55411
AC209898.2_FG004	--	12.3889	19.2933	22.3394	14.6727	15.6541	9.94689	13.7363	36.3305	9.83398	12.6121	12.2588	14.6527	32.1545	17.9008	7.5732	10.5871	15.5783	26.2184	9.60158	13.7027
AC209987.4_FG010	Early nodulin-like protein 2 OS=Arabidopsis thaliana OX=3702 GN=At4g27520 PE=1 SV=1	12.1209	10.2666	69.8037	9.69876	18.1143	26.426	35.6862	37.3849	9.2637	7.50892	19.4901	9.06085	21.7597	26.0682	22.5916	21.0672	33.377	17.1016	6.35783	6.73544
AC210003.2_FG015	--	153.166	221.561	231.078	114.995	142.033	146.015	184.201	135.692	179.31	152.571	180.887	287.316	110.862	128.079	188.883	166.726	310.397	157.578	196.463	136.382
AC210013.4_FG005	Adenylate isopentenyltransferase 3, chloroplastic OS=Arabidopsis thaliana OX=3702 GN=IPT3 PE=1 SV=1	2.16656	2.97524	3.51047	1.00256	1.12644	3.00193	2.64483	4.31423	1.60124	0.541016	1.46384	0.86247	2.33557	1.50002	0.89637	1.67533	1.22727	3.96266	1.5873	0.476877
AC210013.4_FG006	Salutaridine reductase OS=Papaver bracteatum OX=215227 GN=SALR PE=1 SV=1	23.3106	9.44617	51.684	48.1481	30.2023	22.8889	5.53561	28.3736	26.0469	40.9199	25.6033	6.78746	29.3303	27.6149	51.435	36.9096	11.369	31.7155	62.6032	35.8418
AC210013.4_FG011	Probable protein phosphatase 2C 55 OS=Arabidopsis thaliana OX=3702 GN=At4g16580 PE=2 SV=2	18.8887	31.4709	16.5321	12.7988	21.3133	21.6713	33.626	17.7543	15.2147	20.3538	22.5424	28.3441	19.1543	14.4525	22.9299	21.772	29.5611	17.0331	24.0497	18.2141
AC210013.4_FG013	Protein WHAT&apos;S THIS FACTOR 1 OS=Zea mays OX=4577 GN=WTF1 PE=1 SV=1	0.274343	1.96279	0.24854	0.192868	0.943197	0.488353	2.12524	0.335899	0.161236	0.527894	0.337786	1.96024	0.477101	0.24891	1.61638	0.285748	1.38629	0.301499	1.73613	0.229093
AC210013.4_FG014	Calcium-dependent protein kinase 8 OS=Oryza sativa subsp. japonica OX=39947 GN=CPK8 PE=2 SV=1	4.04669	23.1343	5.33411	4.88421	6.27819	5.19407	12.7164	7.48824	6.10518	4.0789	5.69749	22.6339	6.20497	6.468	4.48102	6.67492	9.4135	6.14082	5.13573	3.97016
AC210013.4_FG018	Chaperonin-like RbcX protein 2, chloroplastic OS=Arabidopsis thaliana OX=3702 GN=RBCX2 PE=1 SV=1	482.105	12.7121	615.114	442.378	277.596	428.55	13.181	465.156	576.957	257.963	578.642	6.76423	320.056	322.922	254.433	419.135	19.1517	511.316	224.721	448.322
AC210013.4_FG019	40S ribosomal protein S2-4 OS=Arabidopsis thaliana OX=3702 GN=RPS2D PE=2 SV=1	11.2237	109.832	31.2763	13.7341	35.4646	15.8066	64.8132	17.4056	12.6233	16.1481	13.7582	70.0268	18.3833	18.0203	38.7139	17.81	58.6769	18.418	48.6302	17.738
AC210023.3_FG014	Chloride channel protein CLC-d OS=Arabidopsis thaliana OX=3702 GN=CLC-D PE=1 SV=2	5.47512	1.92386	2.763	3.6763	9.34066	8.84455	4.36783	6.32163	3.04222	10.5739	7.05319	1.75338	6.71705	4.08489	8.01502	4.90697	1.45849	3.41595	4.43919	9.60375
AC210046.4_FG002	--	43.8557	3.74224	21.6485	10.1323	21.2798	54.0749	5.21137	24.4347	21.131	31.2996	51.2894	3.91221	22.8481	14.4316	19.4831	41.708	5.32294	24.2055	19.7923	31.4871
AC210163.3_FG005	--	0.180101	4.66479	0.14105	0.164987	3.41912	0.277248	6.03782	1.38354	0.0102403	0.476771	0.0141243	0.71762	2.04027	0.161373	1.21695	0.201271	13.0022	2.99494	0.177959	0.143582
AC210168.4_FG003	Osmotin-like protein OS=Solanum lycopersicum OX=4081 PE=1 SV=1	4.31695	2.99982	6.1279	0.903297	2.45955	5.52627	2.20992	4.79763	1.39658	0.452262	5.54997	1.19192	1.60108	1.23959	2.8345	4.89532	2.88972	3.74925	2.84326	0.441585
AC210173.4_FG005	Cytochrome P450 84A1 OS=Arabidopsis thaliana OX=3702 GN=CYP84A1 PE=1 SV=1	0.870309	2.02312	3.08706	3.3545	7.57029	0.829276	1.40692	2.18048	1.73007	3.96354	0.820848	2.1449	0.566462	4.65032	2.67783	1.83062	0.331098	2.23874	3.67985	2.98686
AC210204.3_FG002	--	67.3296	70.2099	51.7648	24.2557	53.3868	87.9967	54.9124	46.3813	28.7464	57.9788	59.1399	42.486	31.1805	21.8682	43.4795	62.9869	77.7656	47.1415	20.0662	31.5277
AC210303.3_FG001	Probable transmembrane GTPase FZO-like, chloroplastic OS=Arabidopsis thaliana OX=3702 GN=FZL PE=1 SV=1	30.3474	30.2896	27.3587	34.993	25.3356	26.6714	27.9881	20.3806	28.0209	33.0692	28.9982	50.0164	31.9679	24.6095	31.9285	31.6151	47.4451	32.9516	37.4552	28.6358
AC210598.3_FG003	Glutathione gamma-glutamylcysteinyltransferase 1 OS=Triticum aestivum OX=4565 GN=PCS1 PE=2 SV=1	0.507416	0.280404	0.113843	0.177226	0.372989	0.382128	0.27091	0.240451	0.259713	0.499026	0.41218	0.14903	0.20781	0.141989	0.281407	0.414818	0.173835	0.213991	0.344619	0.438414
AC210669.3_FG001	Xyloglucan endotransglucosylase/hydrolase protein 22 OS=Arabidopsis thaliana OX=3702 GN=XTH22 PE=1 SV=1	19.8567	4.25554	6.5901	0.902883	6.72966	39.8301	15.3623	1.1225	1.01404	15.3757	13.7928	3.29973	0.426091	0.666416	67.3878	42.9964	42.1651	0.980106	2.48772	5.01594
AC211276.4_FG008	--	2.78295	2.95306	3.16705	2.47929	1.62506	3.14082	1.81784	2.53272	1.54891	1.59427	2.4562	2.61633	2.71326	1.90156	2.55215	2.61193	1.07533	2.0581	4.36532	1.42671
AC211327.4_FG005	Probable serine/threonine-protein kinase CST OS=Arabidopsis thaliana OX=3702 GN=CST PE=1 SV=2	24.576	12.0818	12.5648	16.1764	18.4599	26.3014	14.6892	18.038	15.0338	20.9283	26.7559	13.5487	20.4812	13.9857	22.5937	20.8004	7.90195	12.758	24.1784	23.8229
AC211349.4_FG001	Phenylalanine--tRNA ligase, chloroplastic/mitochondrial OS=Arabidopsis thaliana OX=3702 GN=At3g58140 PE=1 SV=1	17.7508	23.4238	10.9935	6.19481	22.7992	24.1925	36.1367	13.8094	7.07405	21.5562	24.7101	23.2023	11.8986	7.70522	28.5085	17.7062	32.8071	11.687	23.2293	14.0569
AC211357.4_FG004	Peptide chain release factor PrfB2, chloroplastic OS=Arabidopsis thaliana OX=3702 GN=PRFB2 PE=3 SV=1	1.17602	9.15775	1.99534	1.84046	2.28351	1.94809	6.15459	1.61638	1.68236	1.4942	1.82627	8.65451	1.95278	2.39511	1.7963	1.32323	6.1801	1.28925	2.48325	1.73408
AC211394.4_FG004	Bifunctional purple acid phosphatase 26 OS=Arabidopsis thaliana OX=3702 GN=PAP26 PE=1 SV=1	72.198	48.5953	76.271	79.2502	67.4507	82.3134	49.3048	105.963	75.3917	54.9275	87.6093	38.7651	83.1355	110.993	51.6455	72.9159	37.8515	76.0239	58.1649	81.1533
AC211467.4_FG002	--	4.26931	7.1655	9.42513	2.66661	2.27761	6.72679	5.29967	3.91824	3.02298	2.20861	3.80838	6.56628	2.51046	3.19803	3.53575	4.68987	4.48027	5.46236	6.37726	0.994575
AC211737.3_FG012	Tripeptidyl-peptidase 2 OS=Oryza sativa subsp. japonica OX=39947 GN=TPP2 PE=2 SV=1	6.48621	7.37496	2.41392	1.74984	9.88565	11.9055	19.2461	5.41737	2.25916	8.76156	7.83385	7.86454	5.43533	5.13631	7.89627	8.28563	7.12289	2.68487	6.05797	7.46949
AC212023.4_FG004	Pectinesterase inhibitor 7 OS=Arabidopsis thaliana OX=3702 GN=PMEI7 PE=2 SV=1	239.257	132.808	257.387	283.635	154.795	143.764	53.8319	177.033	643.401	113.531	225.496	122.029	133.584	337.599	212.01	164.208	77.6435	135.03	392.298	264.106
AC212068.4_FG005	GDSL esterase/lipase At1g54790 OS=Arabidopsis thaliana OX=3702 GN=At1g54790 PE=2 SV=1	47.739	26.3802	50.4755	45.637	48.9448	57.1742	26.4177	56.688	42.1046	28.4348	46.1861	19.3861	47.6109	52.8083	32.6834	41.3794	22.9821	40.7986	40.5323	33.9951
AC212219.3_FG005	Probable 2-oxoglutarate-dependent dioxygenase At3g111800 OS=Arabidopsis thaliana OX=3702 GN=At3g11180 PE=2 SV=1	32.1723	134.242	228.21	227.988	439.636	42.0174	323.537	599.555	362.506	74.8765	43.8884	83.4404	459.823	381.763	87.9836	58.7061	325.291	537.233	120.119	85.6196
AC212351.4_FG001	--	0.134955	2.96427	0.0267567	0	0.201212	0.0226417	4.66413	0.103841	0.0208133	0.015571	0	1.74366	0.00897267	0.080288	0.079802	0.248113	2.80565	0.0411843	0.0666447	0.023721
AC212353.4_FG004	RING-H2 finger protein ATL46 OS=Arabidopsis thaliana OX=3702 GN=ATL46 PE=2 SV=1	2.59006	2.8084	3.46594	2.04429	2.23552	3.8246	2.18725	2.52198	1.51892	2.18421	2.80279	2.18232	2.52309	2.07359	2.02647	2.50492	1.54089	2.43961	1.91694	1.72287
AC212570.3_FG006	Protein SLOW WALKER 1 OS=Arabidopsis thaliana OX=3702 GN=SWA1 PE=2 SV=1	0.302545	7.54648	0.720098	0.128259	0.845248	0.51722	7.2282	0.349957	0.217619	0.293481	0.484285	3.89184	0.755541	0.293116	1.20153	0.711341	6.57677	0.499991	0.63248	0.291548
AC212684.3_FG012	Pentatricopeptide repeat-containing protein At4g32430, mitochondrial OS=Arabidopsis thaliana OX=3702 GN=PCMP-E40 PE=2 SV=1	0.239391	2.67387	0.423428	0.301205	0.219213	0.441573	1.74141	0.348237	0.233389	0.473471	0.514323	1.93173	0.206584	0.374785	0.341529	0.419284	1.61848	0.395752	0.335425	0.350529
AC212728.3_FG001	Bowman-Birk type trypsin inhibitor OS=Triticum aestivum OX=4565 PE=1 SV=1	1.51064	1.66916	0.623258	3.63588	8.60198	1.33653	4.76246	1.08399	2.49594	1.85317	0.668706	2.1631	1.72873	4.64908	5.79056	1.90296	2.57835	0.874005	4.62799	1.75844
AC212859.3_FG008	NAC domain-containing protein 30 OS=Arabidopsis thaliana OX=3702 GN=NAC030 PE=1 SV=1	4.24349	4.27116	4.97306	12.1235	2.99274	3.57547	5.83374	9.53963	4.17247	3.83408	4.81927	8.66976	3.85626	4.28678	3.3975	2.8749	4.04146	3.53545	2.58262	7.374
AC213099.3_FG001	--	4.58121	35.7612	9.3118	4.14181	15.986	7.09963	26.4865	8.16587	5.82556	10.9202	5.97753	28.0584	7.48805	6.93678	23.0093	8.74799	29.9744	7.35628	21.1221	8.18011
AC213431.4_FG005	--	0.653385	0.36328	0.103944	0.128782	0.281565	0.867005	0.605966	0.331609	0.197879	0.425569	0.383487	0.211822	0.399237	0.193552	0.337419	0.39614	0.277193	0.106372	0.845302	0.42652
AC213521.3_FG005	Glutamyl-tRNA reductase, chloroplastic OS=Oryza sativa subsp. japonica OX=39947 GN=Os10g0502400 PE=2 SV=1	41.8229	27.4396	25.5787	8.12122	19.8012	44.2022	45.8621	37.1758	5.50682	33.027	45.4775	22.831	28.4209	6.00656	25.9725	41.4955	63.6734	32.6476	30.0054	17.1524
AC213600.3_FG002	Glucosidase 2 subunit beta OS=Oryza sativa subsp. indica OX=39946 GN=OsI_01383 PE=3 SV=1	2.04675	8.30746	2.49822	3.51581	4.52329	1.831	6.45699	3.75201	2.79342	2.87333	2.30852	5.38312	3.77081	5.59686	4.23051	1.38371	4.93881	2.11725	2.65023	3.05373
AC213612.3_FG001	--	83.7978	45.6557	41.5921	85.7736	204.932	47.9501	90.2956	151.372	92.158	143.407	55.7657	52.3285	253.29	146.375	157.828	34.2517	41.0805	46.1747	129.965	124.105
AC213612.3_FG002	40S ribosomal protein S4 OS=Zea mays OX=4577 GN=RPS4 PE=2 SV=1	3.20007	4.58743	2.70895	12.4918	3.3602	2.38148	4.0995	3.55404	4.25318	3.48062	4.05504	9.18292	4.85542	5.5097	3.90677	3.1526	4.25959	4.22961	4.27376	3.52935
AC213654.3_FG001	Probable E3 ubiquitin-protein ligase RHC1A OS=Arabidopsis thaliana OX=3702 GN=RHC1A PE=2 SV=1	25.6413	27.0509	31.8989	27.4497	33.3961	26.5174	27.3955	33.8373	23.8696	23.6965	30.185	31.9707	30.1834	33.4727	34.1738	27.3177	25.1963	30.6386	34.1849	26.442
AC213769.3_FG001	Putative disease resistance protein RGA3 OS=Solanum bulbocastanum OX=147425 GN=RGA3 PE=2 SV=2	0.0762937	3.03635	0.58277	0.236677	0.429832	0.0521417	0.881434	0.186358	0.108783	0.101871	0.0546813	1.85414	0.423558	0.698536	0.111704	0.0596727	0.206872	0.105405	0.0672583	0.181292
AC213884.3_FG001	Ran-binding protein 1 homolog c OS=Arabidopsis thaliana OX=3702 GN=RANBP1C PE=2 SV=1	10.8342	41.6364	21.5709	12.9734	20.7184	13.6548	41.4326	24.0172	12.3781	12.2932	14.4191	34.3634	20.1003	23.397	15.9608	12.6141	34.4957	16.3615	14.4904	12.1601
AC214040.3_FG009	L-type lectin-domain containing receptor kinase IV.2 OS=Arabidopsis thaliana OX=3702 GN=LECRK42 PE=2 SV=1	0.391958	1.26649	0.625561	0.246441	0.987122	0.390351	0.765548	0.612413	0.308863	0.650866	0.70295	1.47162	0.598474	0.46728	0.472395	0.197929	0.34306	0.196171	0.242919	1.12413
AC214119.3_FG009	MMS19 nucleotide excision repair protein homolog OS=Arabidopsis thaliana OX=3702 GN=MMS19 PE=1 SV=1	0.682898	5.97111	0.981433	0.656915	1.51882	0.977585	4.46265	1.15395	0.860757	0.64832	0.879713	4.07784	1.12581	1.50816	1.67531	0.826674	3.92386	0.871491	1.45738	0.733365
AC214360.3_FG001	Ent-pimara-8(14),15-diene synthase OS=Oryza sativa subsp. japonica OX=39947 GN=KSL5 PE=1 SV=1	0.135193	22.0022	1.65057	1.20594	2.71943	0.0740253	9.19429	1.5098	0.195435	0.57408	0.0955203	13.7135	2.99447	1.64686	0.610382	0.268577	1.59708	0.757382	0.674966	1.04084
AC214448.3_FG007	--	13.7345	71.3602	33.3788	14.1157	22.1717	14.3036	45.6638	21.0791	9.55763	16.0628	12.8573	44.728	33.9193	21.2602	14.2877	12.0504	25.9016	14.2205	10.5625	14.5057
AC214602.3_FG012	Putative disease resistance protein RGA3 OS=Solanum bulbocastanum OX=147425 GN=RGA3 PE=2 SV=2	0.248682	0.729911	0.299788	0.295579	0.444396	0.405831	0.929479	0.260414	0.355871	0.786227	0.330368	2.79869	0.45767	0.762586	0.503681	0.407305	0.824613	0.0937757	0.381904	0.424613
AC214635.3_FG006	--	8.6041	35.7134	6.41831	1.20783	8.91496	12.1522	59.4144	8.97565	0.596229	7.48488	6.80906	11.7627	10.4325	3.80535	5.43174	12.1823	142.494	14.3056	0.744908	2.16109
AC214648.3_FG003	Tetraspanin-3 OS=Arabidopsis thaliana OX=3702 GN=TET3 PE=1 SV=1	13.9395	25.9705	17.2702	17.5756	18.9121	15.9299	15.1408	16.3853	16.8065	16.1307	18.5306	17.7358	14.2765	24.2019	19.1359	14.9097	10.1472	15.5325	14.4617	18.1603
AC214771.3_FG003	--	1.23239	5.18091	1.48244	0.897287	1.40465	1.23145	1.63708	2.1496	0.79817	1.15807	1.05265	1.72985	1.17394	1.39083	0.200871	0.721703	5.13637	1.78561	0.22387	0.648836
AC214817.3_FG007	Putative leucine-rich repeat receptor-like serine/threonine-protein kinase At2g19230 OS=Arabidopsis thaliana OX=3702 GN=At2g19230 PE=3 SV=3	12.1922	9.05729	10.7306	9.93736	19.2423	19.5065	14.8085	15.5963	7.3513	13.469	14.338	6.91105	11.1715	19.8717	2.78663	8.67881	3.3375	5.60188	2.88262	24.5386
AC215198.3_FG002	Pentatricopeptide repeat-containing protein At4g30700 OS=Arabidopsis thaliana OX=3702 GN=DYW9 PE=2 SV=1	0.0190403	1.69611	0.039436	0.030115	0.0475437	0.0168937	1.46548	0.0365983	0.042856	0.0341107	0.0312243	1.0875	0.0324563	0.045446	0.073688	0.0123957	0.953107	0.04403	0.0905573	0.0216497
AC215201.3_FG003	Probable serine/threonine-protein kinase At1g54610 OS=Arabidopsis thaliana OX=3702 GN=At1g54610 PE=1 SV=1	0.716368	5.37074	0.651286	1.77899	1.90198	0.680224	4.73993	2.45609	0.793678	1.62462	0.579914	1.75812	3.31244	2.51356	0.994809	0.649153	7.96925	1.46301	0.757558	0.742064
AC215201.3_FG005	RuBisCO large subunit-binding protein subunit alpha, chloroplastic (Fragment) OS=Triticum aestivum OX=4565 PE=1 SV=1	25.0383	100.62	27.3963	10.2383	79.6532	44.4437	142.998	20.6922	10.4737	52.9287	30.6549	107.72	30.3908	12.2417	155.741	29.5453	129.824	29.2481	168.162	18.9029
AC215260.3_FG001	Dirigent protein 1 OS=Arabidopsis thaliana OX=3702 GN=DIR1 PE=2 SV=1	7.82198	55.2781	30.6233	15.7046	47.0193	8.31799	30.3104	16.0252	11.2917	24.5997	8.317	45.7355	18.1433	17.3791	93.1165	8.02963	24.0756	20.3043	60.7428	15.7866
AC215260.3_FG003	Putrescine hydroxycinnamoyltransferase 1 OS=Oryza sativa subsp. japonica OX=39947 GN=PHT1 PE=2 SV=1	26.1456	3.2009	26.8619	31.4704	24.9531	29.3438	2.74754	32.4744	20.0676	31.1181	34.0555	4.56411	24.4596	19.5286	19.014	25.6512	3.02096	25.0902	17.6786	46.8514
AC215690.3_FG002	Stearoyl-[acyl-carrier-protein] 9-desaturase 5, chloroplastic OS=Oryza sativa subsp. japonica OX=39947 GN=Os04g0379900 PE=2 SV=2	4.22006	25.413	5.72273	6.59531	13.6638	3.37609	21.4565	8.31531	5.97475	8.27015	3.12677	12.757	9.66717	15.4529	17.4775	3.90744	9.32593	4.46276	9.09787	7.47582
AC215723.3_FG001	Protein Rf1, mitochondrial OS=Oryza sativa subsp. indica OX=39946 GN=Rf1 PE=2 SV=1	1.35634	4.48867	1.27066	1.50828	1.9326	1.66492	3.76852	1.1024	1.16848	1.62032	1.45935	5.06122	2.09917	1.48212	1.66782	1.44404	5.73304	1.25346	1.78714	1.62073
AC216353.2_FG005	Soluble inorganic pyrophosphatase 6, chloroplastic OS=Arabidopsis thaliana OX=3702 GN=PPA6 PE=1 SV=1	129.521	139.633	132.195	135.097	76.5451	118.966	128.537	94.8344	122.531	73.0904	117.295	151.269	135.69	99.6017	114.586	149.651	188.965	119.622	141.71	103.741
AC216870.3_FG005	--	4.77357	2.72287	3.20228	6.13809	5.40205	5.13345	6.08371	4.82563	3.69776	7.74019	5.83605	3.59733	5.60989	3.56687	5.7271	3.61753	1.92132	2.72421	4.34949	6.41908
AC217050.4_FG001	Ultraviolet-B receptor UVR8 OS=Arabidopsis thaliana OX=3702 GN=UVR8 PE=1 SV=1	46.6226	25.0013	59.1236	60.2497	136.483	39.9752	23.9057	60.2596	87.726	126.403	43.0043	19.0492	63.9226	71.8224	133.695	48.2575	19.8281	60.6191	91.5117	136.921
AC217050.4_FG007	Alpha-humulene synthase OS=Zingiber zerumbet OX=311405 GN=ZSS1 PE=1 SV=1	18.2824	5.13499	67.8285	81.7652	114.688	22.5982	28.6914	74.8896	81.3424	49.8427	17.4972	9.69653	166.123	87.4718	29.7016	33.7851	32.8039	209.781	34.5255	64.7433
AC217300.3_FG005	50S ribosomal protein L10, chloroplastic OS=Nicotiana tabacum OX=4097 GN=RPL10 PE=2 SV=1	184.737	137.824	173.351	157.071	191.688	186.126	134.382	108.874	137.786	236.141	201.305	183.323	116.351	115.912	211.339	175.913	148.348	164.024	271.927	159.033
AC217358.3_FG005	Prohibitin-1, mitochondrial OS=Arabidopsis thaliana OX=3702 GN=PHB1 PE=1 SV=1	3.84901	53.257	22.0316	2.49725	9.94878	10.9558	40.9732	8.15772	1.81752	2.90852	4.85854	29.7949	8.52805	5.84198	8.4718	11.6671	44.1266	5.57176	7.75282	2.45639
AC217358.3_FG010	--	27.4833	4.90418	22.2445	29.6503	23.5247	22.6115	3.92007	25.4925	32.3185	35.3232	29.9451	4.9844	23.6971	18.6238	27.4062	27.4105	3.91178	28.2662	20.4179	38.673
AC217401.3_FG001	Beta-glucosidase 7 OS=Oryza sativa subsp. japonica OX=39947 GN=BGLU7 PE=1 SV=1	1.05732	14.0226	2.3861	3.22208	8.11582	1.82238	9.47957	2.05562	3.04758	6.52637	1.65594	13.0665	2.48683	3.78477	9.99053	1.56389	8.9662	1.79878	10.6466	3.64986
AC217401.3_FG003	LRR receptor kinase SERK2 OS=Oryza sativa subsp. japonica OX=39947 GN=SERK4 PE=3 SV=1	6.08523	35.9685	11.444	24.5948	25.8492	7.23776	33.7422	12.6584	19.27	19.1531	6.22269	27.7684	21.8428	28.4945	20.6482	8.07558	28.8202	12.946	17.4218	13.7216
AC217499.3_FG003	SAC3 family protein B OS=Arabidopsis thaliana OX=3702 GN=SAC3B PE=1 SV=1	221.37	124.325	209.542	224.69	134.145	198.071	97.4815	158.573	202.279	158.18	230.068	164.469	126.294	135.001	155.893	248.866	139.986	197.608	192.537	182.545
AC217811.3_FG002	Serine decarboxylase 1 OS=Oryza sativa subsp. japonica OX=39947 GN=SDC1 PE=3 SV=1	0.166755	1.34238	0.695981	2.23527	3.97072	0.476586	5.09401	1.56406	0.289154	1.58879	0.429954	1.80086	1.27147	1.62897	3.79663	0.515685	2.48864	0.764299	5.63825	0.507516
AC217811.3_FG003	Serine decarboxylase 1 OS=Oryza sativa subsp. japonica OX=39947 GN=SDC1 PE=3 SV=1	0.830513	3.31867	1.73255	5.50228	3.92127	0.641232	7.2948	3.52682	1.69348	1.60459	0.709497	5.19152	3.29631	2.37126	4.54334	0.918717	5.63655	1.60667	7.86445	0.891689
AC217840.3_FG001	UPF0548 protein At2g17695 OS=Arabidopsis thaliana OX=3702 GN=At2g17695 PE=2 SV=1	24.0605	37.9762	32.5647	28.4998	28.8402	24.9324	32.3188	29.1147	26.7206	22.6736	26.4944	38.9264	20.7409	25.5372	26.7101	22.9673	36.5226	28.9226	23.8509	24.7845
AC217947.4_FG002	NADPH--cytochrome P450 reductase OS=Catharanthus roseus OX=4058 GN=CPR PE=2 SV=1	12.7003	24.3649	27.7349	23.6596	42.9384	12.1562	64.5727	183.953	12.1125	23.1279	11.2826	14.9203	253.029	16.223	22.4245	16.713	103.862	152.464	22.9253	12.8667
AC217965.2_FG012	Protein THYLAKOID ASSEMBLY 8, chloroplastic OS=Arabidopsis thaliana OX=3702 GN=THA8 PE=2 SV=1	1.33038	14.8046	1.87757	0.971621	1.95959	1.53833	11.5326	1.60515	1.51968	0.983262	1.52729	14.1794	0.711171	1.24698	2.99521	1.31044	16.0295	1.44307	3.98032	1.18374
AC217975.3_FG001	[Pyruvate dehydrogenase (acetyl-transferring)] kinase, mitochondrial OS=Arabidopsis thaliana OX=3702 GN=PDK PE=1 SV=1	297.276	31.7288	221.997	253.891	341.4	351.064	20.9051	261.551	197.344	257.376	307.315	26.4752	167.519	287.096	200.993	332.923	22.2823	250.341	172.908	418.774
AC217977.3_FG001	Auxin-induced in root cultures protein 12 OS=Arabidopsis thaliana OX=3702 GN=AIR12 PE=1 SV=3	1.43605	10.1912	2.61191	2.33513	1.071	2.48825	8.16176	0.907715	1.77637	0.980286	1.75339	14.2819	1.59502	2.67682	1.73713	3.24157	10.1604	1.27068	3.94903	1.85295
AC218900.3_FG001	2-hydroxyisoflavanone dehydratase OS=Glycyrrhiza echinata OX=46348 GN=HIDM PE=1 SV=1	5.86876	13.4212	4.65801	4.00828	4.87248	1.95469	9.49716	4.0836	2.59489	30.5219	1.7656	7.28356	25.8686	12.243	23.2475	1.66116	7.25514	3.36622	3.33896	2.48255
AC218972.3_FG002	--	0.252459	1.88958	0.607485	1.08245	0.409499	0.186062	0.660172	0.700721	0.248813	0.738995	0.159423	1.05988	0.738829	0.339277	0.522319	0.233421	0.719906	0.475911	0.308913	0.468387
AC218972.3_FG007	KH domain-containing protein SPIN1 OS=Oryza sativa subsp. japonica OX=39947 GN=SPIN1 PE=1 SV=1	0	2.41817	0	0	0.141346	0.0302113	2.57842	0	0	0.0565903	0.029585	2.56108	0	0.0560217	0.230134	0.0258513	2.45841	0	0.0980087	0
AC218998.2_FG003	Pentatricopeptide repeat-containing protein At4g19890 OS=Arabidopsis thaliana OX=3702 GN=At4g19890 PE=2 SV=1	0.115581	1.18352	0.137221	0.196795	0.378861	0.211574	1.04931	0.257844	0.146755	0.229145	0.161172	1.4483	0.201598	0.215608	0.426263	0.190584	0.804681	0.134856	0.625614	0.233519
AC218998.2_FG007	Mannose/glucose-specific lectin (Fragment) OS=Parkia platycephala OX=185447 PE=1 SV=1	19.4098	49.7935	23.3241	45.0779	47.5185	32.2842	28.2422	51.9896	33.0468	20.0772	30.7197	27.341	27.4813	24.7866	20.3754	22.5526	26.8986	20.2466	29.9329	22.2776
AC219020.4_FG002	Putative Myb family transcription factor At1g14600 OS=Arabidopsis thaliana OX=3702 GN=At1g14600 PE=2 SV=2	0.492192	0.205994	0.354466	1.19954	0.905013	0.708323	0.191248	1.04626	0.632233	0.506114	0.819313	0.535167	0.591573	1.04473	0.480168	0.572183	0.150772	0.63496	0.546814	0.797458
AC219190.3_FG002	Expansin-A16 OS=Oryza sativa subsp. japonica OX=39947 GN=EXPA16 PE=2 SV=1	0.408837	5.25364	0.867833	0.589906	0.896954	0.28524	4.31321	0.392626	0.207796	1.48717	0.181498	5.70318	0.220015	0.468569	0.985927	0.391084	8.70609	0.298178	0.560957	0.290898
AC220927.3_FG007	Protein EXORDIUM OS=Arabidopsis thaliana OX=3702 GN=EXO PE=2 SV=1	9.8104	0.463321	2.39551	0.228371	5.61422	11.0561	8.16635	0.910185	0.337749	10.6684	4.39857	0.74143	0.457342	0.842732	54.4592	10.6503	28.2891	0.609464	1.38601	2.8957
AC220972.3_FG001	RING-H2 finger protein ATL60 OS=Arabidopsis thaliana OX=3702 GN=ATL60 PE=2 SV=1	2.65634	16.0718	5.83099	2.55256	2.6999	3.28878	6.23389	2.3033	1.21992	2.50461	2.84641	9.4448	1.89816	2.94635	2.30577	2.34718	3.26627	2.06265	1.07795	1.14134
AC225147.4_FG002	40S ribosomal protein S23 OS=Fragaria ananassa OX=3747 GN=RPS23 PE=2 SV=1	6.92412	45.5237	16.0259	10.635	17.7222	9.04078	30.7957	13.3109	11.1945	8.27244	9.58291	31.3231	10.807	15.3391	13.5198	10.3632	32.4331	12.0031	13.7003	10.7731
AC225176.2_FG003	--	7.89352	65.0896	32.8277	15.3256	17.0001	6.50695	35.717	17.7175	13.8012	9.78614	8.37172	65.2775	15.2266	25.2067	11.3658	7.41996	38.7087	13.2703	13.0867	7.11732
AC225193.3_FG003	AT-hook motif nuclear-localized protein 10 OS=Arabidopsis thaliana OX=3702 GN=AHL10 PE=1 SV=2	0.612537	6.06838	1.6516	1.8863	2.66056	0.544775	4.33527	1.56432	1.69999	1.26689	1.22312	4.77878	1.00994	2.64874	1.56267	0.625043	2.50154	0.761019	1.23042	1.62248
AC225193.3_FG004	--	1.90698	1.56855	1.55386	2.02472	2.30107	2.4037	2.08482	2.38945	1.15343	2.37344	2.38713	1.46057	2.5408	1.77528	1.87189	1.90363	1.09197	1.37268	2.02295	2.26296
AC225205.3_FG003	Phosphatidylinositol 4-kinase gamma 7 OS=Arabidopsis thaliana OX=3702 GN=PI4KG7 PE=1 SV=2	15.5324	20.1149	25.4639	11.8492	8.54979	14.2075	13.0682	15.2506	11.7769	4.0503	16.0496	17.079	13.5812	17.9442	8.07723	13.1672	10.3646	11.5816	9.53578	6.83244
AC225363.3_FG004	Cysteine-rich receptor-like protein kinase 27 OS=Arabidopsis thaliana OX=3702 GN=CRK27 PE=3 SV=2	8.59067	30.7259	15.3565	28.7277	13.1289	8.49957	11.7455	15.3734	27.5841	3.92678	16.8679	26.4232	10.0548	23.6279	3.28598	7.63092	12.1272	7.5011	7.4333	17.1826
AC225718.2_FG006	Calcium-binding protein KIC OS=Arabidopsis thaliana OX=3702 GN=KIC PE=1 SV=2	240.941	65.5919	20.1693	7.42508	115.175	443.326	319.162	15.2882	4.07776	178.967	209.196	52.6601	8.69818	3.14747	356.601	359.46	642.369	43.2702	5.68336	102.141
AC225718.2_FG009	--	13.8458	1.72459	3.84687	0.414896	6.48573	26.1358	15.8774	4.47641	0.769546	14.592	12.0053	1.24971	2.4313	0.321968	14.528	10.249	41.3639	4.28572	1.08217	5.07162
AC226227.2_FG005	UPF0481 protein At3g47200 OS=Arabidopsis thaliana OX=3702 GN=At3g47200 PE=2 SV=1	0.072572	1.5587	0.283623	0.180629	0.241097	0.123787	1.8012	0.686966	0.444601	0.292003	0.0880423	0.861146	1.20515	0.796003	0.417542	0.140489	2.91952	0.701271	0.294153	0.4868
AC226235.2_FG001	Isoflavone reductase homolog IRL OS=Zea mays OX=4577 GN=IRL PE=2 SV=1	9.92326	28.4414	31.3552	15.7804	19.2993	8.16365	27.305	16.1709	11.6698	17.7368	6.11784	12.8458	19.8907	24.2704	36.5078	14.2862	14.5087	21.8685	32.2049	16.0889
AC226235.2_FG002	--	4.86342	16.3791	6.74665	3.9347	8.82793	6.25315	16.6861	6.03664	4.39986	4.52816	5.45295	12.1841	6.68654	6.06554	6.99489	5.99806	16.6367	4.53432	7.24444	5.03875
AC226235.2_FG003	--	6.2838	4.16196	10.0066	6.03852	3.45722	6.82003	4.34545	9.7882	3.52776	3.35005	4.4892	3.59543	5.49847	8.23784	5.66291	6.69794	4.76019	8.09914	4.08242	3.61624
AC226248.1_FG002	Probable receptor-like protein kinase At1g11050 OS=Arabidopsis thaliana OX=3702 GN=At1g11050 PE=2 SV=1	8.66586	7.91699	7.70366	5.88352	7.71368	11.8213	7.11753	6.65232	5.4914	9.55448	10.6533	4.43517	5.5394	5.46709	9.61977	12.1786	8.71988	7.88127	4.77536	6.9892
AC226368.2_FG006	Pentatricopeptide repeat-containing protein At5g18950 OS=Arabidopsis thaliana OX=3702 GN=At5g18950 PE=2 SV=2	0.182087	2.20702	0.212376	0.229905	0.287733	0.261255	1.33988	0.239473	0.143491	0.268947	0.20977	1.45154	0.31573	0.111311	0.227887	0.210027	0.932176	0.216746	0.286084	0.307661
AC230011.2_FG002	Disease resistance protein RGA2 OS=Solanum bulbocastanum OX=147425 GN=RGA2 PE=1 SV=1	11.8836	9.51528	6.96451	10.2756	15.3636	13.9753	10.34	11.5404	8.39342	17.5315	12.0042	10.8353	12.9637	7.46118	14.6852	10.5846	5.51902	7.98878	15.3283	15.8039
AC230013.2_FG007	60S ribosomal protein L18a OS=Oryza sativa subsp. japonica OX=39947 GN=RPL18A PE=1 SV=1	21.0625	265.897	71.8929	48.5748	77.6194	25.2831	149.331	45.306	41.8649	26.8724	31.4194	182.718	35.9587	68.2988	71.4625	31.7691	173.096	43.1095	70.0801	37.5853
AC231745.1_FG003	GDSL esterase/lipase At5g45910 OS=Arabidopsis thaliana OX=3702 GN=At5g45910 PE=2 SV=1	106.315	210.036	119.971	117.345	205.578	100.899	105.771	80.6072	88.8607	182.73	85.2535	138.524	77.2516	157.362	142.628	79.3123	49.3676	82.0676	85.3595	262.808
AC231745.1_FG004	Protein-tyrosine sulfotransferase OS=Arabidopsis thaliana OX=3702 GN=TPST PE=1 SV=3	2.58505	3.38822	3.63015	9.50561	6.89407	2.68779	3.15266	4.13375	4.97941	4.06783	3.0052	3.22361	4.42534	8.42941	5.83171	2.92517	2.53473	3.6228	3.79062	4.40469
AC232238.2_FG004	Transcription factor LG2 OS=Zea mays OX=4577 GN=LG2 PE=2 SV=1	1.49466	1.78981	1.6594	2.74234	1.5658	2.1492	1.00811	2.33924	2.10171	1.51345	2.476	1.90005	1.30976	2.62144	2.01632	1.78085	1.20363	1.65736	1.43099	1.85365
AC232393.1_FG009	Pentatricopeptide repeat-containing protein At1g31430 OS=Arabidopsis thaliana OX=3702 GN=PCMP-E55 PE=2 SV=1	0.50828	1.63372	0.361774	0.449959	0.619731	0.837487	2.53218	0.729707	0.300355	0.706399	0.797948	1.11468	0.540318	0.232276	0.549073	0.706613	1.08842	0.434656	0.422428	0.936064
AC233788.2_FG002	--	28.1847	12.8341	30.568	7.83911	87.8647	36.2254	82.1331	35.8733	24.8845	34.5424	18.9887	17.4402	38.8647	26.8068	61.7832	34.1866	141.954	44.3866	18.8073	20.2722
AC233850.1_FG003	Pectinesterase inhibitor 8 OS=Oryza sativa subsp. japonica OX=39947 GN=PMEI8 PE=2 SV=1	5.1314	2.09825	9.09694	4.10209	2.7019	6.66513	1.80674	4.05854	5.89644	3.02208	5.29405	1.78061	4.25097	7.95093	3.93576	3.98107	0.893555	4.82018	5.68877	3.58673
AC233851.1_FG008	--	5.5855	6.03497	1.85699	0.817089	3.82852	15.6336	40.1647	6.33922	0.745754	3.07383	3.71652	2.50565	2.7512	1.3313	6.00924	6.96884	62.6592	3.47539	1.2048	1.09301
AC233851.1_FG009	--	4.33187	7.78505	6.80595	1.83999	3.44426	9.75304	12.9342	6.21236	0.703314	1.79697	6.00395	5.51591	3.90598	2.31392	1.40553	5.60039	15.031	3.18212	0.66325	0.920553
AC233851.1_FG014	Pentatricopeptide repeat-containing protein At1g61870, mitochondrial OS=Arabidopsis thaliana OX=3702 GN=PPR336 PE=2 SV=2	1.57349	16.7918	2.19072	0.79023	4.51908	2.88999	20.0029	2.59471	0.843538	1.75515	1.82374	11.2573	2.87151	1.38369	4.70942	2.10135	16.0081	2.16297	4.46107	1.47095
AC233853.1_FG003	Cytochrome P450 710A11 OS=Solanum lycopersicum OX=4081 GN=CYP710A11 PE=1 SV=1	6.48074	5.54802	4.61221	2.10657	6.2695	8.61717	6.03214	5.27315	5.04899	8.28363	7.08133	2.72749	5.65805	3.24873	6.2481	9.54377	6.13392	4.70341	4.26715	8.87434
AC233865.1_FG001	Histone H4 OS=Glycine max OX=3847 PE=3 SV=1	12.8606	53.0855	33.0079	28.9502	49.3992	9.16706	42.2986	39.2224	34.5183	55.2003	14.9961	57.91	29.3125	58.8203	40.8431	12.5566	30.8002	21.3412	26.2089	51.0512
AC233866.1_FG006	Elongation factor 1-alpha OS=Oryza sativa subsp. japonica OX=39947 GN=REFA1 PE=2 SV=2	14.9834	98.9716	37.7089	18.7572	58.2845	22.5243	87.5169	29.1492	17.6775	28.6452	19.307	81.2231	40.602	35.7364	54.0999	22.0347	77.9698	28.6839	55.2919	25.9984
AC233870.1_FG003	ELF3-like protein 2 OS=Oryza sativa subsp. japonica OX=39947 GN=ELF3-2 PE=2 SV=2	2.31015	27.247	2.99429	4.89769	9.02688	2.37006	23.0915	5.87203	4.78812	4.91547	2.31906	32.4643	5.4239	6.05598	7.67458	4.52507	18.1933	3.90221	6.29577	2.64205
AC233871.1_FG003	Calcium-dependent protein kinase 20 OS=Oryza sativa subsp. japonica OX=39947 GN=CPK20 PE=2 SV=2	6.49384	6.6867	2.53911	3.012	5.18967	14.1705	13.7442	6.29804	2.45543	10.5511	4.95599	7.91772	7.1062	4.72221	13.0481	9.59	32.3728	9.29348	5.06895	4.08297
AC233872.1_FG003	Uncharacterized protein At2g39795, mitochondrial OS=Arabidopsis thaliana OX=3702 GN=At2g39795 PE=1 SV=1	3.94099	47.7337	10.1221	3.7418	11.349	5.99639	35.77	6.92555	3.83496	4.05138	4.2654	22.8477	8.15588	7.40903	8.8254	6.04528	31.0198	4.44869	9.30746	3.05663
AC233882.1_FG005	Two-pore potassium channel 2 OS=Arabidopsis thaliana OX=3702 GN=TPK2 PE=2 SV=1	1.22263	1.21708	1.32811	1.21936	0.781889	1.16473	0.943382	1.78953	0.959345	0.60226	1.02872	0.928253	1.98707	1.24433	0.6741	1.15743	0.765803	1.0033	0.617444	0.979355
AC233883.1_FG006	UPF0481 protein At3g47200 OS=Arabidopsis thaliana OX=3702 GN=At3g47200 PE=2 SV=1	0.0718183	7.19339	0.161189	0.214698	0.354899	0.0608567	1.99088	0.126796	0.131554	0.120845	0.0686893	3.99429	0.0467893	0.950154	0.0650107	0.10183	0.329639	0.132936	0.259693	0.255479
AC233887.1_FG006	Digalactosyldiacylglycerol synthase 1, chloroplastic OS=Lotus japonicus OX=34305 GN=DGD1 PE=2 SV=1	36.0765	0.485884	28.1444	19.7334	14.1758	37.5752	0.410449	30.1698	18.1737	25.095	36.4311	0.380324	29.2744	14.2774	20.2949	30.0697	1.1675	33.1974	12.7708	27.7571
AC233888.1_FG001	--	15.0489	1.44493	9.21981	8.12833	2.67157	12.0797	2.33948	7.57773	6.90523	2.95228	15.1751	2.49091	3.75038	5.05902	3.30726	13.2579	2.05795	7.18598	2.40173	2.99441
AC233893.1_FG003	3-ketoacyl-CoA synthase 6 OS=Arabidopsis thaliana OX=3702 GN=CUT1 PE=1 SV=1	2.00202	0.858658	2.06316	1.4582	1.3687	1.46896	0.313988	2.08355	1.50788	1.03556	3.04611	0.701841	0.78264	2.48008	1.3422	0.765106	0.67826	1.12401	0.748881	1.20137
AC233893.1_FG006	Probable inactive receptor kinase RLK902 OS=Arabidopsis thaliana OX=3702 GN=RLK902 PE=1 SV=1	0.675096	2.69953	0.727674	0.497654	1.83524	0.258903	2.38894	0.440631	0.957936	2.5439	0.208971	2.31472	0.671893	0.783631	6.21874	0.966832	2.35029	0.939935	3.3998	0.866142
AC233899.1_FG005	--	16.0463	2.80529	4.65792	3.56342	6.16901	22.1552	23.6324	6.15853	1.83411	8.58714	13.4483	4.42111	3.38014	5.20339	12.2922	21.4965	32.8045	3.79709	1.3363	7.45528
AC233900.1_FG002	1,2-dihydroxy-3-keto-5-methylthiopentene dioxygenase 4 OS=Oryza sativa subsp. japonica OX=39947 GN=ARD4 PE=2 SV=1	5.98544	0.0685323	11.3602	0.024198	2.28554	7.77207	0.662589	6.74458	7.05794	2.59185	6.60774	1.99174	6.40941	6.58457	2.69506	8.37779	1.24526	10.1321	4.18827	7.23753
AC233901.1_FG005	La-related protein 1A OS=Arabidopsis thaliana OX=3702 GN=LARP1A PE=1 SV=1	2.33454	3.42056	1.78098	0.969262	3.85617	2.44998	6.6327	2.23133	0.776057	3.32947	1.4998	3.41257	2.81684	1.33786	2.44238	2.31555	3.64296	1.688	1.59967	1.55811
AC233901.1_FG010	--	108.396	60.0928	99.9935	146.876	99.3309	104.354	58.7039	111.899	149.837	134.098	111.564	76.5449	107.493	128.004	102.167	112.878	52.8243	107.663	74.9424	145.752
AC233910.1_FG001	Mitochondrial phosphate carrier protein 1, mitochondrial OS=Arabidopsis thaliana OX=3702 GN=MPT1 PE=2 SV=1	6.14084	13.7985	6.22634	2.40806	2.21946	5.89645	12.1946	8.55187	1.65369	1.22996	5.76868	11.2305	4.84433	2.75077	2.13106	5.21703	13.9026	4.40546	2.91853	1.69575
AC233910.1_FG008	--	3.08907	9.58975	3.57517	6.59044	5.8232	3.48734	6.3886	4.49354	5.90402	2.65106	3.93085	6.47593	2.93585	8.68412	3.3671	3.04941	4.39799	2.96911	4.73112	4.12632
AC233910.1_FG010	Serine/threonine-protein kinase AFC3 OS=Arabidopsis thaliana OX=3702 GN=AFC3 PE=2 SV=2	18.5133	5.29133	16.1308	21.2224	16.2737	22.1508	6.49754	20.7026	14.028	25.2093	23.3725	7.58924	21.3274	13.063	18.4886	18.6369	9.05722	27.2741	11.9452	30.7882
AC233914.1_FG001	--	55.6549	72.6336	47.2682	30.2913	80.0409	86.7032	103.613	49.3649	39.0462	92.7123	75.6284	97.068	37.0553	36.0525	103.992	60.1169	85.805	56.8107	94.5338	58.3879
AC233922.1_FG005	Bifunctional protein FolD 4, chloroplastic OS=Arabidopsis thaliana OX=3702 GN=FOLD4 PE=1 SV=1	14.7248	63.6443	25.5222	15.8581	20.6347	19.8148	55.7008	26.0199	14.5612	12.376	15.9622	40.4768	17.7182	16.4483	15.3615	16.3499	57.5093	21.55	23.5784	11.0908
AC233922.1_FG008	Ubiquitin-conjugating enzyme E2 28 OS=Arabidopsis thaliana OX=3702 GN=UBC28 PE=1 SV=1	27.2919	11.847	46.3549	24.4345	15.1226	29.9245	16.5004	43.0328	21.4128	15.4758	26.3596	11.3583	29.1335	35.0156	10.7096	21.7984	14.0645	25.2966	12.8166	12.0298
AC233926.1_FG002	--	10.205	30.9684	159.063	222.885	757.111	5.87074	187.551	312.197	842.093	106.918	2.95282	37.6138	164.747	2202.78	684.498	8.77633	62.1034	268.702	467.955	120.301
AC233935.1_FG005	Dof zinc finger protein DOF3.6 OS=Arabidopsis thaliana OX=3702 GN=DOF3.6 PE=1 SV=2	26.7917	28.1586	52.6369	15.1714	20.6211	20.0376	25.1976	36.6741	19.3784	24.9759	25.9956	25.0034	30.0042	13.6226	21.1932	26.0471	23.8139	37.1477	29.1861	16.9346
AC233938.1_FG003	--	28.8329	7.48634	38.8379	38.813	38.7868	20.5687	5.0166	29.771	42.4726	19.3113	30.4497	7.00964	23.8626	37.9568	24.5042	22.7056	7.04673	26.0397	33.5665	27.1562
AC233939.1_FG004	--	3.46875	5.79355	22.0025	3.76113	2.49663	3.29649	2.9425	6.47688	20.3861	1.81277	5.62469	4.09816	13.3139	28.7949	2.63711	4.39277	0.241074	3.95789	3.29139	3.14237
AC233945.1_FG003	Protein DETOXIFICATION 14 OS=Arabidopsis thaliana OX=3702 GN=DTX14 PE=1 SV=1	1.74354	10.1611	6.53361	2.67666	1.71119	1.32366	3.2124	1.49681	1.16295	1.01169	1.71229	8.2601	4.28612	1.25935	1.72266	1.01603	1.36846	1.21112	0.931599	1.677
AC233952.1_FG006	Pentatricopeptide repeat-containing protein At1g26460, mitochondrial OS=Arabidopsis thaliana OX=3702 GN=At1g26460 PE=1 SV=1	1.28263	2.23063	1.14899	0.478931	3.37608	2.08696	4.93104	2.05845	0.66705	1.74865	1.6367	2.18375	1.1892	1.08146	3.61536	1.42569	1.93534	0.473651	2.70292	1.58916
AC233952.1_FG008	Zinc finger protein ZAT5 OS=Arabidopsis thaliana OX=3702 GN=ZAT5 PE=2 SV=1	3.95414	7.20637	3.97422	5.52329	3.14824	3.6473	3.51228	3.3783	6.28866	3.21848	4.13721	6.55316	2.71545	6.41321	2.96471	4.69372	3.16508	3.69942	4.45964	3.44219
AC233953.1_FG005	Probable potassium transporter 2 OS=Oryza sativa subsp. japonica OX=39947 GN=HAK2 PE=2 SV=1	62.8465	21.4347	63.5037	80.0522	82.5938	69.8755	19.4012	70.6761	91.6168	72.2162	78.3246	24.1093	80.8313	92.6152	66.0723	52.7202	14.2837	65.4335	63.1215	128.16
AC233955.1_FG008	--	2.23852	25.0917	7.72481	1.33425	3.29342	0.951976	5.83014	2.70874	0.999372	2.07242	2.0662	14.7294	3.17243	2.65992	0.680464	1.41691	7.03618	2.21182	1.14493	1.17389
AC233967.1_FG001	--	1.74179	22.6249	3.6216	3.08929	5.77371	2.70776	17.0353	2.88213	3.66717	2.68471	2.88659	21.615	3.03822	2.66439	4.24978	2.81079	19.499	2.53413	4.55146	1.78448
AC233979.1_FG006	Protein MARD1 OS=Arabidopsis thaliana OX=3702 GN=MARD1 PE=2 SV=2	4.83426	9.72428	6.10889	5.1847	6.28293	4.61009	6.41063	8.24596	6.11535	3.90011	4.53883	9.34979	4.42495	6.21748	4.66728	3.68457	6.68909	7.07963	3.74938	5.18187
AC233979.1_FG008	Protein MARD1 OS=Arabidopsis thaliana OX=3702 GN=MARD1 PE=2 SV=2	3.71883	111.746	13.8333	87.6755	44.126	4.00366	58.7172	23.5675	64.6455	11.4514	1.07175	56.8468	10.5166	128.664	18.4764	7.4588	62.2076	17.9851	26.1501	24.7058
AC234152.1_FG002	Potassium channel AKT2 OS=Oryza sativa subsp. japonica OX=39947 GN=Os05g0428700 PE=2 SV=1	13.5583	12.1919	12.3497	12.0542	28.8874	14.8691	9.70198	13.7892	19.4005	18.6601	12.3297	6.65322	12.7277	19.0238	20.8619	14.5812	8.93937	13.2048	16.9153	21.226
AC234152.1_FG007	Potassium channel AKT2 OS=Oryza sativa subsp. japonica OX=39947 GN=Os05g0428700 PE=2 SV=1	5.39626	1.65495	2.76333	2.56824	12.5796	7.80826	3.61817	3.90034	3.64384	15.0238	3.97546	1.09205	4.91664	5.15686	11.3976	5.47564	1.33592	3.84558	5.8303	11.2875
AC234154.1_FG008	Phospholipase A(1) LCAT3 OS=Arabidopsis thaliana OX=3702 GN=LCAT3 PE=1 SV=1	9.05055	4.47291	4.90822	7.24942	3.64347	6.138	5.09028	10.8317	4.90806	5.24242	8.5545	4.97311	8.10375	3.92495	4.56088	5.95222	5.36294	10.6036	4.27765	5.69662
AC234155.1_FG002	Myb-related protein 1 OS=Arabidopsis thaliana OX=3702 GN=MYR1 PE=1 SV=1	10.0092	18.3075	9.44238	13.7126	6.4605	10.4678	11.4864	4.13959	16.112	7.56817	9.98155	10.5442	7.21144	10.1221	7.01781	10.007	7.26811	8.5271	10.1059	9.31886
AC234156.1_FG005	Fasciclin-like arabinogalactan protein 7 OS=Arabidopsis thaliana OX=3702 GN=FLA7 PE=1 SV=1	0.0614763	7.12559	0.221931	0.238948	1.64917	0.228653	5.70742	0.275052	0.218526	0.695064	0.185007	9.57682	0.284728	0.620065	3.85415	0.445784	6.54845	0.418714	2.76502	0.553236
AC234157.1_FG002	30S ribosomal protein S9, chloroplastic OS=Arabidopsis thaliana OX=3702 GN=RPS9 PE=2 SV=1	215.997	188.015	199.678	141.074	239.293	262.569	189.911	109.164	129.347	282.005	266.982	268.062	117.984	115.39	350.927	222.612	255.643	172.051	389.939	173.771
AC234159.1_FG002	Probable mitochondrial adenine nucleotide transporter BTL1 OS=Arabidopsis thaliana OX=3702 GN=At3g20240 PE=2 SV=1	102.94	7.23899	54.875	56.6984	58.2321	97.2504	5.93951	76.661	72.2112	92.0504	102.962	6.89034	68.883	41.8723	60.0141	84.6431	6.17054	72.7947	48.5684	113.849
AC234160.1_FG003	Beta-glucosidase 1 OS=Oryza sativa subsp. japonica OX=39947 GN=BGLU1 PE=2 SV=1	0.962017	0.253624	0.36762	0.824354	1.13477	0.485175	0.482808	0.539495	0.486047	1.63375	0.150734	0.45329	0.329138	1.24915	5.05477	0.594901	0.291538	0.441572	4.95278	0.19456
AC234165.1_FG002	--	52.4991	48.8127	63.1249	80.4994	121.17	88.9589	75.791	87.7438	78.7467	108.303	58.1671	40.1215	61.9546	93.999	123.906	49.6625	32.1111	64.9568	81.1874	82.0569
AC234171.1_FG001	Probable serine/threonine-protein kinase PBL15 OS=Arabidopsis thaliana OX=3702 GN=PBL15 PE=1 SV=1	0.245463	17.6439	0.946148	0.551927	0.447384	0.0620043	7.08479	0.135633	0.160592	0.07724	0.0901697	8.07214	0.974172	0.570613	0.0935943	0.137695	3.80485	0.0814397	0.239842	0.0658453
AC234185.1_FG004	--	1.82867	2.80896	11.3096	6.49559	1.60548	2.25319	2.24765	7.66666	2.96125	1.42712	2.20855	1.71648	14.9475	7.57104	3.57966	2.07634	2.17349	4.58628	4.18347	0.799344
AC234515.1_FG003	Tubulin beta-3 chain OS=Eleusine indica OX=29674 GN=TUBB3 PE=2 SV=1	17.8379	8.99267	15.6135	16.9166	16.3055	15.6074	5.99376	11.4825	18.9759	16.4116	19.9055	6.94643	13.0838	14.9042	17.2113	13.0254	4.01172	12.7814	8.91172	26.7728
AC234520.1_FG003	Myb family transcription factor EFM OS=Arabidopsis thaliana OX=3702 GN=EFM PE=1 SV=2	49.3519	160.608	90.359	275.148	154.545	57.5021	89.5293	127.699	297.098	44.2196	72.3096	157.899	64.0133	217.934	78.8298	145.126	107.634	93.0711	118.735	82.5605
AC234520.1_FG005	--	6.39394	13.5498	5.5892	6.9738	6.74624	9.34993	14.6069	8.61276	6.188	6.92959	7.73554	13.0748	6.84327	6.25638	6.64247	8.28437	11.7012	5.55777	8.87299	4.94638
AC234522.1_FG005	NAD(P)H-quinone oxidoreductase subunit S, chloroplastic OS=Arabidopsis thaliana OX=3702 GN=ndhS PE=1 SV=1	1041.08	281.813	1339.81	1118.31	665.247	1034.18	302.569	837.77	1208.22	833.914	994.806	443.085	707.495	875.011	668.94	1182.53	356.736	1298.99	952.562	927.754
AC234526.1_FG005	Cinnamoyl-CoA reductase 1 OS=Arabidopsis thaliana OX=3702 GN=CCR1 PE=1 SV=1	0.467828	13.6248	1.15349	1.33639	6.626	0.301688	3.47788	0.821907	0.287577	5.13055	0.319844	8.10304	1.08949	1.13816	1.95718	0.218072	1.1251	0.581997	0.574248	3.74428
AC234528.1_FG001	Hypersensitive-induced response protein-like protein 2 OS=Oryza sativa subsp. japonica OX=39947 GN=HIRL2 PE=3 SV=1	0.814593	0.590485	0.524659	0.45414	0.810137	0.562392	0.767386	1.19666	0.587182	0.547368	0.77252	0.693164	1.20188	0.968086	0.694709	0.621436	0.501162	0.611554	0.547489	0.594183
AC234528.1_FG005	Dihydroxy-acid dehydratase, chloroplastic OS=Arabidopsis thaliana OX=3702 GN=DHAD PE=1 SV=1	0.636065	16.2189	1.18181	0.715211	2.04379	0.812776	11.372	1.21064	0.535897	0.804712	0.896088	8.79205	1.17786	1.60182	1.88649	0.885058	12.9036	0.746502	1.53727	0.599706
AC235543.1_FG002	Probable anion transporter 2, chloroplastic OS=Oryza sativa subsp. japonica OX=39947 GN=PHT4;2 PE=2 SV=1	0.472953	3.69836	1.59856	0.854657	1.98945	0.58871	2.94972	1.86297	0.997436	1.46942	0.623976	2.54507	1.28299	2.20388	1.46985	0.487571	1.27476	0.812753	1.26965	1.75499
AC235543.1_FG003	--	2.80894	13.6432	4.84494	6.59672	8.59418	3.25645	12.1423	5.5889	11.1138	4.60024	3.56729	15.0359	2.92957	25.4031	12.0396	1.89151	5.05981	2.89316	9.72102	5.28706
AC235544.1_FG004	--	0.755193	6.94869	1.90014	3.02739	3.24965	0.651339	6.56942	6.49289	1.39196	0.92345	1.21189	3.95409	6.58601	3.53708	1.78523	0.690199	4.98365	1.50471	1.2063	1.23035
AC235544.1_FG006	12S seed storage globulin 1 OS=Avena sativa OX=4498 PE=2 SV=1	0.573885	23.4832	0.475337	0.95773	0.986292	0.249995	8.60101	0.427046	0.520422	0.84193	0.385536	22.6212	0.366987	1.14872	1.52742	0.397116	8.00667	0.249055	1.44483	0.705588
AC235547.1_FG005	Probable LRR receptor-like serine/threonine-protein kinase At2g16250 OS=Arabidopsis thaliana OX=3702 GN=At2g16250 PE=2 SV=1	3.43597	28.107	7.93042	13.9224	23.5391	4.25018	30.2267	16.4175	9.69894	9.50516	3.81273	15.7681	25.0555	19.4384	13.8745	3.60182	31.3862	15.6747	10.5364	11.7732
AF546187.1_FG011	Cytochrome P450 81D11 OS=Arabidopsis thaliana OX=3702 GN=CYP81D11 PE=2 SV=1	0.649464	10.6561	0.466934	0.170981	0.0398527	1.34047	6.05157	0.300213	0.0355323	0	0.863326	12.0431	0.182979	0.057192	0.024255	1.26656	11.7437	0.302238	0.109852	0.0346807
AY530952.1_FG001	Mechanosensitive ion channel protein 10 OS=Arabidopsis thaliana OX=3702 GN=MSL10 PE=1 SV=1	0.373187	0.0357087	0.0694217	0.204102	0.2257	0.271012	0.0632253	0.282795	0.175536	1.16411	0.221861	0.0317667	0.229704	0.109167	0.208998	0.206908	0.0110057	0.103615	0.0828157	0.331049
AY542798.1_FG003	E3 ubiquitin ligase PQT3-like OS=Arabidopsis thaliana OX=3702 GN=At5g47430 PE=1 SV=1	4.23249	6.85622	4.42091	8.02975	6.17205	4.83393	5.08245	5.93321	5.2285	7.54435	5.55308	5.27974	5.75007	7.37772	4.85165	5.02959	5.46674	5.5515	4.65417	5.63382
EF517601.1_FG009	Heavy metal-associated isoprenylated plant protein 2 OS=Arabidopsis thaliana OX=3702 GN=HIPP02 PE=3 SV=1	6.42037	1.50175	6.85713	3.23029	21.7109	2.89433	0.245569	3.53449	15.5336	8.10246	3.80204	1.20263	1.91726	8.98913	7.1124	1.8752	1.19861	2.9658	10.9738	9.75548
EF517601.1_FG010	Probable transcription factor At5g28040 OS=Arabidopsis thaliana OX=3702 GN=At5g28040 PE=1 SV=1	1.83027	6.27374	2.20775	1.61154	4.1563	1.75893	5.28214	1.8571	2.72947	4.35166	1.77119	7.22116	2.08792	2.56274	4.70032	2.96098	4.06009	2.49342	7.56851	2.9308
EF517601.1_FG025	--	36.1214	35.4473	39.0143	33.2686	29.0719	34.1918	35.9536	23.2638	32.2256	35.4322	48.5061	53.8954	22.0831	25.9235	34.3928	34.8158	43.135	23.6798	35.1326	33.3439
GRMZM2G000014	--	0.741602	3.69901	1.73588	1.283	1.57827	1.0129	4.18241	3.25905	0.773392	0.634176	1.0463	3.41019	2.30304	3.24621	0.679858	0.989363	3.15892	1.44761	0.812388	0.661377
GRMZM2G000035	--	2.08513	30.6466	20.4093	4.77099	2.9875	1.52226	10.0463	4.10946	2.48496	1.70312	2.18365	26.429	11.8851	4.27823	0.863757	1.48923	3.54708	2.66597	0.560876	1.82482
GRMZM2G000052	Probable polyamine oxidase 2 OS=Arabidopsis thaliana OX=3702 GN=PAO2 PE=2 SV=1	14.669	32.7888	23.2803	35.6547	33.9599	16.6352	36.6724	82.5455	18.9292	40.026	14.2238	34.7212	86.791	20.9536	33.5931	19.303	38.7432	35.5686	37.851	20.7604
GRMZM2G000076	--	0.749309	1.03114	1.1039	1.50372	1.37275	0.980326	0.803846	1.08126	0.995877	1.25088	0.996603	1.44675	0.935302	1.2728	1.72609	0.790163	0.580487	0.779577	0.936362	2.1206
GRMZM2G000209	WAT1-related protein At5g45370 OS=Arabidopsis thaliana OX=3702 GN=At5g45370 PE=2 SV=1	4.22344	4.86572	6.67989	10.5228	6.73788	4.69484	2.39251	7.67653	7.74837	4.03697	6.84396	4.44444	5.98331	10.9446	4.03857	4.51071	1.53052	6.0942	3.66067	8.7326
GRMZM2G000219	Copper-transporting ATPase PAA1, chloroplastic OS=Arabidopsis thaliana OX=3702 GN=PAA1 PE=1 SV=1	65.5006	21.2351	77.7884	63.68	36.7876	50.6208	41.5832	101.815	60.0409	25.187	57.4816	24.5721	103.827	40.2149	26.9357	64.9327	62.5597	104.697	73.521	26.1635
GRMZM2G000221	Putative lipid-transfer protein DIR1 OS=Arabidopsis thaliana OX=3702 GN=DIR1 PE=1 SV=1	3.45889	5.17616	53.3923	94.8998	195.882	1.70504	52.4641	144.295	189.26	16.7039	0.894684	5.46854	75.3661	325.666	113.599	2.3699	18.0233	151.002	62.9079	23.5196
GRMZM2G000231	Acylamino-acid-releasing enzyme 1 OS=Oryza sativa subsp. japonica OX=39947 GN=Os10g0415600 PE=3 SV=1	0.27782	1.35095	0.549435	0.357026	0.601797	0.255542	0.990809	0.605416	0.244606	0.360087	0.254145	1.03897	0.541827	0.543302	0.477418	0.193992	1.43148	0.208807	0.451568	0.349648
GRMZM2G000236	12-oxophytodienoate reductase 1 OS=Oryza sativa subsp. japonica OX=39947 GN=OPR1 PE=2 SV=1	1.85843	10.1728	11.0306	2.68692	5.30596	11.6446	37.3499	30.165	0.224624	5.79892	3.17317	1.92577	72.5329	5.13125	3.63778	4.78485	35.907	33.3744	0.984468	0.969588
GRMZM2G000245	Histone-lysine N-methyltransferase ATX2 OS=Arabidopsis thaliana OX=3702 GN=ATX2 PE=2 SV=1	1.07352	7.11137	1.94203	1.89728	2.078	1.34456	5.29565	2.16806	1.85786	1.18845	1.63006	6.11041	1.98124	2.87689	2.07893	1.2036	6.1594	1.46509	2.07558	1.26523
GRMZM2G000256	PsbP domain-containing protein 5, chloroplastic OS=Arabidopsis thaliana OX=3702 GN=PPD5 PE=1 SV=3	19.5822	112.854	21.4543	12.8644	28.8379	28.7889	127.218	17.4019	15.9132	19.1283	30.3342	145.892	18.0617	19.1303	37.2735	21.4796	145.56	16.9826	40.3242	17.3759
GRMZM2G000261	BTB/POZ domain-containing protein At2g24240 OS=Arabidopsis thaliana OX=3702 GN=At2g24240 PE=2 SV=1	1.7518	3.54313	3.32113	4.47965	2.41984	1.69751	3.01372	2.11555	5.98545	1.70718	2.77632	3.68204	1.63934	6.67315	1.3887	2.40415	1.7408	1.21694	2.35863	2.84776
GRMZM2G000264	Plasma membrane ATPase 2 (Fragment) OS=Solanum lycopersicum OX=4081 GN=LHA2 PE=3 SV=1	39.4893	39.603	57.0289	50.284	31.7718	32.9466	28.0844	52.1197	43.8612	28.9208	38.6654	27.6646	61.2646	35.0177	36.2811	37.3269	28.1981	44.1471	39.5771	31.041
GRMZM2G000278	Serine/threonine-protein kinase SAPK6 OS=Oryza sativa subsp. japonica OX=39947 GN=SAPK6 PE=1 SV=1	0.944828	23.0618	3.41013	3.18981	7.43904	2.00008	17.6155	7.22402	3.08122	1.661	1.37484	12.9148	9.29232	10.4947	3.79747	1.3824	16.0539	3.07364	3.55589	1.44503
GRMZM2G000288	Folate-biopterin transporter 1, chloroplastic OS=Arabidopsis thaliana OX=3702 GN=At2g32040 PE=1 SV=2	15.3878	10.2993	8.05911	13.5171	11.1241	14.9882	10.8103	11.2775	10.0095	13.9988	14.2168	6.0552	18.0282	9.848	15.7374	15.265	6.62839	8.89424	17.4975	13.5233
GRMZM2G000361	Pentatricopeptide repeat-containing protein At4g18975, chloroplastic OS=Arabidopsis thaliana OX=3702 GN=At4g18975 PE=2 SV=2	4.57554	5.90151	4.99981	15.1909	2.62502	10.1545	5.28307	4.11687	2.93071	2.34774	5.00702	23.4896	4.60517	2.22083	8.09894	5.10098	5.67757	4.61173	3.86963	2.52106
GRMZM2G000380	--	0.377556	0.0856783	0.248355	1.79006	1.7376	0.353221	0.077329	0.547067	2.53483	0.698797	0.446896	0.200253	0.294688	1.32728	1.36674	0.282654	0.0836063	0.485168	1.37412	2.99977
GRMZM2G000393	Hydroxyproline O-galactosyltransferase HPGT2 OS=Arabidopsis thaliana OX=3702 GN=HPGT2 PE=1 SV=1	6.09952	19.8373	8.58012	6.29446	8.84567	5.7208	16.367	6.71142	5.0657	4.99722	6.5704	14.5275	7.63129	9.49401	7.61954	4.98112	13.2313	4.98382	5.1785	5.2024
GRMZM2G000397	--	11.6479	43.075	26.0371	31.1037	25.5595	10.9552	28.1717	18.0155	30.476	33.4312	25.9785	41.922	18.5874	39.1389	29.1127	12.6471	28.0689	17.5206	25.4763	18.621
GRMZM2G000423	Protein SRG1 OS=Arabidopsis thaliana OX=3702 GN=SRG1 PE=2 SV=1	1.56173	7.0913	0.62906	0.184332	0.0368487	2.73424	13.294	4.04463	0.278391	0.0677767	2.79555	14.976	0.806726	1.21251	0	2.24234	25.9313	0.895956	0.114625	0.228214
GRMZM2G000451	--	4.41435	1.58393	6.67975	7.56902	2.61968	4.9506	1.43442	4.99461	7.23737	2.5764	8.93163	1.99049	3.33724	3.72861	1.7565	7.28527	2.21771	5.56589	4.13714	4.30376
GRMZM2G000481	Tyrosine--tRNA ligase 1, cytoplasmic OS=Arabidopsis thaliana OX=3702 GN=At2g33840 PE=2 SV=1	0.969593	11.0128	2.151	2.11192	2.50015	0.939411	9.39882	2.0008	1.21224	1.33792	1.1376	9.82522	1.90355	2.38188	1.35934	1.28914	9.68836	1.31841	1.66441	1.23965
GRMZM2G000531	Methylsterol monooxygenase 2-2 OS=Arabidopsis thaliana OX=3702 GN=SMO2-2 PE=2 SV=1	10.9704	24.8737	18.6852	9.14732	15.4775	12.0226	21.922	31.2513	7.5739	4.34457	12.4755	19.396	20.2323	15.3913	7.46497	13.3562	18.3249	14.754	6.28881	4.4432
GRMZM2G000587	Probable galacturonosyltransferase-like 9 OS=Arabidopsis thaliana OX=3702 GN=GATL9 PE=2 SV=1	27.5544	4.0377	6.26324	1.7936	5.04968	53.5664	31.9701	3.43169	1.21141	14.3017	18.7447	4.14705	2.21093	1.08619	46.6375	40.3039	51.1858	2.29319	2.00441	5.46321
GRMZM2G000593	Protein DETOXIFICATION 18 OS=Arabidopsis thaliana OX=3702 GN=DTX18 PE=2 SV=1	37.6649	29.9535	41.0624	61.828	41.4663	37.6774	28.2798	53.3663	50.319	27.288	44.1862	33.0181	42.3568	58.1622	37.7718	32.1753	24.3666	37.847	37.4098	39.9841
GRMZM2G000601	Ubiquitin-conjugating enzyme E2-17 kDa OS=Solanum lycopersicum OX=4081 PE=2 SV=1	1.24514	2.35625	1.59155	1.737	1.48214	0.994108	1.47936	2.14475	1.93369	0.699094	1.51659	2.32743	1.07789	3.41168	1.35825	1.12482	1.13855	1.16697	1.37397	1.48722
GRMZM2G000614	ABC transporter G family member 38 OS=Oryza sativa subsp. japonica OX=39947 GN=ABCG38 PE=3 SV=1	0.905889	1.68296	0.85616	1.89263	0.913006	0.942469	1.43433	1.23437	1.40031	0.693966	1.10135	1.27633	1.45151	1.25263	1.21628	1.00067	1.83126	0.465591	2.896	1.05431
GRMZM2G000620	G-type lectin S-receptor-like serine/threonine-protein kinase RKS1 OS=Arabidopsis thaliana OX=3702 GN=RKS1 PE=3 SV=3	2.85807	5.40512	2.90521	3.69749	5.04282	3.27262	6.79865	2.78327	2.34649	5.27627	1.78492	5.49417	3.58165	4.59561	4.33982	4.01262	4.45676	3.01221	4.26412	4.86822
GRMZM2G000622	Probable phosphoribosylformylglycinamidine synthase, chloroplastic/mitochondrial OS=Arabidopsis thaliana OX=3702 GN=At1g74260 PE=2 SV=3	3.68032	20.8823	4.14072	3.15915	6.15789	5.36116	23.6934	4.49607	2.56327	4.61534	3.56629	16.4847	5.2575	3.98953	5.56704	3.91659	18.1935	4.3749	6.35659	3.27532
GRMZM2G000633	Cysteine-rich receptor-like protein kinase 10 OS=Arabidopsis thaliana OX=3702 GN=CRK10 PE=1 SV=3	2.41718	2.61023	2.84229	3.20593	2.88668	3.33024	3.14897	3.53551	3.26886	3.72318	3.29715	3.66582	3.11691	3.98278	2.63277	3.29042	2.61182	2.41272	2.34661	5.46691
GRMZM2G000652	Patatin-like protein 3 OS=Arabidopsis thaliana OX=3702 GN=PLP3 PE=2 SV=2	0.636985	30.3676	5.15487	7.27591	17.7359	0.424524	58.2387	48.6604	3.13451	1.07358	0.724102	15.2504	66.4553	6.10876	1.04584	0.458439	71.3282	13.5311	0.994025	0.34432
GRMZM2G000660	Phosphoglucan phosphatase LSF2, chloroplastic OS=Arabidopsis thaliana OX=3702 GN=LSF2 PE=1 SV=1	39.6296	59.7654	52.8647	38.7741	28.4412	41.4234	57.3044	34.8695	33.8568	24.4586	41.4984	74.4563	37.6342	30.8939	31.3839	33.8629	70.7111	48.8214	47.4448	23.934
GRMZM2G000674	Pentatricopeptide repeat-containing protein At3g20730 OS=Arabidopsis thaliana OX=3702 GN=PCMP-E94 PE=2 SV=1	0.03975	4.00583	0.110561	0.069562	0.330979	0.0484953	3.05561	0.121427	0.15653	0.0488093	0.0291587	3.53107	0.160501	0.080817	0.22562	0.0938547	4.24129	0.0932413	0.181897	0.0734037
GRMZM2G000686	Nuclear transcription factor Y subunit A-6 OS=Arabidopsis thaliana OX=3702 GN=NFYA6 PE=1 SV=1	16.4473	15.5275	26.5286	24.2537	11.3051	12.7142	6.73642	26.7253	13.2646	8.80475	20.0629	14.2092	18.6616	13.9323	7.49093	13.4292	8.72251	20.7105	13.0517	9.76148
GRMZM2G000713	--	3.85643	6.75741	5.24846	4.69375	6.92442	3.76301	8.39075	4.72744	5.6385	5.09253	3.19817	9.55742	4.785	8.3097	6.13009	3.82071	6.62665	4.5508	5.50031	5.09918
GRMZM2G000719	Carboxyl-terminal-processing peptidase 1, chloroplastic OS=Arabidopsis thaliana OX=3702 GN=CTPA1 PE=1 SV=1	2.54918	4.69747	1.45053	1.82378	4.33413	3.12964	6.28891	2.07384	1.70257	3.30378	3.1214	4.82737	2.1965	2.40867	5.86992	1.86287	5.19802	1.66946	6.97843	2.93252
GRMZM2G000739	Uroporphyrinogen-III C-methyltransferase OS=Cyanidium caldarium OX=2771 GN=cobA PE=3 SV=1	20.6512	5.23764	21.9658	4.45343	6.86784	12.9323	7.68857	31.6698	8.41046	12.1223	12.3558	4.3767	31.2135	5.03002	8.12172	12.1827	8.00748	25.8022	7.54363	8.54337
GRMZM2G000741	Protein MITOFERRINLIKE 1, chloroplastic OS=Arabidopsis thaliana OX=3702 GN=MFL1 PE=2 SV=1	0.942254	8.90569	2.13198	3.16144	5.17088	0.812119	5.12495	2.9925	4.87306	2.0255	1.0967	10.9743	1.97453	7.47267	2.84218	0.986828	2.766	2.21115	3.13707	3.02727
GRMZM2G000764	Probable pectin methyltransferase QUA2 OS=Arabidopsis thaliana OX=3702 GN=QUA2 PE=1 SV=2	0.830341	0.870534	2.30511	1.24272	2.12976	0.687786	2.30543	1.98807	0.768133	1.42945	0.414654	0.625272	5.93735	2.17869	2.89158	0.848202	0.916719	1.57059	2.12409	0.589197
GRMZM2G000775	--	1.61502	4.03824	2.76868	1.05986	1.94016	1.65472	2.48104	1.82235	2.97877	3.10676	2.01277	3.30542	1.54005	1.46393	2.86748	3.46	2.252	1.26683	2.05426	1.72145
GRMZM2G000777	--	2.32757	13.3303	4.99874	1.8045	4.63064	3.39746	11.4488	3.81188	2.1544	2.05292	2.25421	10.8303	3.08429	4.07631	4.70473	2.848	12.7055	3.27606	4.47882	1.59951
GRMZM2G000812	Bidirectional sugar transporter SWEET4 OS=Oryza sativa subsp. japonica OX=39947 GN=SWEET4 PE=2 SV=1	2.60534	2.65659	3.13863	8.03013	20.7073	1.60294	3.20126	3.2878	8.75054	12.1169	0.858874	2.08067	2.92359	40.9309	42.6463	5.52721	1.44431	6.44967	52.6085	7.15212
GRMZM2G000818	Myb-related protein Hv1 OS=Hordeum vulgare OX=4513 GN=MYB1 PE=2 SV=1	0.540256	9.88107	1.82109	1.54221	1.09113	0.54509	6.42504	0.998723	0.409352	0.931984	0.962348	8.90812	0.98422	2.89282	1.08366	1.12625	3.12995	0.996208	1.14806	1.58162
GRMZM2G000836	Zinc finger protein WIP5 OS=Arabidopsis thaliana OX=3702 GN=WIP5 PE=2 SV=1	2.10323	1.74279	4.06339	2.81367	2.39137	2.44433	5.01755	5.72979	2.96879	1.25392	1.7015	1.17402	6.23538	6.04184	1.27984	1.26457	3.6415	2.69798	1.97663	1.95623
GRMZM2G000909	BTB/POZ domain-containing protein At3g05675 OS=Arabidopsis thaliana OX=3702 GN=At3g05675 PE=2 SV=1	1.70176	4.62965	2.04124	1.7577	2.16451	2.1051	3.87603	1.86583	1.38822	1.18565	2.38156	4.46507	2.10442	1.96355	2.13925	2.5425	4.03897	1.43645	2.74802	1.19458
GRMZM2G000923	Nascent polypeptide-associated complex subunit alpha-like protein OS=Pinus taeda OX=3352 PE=2 SV=1	11.955	65.8944	20.1311	13.7795	22.9229	12.7284	50.3704	19.1051	16.5978	11.3505	15.9072	46.3462	18.7833	22.0448	20.2243	14.8218	51.0814	14.3189	17.2542	11.9733
GRMZM2G000932	Short-chain dehydrogenase TIC 32, chloroplastic OS=Arabidopsis thaliana OX=3702 GN=TIC32 PE=2 SV=1	12.191	11.4067	14.9773	14.0983	6.7325	9.26812	4.84743	13.5724	8.37795	6.16496	9.60179	5.49301	11.1637	10.9258	6.54143	11.4931	3.35348	10.0832	9.87204	8.09337
GRMZM2G000936	ETO1-like protein 1 OS=Arabidopsis thaliana OX=3702 GN=EOL1 PE=1 SV=1	12.5814	11.6364	9.7156	12.5715	15.8959	15.0703	11.1062	11.0868	9.40343	18.8476	12.6516	10.7052	11.5338	8.46496	19.6826	13.6781	11.1968	9.51224	8.91503	15.9598
GRMZM2G000964	Cleavage and polyadenylation specificity factor subunit 3-II OS=Arabidopsis thaliana OX=3702 GN=CPSF73-II PE=1 SV=2	0.899074	2.82162	0.365777	0.436606	3.97237	1.62389	7.74067	1.09365	0.672466	3.98179	1.17723	3.14932	1.31316	0.726974	4.42834	1.09845	3.20122	0.772154	3.83214	2.14416
GRMZM2G001033	CMP-sialic acid transporter 5 OS=Oryza sativa subsp. japonica OX=39947 GN=CSTLP5 PE=2 SV=1	3.75652	18.8251	6.3252	7.22072	6.09484	3.93229	12.5659	7.32639	4.35667	4.15356	4.55419	12.5848	8.58743	7.24163	5.35514	3.37248	14.7697	4.99344	4.19856	3.36789
GRMZM2G001079	Probable glucuronosyltransferase Os03g0287800 OS=Oryza sativa subsp. japonica OX=39947 GN=Os03g0287800 PE=3 SV=1	1.2179	0.845545	1.12165	1.31833	1.65911	0.64587	2.66189	1.6701	0.450989	2.33492	0.292463	0.969124	1.71487	0.543003	6.68679	1.45332	2.59735	1.48712	3.63379	0.791607
GRMZM2G001084	Chaperone protein ClpC1, chloroplastic OS=Oryza sativa subsp. japonica OX=39947 GN=CLPC1 PE=2 SV=2	13.4295	25.9458	12.7235	11.3179	21.1563	17.7484	29.4324	18.4226	13.2423	19.4264	16.5457	26.2862	16.6224	12.8759	24.7511	15.6653	27.8626	15.477	24.6975	14.6784
GRMZM2G001160	ATP-dependent DNA helicase Q-like 1 OS=Arabidopsis thaliana OX=3702 GN=RECQL1 PE=2 SV=1	0.024278	1.41957	0.0290893	0.0659183	0.179742	0.0392627	0.758271	0.0304837	0.0390893	0.0469943	0.022022	0.502276	0.161762	0.119113	0.0807007	0.0356197	0.525086	0.139164	0.080506	0.04924
GRMZM2G001243	Probable protein phosphatase 2C 50 OS=Oryza sativa subsp. japonica OX=39947 GN=Os05g0537400 PE=1 SV=1	3.42383	4.00583	2.81795	3.54029	3.89517	6.48979	5.61574	4.43351	2.13753	3.48817	3.60387	4.23418	3.4479	7.45	7.49022	4.10729	5.45874	3.14175	3.65751	2.26399
GRMZM2G001247	Phylloplanin OS=Nicotiana tabacum OX=4097 PE=1 SV=1	4.10628	14.8113	15.7889	10.5291	20.2163	5.0282	8.74553	5.53952	12.9717	5.89559	2.42515	6.5353	7.80122	20.9637	15.598	3.59378	4.24362	8.08207	14.4823	4.08574
GRMZM2G001272	Tubby-like F-box protein 14 OS=Oryza sativa subsp. japonica OX=39947 GN=TULP14 PE=2 SV=1	50.6491	27.8157	52.7804	53.9796	43.3646	45.8721	23.7238	55.2351	52.0689	49.3196	57.5707	26.7488	50.538	45.1095	44.6901	45.388	21.7068	50.995	42.0607	64.8072
GRMZM2G001288	Glucan endo-1,3-beta-glucosidase 4 OS=Arabidopsis thaliana OX=3702 GN=At3g13560 PE=1 SV=1	0.783971	5.54358	1.26404	2.44943	2.06299	0.892008	3.36714	1.25795	2.58636	0.661226	1.19072	2.78616	0.664338	6.54923	1.09596	1.03531	4.27375	1.90317	2.65511	0.768556
GRMZM2G001289	Homeobox-leucine zipper protein ROC2 OS=Oryza sativa subsp. japonica OX=39947 GN=ROC2 PE=2 SV=1	6.32774	5.47321	6.54235	6.3926	6.63098	7.35698	4.50116	9.67698	5.10436	7.12776	7.20266	4.3026	8.61405	6.11788	7.12533	5.96312	2.99108	4.81144	5.55435	9.23307
GRMZM2G001304	Alpha,alpha-trehalose-phosphate synthase [UDP-forming] 1 OS=Arabidopsis thaliana OX=3702 GN=TPS1 PE=1 SV=1	86.2981	5.2641	57.3529	28.7381	7.46677	64.7045	4.68051	74.6927	19.9926	8.64665	114.915	3.80356	36.8199	10.9076	7.99075	63.4146	4.16245	43.857	15.3898	12.6543
GRMZM2G001327	Elongation factor 1-alpha OS=Oryza sativa subsp. japonica OX=39947 GN=REFA1 PE=2 SV=2	18.805	99.3402	38.7945	21.9899	59.4691	27.6022	90.8792	30.8611	21.1706	33.087	24.6647	72.5414	36.7788	33.9257	57.1123	30.3664	84.4861	31.5354	57.7927	31.5039
GRMZM2G001332	--	2.41726	19.9958	9.07447	7.29362	3.65743	1.85219	6.73194	3.94258	3.15241	2.45398	2.42385	12.2401	4.22889	6.32286	1.99903	2.34268	7.33686	3.78112	2.20612	2.62627
GRMZM2G001415	--	0.855847	4.01513	1.25239	1.13402	1.75368	1.4034	3.29324	1.2488	1.22836	0.971134	1.04658	2.85218	1.37056	1.52351	1.43203	0.993728	3.39661	0.985875	1.75997	1.25622
GRMZM2G001421	Jasmonic acid-amido synthetase JAR1 OS=Oryza sativa subsp. japonica OX=39947 GN=GH3.5 PE=2 SV=1	44.398	29.4965	58.3473	95.0562	69.9506	41.3731	22.9696	42.9197	75.4962	79.4366	43.7278	28.8492	43.9751	64.813	89.205	51.1151	27.2043	56.7723	108.081	130.907
GRMZM2G001426	DELLA protein GAI OS=Arabidopsis thaliana OX=3702 GN=GAI PE=1 SV=1	0.481482	6.95148	2.24688	1.24147	3.71295	0.322466	4.43338	1.77967	1.64009	0.843397	0.403846	5.57305	1.2688	1.90553	1.6285	0.29798	3.77704	1.21853	1.85907	0.683976
GRMZM2G001457	Phototropin-1A OS=Oryza sativa subsp. japonica OX=39947 GN=PHOT1A PE=1 SV=2	31.9071	88.9391	29.9258	73.8899	70.2906	37.4125	84.8314	31.5342	84.5911	64.476	50.3174	113.377	33.7544	72.034	85.1396	27.801	77.9746	35.5938	66.0853	76.9564
GRMZM2G001500	Stromal 70 kDa heat shock-related protein, chloroplastic OS=Pisum sativum OX=3888 GN=HSP70 PE=2 SV=1	27.9918	108.351	24.3266	13.5304	65.7118	38.7685	125.378	24.4254	18.2411	72.0024	31.6153	92.1464	30.3746	19.7926	85.8401	36.7215	163.485	28.4873	75.8225	41.846
GRMZM2G001508	Acid phosphatase 1 OS=Solanum lycopersicum OX=4081 GN=APS1 PE=2 SV=1	17.9612	78.9826	536.389	1315.59	1398.28	17.6491	582.184	424.598	1170.73	83.6499	13.8679	165.712	804.431	1312.19	99.4227	18.3393	741.182	1176.17	209.104	149.158
GRMZM2G001514	Fasciclin-like arabinogalactan protein 13 OS=Arabidopsis thaliana OX=3702 GN=FLA13 PE=1 SV=1	4.5965	11.5392	8.46418	4.77769	7.46243	2.7989	19.3904	8.43272	3.74702	10.7356	0.718872	7.84214	7.98362	1.77635	28.3881	6.47181	18.2754	5.86163	21.6412	1.99696
GRMZM2G001551	Nucleolar GTP-binding protein 1 OS=Arabidopsis thaliana OX=3702 GN=At1g50920 PE=2 SV=1	11.6727	37.5435	8.83075	6.58768	13.4762	14.8235	37.4091	8.19585	6.23072	10.888	14.3589	36.8912	8.4617	5.3894	18.0967	11.3007	49.1564	8.85981	17.7222	8.90934
GRMZM2G001577	Growth-regulating factor 10 OS=Oryza sativa subsp. japonica OX=39947 GN=GRF10 PE=2 SV=1	13.1327	11.0523	15.615	7.9849	2.64548	12.2015	9.38381	14.842	5.81604	5.65941	9.96881	9.98326	5.39592	5.30583	3.76499	10.4986	13.5105	9.38269	6.00223	3.7555
GRMZM2G001631	Endoribonuclease Dicer homolog 2b OS=Oryza sativa subsp. japonica OX=39947 GN=DCL2B PE=2 SV=2	3.42325	18.184	7.91198	5.53223	7.76085	4.59307	11.731	7.41414	7.2424	4.45789	5.25538	10.1135	5.48624	7.44738	3.21026	4.65851	12.7632	3.85864	7.73976	3.78416
GRMZM2G001645	3-hydroxy-3-methylglutaryl-coenzyme A reductase 3 OS=Oryza sativa subsp. japonica OX=39947 GN=HMG3 PE=2 SV=2	4.7772	7.47144	6.75906	12.6167	8.70566	3.9271	8.58632	13.121	7.78044	5.54069	4.91088	5.08252	10.0453	15.17	5.92127	4.71689	7.07422	7.82122	8.01969	6.11221
GRMZM2G001648	--	2.30922	4.59194	2.94447	2.12278	2.92553	2.89655	4.45953	5.77701	2.63055	1.98312	2.33289	7.27436	4.50517	3.26879	2.48939	2.73204	2.95512	3.12984	2.15888	3.0965
GRMZM2G001652	Protein unc-13 homolog OS=Arabidopsis thaliana OX=3702 GN=PATROL1 PE=2 SV=1	0.877028	10.4141	1.29361	2.57467	3.81142	1.3844	10.1605	1.602	1.73569	2.82332	1.01887	8.56066	1.60356	2.80035	4.97016	1.51162	9.82887	1.1921	3.43925	2.12891
GRMZM2G001653	Photosystem I subunit O OS=Arabidopsis thaliana OX=3702 GN=PSAO PE=1 SV=1	3245.58	620.994	3106.76	2989.53	1959.18	2980.31	724.31	1697.65	3063.06	3407.52	2900.89	1556.7	2049.87	2240.2	2870.54	4089.84	838.263	3506.09	3344.9	2868.81
GRMZM2G001663	Protein FAR1-RELATED SEQUENCE 7 OS=Arabidopsis thaliana OX=3702 GN=FRS7 PE=2 SV=1	30.1316	18.3057	13.5774	33.1636	31.0723	32.4848	16.0229	23.1168	29.776	49.0853	37.7257	21.1092	20.0044	15.8304	28.7824	28.1194	13.7594	18.1497	16.8542	49.9965
GRMZM2G001668	PTI1-like tyrosine-protein kinase 3 OS=Arabidopsis thaliana OX=3702 GN=PTI13 PE=1 SV=1	29.8172	28.3258	36.2836	30.479	25.4129	27.4318	24.3075	33.0429	30.0535	30.0893	33.08	31.9948	36.3642	26.2725	31.1197	30.3217	29.772	32.7187	27.6795	28.3639
GRMZM2G001676	Protein NRT1/ PTR FAMILY 5.2 OS=Arabidopsis thaliana OX=3702 GN=NPF5.2 PE=2 SV=1	1.19326	15.7786	3.40071	5.64116	6.9336	1.19891	9.73774	6.87478	3.86248	2.72132	1.058	13.8081	4.43278	10.7969	2.96225	2.09678	6.49436	3.39397	3.93382	2.39844
GRMZM2G001696	Phosphoenolpyruvate carboxykinase (ATP) OS=Zea mays OX=4577 PE=2 SV=1	2400.64	312.88	2319.72	2711.72	1557.11	3384.84	347.233	2046.21	3121.53	1943.99	3147.18	353.196	1704.25	2054.06	1116.88	3249.17	330.958	2801.05	1746.09	2511.92
GRMZM2G001724	--	808.099	18.7102	433.383	478.355	251.55	846.021	22.1234	500.059	519.608	274.86	1048.58	25.4526	356.728	326.706	199.216	752.894	17.8721	445.409	236.511	524.934
GRMZM2G001750	--	67.1778	87.4723	71.8302	51.1601	35.2179	74.8474	83.1658	63.6392	37.834	24.0895	82.5472	90.4201	55.8187	45.623	22.7639	64.5661	97.2055	57.8903	34.4578	33.0127
GRMZM2G001764	Protein NRT1/ PTR FAMILY 5.2 OS=Arabidopsis thaliana OX=3702 GN=NPF5.2 PE=2 SV=1	0.902902	3.38942	1.1173	1.81458	2.02832	1.20824	2.92364	1.32485	2.27928	1.10942	0.642023	2.85143	1.32271	2.6843	0.716602	1.1498	2.53832	1.28593	1.19965	0.999517
GRMZM2G001805	--	19.1162	36.0972	17.8051	13.2605	8.44261	17.7808	28.3835	13.8684	13.3203	9.41739	23.4903	39.7969	17.0642	9.92197	9.06946	23.7154	34.4449	16.7774	14.0078	10.4204
GRMZM2G001814	Phosphatidylserine decarboxylase proenzyme 2 OS=Oryza sativa subsp. japonica OX=39947 GN=PSD2 PE=3 SV=3	1.5341	2.57802	1.65491	2.08463	3.42185	1.17877	4.05674	1.74691	1.90433	2.94266	1.38096	3.43155	2.10368	2.08493	3.1559	1.41965	3.51608	1.4531	2.12182	2.26042
GRMZM2G001816	60S ribosomal protein L11 OS=Oryza sativa subsp. japonica OX=39947 GN=RPL11 PE=2 SV=1	9.37552	97.7626	26.4919	14.2522	26.5674	12.0426	57.0727	19.5276	13.8491	13.858	12.6605	63.2665	21.0727	17.2058	22.4568	18.1101	71.6804	18.4583	30.9515	13.984
GRMZM2G001845	MDIS1-interacting receptor like kinase 2 OS=Arabidopsis thaliana OX=3702 GN=MIK2 PE=1 SV=3	0.312761	0	0.401302	0	0.177208	0.660504	0.946574	0.218983	0.450244	0.196193	0.385036	1.23742	0.090583	0.329445	0.0692413	0.746782	1.43307	0.394845	0.40089	0.711219
GRMZM2G001850	Nucleolin 2 OS=Oryza sativa subsp. japonica OX=39947 GN=Os04g0620700 PE=2 SV=2	1.78906	48.7533	3.02595	1.53172	4.68933	2.08324	39.9167	2.36466	1.8764	1.1277	1.92053	46.2506	3.6084	3.72972	3.18183	3.22137	47.427	1.83949	2.3336	1.63021
GRMZM2G001875	Transcription factor RAX2 OS=Arabidopsis thaliana OX=3702 GN=RAX2 PE=1 SV=1	0.71284	6.8555	1.8337	2.70146	2.06273	0.927465	3.00706	1.27306	3.37545	0.834961	0.899333	6.35656	0.653628	4.80709	1.47366	0.978839	1.58211	0.629946	1.79643	1.10016
GRMZM2G001889	--	0.37924	4.95135	0.464347	0.323463	0.969376	0.310964	3.87157	0.390159	0.113119	0.909709	0.238498	5.37577	0.370017	0.196099	1.12442	0.512459	3.22982	0.687395	1.42007	0.338951
GRMZM2G001904	5-formyltetrahydrofolate cyclo-ligase-like protein COG0212 OS=Arabidopsis thaliana OX=3702 GN=COG0212 PE=2 SV=1	19.6272	19.2813	14.8845	18.5036	6.44904	21.1418	18.5176	16.4825	11.1603	7.61356	25.8901	23.4307	16.5784	8.10923	7.24527	22.7096	28.4401	15.2434	9.59502	10.3944
GRMZM2G001905	Nudix hydrolase 26, chloroplastic OS=Arabidopsis thaliana OX=3702 GN=NUDT26 PE=1 SV=1	13.6712	25.696	17.4367	6.11308	16.0978	16.5117	36.4408	16.4371	13.6967	17.3291	13.9178	27.3418	13.2784	15.1474	16.5698	13.8717	28.7077	25.1027	19.1117	11.4948
GRMZM2G001915	Protein MITOFERRINLIKE 1, chloroplastic OS=Arabidopsis thaliana OX=3702 GN=MFL1 PE=2 SV=1	1.5969	3.46376	1.54221	3.50789	6.30806	1.50777	4.01028	3.57696	2.83899	3.18182	1.52393	2.72267	4.70614	2.85766	5.00366	1.37792	6.97948	7.85439	2.31332	2.13169
GRMZM2G001918	Protein TOC75, chloroplastic OS=Oryza sativa subsp. japonica OX=39947 GN=TOC75 PE=2 SV=2	0.775484	12.7629	1.91733	0.509091	3.04762	1.35082	14.2384	1.51498	0.714855	1.07504	1.17485	10.015	2.03707	1.39743	7.20385	1.59992	17.1052	1.06146	6.79146	0.680292
GRMZM2G001930	Transcription factor MYC2 OS=Oryza sativa subsp. japonica OX=39947 GN=MYC2 PE=1 SV=1	21.0062	28.495	16.1633	17.7949	32.8779	31.1217	44.2482	29.2601	21.9389	20.1322	19.6371	20.1713	31.7281	28.1436	37.599	31.3151	49.3459	38.7145	14.68	17.6406
GRMZM2G001956	Peptidyl-prolyl cis-trans isomerase FKBP16-4, chloroplastic OS=Arabidopsis thaliana OX=3702 GN=FKBP16-4 PE=1 SV=1	61.3719	76.5525	34.0794	28.6388	24.8628	63.7501	81.6625	26.428	31.7647	42.7923	62.7568	111.285	30.9683	22.6619	31.7418	64.6812	92.4384	32.4053	35.3525	35.4891
GRMZM2G001973	--	2.79067	21.9052	10.6123	7.60425	18.3324	2.68047	15.7043	8.07406	9.12641	22.2717	2.99541	16.7132	19.0541	13.1704	24.9322	3.22302	11.1296	7.66041	10.49	13.2858
GRMZM2G001991	Cinnamoyl-CoA reductase-like SNL6 OS=Oryza sativa subsp. japonica OX=39947 GN=SNL6 PE=3 SV=1	0.637665	10.2664	2.70609	1.87568	1.60733	0.707368	4.6748	2.10831	1.06301	1.41245	0.999328	4.93607	2.2229	1.95663	2.29487	1.08588	6.84063	2.0885	1.81487	1.4307
GRMZM2G002010	Protein DEHYDRATION-INDUCED 19 homolog 5 OS=Oryza sativa subsp. japonica OX=39947 GN=DI19-5 PE=2 SV=1	14.1437	0.711509	18.3647	17.5459	14.476	10.4621	0.164311	15.0197	15.2435	15.2938	18.0322	1.0347	10.0863	13.6143	12.8541	9.66328	0.144957	11.9013	9.10539	20.6655
GRMZM2G002023	Putative UDP-glucuronate:xylan alpha-glucuronosyltransferase 3 OS=Arabidopsis thaliana OX=3702 GN=GUX3 PE=2 SV=1	10.7786	5.0656	7.2277	6.86838	6.36803	10.1755	5.09645	8.38342	7.19912	8.34508	12.0565	6.84902	7.82899	5.58357	10.826	9.9355	4.59809	9.5471	10.5708	8.77038
GRMZM2G002034	Polygalacturonase At1g48100 OS=Arabidopsis thaliana OX=3702 GN=At1g48100 PE=2 SV=1	1.85783	0.755895	1.87797	1.6021	1.38574	1.80113	0.819654	2.63319	1.87751	1.3913	2.3756	0.625507	1.57607	3.05932	1.83332	1.67101	0.442971	1.60927	1.8489	3.02307
GRMZM2G002075	bZIP transcription factor TRAB1 OS=Oryza sativa subsp. japonica OX=39947 GN=TRAB1 PE=1 SV=1	3.36629	9.55917	4.92317	4.87058	5.53481	3.42551	6.39987	5.80172	6.12024	2.55166	5.28901	9.36461	3.8902	8.63008	3.70431	3.66161	3.89071	3.17966	4.25792	4.80088
GRMZM2G002104	--	0.8042	0.646195	1.17993	1.27869	1.28218	0.801735	0.213795	0.838881	3.07368	0.526851	1.16503	0.42806	0.656613	3.15314	0.621085	0.781748	0.134893	0.8669	0.666884	2.04691
GRMZM2G002124	LysM domain receptor-like kinase 3 OS=Arabidopsis thaliana OX=3702 GN=LYK3 PE=2 SV=1	0.214989	2.82745	0.354012	0.320179	0.804971	0.152503	1.58977	0.651599	0.384499	0.891222	0.216661	1.38912	0.529262	0.895772	0.625297	0.202135	1.00495	0.596903	0.677024	0.373508
GRMZM2G002128	Transcription factor DIVARICATA OS=Antirrhinum majus OX=4151 GN=DIVARICATA PE=2 SV=1	8.52796	6.10668	6.3707	5.10484	4.66012	10.2131	5.4383	6.81874	6.3401	4.66432	6.99168	6.28261	3.22491	6.37974	5.47995	7.93052	3.515	7.75363	3.81706	6.79445
GRMZM2G002131	Heat stress transcription factor B-1 OS=Oryza sativa subsp. japonica OX=39947 GN=HSFB1 PE=2 SV=1	2.35349	11.644	6.38747	5.31353	4.14175	2.23698	4.2163	7.44703	3.07798	2.99946	1.68981	5.27408	5.03162	11.2405	4.20247	2.31471	5.14903	4.1333	5.56422	3.65061
GRMZM2G002135	N-acylphosphatidylethanolamine synthase OS=Arabidopsis thaliana OX=3702 GN=At1g78690 PE=2 SV=1	0.783732	7.79369	1.12912	0.722646	0.803765	1.31969	7.53853	0.864163	0.705471	0.528636	1.03827	6.39154	1.02382	0.983472	1.26916	1.52112	5.29733	0.335664	1.66171	0.552727
GRMZM2G002142	Abscisic acid 8&apos;-hydroxylase 3 OS=Oryza sativa subsp. japonica OX=39947 GN=CYP707A7 PE=2 SV=1	1.64285	0.353007	1.22806	0.493598	0.122163	1.64393	0.059521	1.09764	0.267856	0.320569	2.41269	0.142836	0.737895	0.211645	0.221524	1.63086	0.234072	0.353735	2.0877	0.226855
GRMZM2G002165	Protein CHLOROPLAST ENHANCING STRESS TOLERANCE, chloroplastic OS=Oryza sativa subsp. indica OX=39946 GN=CEST PE=3 SV=1	74.649	76.5661	65.4855	52.3836	75.179	79.9664	87.5528	49.0203	51.9687	97.0287	77.6443	114.282	66.0645	48.3233	114.994	78.2334	115.142	71.9924	114.786	63.4564
GRMZM2G002178	Allene oxide synthase 2 OS=Oryza sativa subsp. japonica OX=39947 GN=CYP74A2 PE=2 SV=2	0.48018	122.862	47.1425	129.346	281.226	1.02405	535.558	374.148	71.1721	22.6374	1.46685	153.946	298.474	120.455	158.848	0.981559	354.72	230.544	95.5892	23.7079
GRMZM2G002220	Heat shock protein 90-5, chloroplastic OS=Arabidopsis thaliana OX=3702 GN=HSP90-5 PE=1 SV=1	11.7418	58.7895	12.5098	7.06953	24.8796	20.8791	73.7452	14.0189	6.14421	9.13162	17.2246	53.6559	13.4532	8.35472	45.6042	14.3607	85.7532	11.0499	40.2098	8.37052
GRMZM2G002286	--	1.96469	14.2724	2.44163	1.16228	1.96306	1.8485	6.67943	1.11849	1.98033	0.892124	2.17654	12.8419	2.17414	3.68089	3.81854	2.11529	8.43775	0.949031	4.06466	1.21534
GRMZM2G002396	CASP-like protein 1D1 OS=Zea mays OX=4577 PE=2 SV=1	0.298479	2.03634	0.166734	1.02113	3.02349	0.737399	2.19497	1.20742	2.56254	2.59834	1.07691	2.72416	0.184492	2.60797	1.14671	0.426209	0.490877	0.551957	0.30997	4.64857
GRMZM2G002416	ATP-citrate synthase beta chain protein 1 OS=Oryza sativa subsp. japonica OX=39947 GN=ACLB-1 PE=2 SV=1	6.9649	35.2174	9.70695	13.4145	12.0967	5.64468	30.0366	11.4582	6.46116	6.43979	7.94765	21.5469	12.596	12.6554	10.0573	8.25104	37.388	7.46867	8.7552	7.14837
GRMZM2G002523	Cellulose synthase A catalytic subunit 9 [UDP-forming] OS=Oryza sativa subsp. japonica OX=39947 GN=CESA9 PE=2 SV=1	1.419	0.346238	0.543155	1.4588	1.19917	0.417673	3.55955	1.04833	0.926832	2.35137	0.241639	1.12028	0.876083	0.581314	10.153	2.26586	1.70171	0.691465	8.01179	0.525718
GRMZM2G002542	Leucine-rich repeat receptor-like serine/threonine-protein kinase BAM2 OS=Arabidopsis thaliana OX=3702 GN=BAM2 PE=1 SV=1	0.383137	6.09938	1.59393	1.05507	0.903772	0.384408	1.55532	0.824295	0.244966	0.699339	0.318388	4.17842	1.21474	1.08604	0.432038	0.283492	0.678226	0.618616	0.357492	0.592755
GRMZM2G002555	G-type lectin S-receptor-like serine/threonine-protein kinase SD2-5 OS=Arabidopsis thaliana OX=3702 GN=SD25 PE=1 SV=1	0.0221963	0.842444	0.048093	0.0219813	0.0129147	0	0.706849	0.043919	0.0132207	0.085469	0	0.993537	0.0456973	0.080036	0.0107023	0.00513733	0.345624	0.0449047	0.0175413	0.017676
GRMZM2G002559	Protein BRANCHLESS TRICHOME OS=Arabidopsis thaliana OX=3702 GN=BLT PE=1 SV=1	0.233916	0.987043	0.285828	0.273017	1.17678	0.140455	0.693434	0.396526	0.302243	0.755947	0.149262	0.731089	0.554376	1.01385	1.8735	0.187135	0.39473	0.656944	0.613806	0.522447
GRMZM2G002578	--	34.911	34.1063	36.4902	35.116	40.3859	30.7766	26.9636	29.885	28.4931	36.1789	35.1051	44.7727	27.5371	23.1887	46.64	31.3756	37.4166	31.3775	43.5563	34.0024
GRMZM2G002614	Long chain acyl-CoA synthetase 4 OS=Arabidopsis thaliana OX=3702 GN=LACS4 PE=2 SV=1	40.9515	16.3083	32.5231	25.6387	42.5452	39.5786	14.0264	44.5547	29.5157	36.0806	39.0484	14.837	43.6339	27.1163	28.285	26.8421	15.4027	40.9487	23.8956	51.5708
GRMZM2G002642	Probable methyltransferase PMT26 OS=Arabidopsis thaliana OX=3702 GN=At5g64030 PE=2 SV=1	11.1733	29.4594	11.0369	10.876	19.4422	14.4817	25.3282	12.9044	10.9096	17.3781	13.7362	30.2373	12.1518	11.8998	19.9006	13.3584	28.5756	11.6709	24.1986	14.1253
GRMZM2G002652	Probable aminotransferase TAT2 OS=Arabidopsis thaliana OX=3702 GN=At5g53970 PE=2 SV=1	7.18126	40.4375	11.3857	6.78952	12.7246	10.4003	46.8936	8.88206	9.08009	9.15362	9.0076	44.5437	9.63273	14.2959	11.8279	8.72241	53.9658	10.4488	12.3566	7.28706
GRMZM2G002656	Putative disease resistance RPP13-like protein 3 OS=Arabidopsis thaliana OX=3702 GN=RPP13L3 PE=3 SV=1	8.50641	17.6556	8.74038	18.2196	15.4437	9.56433	23.9316	11.0927	13.0271	23.4944	10.3037	14.2257	12.568	12.1092	13.2256	8.42958	14.8508	6.90303	17.0114	13.1887
GRMZM2G002748	LEAF RUST 10 DISEASE-RESISTANCE LOCUS RECEPTOR-LIKE PROTEIN KINASE-like 1.2 OS=Arabidopsis thaliana OX=3702 GN=LRK10L-1.2 PE=2 SV=3	2.84255	6.48037	2.95337	10.5947	9.03978	7.61905	9.31876	12.8457	3.50471	6.33441	8.73385	11.591	7.49996	11.796	6.07561	6.73345	7.50862	6.2527	3.52941	12.3491
GRMZM2G002754	Ferredoxin C 2, chloroplastic OS=Arabidopsis thaliana OX=3702 GN=FDC2 PE=2 SV=1	63.1473	70.7812	71.41	52.6963	61.3623	66.0996	66.3094	49.6228	53.8881	75.5784	62.6949	82.437	53.4369	40.6263	83.2463	78.3029	81.6594	76.1673	95.3009	55.6391
GRMZM2G002756	ATP-dependent Clp protease adapter protein CLPS1, chloroplastic OS=Arabidopsis thaliana OX=3702 GN=CPLS1 PE=1 SV=1	189.298	54.7249	165.026	115.402	40.7366	219.607	44.8071	136.977	165.526	52.4814	272.341	61.7905	108.664	98.5384	45.3448	244.56	55.7546	137.017	82.553	82.1681
GRMZM2G002786	Reticulon-like protein B1 OS=Arabidopsis thaliana OX=3702 GN=RTNLB1 PE=1 SV=1	16.2004	33.7961	18.5038	10.2622	17.1753	15.1073	24.927	20.0168	13.8514	11.5858	19.065	23.1785	22.3938	22.5296	13.6928	14.3731	17.255	16.4001	11.2558	14.5064
GRMZM2G002858	Probable protein ABIL5 OS=Oryza sativa subsp. japonica OX=39947 GN=Os01g0760900 PE=2 SV=1	1.3182	1.93665	1.49787	5.50102	2.99783	0.671049	1.11699	1.68848	2.08557	2.42806	0.723691	2.08226	2.06412	2.33766	3.65776	1.18535	2.15653	1.74749	5.10129	1.70029
GRMZM2G002859	SH3 domain-containing protein 2 OS=Arabidopsis thaliana OX=3702 GN=SH3P2 PE=1 SV=1	0.683473	2.98048	1.37893	1.38934	1.60383	0.75407	2.12272	1.13442	0.976493	1.33443	0.80904	2.43619	1.37987	1.81994	2.04788	0.535019	1.56233	0.588612	1.27664	1.05954
GRMZM2G002879	Methionine aminopeptidase 1B, chloroplastic OS=Arabidopsis thaliana OX=3702 GN=MAP1B PE=2 SV=2	12.6887	25.745	13.7092	12.9853	17.7739	15.6062	19.8982	11.1632	13.1967	13.8969	17.1667	33.1125	13.8789	12.1331	20.1339	15.1584	27.6629	13.9363	25.248	13.4852
GRMZM2G002894	--	1.43443	0.73506	1.32616	0.686598	1.30504	1.33797	0.771893	1.39339	1.37294	1.37113	1.4817	0.682051	1.5273	1.48749	1.73175	1.17843	0.716225	1.38635	1.55543	1.38289
GRMZM2G002903	--	0.115594	2.62714	0.288914	0.252882	0.317543	0.209823	1.75001	0.302498	0.24265	0.155235	0.22605	1.81703	0.203511	0.434693	0.478835	0.241304	1.24479	0.184607	0.314614	0.0920563
GRMZM2G002915	Homeobox-leucine zipper protein HOX25 OS=Oryza sativa subsp. japonica OX=39947 GN=HOX25 PE=2 SV=2	6.87724	4.164	17.3493	16.8007	6.77928	6.95056	4.90578	19.0676	15.1467	3.18074	10.0372	2.95938	11.2051	29.4522	6.37384	7.48605	4.06277	16.1344	7.80485	4.11988
GRMZM2G002948	--	0.274235	7.16202	1.23618	1.02977	1.56953	0.765529	4.50559	0.785491	1.06187	0.728815	0.61609	3.66018	1.78284	1.2141	1.45028	0.649861	3.96615	0.656717	0.983946	0.832676
GRMZM2G002959	Acyl-coenzyme A oxidase 4, peroxisomal OS=Arabidopsis thaliana OX=3702 GN=ACX4 PE=1 SV=1	6.31887	37.2684	14.2716	11.2835	21.5659	7.54257	32.5914	17.7875	10.957	12.7999	7.11851	28.6807	15.0734	20.0652	11.5179	5.05494	24.2538	11.3008	9.92518	10.626
GRMZM2G002993	Patatin-like protein 3 OS=Oryza sativa subsp. japonica OX=39947 GN=PLP3 PE=3 SV=1	10.8306	8.55964	11.8727	13.0003	16.1288	7.89423	4.16681	10.2285	27.1569	8.75061	8.79586	5.62291	6.55401	19.5434	13.1039	7.80051	3.8804	13.4866	18.0888	17.033
GRMZM2G003002	Histone H1 OS=Zea mays OX=4577 PE=2 SV=2	18.072	42.4184	30.7512	22.4507	26.8027	14.6987	32.5656	39.2175	19.1385	43.8572	17.8053	42.566	30.0708	27.9469	38.2753	16.5294	21.6678	17.6522	25.511	33.0095
GRMZM2G003022	Protein transport protein Sec24-like At3g07100 OS=Arabidopsis thaliana OX=3702 GN=At3g07100 PE=2 SV=2	2.49653	10.3942	3.66774	3.84129	5.83511	2.54475	9.93744	5.68058	2.63056	4.06823	2.76215	7.45346	6.3998	4.51224	5.23195	2.91426	7.65293	3.36001	4.09622	4.04266
GRMZM2G003028	Thioredoxin-like 3-2, chloroplastic OS=Arabidopsis thaliana OX=3702 GN=WCRKC2 PE=2 SV=1	2.59758	13.6688	5.65409	5.47954	5.78686	3.34496	9.67118	6.05617	4.09703	3.48126	3.0998	10.3348	4.98357	6.993	4.34797	2.64085	10.6948	3.94144	4.33572	3.72677
GRMZM2G003033	Probable S-adenosylmethionine carrier 2, chloroplastic OS=Arabidopsis thaliana OX=3702 GN=SAMC2 PE=2 SV=1	17.6089	7.84127	14.4127	15.8273	19.4828	17.5007	6.64083	14.5115	16.227	23.7097	19.2337	8.26239	14.6072	11.5198	19.9774	14.1545	7.68293	15.4475	13.68	25.2642
GRMZM2G003038	Probable protein arginine N-methyltransferase 1 OS=Oryza sativa subsp. japonica OX=39947 GN=PRMT1 PE=2 SV=1	1.66254	33.0799	2.08356	1.231	3.39081	1.9696	28.5622	2.5847	1.31268	1.26578	2.12167	25.4468	3.12578	2.65013	2.73889	3.46012	30.6004	1.71926	1.93166	0.94529
GRMZM2G003064	Ergosterol biosynthetic protein 28 OS=Arabidopsis thaliana OX=3702 GN=At1g10030 PE=2 SV=2	0.419152	6.52061	0.935745	0.87005	1.87898	0.422935	3.85457	0.730446	1.0948	0.660704	0.547871	4.72394	0.700672	1.17799	3.00264	0.433996	4.79953	0.6302	1.88255	0.707532
GRMZM2G003096	Probable protein phosphatase 2C 1 OS=Oryza sativa subsp. japonica OX=39947 GN=Os01g0164600 PE=2 SV=1	133.293	85.4116	95.8071	116.871	79.8125	125.554	107.763	92.9928	108.312	113.779	141.669	115.821	100.27	88.6182	106.004	123.583	136.447	123.431	101.362	113.095
GRMZM2G003124	Syntaxin-81 OS=Arabidopsis thaliana OX=3702 GN=SYP81 PE=1 SV=2	3.85988	10.6636	5.00018	4.25073	3.91034	4.31421	8.34096	3.81253	4.06136	3.75219	4.42056	9.48301	4.29363	3.97353	4.13185	4.83814	8.63962	3.76899	4.61585	3.30897
GRMZM2G003138	3-ketoacyl-CoA synthase 12 OS=Arabidopsis thaliana OX=3702 GN=KCS12 PE=2 SV=1	1.4929	2.35916	3.18502	6.08577	5.5808	0.936701	1.13671	3.49409	4.52541	2.97503	1.25542	1.2995	2.32754	5.94462	3.95837	1.53331	0.731456	2.60597	5.72793	3.40469
GRMZM2G003157	Translation factor GUF1 homolog, chloroplastic OS=Oryza sativa subsp. japonica OX=39947 GN=Os02g0157700 PE=3 SV=1	111.45	53.2098	72.8312	65.1301	72.1838	112.383	62.2389	76.5105	95.0638	97.4487	110.98	70.483	86.984	61.0914	97.9627	102.224	89.0346	80.4729	76.4076	108.036
GRMZM2G003165	Fasciclin-like arabinogalactan protein 2 OS=Arabidopsis thaliana OX=3702 GN=FLA2 PE=1 SV=1	0.576235	0.985365	0.341667	0.0232773	0.963544	0.38383	2.7298	0.402182	0.181389	2.2305	0.046605	0.646671	0.556854	0.159843	4.46479	0.97729	2.1052	0.621604	2.30094	0.47034
GRMZM2G003167	Probable carboxylesterase 5 OS=Arabidopsis thaliana OX=3702 GN=CXE5 PE=2 SV=1	2.24357	1.17762	3.28638	0.78409	3.0599	3.56689	2.05746	3.50422	1.60499	2.89562	2.10153	1.2085	3.1502	4.23515	3.05875	3.41327	1.27639	1.63186	3.4603	3.10533
GRMZM2G003179	Copper transporter 5.1 OS=Oryza sativa subsp. japonica OX=39947 GN=COPT5.1 PE=2 SV=1	5.39062	2.97246	0.843826	3.63048	1.35718	3.82626	2.83906	2.04623	1.7501	2.64731	2.55132	3.40151	3.0842	1.83333	0.803612	4.09928	1.79128	4.70793	3.0124	3.09868
GRMZM2G003182	RNA polymerase sigma factor sigB OS=Arabidopsis thaliana OX=3702 GN=SIGB PE=2 SV=2	27.0534	26.961	21.6459	30.6095	27.2107	27.1793	25.0718	23.4239	25.1111	28.5232	30.7552	30.2858	21.0586	15.847	28.3847	32.3874	25.3689	24.1409	29.8879	34.2972
GRMZM2G003190	3-oxoacyl-[acyl-carrier-protein] synthase III, chloroplastic OS=Arabidopsis thaliana OX=3702 GN=At1g62640 PE=2 SV=2	1.64414	11.7731	2.33265	2.00692	3.15863	1.453	9.38634	2.78304	1.4226	1.52453	1.97237	9.32974	2.96259	2.54079	3.38293	1.51738	8.4766	2.18031	2.75935	1.76036
GRMZM2G003246	2-hydroxyisoflavanone dehydratase OS=Glycyrrhiza echinata OX=46348 GN=HIDM PE=1 SV=1	15.7676	20.9082	12.5519	9.01987	17.306	17.1557	19.4537	7.10617	5.14857	26.2469	14.7106	32.0161	7.38858	4.87181	18.9639	18.4195	30.2714	11.903	34.3066	13.7468
GRMZM2G003252	--	3.78322	10.3312	7.67675	7.72606	13.8193	4.18052	12.0651	16.7875	8.47701	5.66864	5.43631	6.25955	17.9474	10.6991	7.87621	3.42769	15.4069	9.6871	6.85012	5.7351
GRMZM2G003289	Cysteine synthase, chloroplastic/chromoplastic OS=Capsicum annuum OX=4072 PE=2 SV=1	1.80917	7.74823	1.98792	2.20066	4.24883	1.71911	5.56191	1.68548	2.33683	3.3638	2.51587	8.38518	1.83143	2.32895	4.05988	2.31055	9.14095	1.89712	5.64862	2.45291
GRMZM2G003304	Homeobox-leucine zipper protein HOX5 OS=Oryza sativa subsp. japonica OX=39947 GN=HOX5 PE=1 SV=1	26.539	58.3847	40.0878	37.8415	33.3079	29.9805	43.6739	36.6538	41.7258	26.5057	39.4691	46.6157	33.6283	42.2926	28.0033	27.7602	33.3387	32.8901	28.1509	42.3912
GRMZM2G003306	Histone H2A OS=Petroselinum crispum OX=4043 PE=2 SV=1	7.59098	66.2877	25.6711	9.79406	19.605	8.62612	35.6676	21.6002	10.6019	14.7834	9.47175	52.0918	16.6426	24.9697	21.2463	10.8677	30.5976	13.418	19.5724	10.9059
GRMZM2G003318	Probable plastid-lipid-associated protein 3, chloroplastic OS=Oryza sativa subsp. japonica OX=39947 GN=PAP3 PE=3 SV=1	62.7086	93.6346	62.9552	54.1582	41.4324	58.7314	77.6848	56.1807	52.5053	33.3409	69.4277	104.794	43.2589	49.8225	41.3075	57.942	110.372	50.5338	54.0875	39.6571
GRMZM2G003331	Probable apyrase 2 OS=Oryza sativa subsp. japonica OX=39947 GN=APY2 PE=2 SV=1	3.01814	16.2168	7.8224	4.59329	6.10395	2.22976	10.9515	9.74149	2.88749	4.64613	2.18458	9.07605	14.215	5.94214	4.74234	1.88585	10.6105	7.60459	2.59148	3.73829
GRMZM2G003354	Putative glucose-6-phosphate 1-epimerase OS=Cenchrus ciliaris OX=35872 PE=2 SV=1	0.368041	0.254745	0.525367	0.621945	0.62605	0.120154	0.305968	0.381179	0.284887	0.339632	0.170142	0.499405	0.451974	0.622125	0.996098	0.138726	0.713986	0.176523	0.690145	0.114108
GRMZM2G003384	60S ribosomal protein L6 OS=Mesembryanthemum crystallinum OX=3544 GN=RPL6 PE=2 SV=1	8.53592	76.541	20.5397	9.77387	26.0066	11.1719	49.1071	14.0481	9.96309	12.6294	11.1809	52.7444	16.6389	14.3313	26.1811	15.0241	57.555	15.4563	28.946	10.7486
GRMZM2G003389	--	2.26389	0.20618	2.40883	0.494743	0.822825	1.89846	0.177696	2.99588	1.15412	1.13798	2.10254	0.192168	2.56914	0.966765	1.36009	1.86801	0.371291	2.84096	1.42924	1.64933
GRMZM2G003409	Ricin B-like lectin R40C1 OS=Oryza sativa subsp. japonica OX=39947 GN=R40C1 PE=1 SV=1	0.27879	0.31787	0.229706	0.302037	2.56983	0.718966	0.754182	3.28954	0.295767	0.335093	0.167754	0.320461	0.209056	2.1722	0.540796	0.154353	0.0950553	0.376096	0.606875	0.644197
GRMZM2G003411	ABC transporter G family member 39 OS=Oryza sativa subsp. japonica OX=39947 GN=ABCG39 PE=3 SV=1	0.232012	1.32894	0.49328	0.958008	2.12429	0.404191	1.99994	1.63475	0.277147	1.89616	0.253806	0.953374	1.28345	1.39447	1.00479	0.282172	0.692041	0.841232	0.598123	0.721087
GRMZM2G003417	Protein ABC transporter 1, mitochondrial OS=Arabidopsis thaliana OX=3702 GN=ABC1 PE=2 SV=1	21.3573	10.4414	21.0004	21.7186	13.0193	16.0238	6.87311	26.201	20.8407	15.089	21.2285	8.06781	22.0649	17.1895	14.452	18.0848	9.44527	23.3425	12.282	20.0402
GRMZM2G003424	Zinc finger CCCH domain-containing protein 22 OS=Oryza sativa subsp. japonica OX=39947 GN=Os03g0328900 PE=2 SV=2	0.221422	2.74631	0.237349	0.407802	0.671369	0.26173	3.09456	0.461487	0.574144	0.344346	0.346749	2.0425	0.388073	0.768163	0.752986	0.254477	2.71088	0.301647	0.480565	0.541321
GRMZM2G003426	--	16.8401	15.2788	14.0069	13.3769	11.0223	19.6617	12.1217	10.413	11.8118	10.0701	17.4539	33.6081	4.25033	10.6695	7.248	16.6049	7.77929	6.83835	9.4378	17.4725
GRMZM2G003466	Ethylene-responsive transcription factor ERF060 OS=Arabidopsis thaliana OX=3702 GN=ERF060 PE=2 SV=1	1.1011	0.0940737	0.865641	0.329146	1.10476	2.20497	0.53461	1.40743	0.155151	1.03277	1.01061	0.1587	1.38156	0.473098	1.7648	1.03765	0.318471	1.78189	1.00362	0.118012
GRMZM2G003501	3-ketoacyl-CoA synthase 5 OS=Arabidopsis thaliana OX=3702 GN=KCS5 PE=2 SV=1	1.78837	0.658923	1.9502	3.7783	3.69129	1.95425	1.64563	1.6795	1.39278	4.30513	1.52316	1.53956	1.31894	1.66393	3.60932	1.77812	2.20542	1.52101	3.18942	2.46666
GRMZM2G003506	Cytochrome b561 and DOMON domain-containing protein At3g25290 OS=Arabidopsis thaliana OX=3702 GN=At3g25290 PE=2 SV=1	1.31937	9.66786	2.24157	1.45205	2.7629	2.31322	8.16881	1.37451	0.524991	4.25778	2.15658	3.69614	1.35307	3.43578	2.8144	1.71837	11.8202	1.38829	1.64642	1.19589
GRMZM2G003518	Exocyst complex component EXO70A1 OS=Arabidopsis thaliana OX=3702 GN=EXO70A1 PE=1 SV=1	0.258855	1.31344	0.381799	0.5898	0.974197	0.335363	1.27377	0.464363	0.52535	0.719401	0.184593	1.43768	0.422774	0.631961	0.516501	0.276353	1.20911	0.324852	0.472686	0.70617
GRMZM2G003526	Sphinganine C4-monooxygenase 2 OS=Arabidopsis thaliana OX=3702 GN=SBH2 PE=1 SV=1	0.773462	13.916	1.3026	5.3134	13.8024	1.8363	6.30482	1.47052	9.0917	9.08626	2.58994	10.8209	1.18927	7.41194	3.00346	1.92151	5.82807	0.482992	0.728631	5.56463
GRMZM2G003530	--	0.137119	0.538934	1.1163	0.273988	0.253051	0.217968	0.435536	0.602261	0.08555	0.0994677	0.105743	0.556277	0.527326	0.319342	0.338115	0.133387	0.45724	0.335331	0.411622	0.169646
GRMZM2G003551	Probable WRKY transcription factor 53 OS=Arabidopsis thaliana OX=3702 GN=WRKY53 PE=1 SV=1	0.776095	1.04173	1.2503	0.525914	0.34105	0.799676	1.22854	2.6129	0.241033	0.99534	0.591568	0.565512	1.70445	0.254966	0.202166	0.471498	1.94459	3.39248	0.627031	0.579106
GRMZM2G003563	(+)-neomenthol dehydrogenase OS=Arabidopsis thaliana OX=3702 GN=SDR1 PE=1 SV=1	0.627129	7.83047	1.79835	2.64011	3.26693	0.694006	5.20299	2.41893	1.40267	1.69221	0.433349	8.03044	2.85562	4.97539	2.25259	0.579285	5.11432	2.32412	1.72309	1.23305
GRMZM2G003565	Ultraviolet-B receptor UVR8 OS=Arabidopsis thaliana OX=3702 GN=UVR8 PE=1 SV=1	54.9638	92.5027	66.9208	76.652	100.878	57.9492	48.8737	50.3582	70.7494	108.322	62.592	76.4703	52.9908	68.0663	159.778	62.1225	46.1587	68.1828	121.458	104.65
GRMZM2G003625	Putative disease resistance protein At3g14460 OS=Arabidopsis thaliana OX=3702 GN=At3g14460 PE=3 SV=1	3.00295	1.93541	1.84219	4.14036	2.42362	3.87759	1.82811	2.96302	2.50855	3.62393	3.49947	2.27607	3.27173	2.57142	2.02627	2.68629	1.08068	2.07875	2.2739	3.95275
GRMZM2G003635	Chaperone protein dnaJ 39 OS=Arabidopsis thaliana OX=3702 GN=ATJ39 PE=2 SV=2	14.5852	18.3396	16.2871	21.8568	15.3236	19.3435	13.1209	15.7078	18.4834	15.3955	16.7373	17.1416	17.8839	18.3706	13.1709	14.2993	13.3178	15.4224	16.2548	17.885
GRMZM2G003640	Dual specificity protein phosphatase 1 OS=Arabidopsis thaliana OX=3702 GN=DSPTP1 PE=1 SV=1	27.1039	33.5014	26.927	51.7258	25.4452	29.6465	31.5429	28.7272	25.7678	27.9724	41.3311	32.009	27.5814	27.0258	24.374	25.5939	29.6892	21.7528	25.0942	24.5211
GRMZM2G003642	Mitochondrial pyruvate carrier 4 OS=Arabidopsis thaliana OX=3702 GN=MPC4 PE=3 SV=1	16.4152	27.2305	15.9287	15.7272	13.5069	13.4735	16.1556	21.2466	16.6601	10.7321	17.0772	14.8959	16.9874	21.402	8.19924	11.3689	13.0852	15.468	7.26084	14.045
GRMZM2G003648	--	0.997509	0.609315	0.623489	0.45096	2.75561	2.20746	1.73258	1.15636	0.410846	2.51103	1.61627	0.920906	1.0479	0.777744	2.3508	0.799613	0.436803	0.509984	1.47662	1.32742
GRMZM2G003663	F-box/kelch-repeat protein At3g61590 OS=Arabidopsis thaliana OX=3702 GN=At3g61590 PE=1 SV=1	1.19235	4.29008	1.41337	1.66916	1.44356	1.22172	4.21641	1.25682	1.42908	1.81103	1.24714	5.02079	1.16407	1.82282	3.37937	1.634	3.0763	1.02743	2.77736	1.72661
GRMZM2G003682	Nematode resistance protein-like HSPRO2 OS=Arabidopsis thaliana OX=3702 GN=HSPRO2 PE=1 SV=1	7.14477	1.93654	2.87243	5.74854	8.93801	18.564	12.2866	3.38499	5.64966	9.85225	7.32158	3.40703	2.15187	4.67416	15.5238	14.7103	19.276	1.79836	2.52544	5.09503
GRMZM2G003715	NAC domain-containing protein 14 OS=Arabidopsis thaliana OX=3702 GN=NAC014 PE=2 SV=1	0.543171	2.773	0.522105	0.510216	0.752383	0.814533	3.49289	1.40778	0.226082	0.413926	0.483259	1.53306	2.28672	0.678454	0.538721	0.847132	6.02536	1.0465	0.529358	0.507789
GRMZM2G003718	--	0.812464	1.99439	1.16399	1.44461	1.91695	0.782671	1.56744	1.7469	1.97146	1.16278	1.02318	2.26041	1.03869	2.27611	1.65986	1.12396	2.15277	0.87887	1.1355	1.65302
GRMZM2G003725	RING-H2 finger protein ATL46 OS=Arabidopsis thaliana OX=3702 GN=ATL46 PE=2 SV=1	0.131498	4.40887	0.395293	0.112631	0.36662	0.116855	2.93688	0.178314	0.129299	0.0670423	0.19474	2.87976	0.242231	0.423898	0.211946	0.136707	2.21463	0.0453883	0.197519	0.102344
GRMZM2G003732	--	5.72064	5.49036	2.96089	4.20108	2.33851	10.5287	4.54565	3.15272	2.02845	1.26417	13.8363	4.57659	1.68403	2.45531	1.54795	2.20189	4.52686	1.56912	3.06283	1.58411
GRMZM2G003750	--	25.8431	15.4463	15.6094	16.1748	13.6246	38.1117	18.6772	16.0616	13.0648	15.2028	39.063	19.6571	14.2441	11.1898	14.3755	18.449	19.7155	14.9758	16.7606	13.0505
GRMZM2G003754	--	3.64806	8.67998	6.95457	5.74282	6.4218	3.42295	7.36275	6.01739	4.56327	5.88438	3.11138	7.99859	4.76507	7.6014	5.66334	2.85828	7.73406	4.48122	4.11879	3.80445
GRMZM2G003755	Disease resistance protein RPM1 OS=Arabidopsis thaliana OX=3702 GN=RPM1 PE=1 SV=1	0.298818	0.390645	0.236908	0.31141	0.46706	0.486845	0.704216	0.864353	0.598174	0.251274	0.825126	0.839985	0.387366	0.359708	0.24947	0.329908	0.248339	0.603201	0.404129	0.350787
GRMZM2G003762	Stem-specific protein TSJT1 OS=Nicotiana tabacum OX=4097 GN=TSJT1 PE=2 SV=1	3061.27	208.017	3572.26	3445.27	2748.31	3392.17	137.993	2863.37	4765.46	2480.8	3744.83	197.728	2111.1	3579.16	1842.94	3076.17	65.1327	3324.01	2332.21	3703.97
GRMZM2G003765	Multiple organellar RNA editing factor 9, chloroplastic OS=Arabidopsis thaliana OX=3702 GN=MORF9 PE=1 SV=1	14.655	117.081	28.3246	15.4066	34.5146	16.5144	97.8942	17.1474	18.6734	18.1482	21.4036	143.527	17.3774	21.237	48.9961	16.5433	140.914	19.3988	64.2297	14.0317
GRMZM2G003852	--	2.93356	31.7449	10.4007	5.68081	6.44014	2.79307	13.0889	5.46334	4.70866	2.99966	3.51389	19.9727	5.51968	7.51846	4.89733	3.17078	11.8036	4.45993	4.83908	3.16805
GRMZM2G003869	Pentatricopeptide repeat-containing protein At5g25630 OS=Arabidopsis thaliana OX=3702 GN=At5g25630 PE=2 SV=2	27.2115	29.9615	18.1976	21.4502	38.5074	30.2808	38.7885	17.362	25.1126	48.7212	34.5667	45.6867	19.5157	18.5873	45.2311	30.2569	40.4032	20.7933	36.9919	43.6931
GRMZM2G003883	Pyruvate kinase, cytosolic isozyme OS=Nicotiana tabacum OX=4097 PE=2 SV=1	75.8047	67.3155	64.5964	41.7608	90.4415	105.487	76.3571	79.4758	44.4662	116.961	76.1494	54.778	81.198	45.3052	87.7556	72.681	64.6438	58.1701	66.5256	89.8118
GRMZM2G003897	Organelle RRM domain-containing protein 2, mitochondrial OS=Arabidopsis thaliana OX=3702 GN=ORRM2 PE=1 SV=1	14.5853	184.522	43.0774	14.5614	26.9185	16.7254	109.062	24.2924	14.3252	12.2821	16.9936	128.945	21.5126	20.0829	28.5884	18.1959	122.221	21.7468	32.4288	9.08426
GRMZM2G003930	Probable E3 ubiquitin ligase SUD1 OS=Arabidopsis thaliana OX=3702 GN=SUD1 PE=1 SV=1	0.277514	4.27775	1.15712	0.621851	1.39651	0.389622	2.96154	0.902171	0.736371	0.623308	0.524807	3.73312	0.772963	1.8813	2.17103	0.628955	3.36841	0.561921	3.09359	0.64174
GRMZM2G003937	--	17.7304	81.0168	22.5618	16.5342	33.9718	32.4339	102.947	22.8018	10.3943	34.1652	17.2554	66.1303	29.9114	25.172	51.5553	31.3776	147.391	39.9704	17.1331	11.2019
GRMZM2G003963	--	63.4091	85.2953	97.9257	78.7788	88.3997	80.1708	67.9403	98.4735	86.5387	58.2755	94.8642	68.7824	100.079	106.241	71.4221	73.1913	75.2228	76.7756	66.3997	72.9283
GRMZM2G003970	--	8.92502	79.2903	50.2457	22.5643	26.7726	5.76234	19.0267	16.608	9.05558	27.3947	6.84108	40.7987	24.105	17.6385	12.0045	5.16726	13.1738	13.8015	10.1947	13.9291
GRMZM2G003988	ALA-interacting subunit 3 OS=Arabidopsis thaliana OX=3702 GN=ALIS3 PE=1 SV=1	3.84933	21.4862	7.14905	7.32569	9.92553	3.96015	14.9905	11.8543	4.80398	6.27591	3.80373	14.5908	12.0892	12.6611	4.89687	3.50359	15.3943	7.17605	3.95017	6.74897
GRMZM2G004006	Thylakoid lumenal 17.9 kDa protein, chloroplastic OS=Arabidopsis thaliana OX=3702 GN=At4g24930 PE=1 SV=1	94.5698	56.9576	63.395	86.339	43.4804	82.1308	55.7249	64.3544	74.7192	71.1611	105.336	81.8433	61.6122	52.0528	57.6111	89.5902	54.1278	60.3648	59.7355	75.8524
GRMZM2G004036	Isoflavone reductase homolog A622-like OS=Nicotiana tabacum OX=4097 GN=A622L PE=2 SV=1	2.42762	0.135114	7.58023	5.84559	13.0797	4.64021	4.99412	9.52602	20.9811	2.5399	3.99249	1.58068	12.7201	29.5776	2.77482	4.25852	0.942891	33.2857	2.8978	8.6162
GRMZM2G004040	ATP-dependent zinc metalloprotease FTSH 9, chloroplastic/mitochondrial OS=Oryza sativa subsp. japonica OX=39947 GN=FTSH9 PE=3 SV=1	15.1383	17.8683	12.6287	16.7588	22.3039	15.5382	18.3177	14.8923	15.4648	27.8736	15.0486	20.8275	17.3951	12.3571	26.1584	16.381	18.9851	14.7856	19.0158	21.2297
GRMZM2G004057	--	14.138	131.467	38.6555	25.3168	42.0829	16.3195	76.249	28.2357	22.7427	19.3594	16.5832	89.5781	31.6908	33.7853	37.5197	23.0934	88.5048	25.3217	42.1467	19.9007
GRMZM2G004060	Probable WRKY transcription factor 70 OS=Arabidopsis thaliana OX=3702 GN=WRKY70 PE=2 SV=1	4.53317	95.1548	39.674	8.31975	22.4156	6.14238	52.9674	7.53198	3.78482	11.7743	7.69497	93.3146	10.9193	18.0501	18.8333	4.26084	59.4449	3.61605	13.4475	4.99344
GRMZM2G004087	Callose synthase 3 OS=Arabidopsis thaliana OX=3702 GN=CALS3 PE=3 SV=3	3.89793	1.09715	1.44939	1.51173	6.43902	5.79164	3.87606	3.64818	1.15067	7.60794	3.25507	1.05895	4.08048	1.93856	5.20794	2.53258	0.701512	1.24891	4.08119	5.42263
GRMZM2G004092	--	1.09295	2.88417	1.00975	1.02007	2.86319	1.02792	1.97084	1.11321	0.720362	2.6709	0.72661	2.7427	1.39853	0.961811	3.79034	1.83471	2.42432	1.4847	3.56435	1.27227
GRMZM2G004106	Chemocyanin OS=Lilium longiflorum OX=4690 PE=1 SV=1	0.045324	11.9134	7.5817	20.3522	84.4616	0.276825	105.974	51.2803	6.38614	5.75524	0.133946	5.88436	45.5338	43.1787	7.07823	0.871007	61.9556	22.818	4.53237	3.31763
GRMZM2G004119	--	1.13059	1.9892	0.694177	0.722026	1.44593	1.57755	1.68625	1.53305	1.07854	1.66622	1.73902	1.0602	1.09963	0.731852	1.66466	1.2999	1.17553	0.828018	1.1585	2.32821
GRMZM2G004128	Zeaxanthin epoxidase, chloroplastic OS=Oncidium hybrid cultivar OX=141207 GN=ZEP PE=2 SV=1	30.3071	29.1479	43.952	42.8324	36.1467	30.3877	16.9646	29.5733	40.1454	43.1487	34.6541	26.63	22.1935	29.0516	34.7375	29.0446	17.3371	30.8759	36.5055	60.9034
GRMZM2G004138	Caffeoyl-CoA O-methyltransferase OS=Solanum tuberosum OX=4113 GN=CCOAOMT PE=2 SV=1	3.94976	29.7091	9.61357	6.61389	21.6856	3.55538	21.3756	32.3946	6.3984	3.89368	2.85818	19.6036	6.25712	12.124	7.00511	3.12031	30.8066	9.60102	6.82814	3.98031
GRMZM2G004160	Chemocyanin OS=Lilium longiflorum OX=4690 PE=1 SV=1	7.0544	10.5767	7.43879	20.7762	35.694	9.54399	61.369	41.2519	4.70173	4.42298	6.25583	3.37935	51.249	25.5825	9.16501	6.24375	41.294	16.2389	5.10684	3.95969
GRMZM2G004161	BTB/POZ and TAZ domain-containing protein 2 OS=Arabidopsis thaliana OX=3702 GN=BT2 PE=1 SV=1	5.07243	9.30204	8.36615	4.33659	8.73687	4.67253	6.82192	14.0805	5.10495	6.21132	4.00952	6.19081	5.58538	6.94543	5.92246	5.08235	8.39991	8.80733	13.0941	3.94804
GRMZM2G004182	--	38.1352	18.9895	46.99	39.7862	22.9413	28.9029	13.0603	37.0335	42.7817	23.172	36.2196	19.6359	27.9436	28.8129	27.7224	35.0346	16.67	33.8965	29.758	32.3925
GRMZM2G004183	Protein trichome birefringence-like 19 OS=Arabidopsis thaliana OX=3702 GN=TBL19 PE=3 SV=1	7.67649	8.41976	13.964	10.4343	14.6522	9.09942	9.63841	18.1197	6.82877	13.4929	5.92414	6.46082	11.2483	8.92988	33.9452	10.0893	12.4577	12.1154	16.8788	7.19079
GRMZM2G004207	Serine/threonine-protein kinase RIPK OS=Arabidopsis thaliana OX=3702 GN=RIPK PE=1 SV=1	0.897933	3.21356	2.33474	0.414306	0.179298	2.23745	11.8255	3.78148	0.328063	0.291932	0.541821	1.61775	4.72739	0.242499	1.66523	1.06879	20.6914	2.42488	0.535181	0.163146
GRMZM2G004222	Probable inactive heme oxygenase 2, chloroplastic OS=Oryza sativa subsp. japonica OX=39947 GN=HO2 PE=2 SV=1	6.22009	32.1057	8.53906	3.44781	10.3427	9.32433	31.9596	5.50658	3.01074	7.47928	7.09124	31.2963	4.63707	2.81042	18.8655	6.80919	42.8458	5.9444	20.0325	3.19402
GRMZM2G004305	--	99.9453	33.0742	94.4003	48.5034	22.2937	88.8851	25.5229	125.148	31.7596	41.2402	110.582	23.7024	44.1079	28.3982	18.2817	68.7185	23.308	119.828	28.2812	56.7252
GRMZM2G004349	Reticulon-like protein B1 OS=Arabidopsis thaliana OX=3702 GN=RTNLB1 PE=1 SV=1	0.869029	3.53197	3.31988	2.0021	2.3154	0.939085	4.49639	2.15054	0.776821	2.01517	0.912369	2.5897	3.64159	3.80148	2.73831	1.08503	3.49178	1.83357	1.74932	1.0182
GRMZM2G004352	--	173.472	44.665	137.559	128.588	87.1221	169.623	43.3247	118.689	131.427	141.33	190.609	67.1219	125.655	91.7252	133.979	196.449	58.1403	136.529	147.425	134.064
GRMZM2G004356	Transcription factor UNE12 OS=Arabidopsis thaliana OX=3702 GN=UNE12 PE=2 SV=2	2.88389	13.5368	7.42224	4.27097	7.30645	2.63659	9.02725	4.51912	4.64414	3.89387	2.82004	8.27748	6.49057	7.94207	6.66565	3.37787	5.79402	3.9923	6.86283	3.10071
GRMZM2G004377	Probable protein phosphatase 2C BIPP2C1 OS=Oryza sativa subsp. japonica OX=39947 GN=BIPP2C1 PE=2 SV=1	51.6897	7.62723	43.0365	41.3727	31.5594	47.7022	5.50039	45.9013	43.2059	41.3227	54.107	9.19407	36.863	39.7958	32.0116	48.058	8.4656	37.2948	31.1807	55.8482
GRMZM2G004396	--	17.0664	39.3809	24.0611	23.1361	25.9026	19.6587	39.8846	28.525	17.7592	19.9445	16.1216	28.5511	37.0616	29.1762	21.1619	18.2621	36.7225	27.7581	21.7672	21.5623
GRMZM2G004397	--	31.5562	10.2915	21.1513	24.9392	22.0011	43.0246	14.9789	29.339	21.454	29.702	30.1603	9.04232	25.6405	20.1403	32.0563	31.5819	24.6248	25.8452	19.3343	30.2867
GRMZM2G004414	Cation/calcium exchanger 5 OS=Arabidopsis thaliana OX=3702 GN=CCX5 PE=2 SV=1	5.059	2.3865	10.3718	13.7236	9.14307	4.96241	1.37002	7.17833	16.4444	6.35605	7.02059	1.68067	6.22418	11.6841	5.96589	6.52111	1.03185	7.30445	6.0081	11.7769
GRMZM2G004422	Probable E3 ubiquitin-protein ligase RHY1A OS=Arabidopsis thaliana OX=3702 GN=RHY1A PE=2 SV=1	16.4669	11.3892	11.6917	11.8995	14.2384	19.815	18.0888	10.4831	15.189	16.509	15.9377	12.4824	9.75065	11.7539	24.1027	24.8559	30.6791	9.16644	12.2025	19.2116
GRMZM2G004445	Protein trichome birefringence-like 11 OS=Arabidopsis thaliana OX=3702 GN=TBL11 PE=2 SV=1	0.395523	0.740375	0.857133	1.20067	1.0254	0.385711	0.584884	0.793463	0.816386	0.945224	0.309428	0.637939	0.829581	1.07564	1.42559	0.32722	0.293494	0.426599	0.988824	0.818821
GRMZM2G004466	Non-specific lipid-transfer protein-like protein At5g64080 OS=Arabidopsis thaliana OX=3702 GN=At5g64080 PE=1 SV=1	32.5419	3.07422	57.9044	110.708	35.0217	17.4515	1.4851	44.1025	67.3712	26.7044	30.3109	1.20825	47.6956	42.2273	33.7898	26.8543	1.00181	36.1175	29.4781	43.7715
GRMZM2G004480	E3 ubiquitin-protein ligase Os04g0590900 OS=Oryza sativa subsp. japonica OX=39947 GN=Os04g0590900 PE=2 SV=2	0.288749	0.899723	0.937862	0.70974	0.790649	0.276095	0.84223	0.884933	0.593896	0.526996	0.301761	0.79459	0.897133	1.95872	1.51659	0.405634	0.491362	0.644236	1.71334	0.490131
GRMZM2G004483	Transcription factor GHD7 OS=Oryza sativa subsp. japonica OX=39947 GN=GHD7 PE=1 SV=1	37.3605	4.15785	36.2637	34.0677	53.1345	26.0373	2.57533	33.5399	50.2024	60.9811	27.5859	3.17979	20.2568	34.2527	47.9547	27.4914	3.34409	31.702	49.6142	78.0091
GRMZM2G004511	Remorin 4.1 OS=Oryza sativa subsp. japonica OX=39947 GN=REM4.1 PE=1 SV=1	127.569	107.414	188.93	190.294	163.333	104.431	75.2691	165.168	210.9	149.658	132.316	116.888	126.353	201.323	154.49	119.352	80.4378	177.703	140.438	185.426
GRMZM2G004516	VAN3-binding protein OS=Arabidopsis thaliana OX=3702 GN=VAB PE=1 SV=1	8.91102	6.0437	10.2403	11.0432	8.40805	9.84343	5.78475	10.9539	11.437	5.62709	10.2529	7.47207	6.40974	17.4485	5.58485	8.09191	5.44545	8.20131	5.55634	10.7118
GRMZM2G004519	Putative RING-H2 finger protein ATL61 OS=Arabidopsis thaliana OX=3702 GN=ATL61 PE=3 SV=1	2.31356	5.73538	3.43944	1.59023	0.979576	1.12407	1.90948	1.15084	0.907863	1.28457	0.8559	4.64086	1.16411	1.08656	0.460624	0.51159	0.404521	0.800073	0.401677	1.06428
GRMZM2G004528	Inositol-3-phosphate synthase OS=Zea mays OX=4577 PE=2 SV=2	448.235	2.84764	450.922	177.881	228.663	589.776	5.02042	440.311	331.415	334.661	462.463	5.01343	493.869	230.875	246.088	446.071	4.57808	473.368	268.888	386.924
GRMZM2G004548	--	1.4503	25.34	8.30199	6.13529	12.7883	1.85147	16.4728	11.1044	6.88341	2.35021	1.29012	17.5564	10.2592	26.016	5.57845	2.47703	12.49	5.58877	5.47679	2.42684
GRMZM2G004572	Protein STRUBBELIG-RECEPTOR FAMILY 6 OS=Arabidopsis thaliana OX=3702 GN=SRF6 PE=1 SV=1	0.642549	0.877407	0.48245	0.760579	2.06028	0.366883	3.00582	0.692539	0.610866	2.92088	0.297133	1.02007	1.14922	0.614078	10.247	0.830126	1.54912	0.457476	6.97765	0.480154
GRMZM2G004583	Protein Iojap, chloroplastic OS=Zea mays OX=4577 GN=Ij PE=1 SV=1	45.4808	71.4809	47.5566	32.969	40.3186	45.4756	59.7653	33.4227	34.0765	37.9968	51.5115	87.5232	38.3614	28.3253	45.8565	50.1511	71.1506	39.9	69.1593	29.6392
GRMZM2G004590	Shikimate kinase 3, chloroplastic OS=Oryza sativa subsp. japonica OX=39947 GN=SK3 PE=1 SV=2	1.69882	7.9336	1.72509	5.88097	7.44511	1.01577	7.53746	9.44204	2.94813	3.99362	0.40106	3.71031	5.10402	6.77878	6.41054	2.36283	10.5463	3.39579	11.2104	3.05922
GRMZM2G004641	BEL1-like homeodomain protein 7 OS=Arabidopsis thaliana OX=3702 GN=BLH7 PE=1 SV=1	10.2899	28.5865	12.0485	21.6872	25.2237	11.4114	25.0524	18.7648	16.6658	14.2085	12.389	20.6249	19.2036	27.1274	20.9928	10.9962	21.3103	12.5889	13.8191	18.2753
GRMZM2G004694	Polyol transporter 5 OS=Arabidopsis thaliana OX=3702 GN=PLT5 PE=1 SV=2	11.7149	18.6018	20.1467	15.8411	24.926	12.9645	14.5002	21.2651	14.0998	12.408	13.0911	14.2353	14.5522	25.5883	7.12287	9.38049	8.21917	16.3837	7.52241	25.714
GRMZM2G004696	Auxin-responsive protein IAA1 OS=Oryza sativa subsp. japonica OX=39947 GN=IAA1 PE=2 SV=1	75.4386	38.1012	128.296	142.227	110.457	90.8972	79.6521	108.235	195.335	100.727	92.1043	41.8648	119.456	140.127	101.001	72.909	90.6679	129.715	136.288	129.22
GRMZM2G004709	DeSI-like protein At4g17486 OS=Arabidopsis thaliana OX=3702 GN=At4g17486 PE=2 SV=1	0.193233	9.25533	0.348541	0.430481	0.314202	0.20612	10.5208	0.467441	0.26305	0.144972	0.180691	7.15391	0.437395	0.550307	0.276035	0.436583	8.34802	0.182884	0.306602	0.134953
GRMZM2G004715	Putative pentatricopeptide repeat-containing protein At5g09950 OS=Arabidopsis thaliana OX=3702 GN=PCMP-H35 PE=3 SV=1	1.25868	3.62106	1.20199	1.44567	3.11666	1.63479	3.63915	1.07873	1.31416	2.84314	1.5294	3.79521	1.45393	1.21822	3.23305	1.69334	2.42605	1.62067	3.90593	1.81301
GRMZM2G004732	Transcription factor bHLH112 OS=Arabidopsis thaliana OX=3702 GN=BHLH112 PE=1 SV=1	3.17906	3.00847	3.51612	4.37763	4.05414	2.2212	2.9269	4.14024	4.4764	3.93321	2.00651	2.36132	4.4752	6.80749	4.04864	2.53981	2.83786	5.14678	4.86393	4.04187
GRMZM2G004858	UDP-glycosyltransferase 87A1 OS=Arabidopsis thaliana OX=3702 GN=UGT87A1 PE=2 SV=1	1.02132	19.8265	2.82893	2.62331	4.24071	1.93727	8.54313	4.32138	3.16342	1.43543	1.93742	9.87592	4.12051	4.46737	1.39651	1.09993	7.56785	1.72571	1.71581	1.66197
GRMZM2G004878	HMG-Y-related protein A OS=Zea mays OX=4577 GN=HMGIY2 PE=1 SV=1	0.545212	2.06106	0.770094	1.07798	1.2982	0.400297	1.12625	0.645353	1.16675	0.693647	0.658452	1.22865	0.702378	2.23214	1.07078	0.302145	1.10973	0.728509	0.686482	0.65396
GRMZM2G004880	Pyruvate, phosphate dikinase regulatory protein, chloroplastic OS=Zea mays OX=4577 GN=PDRP1 PE=1 SV=1	92.0079	83.8488	98.6943	86.6733	48.6406	90.8154	109.422	62.5717	70.9135	69.8279	75.3007	83.1642	82.5544	61.5761	58.9237	100.057	140.237	96.3817	68.3402	59.0379
GRMZM2G004888	Pentatricopeptide repeat-containing protein At4g02750 OS=Arabidopsis thaliana OX=3702 GN=PCMP-H24 PE=3 SV=1	1.51176	2.17838	0.901255	0.927268	1.396	2.17645	2.32533	1.5848	1.49047	1.52752	2.44008	1.80391	1.66712	1.07727	1.14092	1.33024	2.00877	1.00829	1.03237	2.37106
GRMZM2G004898	--	2.07067	0.726547	1.71858	0.626154	0.816573	1.07432	0.921987	2.21877	0.44419	1.00714	1.48519	1.00518	1.43565	0.308526	0.665959	0.990573	1.72347	1.4982	0.788343	0.608256
GRMZM2G004908	MATH domain and coiled-coil domain-containing protein At3g58210 OS=Arabidopsis thaliana OX=3702 GN=At3g58210 PE=4 SV=1	1.90968	0.54998	0.648395	0.608798	3.14869	3.90078	1.69498	1.62247	0.456943	4.1703	2.12054	0.534879	1.97658	0.650899	2.62956	1.57843	0.476456	0.815906	1.90044	2.59386
GRMZM2G004909	Non-specific lipid-transfer protein 2 OS=Oryza sativa subsp. indica OX=39946 GN=LTP-2 PE=3 SV=2	10.592	5.02818	20.1224	35.7349	11.6892	7.35552	3.11213	7.35068	24.6833	8.57312	6.91389	3.45882	11.5006	36.2802	18.8151	11.0589	4.40195	10.4371	47.2502	11.3577
GRMZM2G004946	ARF guanine-nucleotide exchange factor GNL2 OS=Arabidopsis thaliana OX=3702 GN=GNL2 PE=2 SV=1	0.11746	0.891339	0.0833033	0.475112	0.27243	0.104572	0.829326	0.095552	0.179177	0.463419	0.0608517	1.2212	0.0911633	0.187287	0.121842	0.120147	0.417643	0.111507	0.0717283	0.297118
GRMZM2G004957	Homeobox-leucine zipper protein ROC7 OS=Oryza sativa subsp. japonica OX=39947 GN=ROC7 PE=2 SV=1	0.313754	0.261797	0.32588	0.642574	0.197578	0.328185	0.186973	0.409843	0.340529	0.344933	0.415511	0.151329	0.213529	0.357969	0.145909	0.352312	0.098071	0.185149	0.10955	0.716784
GRMZM2G004996	Vacuolar protein sorting-associated protein 2 homolog 3 OS=Arabidopsis thaliana OX=3702 GN=VPS2.3 PE=2 SV=1	33.8808	52.7066	42.4125	38.2053	34.8755	33.8213	40.9325	40.1271	43.9197	26.736	42.1989	41.1118	40.7886	40.1615	32.2705	29.573	47.1066	33.9497	24.2104	45.3901
GRMZM2G005000	--	0.474061	3.64049	0.66861	0.750761	0.542799	0.40994	2.67767	0.496922	0.565363	0.31936	0.513899	3.50268	0.70688	0.741817	0.833963	0.596781	2.82257	0.32307	1.23653	0.290711
GRMZM2G005013	Mechanosensitive ion channel protein 10 OS=Arabidopsis thaliana OX=3702 GN=MSL10 PE=1 SV=1	0.517022	1.09518	0.710939	0.483457	1.36675	0.536063	0.846999	0.913359	0.722072	0.760372	0.345618	0.722337	1.05072	1.61564	1.56588	0.612023	0.657866	0.646795	1.79145	0.689185
GRMZM2G005024	Tryptophan synthase beta chain 2, chloroplastic (Fragment) OS=Zea mays OX=4577 GN=TSB2 PE=2 SV=1	15.9958	21.9208	16.2774	14.1478	22.9221	15.9078	18.9915	26.8312	9.26331	24.2067	16.8077	17.819	19.5292	9.29191	24.5473	21.2971	23.97	36.2521	29.377	16.8813
GRMZM2G005040	Probable potassium transporter 11 OS=Oryza sativa subsp. japonica OX=39947 GN=HAK11 PE=2 SV=4	21.7469	3.77165	6.68305	6.51659	6.69395	19.7309	2.89805	8.73578	6.79325	6.68051	29.2206	5.37346	6.66205	5.41815	7.62721	12.3112	2.49458	9.59725	8.46966	13.3423
GRMZM2G005052	--	1.74873	1.91723	1.30137	1.0161	4.0239	2.06332	3.20658	2.40332	1.76003	5.82639	1.41631	1.55932	2.41488	3.15125	2.8384	1.50081	1.25217	2.0687	1.51853	4.43862
GRMZM2G005066	Anthocyanin regulatory C1 protein OS=Zea mays OX=4577 GN=C1 PE=2 SV=1	2.72494	0.699876	2.60411	1.11562	0.766767	2.69379	0.920619	4.05089	1.38007	1.07017	2.89562	1.0502	2.49387	0.559979	0.382045	3.39793	1.14466	2.18007	1.82846	1.76608
GRMZM2G005082	Glucan endo-1,3-beta-glucosidase 13 OS=Arabidopsis thaliana OX=3702 GN=At5g56590 PE=1 SV=1	9.68658	2.59528	8.78081	6.00109	9.67373	10.384	2.34712	6.80669	9.18348	10.6401	9.74446	2.22992	9.34866	5.97113	13.3786	9.59375	2.33217	8.57267	12.4014	10.79
GRMZM2G005103	Probable galacturonosyltransferase 7 OS=Arabidopsis thaliana OX=3702 GN=GAUT7 PE=1 SV=2	0.161386	2.37853	0.955667	1.38527	2.87758	0.110635	3.79505	2.82529	2.20788	1.00956	0.222866	0.878227	2.23426	3.723	2.59838	0.115994	3.35403	1.22126	1.50746	1.33328
GRMZM2G005107	Peroxisomal 2,4-dienoyl-CoA reductase OS=Arabidopsis thaliana OX=3702 GN=At3g12800 PE=2 SV=1	21.5076	16.8542	15.9625	9.86307	16.3146	18.6581	10.5872	18.5558	14.0557	11.9535	23.2787	11.7183	15.7253	14.5159	14.2702	15.5635	9.4049	20.1241	9.25991	18.4198
GRMZM2G005146	Dormancy-associated protein homolog 3 OS=Arabidopsis thaliana OX=3702 GN=At1g56220 PE=1 SV=1	5.28624	49.9818	8.72064	40.2734	24.1364	4.86769	20.2422	10.456	54.1185	6.99489	10.141	56.6297	5.21533	43.4125	14.486	6.45922	25.7577	4.81369	17.5423	14.6107
GRMZM2G005170	Vesicle-associated protein 1-3 OS=Arabidopsis thaliana OX=3702 GN=PVA13 PE=2 SV=1	3.94308	2.66867	3.59774	6.61505	10.7486	3.59334	2.42919	4.43833	5.04289	8.35624	4.15288	3.23631	4.09699	6.91248	9.63521	2.70213	2.09562	3.83955	4.36915	12.3236
GRMZM2G005187	--	0.595371	4.80197	1.82736	1.40989	2.08632	0.609583	2.40654	1.44556	1.27396	0.811763	0.727845	3.17801	1.01584	2.49341	1.34598	0.675113	1.78405	0.921906	1.56192	1.22154
GRMZM2G005205	--	0.61379	3.17726	0.958892	0.743278	1.50216	0.743936	3.28641	0.930505	1.29474	1.04552	0.648662	2.87799	1.02772	1.52153	1.14577	0.752007	2.79112	0.557005	1.04468	0.846021
GRMZM2G005207	Probable WRKY transcription factor 54 OS=Arabidopsis thaliana OX=3702 GN=WRKY54 PE=2 SV=2	0.680194	2.15444	1.20453	1.54847	3.24709	0.463731	2.88872	1.54779	0.933618	0.819516	0.708551	3.89343	1.14717	1.8137	12.2051	0.49688	3.29115	0.774143	12.7313	0.341011
GRMZM2G005209	Mitochondrial outer membrane import complex protein METAXIN OS=Arabidopsis thaliana OX=3702 GN=MTX1 PE=1 SV=1	1.16454	16.2006	2.58413	2.1239	2.81553	1.53418	11.8459	2.00372	1.22477	0.745122	1.37083	11.3353	2.82027	2.40521	2.61215	1.57897	13.6198	1.26059	2.26355	0.782845
GRMZM2G005233	Nudix hydrolase 12, mitochondrial OS=Arabidopsis thaliana OX=3702 GN=NUDT12 PE=2 SV=1	0.712394	1.31817	2.16691	6.32297	8.25988	1.075	1.13622	1.63726	8.73832	3.99856	1.50097	2.61549	1.43505	8.50289	8.72805	0.874058	1.34355	1.92424	5.34662	9.87482
GRMZM2G005236	UBP1-associated proteins 1A OS=Arabidopsis thaliana OX=3702 GN=UBA1A PE=1 SV=2	1.96686	2.54214	1.97371	1.48265	4.31232	1.96602	2.01604	1.61245	1.6078	5.16459	1.43912	1.91445	3.41929	2.29133	7.50537	2.46747	1.95331	2.18796	6.8212	1.94876
GRMZM2G005256	--	1.06248	8.8688	1.99075	0.982644	1.67086	1.70053	8.69304	2.43723	1.38674	0.817208	1.83558	8.3961	1.82503	3.17788	2.4694	1.64743	10.0517	1.19675	1.3604	1.13872
GRMZM2G005260	--	211.155	68.6556	126.435	145.157	162.262	210.4	87.7601	91.9402	118.993	247.036	197.43	102.756	139.464	97.7923	236.318	234.563	95.6441	149.91	221.552	191.965
GRMZM2G005298	1,4-alpha-glucan-branching enzyme 3, chloroplastic/amyloplastic OS=Arabidopsis thaliana OX=3702 GN=SBE3 PE=1 SV=1	0.665304	1.68603	0.521463	0.302627	0.807558	1.03959	1.82548	0.618711	0.392955	0.753642	0.905625	1.51682	0.686849	0.392578	0.815975	0.796024	2.2763	0.540114	1.26671	0.642693
GRMZM2G005339	--	22.614	9.44667	24.1203	18.8818	18.6774	18.6724	8.3363	21.2313	25.174	21.9407	22.6808	10.7062	21.8867	23.6907	21.3053	20.7426	7.13086	22.8765	14.0094	24.7571
GRMZM2G005365	--	1.9398	14.1402	2.55672	1.9821	1.67393	1.85005	10.2768	2.37946	1.88595	1.30671	2.25053	10.712	1.99624	1.76018	1.5637	1.87524	11.4164	1.96105	1.87412	1.32409
GRMZM2G005419	--	2.02448	4.10757	3.40964	4.7109	4.1741	2.77425	2.49467	1.95589	4.90459	2.38999	2.97965	4.0967	2.16176	9.0683	5.21815	3.44379	1.93759	2.79964	4.6876	2.7872
GRMZM2G005433	Photosystem II reaction center PSB28 protein, chloroplastic OS=Oryza sativa subsp. japonica OX=39947 GN=PSB28 PE=2 SV=2	271.989	43.0046	289.841	122.229	22.8771	269.753	39.6925	243.224	67.0407	52.4317	275.477	44.983	120.331	45.697	18.9076	374.727	93.7274	227.259	105.719	65.2558
GRMZM2G005444	Embryogenesis-associated protein EMB8 OS=Picea glauca OX=3330 GN=EMB8 PE=2 SV=1	21.1527	36.2118	29.1622	28.0093	38.1337	24.569	36.6048	35.1487	23.3063	26.9517	23.6645	26.2465	45.1602	29.2488	27.8957	24.1028	25.3562	28.9416	29.0776	28.0126
GRMZM2G005452	Disease resistance protein RPM1 OS=Arabidopsis thaliana OX=3702 GN=RPM1 PE=1 SV=1	0.965158	3.58621	1.27237	1.31423	2.23908	1.15794	2.322	1.59728	1.1349	1.66157	1.22951	2.93165	1.55169	1.77454	2.08023	0.816438	1.51954	0.682092	1.58407	1.941
GRMZM2G005459	RNA-binding protein BRN1 OS=Arabidopsis thaliana OX=3702 GN=BRN1 PE=2 SV=1	1.72294	1.25533	0.997421	3.18424	1.27848	1.11921	0.519155	0.793521	0.418018	1.29762	1.35274	0.79131	1.57323	0.975966	3.0606	2.19597	0.636698	0.963298	1.3512	0.827665
GRMZM2G005483	SUN domain-containing protein 3 OS=Arabidopsis thaliana OX=3702 GN=SUN3 PE=1 SV=1	0.553308	3.66984	1.51926	0.766621	0.872428	0.590223	2.36144	0.869342	0.580754	0.906067	0.624522	2.80509	1.60716	1.18016	1.70438	0.626314	1.62652	0.724557	0.852168	0.820775
GRMZM2G005486	F-box protein At1g10780 OS=Arabidopsis thaliana OX=3702 GN=At1g10780 PE=2 SV=1	0.418507	1.18796	0.460976	0.829359	1.53579	0.44656	1.15539	0.37124	0.591567	1.61589	0.320086	1.04224	0.533405	0.817169	2.21048	0.347746	0.876438	0.385381	0.76298	1.35316
GRMZM2G005493	Xylose isomerase OS=Hordeum vulgare OX=4513 GN=XYLA PE=1 SV=1	19.1415	49.5351	51.474	38.9045	42.0005	24.357	40.4704	49.4165	52.7352	21.472	30.9827	44.5537	48.562	83.8439	33.1638	21.3814	32.4376	35.1028	44.1282	30.1881
GRMZM2G005522	Fatty alcohol:caffeoyl-CoA acyltransferase OS=Arabidopsis thaliana OX=3702 GN=FACT PE=2 SV=1	0.473044	5.47059	1.78743	2.36838	10.1348	0.600708	7.01969	3.59777	4.33269	1.8809	0.620442	2.47269	2.75255	7.30546	3.43223	0.890916	5.02958	2.78076	1.9158	2.73394
GRMZM2G005552	11S globulin seed storage protein 2 OS=Sesamum indicum OX=4182 PE=2 SV=1	3.40396	11.9086	6.51652	5.91945	3.27156	5.84645	12.8799	3.4105	4.78271	1.92586	2.94219	8.46988	3.97364	7.62906	4.61307	4.51763	7.84502	4.11466	8.23318	2.58429
GRMZM2G005557	Probable calcium-binding protein CML9 OS=Oryza sativa subsp. japonica OX=39947 GN=CML9 PE=2 SV=1	1.03907	9.55242	1.52176	2.09832	4.11736	1.0188	6.23188	1.3887	2.3123	1.21384	0.517518	2.88713	1.17991	3.64645	3.18941	0.782596	6.57401	2.11322	2.41794	0.813749
GRMZM2G005562	Putative pectate lyase 21 OS=Arabidopsis thaliana OX=3702 GN=At5g55720 PE=3 SV=1	137.324	45.339	80.8916	118.931	90.7896	153.027	46.8361	121.041	94.249	105.036	154.773	61.9394	112.199	81.7044	86.5809	108.699	31.9004	89.5196	70.6407	145.483
GRMZM2G005622	F-box protein At3g12350 OS=Arabidopsis thaliana OX=3702 GN=At3g12350 PE=2 SV=1	13.6529	5.45168	7.91345	6.6503	7.71902	8.46959	4.19148	13.2277	6.31525	12.0742	13.2787	3.74015	12.9884	6.77867	7.84634	9.69281	3.54869	12.1884	6.5291	10.0527
GRMZM2G005652	--	16.121	10.8574	13.5843	20.1839	18.452	18.8802	12.1011	18.9623	17.2725	21.9435	17.1298	9.56719	21.437	15.3477	15.157	13.1509	9.1991	17.041	12.6301	22.6256
GRMZM2G005710	Probable glutathione S-transferase DHAR1, cytosolic OS=Oryza sativa subsp. japonica OX=39947 GN=DHAR1 PE=1 SV=1	4.35501	0.373968	3.49692	4.8748	2.63314	4.01667	0.321366	4.26598	5.40392	3.02402	4.55475	0.628304	3.5993	3.9086	3.61312	3.89361	0.619107	3.95721	3.5516	5.71482
GRMZM2G005732	Two-component response regulator-like PRR37 OS=Oryza sativa subsp. indica OX=39946 GN=PRR37 PE=2 SV=2	39.0178	4.62038	33.0773	59.779	4.88944	39.0499	3.74445	35.942	51.2604	14.9891	30.8306	6.75774	43.5582	30.0918	8.82175	42.8475	6.11004	34.4194	52.0824	17.8508
GRMZM2G005788	--	3.4413	33.7686	7.80481	4.06631	8.16125	4.62672	27.3544	7.35092	4.09057	3.12704	3.85614	26.1419	5.74031	7.45069	5.59889	4.23005	27.9362	5.47611	6.34875	2.95896
GRMZM2G005825	--	3.14798	2.56556	0.337427	0.645847	1.49913	4.9247	6.93447	0.844463	0.524146	1.63945	3.93453	1.79286	0.247296	0.620307	3.17291	3.41069	6.1326	0.313446	0.492027	2.29106
GRMZM2G005834	Probable protein S-acyltransferase 4 OS=Arabidopsis thaliana OX=3702 GN=PAT04 PE=2 SV=1	0.801831	1.73051	1.10816	2.03941	3.80063	1.32464	1.35523	0.91097	1.71899	2.61503	0.843137	0.991515	2.4222	1.67727	3.15719	1.07195	1.28154	2.37691	2.99492	1.77074
GRMZM2G005840	Probable E3 ubiquitin-protein ligase XERICO OS=Arabidopsis thaliana OX=3702 GN=XERICO PE=1 SV=1	34.6927	26.9282	28.1449	16.1689	5.41883	47.1105	47.4144	14.1245	19.1994	8.60437	32.4282	42.6013	10.1778	19.7451	21.2788	37.6192	74.3457	5.0022	11.1553	8.75444
GRMZM2G005848	Dynamin-like protein ARC5 OS=Arabidopsis thaliana OX=3702 GN=ARC5 PE=1 SV=2	2.59981	10.1436	4.8005	3.33085	6.81942	4.14048	8.41949	4.55179	2.46328	5.17403	3.49503	11.1894	5.78056	3.34494	7.89129	3.70208	10.3175	4.51426	8.18559	2.94722
GRMZM2G005849	Glutamine--fructose-6-phosphate aminotransferase [isomerizing] OS=Cyanidium caldarium OX=2771 GN=glmS PE=3 SV=3	2.49276	18.817	7.61866	10.2176	11.0141	3.25544	26.3885	10.2228	5.17845	8.43404	2.53123	13.5024	22.5677	9.8982	9.64486	4.39922	37.3683	24.6171	7.10843	4.23101
GRMZM2G005859	--	262.09	47.3558	223.794	323.224	230.177	264.158	44.8161	233.289	340.942	327.92	296.43	66.8875	230.134	244.411	252.415	244.504	43.2905	225.864	195.438	432.987
GRMZM2G005869	Serine/threonine-protein kinase AtPK2/AtPK19 OS=Arabidopsis thaliana OX=3702 GN=ATPK2 PE=1 SV=2	1.29169	3.61084	1.74646	3.19137	2.59556	1.3496	2.48488	2.09712	1.75413	3.45358	2.32614	3.73535	2.05433	2.60276	3.39293	1.57846	2.88968	3.63439	3.16713	2.04712
GRMZM2G005886	(S)-coclaurine N-methyltransferase OS=Thalictrum flavum subsp. glaucum OX=150095 PE=1 SV=1	61.0088	14.3618	59.1991	47.6448	85.4128	63.2594	13.4268	57.6705	57.3087	103.564	68.0651	15.1977	68.304	47.3074	99.575	68.9488	20.0177	55.605	79.4166	83.0596
GRMZM2G005909	Heterodimeric geranylgeranyl pyrophosphate synthase small subunit, chloroplastic OS=Arabidopsis thaliana OX=3702 GN=GGR PE=1 SV=2	0.465678	9.74339	1.22182	0.810217	1.67576	0.315962	6.5369	0.726349	0.962303	0.972507	0.553029	8.76548	0.893759	0.969503	5.37839	0.691429	8.0889	1.10027	4.43115	0.825391
GRMZM2G005938	Pentatricopeptide repeat-containing protein At3g59040 OS=Arabidopsis thaliana OX=3702 GN=At3g59040 PE=2 SV=2	9.6158	28.278	9.1243	6.50674	24.0483	15.5373	40.1634	10.7793	8.38146	15.7739	13.5746	29.8217	11.4306	8.93142	25.0626	14.7914	53.9635	10.5969	28.539	10.6268
GRMZM2G005939	Transcription factor bHLH153 OS=Arabidopsis thaliana OX=3702 GN=BHLH153 PE=1 SV=1	0.267332	0.940723	1.03613	0.32558	0.4627	0.141192	1.20054	0.159017	0.0820087	0.684255	0.059844	1.89655	0.230223	0.381131	1.64457	0.171303	0.755285	0.23311	0.285546	0.323282
GRMZM2G005954	Protein TIFY 10c OS=Oryza sativa subsp. japonica OX=39947 GN=TIFY10C PE=1 SV=1	12.1325	31.3801	25.6328	25.1435	58.3615	13.5782	68.6843	83.058	20.9189	25.6165	12.3384	23.233	123.239	36.6812	33.0667	22.6278	79.8533	110.251	33.0806	14.0366
GRMZM2G005973	50S ribosomal protein L1, chloroplastic OS=Arabidopsis thaliana OX=3702 GN=RPL1 PE=1 SV=1	155.572	185.545	134.344	117.172	192.244	164.837	193.408	113.907	137.421	205.336	183.593	262.363	124.424	114.102	232.843	155.674	284.57	145.701	274.64	174.676
GRMZM2G005980	Pentatricopeptide repeat-containing protein At1g80270, mitochondrial OS=Arabidopsis thaliana OX=3702 GN=At1g80270 PE=2 SV=1	1.1946	10.1554	1.96252	1.16194	2.73255	1.82053	8.82191	2.21554	1.2663	1.3874	1.9227	7.04146	2.29852	2.03918	3.07001	1.82137	6.99884	1.5472	2.68285	1.19028
GRMZM2G005984	Photosystem II repair protein PSB27-H1, chloroplastic OS=Arabidopsis thaliana OX=3702 GN=PSB27-1 PE=1 SV=1	231.389	84.5799	233.003	269.865	189.576	133.296	76.0393	75.5387	305.28	225.517	125.278	147.053	125.531	213.555	271.74	207.124	129.981	193.752	342.244	242.158
GRMZM2G005991	Non-specific lipid transfer protein GPI-anchored 2 OS=Arabidopsis thaliana OX=3702 GN=LTPG2 PE=2 SV=1	0.094241	0.057039	0.178654	1.34391	0.825014	0.125831	0.0972793	0.103315	0.316936	0.248157	0.303834	0.308528	0.297956	5.78885	0.202197	0	0.159039	0.313535	4.23135	1.66115
GRMZM2G006006	--	16.5318	38.2957	24.9616	22.7534	28.1358	18.3713	35.6806	19.2815	21.6875	22.2565	19.3747	46.0891	20.1017	26.5093	32.6413	17.9197	43.0191	23.1185	32.0709	21.5038
GRMZM2G006042	Auxin response factor 24 OS=Oryza sativa subsp. japonica OX=39947 GN=ARF24 PE=2 SV=1	5.21496	13.5972	5.176	4.08877	9.36131	6.25274	10.6342	8.47716	5.42031	4.52551	7.522	12.7262	5.10442	8.85298	7.43561	5.21174	7.87294	4.47241	5.66957	5.68373
GRMZM2G006047	Non-specific lipid transfer protein GPI-anchored 2 OS=Arabidopsis thaliana OX=3702 GN=LTPG2 PE=2 SV=1	0.724906	0.824771	1.0961	8.26599	5.66673	0.402255	1.40599	0.448605	1.51889	2.05401	0.526507	1.24083	1.20001	25.4995	1.44681	0.88123	0.861176	1.23061	16.5751	5.07164
GRMZM2G006071	Heterogeneous nuclear ribonucleoprotein 1 OS=Arabidopsis thaliana OX=3702 GN=RNP1 PE=1 SV=1	2.00626	14.4078	3.95917	2.17653	4.82305	2.69202	13.4512	4.21672	1.43744	3.32046	1.77955	9.57474	5.30751	3.33034	5.17634	2.45507	19.562	5.06611	2.76981	1.91687
GRMZM2G006117	Transmembrane 9 superfamily member 10 OS=Arabidopsis thaliana OX=3702 GN=TMN10 PE=2 SV=1	7.64819	28.0179	9.36411	7.51245	14.9934	9.51114	24.0409	11.7675	6.28596	12.1108	7.89154	18.2151	19.0765	13.5335	13.1643	7.59429	19.914	7.72967	9.43577	9.16599
GRMZM2G006121	--	23.5048	37.5637	21.1803	13.3748	25.579	26.7723	40.8713	17.5559	16.224	32.0683	29.5291	53.9326	23.0587	14.0373	36.0646	27.2556	51.0862	27.6911	34.9528	29.7962
GRMZM2G006130	Alpha-L-arabinofuranosidase 1 OS=Arabidopsis thaliana OX=3702 GN=ASD1 PE=1 SV=1	32.2942	63.4555	59.3145	53.6215	68.3085	33.995	71.0788	52.7479	64.5886	59.1821	41.7698	74.6545	63.7759	73.3833	63.994	26.8904	56.2979	44.4048	59.72	65.9496
GRMZM2G006212	Protein DETOXIFICATION 52 OS=Arabidopsis thaliana OX=3702 GN=DTX52 PE=2 SV=1	0.11413	3.42451	0.545136	0.349066	0.218071	0.182741	4.3753	0.553312	0.00863733	0.182336	0.046705	2.33499	0.843912	0.11668	0.274696	0.141413	4.0511	2.82109	0.0526267	0.0536887
GRMZM2G006216	--	1.72673	5.76269	2.31205	2.76192	2.88032	1.82727	4.85079	2.85547	1.41456	3.24601	1.59736	5.00647	2.40056	2.75149	3.6574	2.1402	6.9086	2.15447	1.79192	1.70795
GRMZM2G006219	Vesicle-associated protein 1-2 OS=Arabidopsis thaliana OX=3702 GN=PVA12 PE=1 SV=1	25.7927	2.93066	18.2378	6.43857	9.40262	21.9552	1.46636	21.6366	13.9637	11.0775	29.3666	2.64232	14.1777	9.54351	7.35253	21.1694	0.741599	17.0336	5.34202	16.6692
GRMZM2G006229	Thioredoxin-like fold domain-containing protein MRL7 homolog, chloroplastic OS=Oryza sativa subsp. japonica OX=39947 GN=MRL7 PE=2 SV=1	11.3908	30.4285	8.66295	4.7784	16.5134	13.7734	34.8344	9.26497	6.22744	12.8238	10.5958	34.1564	9.15857	7.16582	19.6366	10.0191	39.6241	9.3748	17.5631	9.50317
GRMZM2G006287	Putative pumilio homolog 8, chloroplastic OS=Arabidopsis thaliana OX=3702 GN=APUM8 PE=3 SV=2	0.0569583	63.725	0.0592963	0.0409133	0.0458517	0.103355	65.1916	0.194614	0.044286	0.0152483	0.115515	74.7171	0.0864477	0.064052	0.0911207	0.116134	60.7975	0.0930053	0.233938	0.017866
GRMZM2G006293	Ubiquitin-40S ribosomal protein S27a OS=Zea mays OX=4577 GN=UBF9 PE=2 SV=2	2.95181	67.0067	11.7815	4.42416	11.5128	2.73229	34.3154	4.36996	5.40547	2.70257	3.40811	49.984	5.01507	10.6957	9.92959	5.25305	37.1627	6.54329	9.64075	2.37044
GRMZM2G006297	DENN domain and WD repeat-containing protein SCD1 OS=Arabidopsis thaliana OX=3702 GN=SCD1 PE=1 SV=1	12.9139	23.7721	14.4638	17.6857	16.2982	13.7144	16.2981	20.5641	19.0784	12.2938	17.6514	18.6352	25.0216	21.9085	14.9254	10.9436	15.3422	11.9307	12.2629	15.9757
GRMZM2G006329	--	2.26125	7.73627	3.7885	5.08681	4.73328	2.31496	5.17484	6.01784	4.91796	2.95629	3.21822	6.80437	4.34048	6.62775	3.48205	2.31481	4.39615	3.82491	3.75466	4.19849
GRMZM2G006352	Transcription factor RAX3 OS=Arabidopsis thaliana OX=3702 GN=RAX3 PE=2 SV=1	0.509557	1.62513	0.882236	1.36007	3.05413	0.94161	2.87623	0.700164	0.962448	0.944657	0.689263	0.665152	1.12112	3.60537	2.59275	0.619417	2.09673	0.642327	0.714407	1.15486
GRMZM2G006363	--	85.2688	26.2245	67.6178	51.1584	36.8578	72.344	21.2783	36.6243	56.9979	53.8959	68.2731	24.9385	60.7145	28.2875	43.5409	107.1	25.4079	81.6067	65.9877	54.3042
GRMZM2G006377	Probable cysteine protease RD21B OS=Arabidopsis thaliana OX=3702 GN=RD21B PE=1 SV=1	11.858	19.4804	13.1053	9.05307	12.3245	10.6067	34.2789	24.3149	6.48998	5.55293	12.8456	18.0558	23.9143	11.0138	8.97826	9.13989	31.7283	18.2123	9.82425	7.07357
GRMZM2G006450	--	1.39437	5.07799	0.867204	3.5787	1.37744	1.49418	4.68939	1.9515	2.55911	0.739944	3.41725	8.61304	0.638371	0.693335	0.87887	1.14376	4.06635	0.660231	0.750259	1.23889
GRMZM2G006468	Bifunctional nuclease 2 OS=Oryza sativa subsp. japonica OX=39947 GN=BBD2 PE=2 SV=1	9.28553	185.519	19.977	55.756	38.4049	14.2715	187.303	17.775	51.7836	27.8807	14.8917	223.438	13.0872	90.1978	39.6712	15.4529	143.976	15.9375	34.0875	22.0857
GRMZM2G006480	Nicotianamine aminotransferase A OS=Hordeum vulgare OX=4513 GN=naat-A PE=1 SV=2	50.6348	2.14604	34.2851	28.0889	11.3381	31.752	1.22633	36.4636	33.3694	13.1026	49.1119	1.59934	23.0876	31.5229	12.0044	26.2816	2.60176	28.6845	13.1186	27.6056
GRMZM2G006505	Probable leucine-rich repeat receptor-like protein kinase At1g68400 OS=Arabidopsis thaliana OX=3702 GN=At1g68400 PE=2 SV=1	0.0724957	1.13829	0.118035	0.0373933	0.215674	0.0384533	0.304049	0.0443167	0.04128	0.094863	0.017849	1.05335	0.0446873	0.0300587	0.103761	0.0644707	0.300468	0	0.124327	0.0445597
GRMZM2G006526	--	1.83683	5.04345	2.28718	2.1734	4.37058	2.79425	5.16625	3.14891	1.63947	2.72077	2.41329	4.50013	2.43865	2.84984	3.47722	3.58086	2.85403	1.77659	3.47426	2.51867
GRMZM2G006676	--	2.55057	0.214567	0.411338	0.0850993	0.96394	4.3631	2.86061	0.303235	0.103243	1.53291	1.2594	0.177152	0.635192	0.356016	4.50382	1.57775	3.0922	0.479729	0.622585	0.548832
GRMZM2G006704	Cytochrome c oxidase subunit 5C OS=Hordeum vulgare OX=4513 GN=COX5C PE=3 SV=3	18.0716	47.9788	27.5867	23.3059	26.6234	11.8066	31.7698	24.4033	22.198	13.7832	13.8862	38.7599	28.7715	35.4095	19.8456	10.5845	41.4765	23.7443	16.6237	14.5326
GRMZM2G006736	RNA polymerase sigma factor sigA OS=Arabidopsis thaliana OX=3702 GN=SIGA PE=1 SV=1	32.8884	29.4788	33.2006	32.3992	23.5884	40.0229	28.0064	28.1069	33.5289	31.2024	43.0229	37.5029	29.6951	21.0915	30.3487	39.825	28.5681	30.752	38.0439	29.7225
GRMZM2G006745	Dehydration-responsive element-binding protein 2B OS=Oryza sativa subsp. japonica OX=39947 GN=DREB2B PE=2 SV=2	15.4659	14.7205	10.4103	6.71998	4.31947	21.4475	15.1983	11.2747	5.44038	4.75549	13.6514	16.8085	9.23819	8.14578	6.25025	16.0007	18.4708	6.67425	6.17931	4.68616
GRMZM2G006763	Pentatricopeptide repeat-containing protein At5g42450, mitochondrial OS=Arabidopsis thaliana OX=3702 GN=PCMP-E102 PE=2 SV=1	0.11405	4.48155	0.403013	0.144681	0.354779	0.0716517	2.369	0.23022	0.135717	0.257103	0.143357	2.98219	0.266443	0.286632	0.322639	0.0866607	2.34624	0.185409	0.497839	0.103775
GRMZM2G006765	Actin-7 OS=Arabidopsis thaliana OX=3702 GN=ACT7 PE=1 SV=1	1.7929	0.567918	2.02257	2.40584	6.72112	3.02921	0.659169	3.99688	5.23558	4.98008	3.86499	1.51163	1.92779	4.32056	6.09226	1.993	0.632987	4.51925	4.0103	13.0994
GRMZM2G006791	Probable L-ascorbate peroxidase 8, chloroplastic OS=Oryza sativa subsp. japonica OX=39947 GN=APX8 PE=1 SV=2	187.138	120.662	96.5672	139.661	154.385	185.75	156.207	75.2927	103.815	223.826	178.253	183.87	103.557	90.9945	241.837	189.392	187.562	111.504	201.802	197.34
GRMZM2G006853	Thaumatin-like protein OS=Oryza sativa subsp. japonica OX=39947 GN=Os12g0628600 PE=1 SV=1	0	9.92956	1.39501	0.289775	1.27446	0.0812627	1.99938	0.341436	0.0102087	0.00729	0.219235	1.82479	0.0550753	0.85058	0.00997233	0.287608	0.654897	0.160053	0.139323	0.0130957
GRMZM2G006894	Plasma membrane ATPase OS=Oryza sativa subsp. japonica OX=39947 GN=Os04g0656100 PE=2 SV=1	81.3959	219.7	81.1555	77.0329	95.1884	99.9212	166.788	110.181	76.4063	143.356	91.7715	165.012	124.044	96.7262	72.2361	72.1721	129.294	114.799	61.5975	92.5561
GRMZM2G006937	Achilleol B synthase OS=Oryza sativa subsp. japonica OX=39947 GN=Os11g0285000 PE=1 SV=1	13.7629	14.5335	17.1732	30.8618	25.089	12.5382	9.23874	24.8308	22.387	21.3412	16.1809	12.439	25.9924	36.4094	20.1773	15.2555	13.3849	19.0029	25.1683	18.3113
GRMZM2G006942	Exocyst complex component EXO84C OS=Arabidopsis thaliana OX=3702 GN=EXO84C PE=2 SV=1	0.193494	1.43372	0.30143	0.292889	0.360118	0.17476	1.33832	0.230166	0.236504	0.152871	0.315905	1.06769	0.227897	0.45257	1.31263	0.173358	1.18947	0.200078	0.461166	0.247281
GRMZM2G006964	Gibberellin 2-beta-dioxygenase 8 OS=Arabidopsis thaliana OX=3702 GN=GA2OX8 PE=1 SV=2	0.849209	0.356137	1.54723	0.088887	0.659122	0.759273	1.00424	3.45976	0.109603	0.777607	0.261686	0.280222	1.45195	0.10144	5.36974	0.972985	1.91	0.879718	0.969296	0.124517
GRMZM2G006973	Probable E3 ubiquitin-protein ligase XBOS36 OS=Oryza sativa subsp. japonica OX=39947 GN=XBOS36 PE=2 SV=1	0.13175	3.29746	0.172795	0.9412	0.679393	0.183278	2.29721	0.345375	0.677704	0.274962	0.301137	3.14902	0.218623	4.06619	0.344982	0.346244	2.52672	0.384936	0.384693	0.596077
GRMZM2G006977	Calcium-transporting ATPase 10, plasma membrane-type OS=Oryza sativa subsp. japonica OX=39947 GN=ACA10 PE=2 SV=1	6.86976	8.2105	3.88726	2.81899	6.30153	16.5821	12.5438	5.50924	1.36333	11.1337	3.53634	5.48772	6.56565	3.91493	16.9797	11.7871	20.7748	6.79864	3.54037	2.69017
GRMZM2G007012	UDP-glycosyltransferase 73C5 OS=Arabidopsis thaliana OX=3702 GN=UGT73C5 PE=2 SV=1	31.5076	3.59797	42.4775	19.1127	14.2411	36.3623	3.07517	37.6914	18.4256	21.7783	36.2265	2.68616	22.7623	16.3137	13.0046	37.2846	3.48696	36.3508	26.9592	21.8925
GRMZM2G007025	F-box protein At1g55000 OS=Arabidopsis thaliana OX=3702 GN=At1g55000 PE=1 SV=1	4.59767	9.6384	6.86297	10.4941	5.02212	4.74749	6.73988	9.98306	4.92781	3.48134	5.71973	5.34581	8.24772	16.5046	3.22237	4.64549	6.61243	8.46089	4.03803	5.49549
GRMZM2G007038	Translation initiation factor IF-2, chloroplastic OS=Arabidopsis thaliana OX=3702 GN=At1g17220 PE=2 SV=2	210.838	125.259	125.976	143.292	132.411	219.512	136.183	141.782	115.799	149.356	219.303	158.021	152.223	105.301	146.912	194.471	189.199	138.311	158.609	150.566
GRMZM2G007053	Anthocyanidin reductase ((2S)-flavan-3-ol-forming) OS=Vitis vinifera OX=29760 GN=ANR PE=3 SV=1	2.91699	3.44737	5.38642	6.95674	4.01145	2.62982	2.84154	7.55643	3.50934	2.4748	2.96779	2.74712	3.06329	7.38711	2.62334	3.35829	3.61972	3.94738	2.2411	3.02545
GRMZM2G007055	--	1.00204	1.0692	2.17464	1.34985	2.75967	0.654483	1.78618	2.54201	0.937565	1.45691	0.751325	0.976736	2.44576	1.86578	5.10144	1.17536	0.759794	2.02313	3.57067	0.955237
GRMZM2G007080	Mitochondrial import inner membrane translocase subunit TIM22-1 OS=Arabidopsis thaliana OX=3702 GN=TIM22-1 PE=1 SV=1	2.30429	11.4185	4.92937	3.58063	4.00254	2.72006	8.71172	3.65457	2.87549	1.74458	2.90111	10.5468	4.51097	4.78961	2.91986	3.8099	10.9281	2.56238	3.35399	2.12954
GRMZM2G007103	40S ribosomal protein S15a-5 OS=Arabidopsis thaliana OX=3702 GN=RPS15AE PE=2 SV=1	4.69495	26.9547	8.21562	5.97787	8.43918	5.38583	17.2503	7.48634	5.59995	4.10754	5.29799	21.5322	8.02637	7.7719	8.16652	6.41436	23.1905	6.03223	9.49105	3.72417
GRMZM2G007146	UNC93-like protein 3 OS=Arabidopsis thaliana OX=3702 GN=At3g09470 PE=2 SV=1	12.8537	6.29504	9.42349	11.2998	6.96187	13.3004	6.34478	10.4426	8.68542	7.76777	13.7572	6.72875	10.377	12.7179	7.66392	10.2705	4.00224	7.85761	6.74622	9.26705
GRMZM2G007151	Salt stress root protein RS1 OS=Oryza sativa subsp. japonica OX=39947 GN=Os01g0233000 PE=2 SV=1	33.7907	20.698	28.18	34.7768	30.1837	35.516	19.6812	35.2832	35.209	30.7213	34.3151	25.1155	26.3824	45.5353	48.4566	41.4636	38.1981	32.9045	58.3979	47.5914
GRMZM2G007160	--	68.4209	3.62804	64.1965	88.7255	81.3847	61.2425	2.8397	83.4867	81.7812	114.312	66.1351	1.9757	76.4609	51.3603	104.44	63.032	4.45671	73.7968	64.0539	130.826
GRMZM2G007195	UDP-glucuronic acid decarboxylase 4 OS=Arabidopsis thaliana OX=3702 GN=UXS4 PE=2 SV=1	11.7196	114.248	24.7459	29.0463	31.4588	10.37	115.226	86.1747	12.0989	28.0899	9.92696	40.3742	126.061	28.9555	14.9509	9.75528	145.84	59.388	11.9948	12.1597
GRMZM2G007206	Tetraspanin-18 OS=Arabidopsis thaliana OX=3702 GN=TOM2AH2 PE=1 SV=1	1.69855	9.21567	3.84798	3.62559	5.72643	2.06184	6.39324	2.5159	4.38018	2.85076	2.94334	7.97076	2.40005	7.49952	5.61394	1.92604	4.48185	2.27555	4.5258	3.75124
GRMZM2G007236	GDSL esterase/lipase At1g28640 OS=Arabidopsis thaliana OX=3702 GN=At1g28640 PE=3 SV=1	0.507505	0.988774	0.918443	0.926565	1.64923	0.493947	0.508371	0.547253	1.8053	0.566699	0.585558	0.643368	0.617721	3.474	0.52947	0.915085	0.220047	0.475052	0.478267	1.20025
GRMZM2G007249	1-aminocyclopropane-1-carboxylate oxidase 1 OS=Oryza sativa subsp. japonica OX=39947 GN=ACO1 PE=2 SV=1	24.4519	10.8079	82.231	26.6269	36.7597	27.17	11.3141	88.0583	31.6905	22.3147	20.2213	8.35892	44.9092	91.1316	35.2606	15.2392	5.31677	28.1933	26.2103	25.2026
GRMZM2G007256	--	10.3436	21.4607	12.6971	7.9728	11.0608	10.8956	31.4766	13.6668	4.5299	10.8637	5.90412	16.3843	37.9817	19.7171	24.9922	13.4452	36.4419	22.46	9.18457	5.95092
GRMZM2G007258	--	0.61556	5.31806	2.2193	0.645125	0.674306	0.634372	3.63782	1.69588	1.1028	0.429881	0.721065	4.43348	2.54133	1.2193	0.903609	1.12016	3.97669	1.02343	1.41027	0.558878
GRMZM2G007260	Ubiquitin-conjugating enzyme E2 2 OS=Triticum aestivum OX=4565 GN=UBC2 PE=1 SV=1	23.8285	47.6785	30.2083	31.7071	36.8326	25.2015	29.7193	35.613	24.3302	27.6998	25.4798	37.4054	29.5144	27.5695	22.902	26.0038	30.0026	32.5575	25.9805	23.9441
GRMZM2G007276	Ubiquitin-conjugating enzyme E2 7 OS=Arabidopsis thaliana OX=3702 GN=UBC7 PE=1 SV=1	45.9942	76.6968	72.1693	79.9478	102.677	38.5348	65.8059	69.0119	100.105	62.4489	54.3607	73.8618	60.4174	133.894	96.8056	38.651	70.0272	64.8064	71.6801	77.2386
GRMZM2G007283	Probable serine/threonine-protein kinase PBL8 OS=Arabidopsis thaliana OX=3702 GN=PBL8 PE=1 SV=1	4.36934	6.27094	4.96532	3.55421	3.90727	4.7003	6.57218	3.82226	2.67527	4.72297	3.61543	7.4528	4.29919	2.99358	6.15148	4.95787	5.79887	3.5862	6.80899	2.6121
GRMZM2G007289	Sphinganine C4-monooxygenase 2 OS=Arabidopsis thaliana OX=3702 GN=SBH2 PE=1 SV=1	0.420251	4.31614	1.35431	2.85459	3.45455	0.277632	2.95981	9.98573	0.686511	1.39139	0.269727	1.27192	10.2921	1.98889	1.61043	0.328052	6.811	2.78971	0.779393	0.857521
GRMZM2G007324	--	0.159542	1.38281	0.244031	0.104688	0.230698	0.179879	1.70223	0.465455	0.080317	0.303422	0.126266	0.988117	0.249105	0.0904553	0.841884	0.101323	1.44937	0.164658	0.335248	0.0704423
GRMZM2G007372	Pentatricopeptide repeat-containing protein At2g35130 OS=Arabidopsis thaliana OX=3702 GN=At2g35130 PE=3 SV=1	4.50117	132.081	5.0155	12.3935	17.5292	5.48642	93.5979	1.79119	7.45882	18.3419	4.50915	129.658	5.2724	8.21193	28.7632	12.7917	103.408	7.07059	33.1235	8.44177
GRMZM2G007404	UDP-glucuronic acid decarboxylase 4 OS=Arabidopsis thaliana OX=3702 GN=UXS4 PE=2 SV=1	3.24774	74.6527	9.58897	14.7359	22.4371	2.88005	61.1959	32.9975	5.77269	9.11765	2.72165	20.6944	96.0094	25.4982	14.0979	4.05595	76.3138	14.4064	13.4467	4.84705
GRMZM2G007441	Probable signal recognition particle 43 kDa protein, chloroplastic OS=Oryza sativa subsp. japonica OX=39947 GN=Os03g0131900 PE=2 SV=1	17.8359	29.5897	20.3048	17.6348	41.1981	19.1316	25.0546	15.8454	22.887	39.8499	19.5526	35.6871	15.571	20.4214	43.8965	22.027	28.7887	18.1675	56.5288	29.6226
GRMZM2G007453	APO protein 1, chloroplastic OS=Arabidopsis thaliana OX=3702 GN=APO1 PE=2 SV=1	3.74909	11.62	3.82708	3.84617	4.83437	5.496	9.23571	3.95203	3.58565	4.5753	5.28725	12.9214	4.10475	3.32409	4.72161	5.66838	8.69587	4.96338	8.51674	3.56577
GRMZM2G007466	Integrin-linked protein kinase 1 OS=Arabidopsis thaliana OX=3702 GN=ILK1 PE=1 SV=1	10.475	79.241	24.1042	27.5983	28.0133	9.82529	42.8638	14.4664	22.6412	19.714	13.2985	72.5074	22.2664	30.3563	22.873	8.41012	35.2429	11.0732	18.3674	24.4667
GRMZM2G007477	G-type lectin S-receptor-like serine/threonine-protein kinase SD2-5 OS=Arabidopsis thaliana OX=3702 GN=SD25 PE=1 SV=1	6.55484	19.1845	13.5978	24.9033	14.9888	7.67843	8.43668	13.045	12.0673	9.66003	7.237	13.3408	9.78705	22.2993	10.5047	6.94004	6.90805	10.9332	6.4958	14.5785
GRMZM2G007489	Palmitoyl-acyl carrier protein thioesterase, chloroplastic OS=Arabidopsis thaliana OX=3702 GN=FATB PE=1 SV=1	2.58907	0.726674	2.52775	3.0161	4.14218	2.28547	0.594753	3.96792	3.38591	8.36561	2.04279	0.679106	3.51681	2.69734	5.43728	2.43463	0.552803	3.55373	3.37614	5.58306
GRMZM2G007555	Calcineurin B-like protein 2 OS=Oryza sativa subsp. japonica OX=39947 GN=CBL2 PE=2 SV=1	4.79467	12.4301	6.08825	6.35725	6.80082	4.78483	10.0283	6.2592	5.51851	4.52137	6.00807	10.4259	7.04175	10.4448	6.45742	4.73031	7.54188	4.21628	5.34504	6.11199
GRMZM2G007587	F-box/kelch-repeat protein At1g22040 OS=Arabidopsis thaliana OX=3702 GN=At1g22040 PE=2 SV=1	7.15019	46.7404	22.0347	21.9499	19.2562	7.97806	18.4622	12.7498	11.3397	8.85481	8.91313	37.421	14.7997	30.1282	10.8635	8.00252	9.22687	6.95515	13.3743	13.9399
GRMZM2G007628	--	0.229686	2.97562	0.834112	0.457438	0.450807	0.20839	1.77876	0.546406	0.219608	0.240794	0.164976	2.90209	0.437716	0.326883	0.404911	0.195081	1.28645	0.185479	0.389967	0.351451
GRMZM2G007647	Acetolactate synthase small subunit 2, chloroplastic OS=Arabidopsis thaliana OX=3702 GN=At2g31810 PE=1 SV=1	0.418511	2.23936	1.7761	4.10015	29.7279	0.350145	3.70271	11.5376	1.19606	1.08121	0.35707	1.09028	5.82393	1.79045	3.72821	0.382317	4.43175	2.15748	2.40495	0.560794
GRMZM2G007651	--	32.7463	68.3264	35.0832	27.0788	21.6243	33.4051	62.9264	34.7166	28.8875	17.7102	38.2604	71.5252	38.2125	27.5527	18.343	33.1942	90.3723	31.2967	22.7446	20.5006
GRMZM2G007680	--	1.32899	6.72624	1.15635	1.45917	1.5059	1.07958	4.96974	1.56434	1.21766	0.407909	1.77633	6.28949	1.67209	1.75644	1.11277	1.34976	5.27455	0.742283	1.7911	0.753922
GRMZM2G007681	DNA-directed RNA polymerase IV subunit 1 OS=Arabidopsis thaliana OX=3702 GN=NRPD1 PE=1 SV=1	1.0843	5.02751	1.04752	1.53453	1.95286	1.04337	3.91164	1.40436	1.50865	1.38951	0.842365	3.66042	1.52026	2.2807	2.03948	1.0834	3.4734	1.15439	2.22375	1.16593
GRMZM2G007695	60S ribosomal protein L4-1 OS=Arabidopsis thaliana OX=3702 GN=RPL4A PE=1 SV=1	1.47571	16.4742	2.95938	0.99096	4.87404	1.99083	14.017	1.67765	0.82615	1.76384	1.48763	11.4467	2.42663	2.08933	4.43155	3.00395	12.5396	1.54886	4.54885	1.7975
GRMZM2G007729	24.1 kDa heat shock protein, mitochondrial OS=Oryza sativa subsp. japonica OX=39947 GN=HSP24.1 PE=2 SV=1	9.0102	3.89781	112.811	0.654483	1.19118	19.2032	10.8853	40.0506	0.198858	0.376875	6.39767	1.41654	38.6977	1.1434	1.14043	11.5439	11.1706	15.9185	2.48311	0.352744
GRMZM2G007734	Polyadenylation and cleavage factor homolog 4 OS=Arabidopsis thaliana OX=3702 GN=PCFS4 PE=1 SV=1	3.58412	2.44113	1.81499	2.74258	4.03402	4.22466	2.98229	3.08258	2.05472	4.46689	3.67021	1.8336	3.88794	2.52955	4.53301	2.32196	1.15534	1.98105	4.3614	4.58731
GRMZM2G007795	Hydroquinone glucosyltransferase OS=Rauvolfia serpentina OX=4060 GN=AS PE=1 SV=1	0.868672	15.4355	3.24411	3.39711	6.84529	0.672238	4.73213	1.97193	1.03513	3.65184	0.967458	9.81426	2.13853	2.78991	0.689797	0.60267	1.45731	1.07078	0.276757	2.2477
GRMZM2G007810	Cationic amino acid transporter 2, vacuolar OS=Arabidopsis thaliana OX=3702 GN=CAT2 PE=1 SV=1	3.61913	10.5793	7.8852	10.7405	13.7172	4.651	14.8048	7.9531	9.47089	10.2359	4.14339	6.79417	14.0706	10.1519	18.4161	5.03848	8.76395	7.4626	15.5698	7.74696
GRMZM2G007835	--	18.6789	35.6406	31.5989	20.7417	29.9663	16.7884	30.5304	35.5612	30.2498	16.0677	20.8361	35.6594	24.8274	28.7931	19.4045	16.5991	35.9555	28.4064	16.9313	18.4576
GRMZM2G007848	Mitogen-activated protein kinase 8 OS=Oryza sativa subsp. japonica OX=39947 GN=MPK8 PE=2 SV=2	13.914	24.3011	19.3075	27.1258	31.0806	14.6979	25.5544	45.4675	24.7334	17.5494	14.2658	18.7131	30.5416	52.6214	20.5467	17.2515	28.1073	33.991	25.8429	20.6703
GRMZM2G007907	Probable zinc metalloprotease EGY1, chloroplastic OS=Oryza sativa subsp. japonica OX=39947 GN=EGY1 PE=2 SV=3	2.88192	30.8204	3.56106	4.66081	12.8014	3.91644	33.1771	3.22097	3.36662	13.0019	2.49846	29.9528	4.53898	3.15933	13.2315	3.34182	38.5533	5.52239	13.275	6.80846
GRMZM2G007928	Bowman-Birk type trypsin inhibitor OS=Triticum aestivum OX=4565 PE=1 SV=1	241.329	864.284	3307.14	3486.9	1451.03	183.139	1602.85	2062.72	2678.88	561.955	215.132	1057	2127.97	2444.26	1151.5	330.863	2151.05	4087.44	2255	442.149
GRMZM2G007953	Protein WALLS ARE THIN 1 OS=Arabidopsis thaliana OX=3702 GN=WAT1 PE=1 SV=1	0.0407553	0.060406	0.294552	1.74353	1.90399	0.042993	0.029096	0.239704	0.158725	0.126798	0	0	0.158012	1.11427	0.841902	0.0528773	0.0492673	0.526172	0.185449	0.226482
GRMZM2G007981	Kelch repeat-containing protein At3g27220 OS=Arabidopsis thaliana OX=3702 GN=At3g27220 PE=2 SV=1	0.107677	0.92797	0.225019	0.384893	0.812084	0.337743	0.991468	0.405868	0.323068	0.536746	0.0975247	0.721253	0.419446	0.532876	1.53166	0.493553	1.96809	0.891706	0.786826	0.0582167
GRMZM2G008060	Peptidyl-prolyl cis-trans isomerase FKBP62 OS=Arabidopsis thaliana OX=3702 GN=FKBP62 PE=1 SV=2	1.12168	3.19924	1.61251	2.37782	1.87863	1.21054	2.35277	1.86673	1.26389	0.760588	1.17915	2.90364	1.9289	1.7705	1.6771	1.61742	4.55548	2.08056	2.28123	0.796764
GRMZM2G008064	Uncharacterized protein At4g15970 OS=Arabidopsis thaliana OX=3702 GN=At4g15970 PE=2 SV=1	1.25316	0.751903	0.670227	2.82712	1.09627	2.74496	0.348787	0.716284	1.03076	4.74198	0.824562	0.727695	1.18034	1.32598	1.24483	1.88167	0.829239	1.22761	1.10692	2.32849
GRMZM2G008095	--	1.17608	7.66634	2.83942	2.34107	4.03063	2.18923	6.11932	2.95706	1.74538	2.121	1.74728	5.65213	2.49511	3.47854	2.89138	1.8791	3.24417	1.25538	2.53997	1.94479
GRMZM2G008108	--	0.016804	17.675	0.142542	0.079997	0.841638	0.0561707	17.4107	0.229498	0.213855	0.136125	0.0590663	13.2291	0.0373367	0.522172	1.95696	0.0466477	12.2261	0.066957	0.129294	0.014243
GRMZM2G008202	Heavy metal-associated isoprenylated plant protein 36 OS=Arabidopsis thaliana OX=3702 GN=HIPP36 PE=2 SV=1	2.98135	9.18055	5.07198	2.10318	1.41191	4.4478	6.10867	3.68388	2.84502	0.954736	4.00529	7.92788	2.15464	2.84014	0.912792	3.28993	3.91243	3.82527	1.48114	1.14525
GRMZM2G008209	Phosphopantothenate--cysteine ligase 2 OS=Oryza sativa subsp. japonica OX=39947 GN=Os08g0176100 PE=2 SV=2	4.84853	24.3749	8.10542	6.16749	7.52434	5.77961	13.3375	9.26861	4.79726	5.08918	4.92824	15.9619	7.23859	8.08313	3.9767	4.34205	10.4014	5.3764	3.94047	4.57371
GRMZM2G008216	tRNA(adenine(34)) deaminase, chloroplastic OS=Arabidopsis thaliana OX=3702 GN=TADA PE=1 SV=1	4.67211	51.9064	10.2196	17.7276	18.9998	4.70667	97.0983	45.3854	12.0642	8.41296	6.14386	33.2147	111.902	15.3863	14.4028	5.30564	162.236	39.9293	8.96861	7.272
GRMZM2G008226	Probable alpha,alpha-trehalose-phosphate synthase [UDP-forming] 9 OS=Arabidopsis thaliana OX=3702 GN=TPS9 PE=2 SV=1	2.46182	8.18016	4.45666	10.1676	10.3872	3.59998	6.92696	3.65973	8.18937	5.62133	3.04251	7.94513	4.10423	9.25779	11.6931	3.13792	5.56508	3.94323	5.92259	5.51784
GRMZM2G008247	4-hydroxy-7-methoxy-3-oxo-3,4-dihydro-2H-1,4-benzoxazin-2-yl glucoside beta-D-glucosidase 2, chloroplastic OS=Zea mays OX=4577 GN=GLU2 PE=1 SV=1	29.963	12.3243	31.5716	66.6155	256.391	56.1274	43.8263	100.795	125.376	164.687	7.91472	19.4844	151.108	136.152	355.487	42.4958	29.1561	175.605	552.132	71.6287
GRMZM2G008263	Granule-bound starch synthase 1b, chloroplastic/amyloplastic (Fragment) OS=Hordeum vulgare OX=4513 PE=1 SV=1	497.841	2.80689	469.192	220.627	142.029	667.658	4.8397	340.448	269.373	187.799	634.367	3.63954	424.94	153.208	127.372	569.179	3.88003	540.82	185.896	291.608
GRMZM2G008287	Probable protein arginine N-methyltransferase 6.1 OS=Oryza sativa subsp. japonica OX=39947 GN=PRMT6.1 PE=3 SV=2	0.603778	11.6114	1.09463	0.95085	1.75477	0.563766	7.05337	0.955413	0.937726	0.640553	0.682301	9.49399	0.862125	1.31654	1.44964	0.652854	9.14344	0.835305	1.09702	0.849624
GRMZM2G008290	Heavy metal-associated isoprenylated plant protein 6 OS=Arabidopsis thaliana OX=3702 GN=HIPP06 PE=1 SV=1	4.51052	93.6471	7.71029	16.874	17.7175	5.87692	65.8727	16.7645	8.84146	16.1312	3.9823	54.7117	12.6447	26.2921	12.9573	3.98032	58.2483	15.7805	8.97524	5.36972
GRMZM2G008309	--	8.2847	0.447133	1.72944	1.83447	4.48873	7.15755	2.572	2.43239	2.01554	5.34086	2.75223	0.580063	1.93915	3.32105	10.3624	6.37664	3.15541	4.27662	5.8472	2.52559
GRMZM2G008356	B3 domain-containing protein Os07g0563300 OS=Oryza sativa subsp. japonica OX=39947 GN=Os07g0563300 PE=3 SV=2	1.65188	10.6251	2.11505	3.25337	3.85416	1.73897	8.49399	3.2424	2.41772	1.71162	1.83882	9.87616	2.65133	5.04464	3.21496	2.00478	5.46422	1.87578	3.88206	1.78272
GRMZM2G008359	CBL-interacting protein kinase 17 OS=Oryza sativa subsp. japonica OX=39947 GN=CIPK17 PE=2 SV=1	1.74982	7.21941	2.67466	3.82978	4.30987	1.6838	3.22061	3.51347	3.11173	0.671265	1.88408	5.98049	1.88321	5.43408	2.53262	2.22682	4.05771	2.54633	3.19952	1.39807
GRMZM2G008444	WEB family protein At2g38370 OS=Arabidopsis thaliana OX=3702 GN=At2g38370 PE=2 SV=1	0.168627	1.72552	0.181229	0.194124	0.420151	0.186228	1.05133	0.287012	0.268169	0.1748	0.130973	1.47257	0.256939	0.416974	0.387693	0.0645583	0.894655	0.173388	0.748662	0.103615
GRMZM2G008456	HMG-Y-related protein A OS=Zea mays OX=4577 GN=HMGIY2 PE=1 SV=1	5.4534	13.959	6.34154	8.92294	22.007	6.32625	14.0004	10.1078	9.06904	10.6906	6.11003	12.5455	12.5313	17.2202	17.7246	5.82987	11.7401	10.0902	13.1272	10.5931
GRMZM2G008501	Probable galacturonosyltransferase 7 OS=Arabidopsis thaliana OX=3702 GN=GAUT7 PE=1 SV=2	0.732901	1.36121	0.571989	0.786082	0.872429	0.776807	1.12589	0.514306	0.643301	0.96784	0.65808	1.31659	0.928947	0.770798	1.76942	1.00551	0.943801	0.623989	1.32879	0.639035
GRMZM2G008507	Probable sucrose-phosphate synthase 5 OS=Oryza sativa subsp. japonica OX=39947 GN=SPS5 PE=2 SV=1	67.8154	14.7077	49.778	65.587	34.6934	57.1271	11.7584	56.9193	51.6578	36.5388	63.7938	12.7642	38.3854	43.2668	40.5356	48.5998	9.97761	54.0599	45.7711	52.3068
GRMZM2G008539	UDP-glucose:2-hydroxyflavanone C-glucosyltransferase OS=Oryza sativa subsp. indica OX=39946 GN=CGT PE=1 SV=1	0.206037	0.737646	0.404954	0.400703	1.26508	0.22843	1.99058	1.11566	0.268812	0.225597	0.14109	0.507782	0.849988	1.57752	0.176254	0.250377	1.2738	0.663847	0.293959	0.168431
GRMZM2G008607	--	4.61213	9.10837	2.89161	4.44403	4.87648	4.98363	6.75997	5.39825	4.41503	2.82839	7.15259	8.22949	3.75453	7.60942	3.1716	3.01669	5.25992	2.10037	2.71246	3.12766
GRMZM2G008642	Phosphoenolpyruvate/phosphate translocator 3, chloroplastic OS=Oryza sativa subsp. japonica OX=39947 GN=PPT3 PE=2 SV=1	0.492271	23.0343	2.32067	7.3094	18.2561	0.340548	12.3366	10.8117	3.67401	0.617146	0.739326	8.84536	8.73489	4.45772	0.68087	0.621143	8.64519	2.96896	1.07916	1.24122
GRMZM2G008663	--	0.318007	0.873959	0.263996	0.211523	1.59707	0.324915	1.26324	0.394757	0.148771	1.59694	0.272418	0.576224	0.626344	0.477328	2.01867	0.20824	0.589292	0.326546	1.11185	0.856788
GRMZM2G008665	--	0.439143	8.37992	0.640055	0.750556	1.50353	0.590679	6.31574	0.741044	0.869541	0.614687	0.497269	6.67515	0.66661	1.49278	0.823855	0.598552	6.68932	0.879538	0.640125	0.647997
GRMZM2G008740	--	2.19432	4.78545	1.80585	0.179177	1.72773	3.34853	17.7271	0.665677	0.229443	0.40779	1.68827	2.36687	0.696481	0.476998	1.10697	2.41473	20.6848	0.452556	0.314917	0.351922
GRMZM2G008748	60S ribosomal protein L6 OS=Mesembryanthemum crystallinum OX=3544 GN=RPL6 PE=2 SV=1	8.71422	82.9903	22.9557	9.93877	25.6076	12.2937	58.0151	14.1922	8.17315	14.6366	10.8562	53.7792	17.9252	14.3364	25.147	15.4297	46.3389	14.793	26.2119	12.1901
GRMZM2G008859	Protein TIC 21, chloroplastic OS=Arabidopsis thaliana OX=3702 GN=TIC21 PE=1 SV=1	11.8121	35.8819	15.3223	5.12725	15.2312	13.9088	31.1242	8.55829	5.07271	10.3467	11.9278	23.7298	9.01801	7.97293	17.0456	12.047	25.8199	11.5781	19.6701	7.00406
GRMZM2G008892	PsbQ-like protein 3, chloroplastic OS=Arabidopsis thaliana OX=3702 GN=PQL3 PE=2 SV=1	52.9196	86.5738	83.3135	52.8765	34.7642	49.7812	53.0273	49.3868	79.5841	37.092	65.3304	89.7289	48.0198	34.0986	40.4953	55.6838	69.1784	63.0828	64.9825	40.5309
GRMZM2G008898	Transcription factor BHLH094 OS=Oryza sativa subsp. japonica OX=39947 GN=BHLH094 PE=1 SV=2	0.137542	1.31166	0.360912	0.036624	0.110779	0.185966	0.679602	0.0454383	0.0897427	0.080101	0.144175	0.787534	0.290371	0.255743	0.081907	0.093673	0.549517	0.0859177	0.172526	0.100808
GRMZM2G009019	Remorin 4.1 OS=Oryza sativa subsp. japonica OX=39947 GN=REM4.1 PE=1 SV=1	0.114875	3.87757	0.398267	1.94763	0.778029	0.02969	1.61518	0.384235	0.11896	0.843681	0.0895973	2.7527	1.05842	0.428487	0.616411	0.229592	2.05491	0.309373	0.530608	0.278415
GRMZM2G009030	Enolase 1, chloroplastic OS=Arabidopsis thaliana OX=3702 GN=ENO1 PE=1 SV=1	0.38019	7.54079	1.6019	1.16069	2.14215	0.532803	5.32455	2.47786	0.706679	0.935014	0.579588	2.74699	2.55082	1.98824	1.1783	0.5686	6.46261	1.21934	1.51769	0.453112
GRMZM2G009045	Mitochondrial phosphate carrier protein 2, mitochondrial OS=Arabidopsis thaliana OX=3702 GN=MPT2 PE=2 SV=1	0.272504	5.59804	1.16287	0.49102	1.04791	0.240145	4.44385	1.6631	0.104571	0.437343	0.186444	2.355	4.6132	1.41581	0.167769	0.411389	4.90121	1.01765	0.78463	0.292811
GRMZM2G009048	Photosystem I reaction center subunit N, chloroplastic (Fragment) OS=Zea mays OX=4577 GN=PSAN PE=2 SV=1	133.069	30.9041	148.847	206.17	160.337	105.31	28.2614	82.5997	303.015	143.599	104.88	57.514	83.0152	185.016	171.633	132.287	30.9647	176.399	187.32	171.705
GRMZM2G009060	Myb-related protein 2 OS=Arabidopsis thaliana OX=3702 GN=MYR2 PE=1 SV=1	8.41526	17.5446	10.2051	28.2141	11.4093	10.1044	16.3582	10.9123	24.7381	11.0833	8.15007	17.9002	11.5736	21.272	13.5764	15.292	13.5185	12.4455	24.4508	11.0729
GRMZM2G009070	UDP-N-acetylmuramoyl-L-alanyl-D-glutamate--2,6-diaminopimelate ligase MurE homolog, chloroplastic OS=Zea mays OX=4577 GN=MURE PE=1 SV=1	5.05185	11.7329	3.55285	2.33671	8.58571	7.46582	12.4864	4.63066	3.45474	6.28279	6.59061	11.5637	5.09115	2.99665	11.9349	5.7922	13.5303	4.09235	12.2488	5.12677
GRMZM2G009103	WAT1-related protein At5g64700 OS=Arabidopsis thaliana OX=3702 GN=At5g64700 PE=2 SV=1	0.07079	14.1639	0.84954	0.846839	3.20006	0.012468	15.9556	5.52255	0.425901	0.361444	0.0826307	8.22278	4.18633	0.821676	0.708257	0.0245553	15.6174	0.0498853	1.47256	0.26866
GRMZM2G009166	G-type lectin S-receptor-like serine/threonine-protein kinase At5g35370 OS=Arabidopsis thaliana OX=3702 GN=At5g35370 PE=2 SV=2	0.128612	2.65767	0.535136	0.336178	1.00853	0.296473	1.10046	0.651827	0.212735	0.551521	0.138499	1.00002	0.550006	1.12734	0.354983	0.167189	0.582304	0.583154	0.207187	0.364751
GRMZM2G009188	11-beta-hydroxysteroid dehydrogenase 1B OS=Arabidopsis thaliana OX=3702 GN=HSD1 PE=1 SV=1	24.885	14.0651	20.7009	16.9914	14.7305	24.1876	9.7798	16.8626	23.7485	16.2396	27.2295	15.6619	13.465	13.5445	17.3991	26.063	16.9092	21.6403	18.5529	23.204
GRMZM2G009189	Flowering-promoting factor 1-like protein 4 OS=Oryza sativa subsp. japonica OX=39947 GN=Os04g0282400 PE=3 SV=1	287.972	97.2384	195.637	219.243	111.233	411.952	94.0711	292.095	338.28	138.494	325.657	92.4419	131.155	172.67	90.5963	233.147	73.3262	240.966	48.7855	239.366
GRMZM2G009196	--	0.787116	5.28117	1.27518	0.758127	3.30826	1.06234	3.46048	0.554004	0.544649	2.64367	0.782038	3.90331	0.961308	0.565274	8.37159	0.573652	5.00411	0.496736	10.8737	0.819234
GRMZM2G009223	Glucose-6-phosphate/phosphate translocator 2, chloroplastic OS=Arabidopsis thaliana OX=3702 GN=GPT2 PE=2 SV=2	302.306	66.8084	263.096	48.6321	27.1736	379.987	104.825	181.131	99.6486	43.3432	296.481	78.4991	219.712	65.6311	31.6693	186.085	112.036	236.858	54.1491	103.789
GRMZM2G009232	Cytochrome P450 81E8 OS=Medicago truncatula OX=3880 GN=CYP81E8 PE=2 SV=1	12.0535	0.571552	10.6129	7.48827	31.7972	23.5877	8.43977	17.9568	27.2913	19.5208	6.88255	4.09997	40.0881	91.4661	32.6461	13.9663	2.07027	28.2762	49.8522	13.6679
GRMZM2G009282	Alpha-xylosidase 1 OS=Arabidopsis thaliana OX=3702 GN=XYL1 PE=1 SV=1	2.18093	3.94732	2.62651	0.89275	2.61598	1.99437	4.65936	1.68382	1.72975	1.8599	2.02504	4.3802	1.9709	2.18346	4.63045	2.34307	4.25904	2.04011	4.95245	1.70124
GRMZM2G009320	--	946.041	290.62	843.788	811.275	600.943	807.377	313.986	595.028	1217.05	584.185	797.906	326.382	498.637	815.619	621.024	868.196	345.455	875.649	797.523	733.535
GRMZM2G009326	GLABRA2 expression modulator OS=Arabidopsis thaliana OX=3702 GN=GEM PE=1 SV=1	22.2271	7.53711	13.5381	9.40474	9.51733	34.7845	12.0181	12.6282	6.66675	12.2554	24.6289	7.69957	12.7342	7.99843	15.8561	23.8844	19.837	10.6185	6.04324	12.0351
GRMZM2G009353	Putative potassium transporter 12 OS=Oryza sativa subsp. japonica OX=39947 GN=HAK12 PE=2 SV=1	0.298035	2.04251	0.769381	0.837681	1.90358	0.326974	3.79771	4.80493	0.265616	0.70972	0.305253	1.8534	5.79601	0.543077	1.29896	0.40299	4.15966	1.53715	0.69958	0.322849
GRMZM2G009368	Protein ETHYLENE-INSENSITIVE 2 OS=Oryza sativa subsp. japonica OX=39947 GN=EIN2 PE=2 SV=1	0.775641	1.85898	0.631187	0.5458	2.78247	1.30989	2.71486	1.08	0.872548	2.34212	1.21227	2.07288	1.53998	1.42998	3.18162	1.08316	1.39563	0.536756	2.58414	1.79333
GRMZM2G009400	Tyrosine/DOPA decarboxylase 2 OS=Papaver somniferum OX=3469 GN=TYDC2 PE=2 SV=1	0.205517	3.64752	4.84641	2.41475	1.13851	0.40122	15.1002	25.986	0.851961	1.44962	0.384507	1.30964	39.4276	2.51657	1.25819	0.339278	20.8686	34.695	0.612622	0.782478
GRMZM2G009406	Dof zinc finger protein MNB1A OS=Zea mays OX=4577 GN=MNB1A PE=1 SV=2	2.16806	0.691027	1.17725	0.630588	1.20831	2.15883	4.60924	0.956834	0.642072	2.28694	1.0011	0.747499	0.702747	0.917965	3.68326	2.62564	9.42169	0.689178	1.02672	0.762732
GRMZM2G009412	60S ribosomal protein L36a OS=Arabidopsis thaliana OX=3702 GN=RPL36AA PE=3 SV=3	9.34523	94.7475	29.6114	15.6985	35.9955	10.0722	53.7037	16.7973	14.6122	13.5376	10.0572	62.9684	29.4277	24.5656	31.3962	13.9393	74.3927	19.4466	33.0886	14.4337
GRMZM2G009413	Exosome complex component RRP4 homolog OS=Arabidopsis thaliana OX=3702 GN=RRP4 PE=1 SV=1	1.19342	5.58691	1.55333	0.467646	1.87697	1.01926	6.43142	1.08665	1.19744	1.30028	0.989438	4.91323	2.12655	2.57495	2.06426	1.31303	5.40205	1.06372	1.27793	1.05794
GRMZM2G009443	Chaperone protein ClpC2, chloroplastic OS=Oryza sativa subsp. japonica OX=39947 GN=CLPC2 PE=2 SV=2	113.493	222.034	93.0921	90.9703	137.408	166.499	323.849	123.326	85.9363	135.357	145.289	242.742	127.501	98.6376	112.42	123.203	328.828	103.712	95.0182	128.604
GRMZM2G009448	Glycine-rich RNA-binding protein 3, mitochondrial OS=Arabidopsis thaliana OX=3702 GN=RBG3 PE=1 SV=1	8.92479	92.0637	15.3228	8.95347	22.9873	10.9905	87.7159	14.4645	9.90237	9.05481	9.92113	80.9906	15.1801	15.7919	18.9628	10.3166	89.0947	12.6483	17.76	9.30673
GRMZM2G009478	Transcription factor BIM2 OS=Arabidopsis thaliana OX=3702 GN=BIM2 PE=1 SV=1	9.75508	11.181	13.9447	14.9473	11.1507	11.7033	15.8687	24.695	12.7876	8.46658	16.0391	8.45845	39.5245	15.9976	10.5333	11.5682	25.9784	31.6267	10.0054	9.41621
GRMZM2G009479	Lipoxygenase 2.3, chloroplastic OS=Hordeum vulgare OX=4513 GN=LOX2.3 PE=1 SV=1	2.07869	3.32129	2.57212	7.82307	5.51021	2.52228	12.907	4.70644	6.03606	3.59731	2.80243	12.3847	30.4384	26.2524	17.1874	1.72308	7.93652	4.11524	3.10272	7.20122
GRMZM2G009506	Cysteine-rich receptor-like protein kinase 10 OS=Arabidopsis thaliana OX=3702 GN=CRK10 PE=1 SV=3	1.363	7.85046	1.89697	2.70911	2.25473	1.35058	1.86326	2.01268	1.79349	2.16642	1.54631	4.85494	1.68915	3.20379	1.74048	1.23212	1.16157	1.5208	1.53291	2.06788
GRMZM2G009530	GATA transcription factor 11 OS=Arabidopsis thaliana OX=3702 GN=GATA11 PE=2 SV=1	0.037547	3.25122	0.31683	0.125941	0.238367	0.128521	1.69165	0.43292	0.0763037	0.0941793	0.105107	2.83701	0.265605	0.298136	0.374495	0.277173	1.86443	0.251653	0.360597	0.0565553
GRMZM2G009538	Acidic leucine-rich nuclear phosphoprotein 32-related protein 1 OS=Oryza sativa subsp. japonica OX=39947 GN=Os07g0607800 PE=2 SV=1	9.06008	19.2826	8.96534	13.6382	15.4108	9.74845	16.2769	14.8042	13.549	18.2246	12.0705	11.7955	15.236	16.8427	13.0406	8.76439	9.77281	10.0549	11.5414	22.3121
GRMZM2G009563	Probable RNA methyltransferase At5g51130 OS=Arabidopsis thaliana OX=3702 GN=At5g51130 PE=2 SV=1	0.882202	6.98291	1.30908	1.09924	1.35932	0.813145	6.20871	1.75424	1.44813	1.10123	1.19789	5.13435	1.35479	1.69676	0.90135	1.10104	5.26875	1.06288	0.937835	0.805766
GRMZM2G009633	Alpha carbonic anhydrase 8 OS=Arabidopsis thaliana OX=3702 GN=ACA8 PE=3 SV=3	0.63791	1.6874	0.338906	1.28386	1.73924	0.407463	1.5162	1.76037	0.762043	0.868368	0.473116	0.95936	0.790714	2.33588	0.803224	0.562484	1.81861	0.596919	1.00991	0.491558
GRMZM2G009715	K(+) efflux antiporter 3, chloroplastic OS=Arabidopsis thaliana OX=3702 GN=KEA3 PE=1 SV=2	88.0327	65.9658	53.4425	69.0548	78.312	93.6552	70.8682	77.6488	70.0228	116.085	116.191	94.2817	83.1554	51.8179	102.741	86.0767	70.6063	63.2028	80.2455	116.994
GRMZM2G009717	F-box protein At5g46170 OS=Arabidopsis thaliana OX=3702 GN=At5g46170 PE=2 SV=1	0.634096	1.8718	1.12497	0.881638	1.48401	0.722869	1.99293	1.47286	0.916021	1.01284	0.850165	1.38879	1.75823	1.66201	1.53105	0.55787	1.30172	1.00664	0.980542	1.18016
GRMZM2G009719	Universal stress protein A-like protein OS=Arabidopsis thaliana OX=3702 GN=At3g01520 PE=1 SV=2	0.222651	16.8177	0.590203	0.559042	1.13115	0.52548	5.64065	0.630906	0.693573	0.465129	0.505958	18.5016	0.28316	0.9034	0.835982	0.326713	3.76442	0.226877	0.67001	0.420438
GRMZM2G009735	--	1.92716	6.03587	2.07158	2.02776	2.48378	2.01269	8.07233	2.88725	2.20733	1.98561	0.837445	3.5228	3.93044	2.21154	3.39918	1.97991	10.2096	6.76349	1.9152	1.09328
GRMZM2G009785	Probable tocopherol cyclase, chloroplastic OS=Zea mays OX=4577 GN=SDX1 PE=2 SV=1	46.5528	41.1117	27.834	41.664	30.5678	52.0245	51.8374	31.7742	30.1247	37.9053	56.5821	54.4711	34.1545	32.4275	42.5795	42.8059	59.8979	41.8266	41.7964	37.6112
GRMZM2G009804	Uncharacterized protein At5g39865 OS=Arabidopsis thaliana OX=3702 GN=At5g39865 PE=2 SV=1	13.3774	3.03077	10.1499	8.46207	5.95101	5.63876	2.36449	10.8296	8.56821	3.28618	8.11146	3.42054	6.79558	8.49619	5.67883	5.54236	2.546	7.95806	8.06361	5.64676
GRMZM2G009808	Putative aconitate hydratase, cytoplasmic OS=Oryza sativa subsp. japonica OX=39947 GN=Os08g0191100 PE=3 SV=1	6.15836	33.2647	9.97633	8.55083	14.5788	9.65961	25.9106	12.9312	7.02201	11.2333	6.1214	17.4115	14.551	13.4798	10.873	7.13646	23.0075	8.36901	11.2459	7.70695
GRMZM2G009869	Probable serine/threonine-protein kinase PBL21 OS=Arabidopsis thaliana OX=3702 GN=PBL21 PE=1 SV=1	1.22332	2.11554	1.0447	1.1747	1.62471	0.804077	1.40765	0.911213	0.906942	1.67458	1.50958	2.66906	1.16385	0.858708	1.58866	1.16615	1.75225	0.653125	2.73737	1.49503
GRMZM2G009894	60S ribosomal protein L29-2 OS=Arabidopsis thaliana OX=3702 GN=RPL29B PE=3 SV=2	2.68256	32.7505	6.65823	3.48109	9.46615	2.591	24.2731	5.93888	4.88717	2.98426	3.13527	24.1133	6.92149	9.18085	5.46856	3.13496	27.3539	3.74906	6.06707	3.02661
GRMZM2G009901	--	25.0493	2.71749	18.2852	12.5533	9.02926	21.2149	1.89345	13.5327	14.5366	12.7639	26.3133	2.13543	10.4665	7.12605	7.66426	18.8398	1.4922	14.8542	7.1991	19.5641
GRMZM2G009936	60S ribosomal protein L36-2 OS=Arabidopsis thaliana OX=3702 GN=RPL36B PE=3 SV=1	11.6942	151.244	36.2143	22.0018	51.7322	13.7767	92.0943	25.8565	24.5665	24.1347	15.894	121.669	22.7509	33.4144	47.453	19.2205	127.785	22.2653	41.775	20.5383
GRMZM2G009940	Short-chain dehydrogenase TIC 32, chloroplastic OS=Pisum sativum OX=3888 GN=TIC32 PE=1 SV=1	21.3598	66.7423	35.7468	21.635	34.2554	22.9408	45.868	30.2483	15.9888	29.5972	23.6956	44.9424	28.0898	25.9294	18.9576	22.9651	33.2263	24.6762	15.2337	21.3042
GRMZM2G009958	CCG-binding protein 1 OS=Arabidopsis thaliana OX=3702 GN=MEE14 PE=1 SV=1	3.80677	29.053	5.85832	14.4933	15.6628	4.44235	25.0276	5.70078	17.2353	7.94315	5.66659	29.2374	4.17708	15.164	14.1413	3.92118	15.0592	3.79836	9.9516	10.2439
GRMZM2G009995	Probable LRR receptor-like serine/threonine-protein kinase At1g14390 OS=Arabidopsis thaliana OX=3702 GN=At1g14390 PE=2 SV=1	0.0939393	0.659695	0.512357	0.483698	2.54694	0.203637	2.09559	1.30463	0.320297	1.40763	0.0511153	0.176524	2.68195	1.20861	5.4562	0.191915	0.777435	0.56809	1.942	0.512274
GRMZM2G010016	--	65.1672	5.56436	30.4081	6.89296	15.2208	97.6172	13.9736	9.07043	7.96601	10.1043	86.5749	6.46558	6.40884	7.23241	8.58983	41.9652	11.3674	7.96234	2.06782	12.4749
GRMZM2G010034	--	147.128	138.191	159.428	254.193	156.787	141.366	52.9894	198.622	356.376	145.483	297.708	137.129	181.954	222.849	223.601	139.42	71.0492	209.012	226.875	244.759
GRMZM2G010044	3-isopropylmalate dehydratase large subunit, chloroplastic OS=Arabidopsis thaliana OX=3702 GN=IIL1 PE=1 SV=1	0.574614	3.63589	0.957535	1.22247	1.78569	0.908865	2.29068	2.50484	0.575934	0.550386	1.0683	1.89841	1.83433	1.72611	1.84608	0.559647	2.52666	4.91154	1.5191	1.25602
GRMZM2G010048	Protein P21 OS=Glycine max OX=3847 PE=1 SV=1	0.0187757	3.97495	1.01955	0.939384	3.08872	0.089317	3.90786	0.260533	0.423327	1.37996	0.0874157	3.07345	1.17259	2.99485	2.34163	0.296807	0.732141	0.860139	3.23957	0.416353
GRMZM2G010052	Protein NAR1 OS=Arabidopsis thaliana OX=3702 GN=NAR1 PE=1 SV=1	3.57958	10.5954	6.96456	10.9616	3.66899	1.9976	6.23805	7.73618	5.05454	2.21872	3.75345	9.65214	8.01667	9.77763	3.35618	2.50934	11.3278	4.57713	2.89238	4.61316
GRMZM2G010056	--	9.39203	18.594	8.63718	13.0642	13.6	7.27779	14.1379	8.7483	9.2472	10.7791	8.92088	18.4985	9.74649	10.1421	15.1564	8.87861	19.5704	7.83093	14.4053	9.13233
GRMZM2G010095	--	0.64761	3.45726	1.31167	1.00221	1.92276	0.588078	2.86461	1.37463	0.791551	1.45522	0.523085	2.99735	1.612	1.58278	2.63998	0.572958	2.07919	0.848732	2.06082	0.81366
GRMZM2G010196	Uncharacterized protein ycf54 OS=Porphyra purpurea OX=2787 GN=ycf54 PE=3 SV=1	63.6541	105.995	75.496	41.5077	104.592	76.8981	99.807	39.5138	42.7246	103.31	71.5021	137.529	49.5088	34.6449	155.43	82.0031	119.861	68.9801	169.731	54.685
GRMZM2G010221	Cytochrome P450 97B2, chloroplastic OS=Glycine max OX=3847 GN=CYP97B2 PE=2 SV=1	25.746	46.3268	21.0017	16.1439	24.4127	27.7858	40.5736	15.9195	15.6029	25.8009	32.2874	49.5443	19.0922	12.083	30.6131	28.2828	49.5415	20.1744	36.1885	22.3684
GRMZM2G010235	GSH-induced LITAF domain protein OS=Arabidopsis thaliana OX=3702 GN=GILP PE=1 SV=1	3.20559	24.1207	12.0296	14.1237	9.07038	3.29736	11.978	6.12259	5.7337	6.15309	4.67817	18.6641	7.00131	8.93816	6.90099	3.02948	8.54667	6.35192	6.06929	4.58528
GRMZM2G010257	60S acidic ribosomal protein P2A OS=Zea mays OX=4577 GN=RPP2A PE=1 SV=3	2.34545	28.4862	4.28241	1.63802	5.3017	3.83681	18.4809	3.41209	2.21264	1.99294	3.57928	21.3434	2.5051	3.34049	7.69536	3.24573	23.6799	3.13997	7.13048	2.15947
GRMZM2G010298	Probable protein phosphatase 2C 62 OS=Oryza sativa subsp. japonica OX=39947 GN=Os07g0507000 PE=2 SV=1	4.06375	41.7476	9.22623	7.34959	10.3794	4.63695	31.7657	10.6129	5.03891	4.81183	4.79849	32.046	13.8374	11.2123	5.57598	4.24459	24.244	7.17662	5.18442	5.57556
GRMZM2G010321	Glycine cleavage system H protein 2, mitochondrial OS=Arabidopsis thaliana OX=3702 GN=GDH2 PE=2 SV=1	0.847952	7.78832	1.92169	1.82146	7.24833	0.360038	9.56013	2.8084	1.18645	2.72596	0.282261	4.01165	4.77743	2.79113	5.34403	0.688161	8.7184	2.62867	4.51617	1.03942
GRMZM2G010348	Cytochrome c OS=Zea mays OX=4577 PE=1 SV=1	10.5088	62.0251	21.5512	13.1594	14.6942	9.15971	44.361	24.8849	7.95148	6.35971	10.5155	38.1977	24.8874	15.5928	10.2888	8.05292	47.3546	14.483	8.55391	6.71765
GRMZM2G010349	Serine/threonine-protein kinase STN7, chloroplastic OS=Arabidopsis thaliana OX=3702 GN=STN7 PE=1 SV=1	368.146	92.3909	286.324	397.022	244.476	392.07	108.933	285.843	380.571	303.39	498.622	158.725	260.956	294.846	277.203	362.211	142.956	293.352	269.993	409.888
GRMZM2G010351	--	0.10483	5.36095	0.407275	0.390716	0.457261	0.133884	3.19926	0.316827	0.33848	0.239725	0.118107	4.61726	0.137355	0.293835	0.362392	0.0319373	4.03626	0.193005	0.371278	0.410741
GRMZM2G010363	Phosphatidylinositol/phosphatidylcholine transfer protein SFH2 OS=Arabidopsis thaliana OX=3702 GN=SFH2 PE=3 SV=1	4.93301	17.7273	12.1725	4.55172	8.03169	5.3964	21.4061	11.1855	3.63197	5.53225	5.79377	22.7784	9.31795	16.7147	7.50852	5.1358	23.9717	6.54264	7.74806	3.65527
GRMZM2G010389	Protein CHAPERONE-LIKE PROTEIN OF POR1, chloroplastic OS=Arabidopsis thaliana OX=3702 GN=CPP1 PE=1 SV=1	12.8574	42.7777	19.8554	9.63673	19.747	17.1867	35.6324	12.5514	10.4343	18.2155	15.2507	43.0223	16.1076	9.03779	26.121	18.0578	50.7876	14.4986	30.0922	10.8587
GRMZM2G010433	Amino acid transporter AVT1J OS=Arabidopsis thaliana OX=3702 GN=AVT1J PE=2 SV=1	0	1.41742	0.264112	0.743776	1.72314	0.057142	3.90472	3.01774	0.246414	0.0530453	0.107132	1.3359	0.747358	6.20534	0.101709	0.0412717	1.95318	0.119199	0.139536	0.0284553
GRMZM2G010452	Importin subunit beta-1 OS=Arabidopsis thaliana OX=3702 GN=KPNB1 PE=1 SV=1	0.0869107	2.07311	0.212315	0.14629	0.383992	0.0655517	1.60885	0.174851	0.0719257	0.112572	0.170842	1.29987	0.124589	0.303095	0.278018	0.18609	1.4972	0.093304	0.197216	0.0895017
GRMZM2G010460	Probable ubiquitin-conjugating enzyme E2 25 OS=Arabidopsis thaliana OX=3702 GN=UBC25 PE=2 SV=1	21.5171	35.5699	35.2726	125.933	80.4215	27.0346	23.2549	56.9417	153.395	36.3867	44.9356	55.4608	19.1852	143.339	54.1681	15.2122	16.3628	29.6414	38.979	117.783
GRMZM2G010468	Trans-cinnamate 4-monooxygenase OS=Catharanthus roseus OX=4058 GN=CYP73A4 PE=2 SV=1	2.78152	5.06956	9.92589	7.83463	18.0886	3.97913	10.0395	46.9998	3.17179	5.21052	2.21918	2.94119	61.855	20.5528	5.49132	3.60856	10.683	28.1497	2.7305	4.0167
GRMZM2G010490	--	40.7658	58.6	39.2501	30.6896	44.6903	48.9312	60.9313	40.9129	42.762	40.6605	55.8844	73.412	31.4671	32.8806	41.9115	47.6142	54.7196	39.1641	48.8596	40.6652
GRMZM2G010545	--	1.83265	6.53185	5.71532	7.176	5.74857	1.31012	5.45252	6.90501	8.17574	2.17915	1.46066	5.65963	7.57923	6.13689	2.63223	3.01671	5.94678	6.97087	4.41005	1.83589
GRMZM2G010555	Ubiquinol oxidase 4, chloroplastic/chromoplastic OS=Arabidopsis thaliana OX=3702 GN=AOX4 PE=1 SV=2	63.4028	35.9584	72.0759	47.5473	38.2651	70.3045	48.1146	49.0412	62.5593	40.3471	59.9516	31.0539	50.7723	52.8041	38.0775	67.3285	41.4089	67.7291	49.3874	45.205
GRMZM2G010596	3-methyl-2-oxobutanoate hydroxymethyltransferase 1, mitochondrial OS=Oryza sativa subsp. japonica OX=39947 GN=KPHMT1 PE=2 SV=1	0.6045	10.537	2.18446	1.09345	2.99375	0.618964	4.40549	1.94295	0.581773	2.33135	0.532294	4.24541	2.03545	1.58567	2.41236	0.588213	3.2122	1.56888	1.27304	0.76604
GRMZM2G010599	60S ribosomal protein L35-4 OS=Arabidopsis thaliana OX=3702 GN=RPL35D PE=2 SV=1	1.71824	33.8417	5.92796	3.31866	7.1023	2.77357	24.5699	4.68952	2.32909	2.09218	2.31788	26.0424	3.79909	3.44781	6.43779	3.40179	23.7862	3.51046	5.97311	1.26907
GRMZM2G010628	--	8.48927	3.34363	6.55172	8.84953	8.49792	9.21324	2.02111	7.04927	9.63378	13.1406	10.523	3.24746	7.61506	5.41442	8.42919	7.9481	2.82996	6.28395	5.78858	19.0593
GRMZM2G010664	Putative pentatricopeptide repeat-containing protein At1g64310 OS=Arabidopsis thaliana OX=3702 GN=PCMP-E65 PE=3 SV=1	0.17493	3.44546	0.399345	0.0917573	0.190879	0.242169	2.32092	0.145134	0.048752	0.247157	0.168685	2.88706	0.240285	0.104731	0.23479	0.238959	2.59943	0.351718	0.253279	0.187476
GRMZM2G010673	--	1.10759	0.657111	3.38569	2.4489	5.631	0.947331	0.251258	1.79616	2.73104	2.99195	1.033	0.797408	1.38562	5.2363	6.72922	0.620122	0.162821	1.66907	8.6972	2.71445
GRMZM2G010702	--	1.40228	1.7682	0.079015	0.166997	1.96373	0.888908	3.78711	0.327382	0.0827277	0.874446	0.338242	0.253407	0.321042	0.341123	0.935131	0.706899	11.6877	0.693444	0.154769	0.287716
GRMZM2G010743	Chloroplastic import inner membrane translocase subunit HP30-2 OS=Arabidopsis thaliana OX=3702 GN=HP30-2 PE=1 SV=1	3.2316	25.5272	5.65675	1.28286	6.74686	3.64675	20.6695	3.48396	2.31581	4.20231	3.72917	22.807	4.33381	2.74752	10.9019	4.28249	26.6944	4.9303	12.238	2.15699
GRMZM2G010745	Tobamovirus multiplication protein 3 OS=Arabidopsis thaliana OX=3702 GN=TOM3 PE=1 SV=2	5.4362	3.85656	5.04071	10.0933	6.83489	5.46653	3.62707	6.31831	8.07034	6.66185	5.67029	3.15747	5.00137	7.25	7.44107	5.03846	2.9796	6.79125	6.85333	7.24954
GRMZM2G010765	Protein DETOXIFICATION 16 OS=Arabidopsis thaliana OX=3702 GN=DTX16 PE=2 SV=1	5.36369	24.5922	17.2738	11.0803	17.8168	5.1319	22.3424	24.8973	6.31964	7.19784	3.89887	12.5073	19.4656	9.35438	7.63825	6.02488	25.1174	12.4827	8.41837	5.85939
GRMZM2G010768	Inositol-3-phosphate synthase OS=Zea mays OX=4577 PE=2 SV=2	45.7134	0	70.2251	20.8083	15.4052	38.8351	0.0771257	50.2208	46.472	12.8412	47.427	0.253233	55.7477	32.9783	18.3408	30.2101	0.153302	62.4603	26.8552	28.5338
GRMZM2G010783	--	2.91579	8.21965	8.62721	4.35624	8.15171	3.30053	9.84047	12.3857	6.66095	2.82301	4.48486	4.96168	6.31688	13.6441	4.15745	2.58808	9.77712	6.51169	4.54244	3.12432
GRMZM2G010801	--	46.0139	55.7118	44.2063	38.9353	71.2152	54.5735	72.8141	47.4557	39.7365	70.7729	60.2725	77.7454	50.4308	37.1002	92.6591	49.5452	58.8864	43.8981	85.1316	61.6666
GRMZM2G010831	--	1.95892	7.98942	2.87401	2.74179	4.12262	1.09368	3.90847	4.05257	2.72704	1.95682	1.87854	2.70136	3.68203	4.19716	3.64723	1.23644	3.65476	2.13656	2.31209	1.61506
GRMZM2G010868	Non-specific lipid-transfer protein 2 OS=Sorghum bicolor OX=4558 GN=LTP2 PE=3 SV=1	17.1496	46.4604	82.5578	76.657	37.1204	19.2305	13.2002	58.0102	46.0082	12.7283	27.979	20.2005	34.2645	94.8043	45.7416	19.794	18.5264	45.3288	52.919	15.7937
GRMZM2G010884	Chlorophyll a-b binding protein 8, chloroplastic OS=Solanum lycopersicum OX=4081 GN=CAB8 PE=3 SV=1	4922.24	879.31	4719.02	4985.33	3080.83	5320.45	1044.23	3261.66	5740.9	4329.16	5915.81	2044.22	3045.81	3710.64	3676.68	6195.23	988.536	4671.14	4600.81	4872.47
GRMZM2G010927	22.3 kDa class VI heat shock protein OS=Oryza sativa subsp. japonica OX=39947 GN=HSP22.3 PE=2 SV=1	0.0855897	7.39101	0.471554	1.14546	0.0275877	0.150432	5.8992	0.214258	0.083207	0	0.019732	7.62812	0.0707123	0.055452	0.0808653	0.763854	5.11224	0.636101	0.0618053	0.0165363
GRMZM2G010929	Thylakoid lumenal 15 kDa protein 1, chloroplastic OS=Arabidopsis thaliana OX=3702 GN=At2g44920 PE=1 SV=2	123.531	134.19	149.252	104.225	135.96	138.887	125.692	71.8578	96.1024	156.064	138.068	167.519	98.5499	70.0386	196.802	152.624	153.43	144.712	244.262	104.639
GRMZM2G010933	Cytochrome c oxidase copper chaperone 1 OS=Arabidopsis thaliana OX=3702 GN=COX17-1 PE=2 SV=1	4.54251	10.197	8.49289	2.43954	4.44048	5.67966	10.1562	8.8881	3.08056	2.31298	5.72904	9.98095	5.51868	3.64537	3.31981	6.52205	15.4152	6.25304	5.47114	1.56605
GRMZM2G010941	--	3.4237	7.90425	3.7789	6.10132	7.11672	3.17535	6.83054	5.47373	5.93459	4.99039	3.97826	7.38577	5.70675	7.49418	5.60042	3.17518	5.87508	3.86175	3.77301	7.35482
GRMZM2G010944	--	12.8154	33.1307	40.2048	18.9508	16.1597	15.8276	34.7408	74.5696	7.61422	8.70318	14.0954	17.9419	93.2535	14.7769	8.54976	16.7358	73.843	77.9089	9.11373	4.16868
GRMZM2G010953	Probable receptor-like protein kinase At2g42960 OS=Arabidopsis thaliana OX=3702 GN=At2g42960 PE=3 SV=1	3.32576	11.8259	5.92587	6.32072	5.53302	3.62556	11.1016	4.43571	5.00252	5.8282	3.85661	10.8583	5.29495	6.26926	9.01145	3.56122	7.68912	3.74276	6.66919	4.09295
GRMZM2G010973	protein SLOW GREEN 1, chloroplastic OS=Arabidopsis thaliana OX=3702 GN=SG1 PE=1 SV=1	182.62	80.1647	198.358	131.859	73.9462	183.527	62.5035	127.793	130.479	103.416	195.353	85.7198	106.299	79.456	71.2428	189.311	100.101	144.677	116.721	115.095
GRMZM2G010987	UDP-glycosyltransferase 88F3 OS=Pyrus communis OX=23211 GN=UGT88F3 PE=2 SV=1	39.4405	46.3549	35.9732	10.833	20.7224	57.1334	63.8497	74.5706	11.6103	19.5652	39.9745	33.0981	43.3359	12.8145	23.3393	54.4445	78.9602	57.925	17.2264	9.18318
GRMZM2G010991	60S ribosomal protein L22-2 OS=Arabidopsis thaliana OX=3702 GN=RPL22B PE=2 SV=1	5.02522	71.2661	11.2991	5.61152	15.3557	6.60882	43.3641	8.64534	4.63755	7.92624	7.2686	49.6699	8.24413	8.08193	17.8338	10.4118	50.3907	9.08846	18.3787	6.00221
GRMZM2G011006	--	23.5503	57.8905	30.5359	84.2807	49.0125	25.056	53.6748	42.3341	91.8005	13.8755	29.2768	70.1112	24.0739	69.6827	18.2624	87.8889	34.2814	21.8688	31.2345	60.2939
GRMZM2G011030	Enhanced ethylene response protein 5 OS=Arabidopsis thaliana OX=3702 GN=EER5 PE=1 SV=1	0.907081	10.0683	2.48679	2.35822	2.72278	1.38585	7.66404	2.50706	1.84689	1.3227	1.25951	8.2289	2.3378	3.40952	2.28034	1.24979	8.38574	1.35138	2.00111	1.22312
GRMZM2G011071	--	1.24788	2.53136	2.56895	3.3466	1.98362	1.18209	1.48827	1.80538	1.1128	3.88741	1.59679	2.21441	1.40614	0.972591	6.81918	2.70372	2.13448	4.67105	7.54147	1.33066
GRMZM2G011079	Protein PAT1 homolog OS=Arabidopsis thaliana OX=3702 GN=PAT1 PE=1 SV=1	19.6957	14.1034	19.4332	19.8817	29.5424	19.2693	11.5427	22.6392	21.1301	33.2644	22.0211	13.2644	25.0911	19.9372	30.3537	18.2671	10.4699	19.8324	21.9499	34.5478
GRMZM2G011085	--	10.8088	20.3278	10.198	6.18551	8.24238	13.6988	17.332	8.40357	5.17127	5.24587	11.8048	13.2901	5.96001	7.98755	8.49209	12.5363	16.2862	6.66527	4.79854	4.9473
GRMZM2G011129	31 kDa ribonucleoprotein, chloroplastic OS=Nicotiana sylvestris OX=4096 PE=1 SV=1	106.164	197.256	100.297	84.8993	114.216	129.869	227.944	79.2593	80.4968	129.965	117.001	241.315	97.0207	69.3693	154.258	130.778	272.933	124.927	169.556	95.8869
GRMZM2G011141	--	0.0212003	1.4833	0.26052	0.274267	0.226882	0.056327	1.4507	0.203469	0.221575	0.091772	0.122151	1.26138	0.163185	0.354294	0.157286	0.0572077	1.02856	0.123544	0.121634	0.101451
GRMZM2G011160	ABC transporter A family member 12 OS=Arabidopsis thaliana OX=3702 GN=ABCA12 PE=3 SV=1	0.891874	3.01388	1.38041	1.45316	1.19784	0.570147	1.34026	0.661152	0.827805	0.61798	0.921728	2.33455	1.52134	0.673357	0.779109	0.459744	0.395462	0.431619	0.694137	0.812218
GRMZM2G011169	Embryogenesis-associated protein EMB8 OS=Picea glauca OX=3330 GN=EMB8 PE=2 SV=1	8.44598	5.72598	8.87938	11.3014	8.638	9.76484	6.48462	13.4531	8.62366	7.15681	10.3167	5.06975	15.2391	11.0366	7.53508	8.92356	5.81358	9.53596	8.55333	10.1446
GRMZM2G011213	Uncharacterized protein At2g39795, mitochondrial OS=Arabidopsis thaliana OX=3702 GN=At2g39795 PE=1 SV=1	10.4367	164.708	25.9493	6.7323	26.6694	14.6282	131.974	14.1224	11.8495	7.79964	17.3928	206.692	14.8965	13.3696	54.0761	14.9617	182.295	13.7853	59.9573	6.62034
GRMZM2G011240	Sucrose synthase 4 OS=Oryza sativa subsp. japonica OX=39947 GN=SUS4 PE=2 SV=1	0.625093	0.265381	0.961335	0.660231	1.39166	1.37684	0.555108	0.859434	0.476818	0.74242	0.783342	0.120705	0.739026	0.59263	2.91312	0.387223	0.181656	0.66293	1.03365	1.64131
GRMZM2G011253	60S ribosomal protein L31 OS=Nicotiana glutinosa OX=35889 GN=RPL31 PE=2 SV=1	0.761141	39.0798	2.4425	0.665565	4.37891	0.794016	21.346	1.15818	0.314444	0.884479	1.00764	25.2532	1.54364	1.19404	7.63666	1.48407	31.3728	1.98597	5.44759	0.517796
GRMZM2G011269	--	1075.04	37.1583	784.735	811.034	694.13	1087.77	26.982	1004.93	1164.53	461.326	1327.19	40.0375	535.353	746.78	404.176	874.921	22.1565	819.258	502.318	1590.94
GRMZM2G011314	--	8.96753	12.1487	6.39317	9.16904	14.03	7.67	10.214	7.70847	9.21285	10.9836	8.10585	9.85806	7.81423	9.93667	13.1569	8.041	8.44214	8.04082	15.437	12.0914
GRMZM2G011319	Uncharacterized protein ycf45 OS=Porphyra purpurea OX=2787 GN=ycf45 PE=3 SV=1	30.6652	20.7323	22.7134	33.411	23.1971	30.6162	19.7595	24.915	32.66	28.174	34.3873	26.6302	22.6647	22.6909	24.3469	25.7965	21.6566	22.1838	25.5614	32.0935
GRMZM2G011347	S-type anion channel SLAH3 OS=Arabidopsis thaliana OX=3702 GN=SLAH3 PE=1 SV=1	0.739135	4.06826	1.68126	1.22098	3.68353	1.02757	3.68389	1.72093	0.97682	2.46602	0.715889	1.07629	0.898857	1.29052	3.14685	0.976657	2.22755	1.07735	0.717229	1.35772
GRMZM2G011355	ADP-ribosylation factor 1 OS=Oryza sativa subsp. japonica OX=39947 GN=Os01g0813400 PE=2 SV=3	3.64334	40.5544	9.43595	6.59394	6.86285	2.8299	20.937	7.74645	4.75698	2.65372	4.74208	28.2738	9.14231	8.75424	6.19059	3.20844	30.3281	5.12034	3.92741	3.66065
GRMZM2G011373	Protein NDH-DEPENDENT CYCLIC ELECTRON FLOW 5 OS=Arabidopsis thaliana OX=3702 GN=NDF5 PE=2 SV=1	222.103	396.999	240.278	181.648	189.71	225.289	449.265	159.77	193.306	188.935	224.283	470.393	140.131	147.086	205.46	251.816	401.63	217.679	223.849	192.147
GRMZM2G011456	Protein arginine N-methyltransferase 5 OS=Oryza sativa subsp. japonica OX=39947 GN=PRMT5 PE=2 SV=1	1.72623	14.1049	2.85866	2.36066	5.68732	2.20505	11.5626	3.94466	2.2927	2.86431	2.05248	11.6645	3.71859	3.55393	7.38665	2.32782	11.7531	2.98932	5.82822	2.58414
GRMZM2G011491	Pentatricopeptide repeat-containing protein At4g35850, mitochondrial OS=Arabidopsis thaliana OX=3702 GN=At4g35850 PE=1 SV=1	1.99247	30.1022	3.09821	1.83746	4.47433	2.43281	22.6896	3.00909	1.72006	1.8498	1.79292	21.9206	2.72187	3.39941	3.95534	2.54781	28.5661	2.14367	3.3909	1.91874
GRMZM2G011513	Elicitor-responsive protein 3 OS=Oryza sativa subsp. japonica OX=39947 GN=ERG3 PE=1 SV=1	3.99959	11.1608	6.67203	5.37788	12.5584	4.96855	15.05	7.96528	6.86756	6.48607	4.47993	10.6887	8.49128	14.9239	7.70102	3.02472	6.54101	6.6789	7.37002	6.00428
GRMZM2G011520	Arsenate reductase 2.1 OS=Oryza sativa subsp. japonica OX=39947 GN=ACR2.1 PE=1 SV=1	51.9795	230.415	83.7433	48.7719	44.5744	58.2278	148.162	71.7014	53.435	35.6893	55.8419	176.021	54.651	55.5463	41.881	61.2407	176.188	63.5154	56.7613	36.1422
GRMZM2G011523	--	0.857924	1599.72	800.266	668.394	3556	1.21575	4308.79	5802.84	1052.73	121.255	3.29419	360.315	2018.93	1232.37	187.248	3.28033	4374.28	1141.19	163.89	114.796
GRMZM2G011526	Probable LRR receptor-like serine/threonine-protein kinase At1g07650 OS=Arabidopsis thaliana OX=3702 GN=At1g07650 PE=1 SV=1	0.551801	14.0128	2.37869	0.712331	2.98227	0.613545	5.60451	3.01877	1.65819	0.935919	0.769379	5.57604	4.79571	3.58194	1.18798	0.750071	2.1184	1.66994	1.237	1.3844
GRMZM2G011541	--	0.148142	1.6543	0.365731	0.252167	0.514785	0.286749	1.07479	0.762572	0.340375	0.323448	0.206338	1.25183	0.714785	0.582236	0.425049	0.142995	0.767356	0.448471	0.355646	0.266554
GRMZM2G011553	--	0.150907	2.81242	0.550003	0.548098	0.588306	0.162805	1.66352	0.185002	0.456591	0.183099	0.197018	1.91134	0.154967	1.1709	0.593184	0.213021	0.955174	0.362411	0.737631	0.114508
GRMZM2G011590	Protein NRT1/ PTR FAMILY 5.10 OS=Arabidopsis thaliana OX=3702 GN=NPF5.10 PE=2 SV=1	6.15496	32.9635	6.23463	9.84469	8.76562	8.47634	22.3051	5.03303	11.2227	7.8298	8.2755	24.2401	4.9291	18.1044	9.63452	8.33491	14.0473	4.07304	12.2807	6.73019
GRMZM2G011592	Vacuolar cation/proton exchanger 1a OS=Oryza sativa subsp. japonica OX=39947 GN=CAX1a PE=1 SV=1	177.019	107.483	211.286	241.129	128.236	240.962	89.1927	250.939	163.623	98.7441	225.688	77.318	155.262	280.267	74.3309	186.435	74.117	212.984	151.896	170.306
GRMZM2G011598	NAC transcription factor NAM-B2 OS=Triticum turgidum subsp. durum OX=4567 GN=NAM-B2 PE=2 SV=1	0.745002	0.703048	2.06567	2.34821	1.51798	1.40716	0.934812	2.85288	3.29336	0.369302	1.63803	0.858933	0.811524	7.64331	0.497734	1.09131	0.388542	1.116	0.776708	0.630601
GRMZM2G011608	Protein HESO1 OS=Arabidopsis thaliana OX=3702 GN=HESO1 PE=1 SV=1	0.385142	2.05295	0.438105	0.353616	0.412169	0.3494	1.6939	0.373875	0.216666	0.180424	0.305893	1.22416	0.487853	0.758592	0.548916	0.321555	0.996267	0.180383	0.503455	0.187019
GRMZM2G011627	F-box/kelch-repeat protein At1g67480 OS=Arabidopsis thaliana OX=3702 GN=At1g67480 PE=2 SV=1	16.7351	62.1422	23.1582	28.0099	38.1733	17.6012	39.4817	28.3916	21.2173	19.4634	19.0953	38.4474	25.3546	29.4084	21.625	17.6704	29.8344	20.3184	21.6596	23.0765
GRMZM2G011651	Cellulose synthase A catalytic subunit 9 [UDP-forming] OS=Oryza sativa subsp. japonica OX=39947 GN=CESA9 PE=2 SV=1	1.05699	0.28651	0.368959	1.01345	1.33051	0.303887	1.58674	0.507168	0.338118	2.73627	0.15861	0.417636	0.821742	0.509072	7.19497	1.08742	0.941136	0.46568	4.49096	0.373197
GRMZM2G011662	Putative glucose-6-phosphate 1-epimerase OS=Cenchrus ciliaris OX=35872 PE=2 SV=1	8.66052	13.9953	12.5186	16.2376	18.9736	9.41079	14.4248	17.1583	14.3021	19.1325	11.0144	20.7658	18.2016	18.6529	19.3867	10.1011	16.5908	16.4563	18.7823	18.5698
GRMZM2G011731	--	35.0654	22.6451	33.6631	34.5615	28.8061	33.5958	14.1664	35.0692	35.0827	23.2885	42.9065	19.5357	24.5634	30.5217	20.1946	28.6744	14.797	28.9031	18.1406	36.8057
GRMZM2G011746	15-cis-zeta-carotene isomerase, chloroplastic OS=Zea mays OX=4577 PE=1 SV=1	25.5143	35.8439	21.45	11.8654	19.0809	30.1135	40.9116	15.3109	12.6143	21.9485	27.7003	36.3967	19.3492	13.5609	21.0542	23.9184	42.6759	16.3863	21.7294	16.87
GRMZM2G011858	Ferredoxin--NADP reductase, embryo isozyme, chloroplastic OS=Oryza sativa subsp. japonica OX=39947 GN=Os07g0147900 PE=1 SV=1	1.26441	12.5209	3.30664	1.78665	3.82266	1.40432	9.19797	2.62502	1.99466	1.60914	1.30998	8.12404	3.81336	3.02831	2.31416	1.12818	8.27519	2.98531	2.04422	1.53099
GRMZM2G011878	--	7.69647	6.44899	9.64521	7.83597	9.77967	7.05246	9.14851	16.3341	8.99265	6.2146	8.16732	5.12122	14.9483	8.28598	7.03556	7.00392	12.0212	13.865	5.84952	9.52118
GRMZM2G011888	Probable arabinose 5-phosphate isomerase OS=Arabidopsis thaliana OX=3702 GN=SETH3 PE=2 SV=1	2.89182	19.3737	5.8969	3.10842	5.12959	2.75889	12.5011	6.45813	2.84353	2.45224	3.87594	8.60108	7.95767	4.60815	3.05759	2.68878	20.4373	5.42364	3.03411	3.28425
GRMZM2G011896	Receptor protein-tyrosine kinase CEPR2 OS=Arabidopsis thaliana OX=3702 GN=CEPR2 PE=1 SV=1	64.5618	10.5445	79.8027	77.6084	49.5401	69.8757	8.16556	84.7421	57.4576	53.5974	75.6215	7.64893	64.9117	65.4309	34.9844	62.8428	5.72222	66.5509	42.9902	72.7327
GRMZM2G011915	--	4.82895	3.88966	2.61105	4.22633	2.0706	4.2872	2.64939	2.47859	2.3701	2.85325	5.46064	5.26763	2.27341	1.87177	2.32001	3.86526	2.6444	2.82586	2.118	3.54008
GRMZM2G011932	Common plant regulatory factor 1 OS=Petroselinum crispum OX=4043 GN=CPRF1 PE=2 SV=1	9.40865	9.40993	14.4606	37.6874	28.8256	9.72509	9.39219	20.9879	39.82	20.2854	12.4722	8.37288	22.5465	46.187	26.3282	9.71464	6.5192	19.135	25.0964	27.6664
GRMZM2G011951	Early nodulin-like protein 1 OS=Arabidopsis thaliana OX=3702 GN=At2g25060 PE=1 SV=2	0.487355	0.883762	0.197439	0.343814	0.826207	0.133613	0.971841	0.144703	0.22207	0.576602	0.103681	2.21122	0.145443	0.204331	0.32252	0.173711	1.2413	0.181148	0.233616	0.469289
GRMZM2G011980	--	4.75727	9.37283	4.87373	5.20331	7.84579	6.15467	9.02377	5.19909	5.22456	7.37232	6.06411	9.53782	6.25597	5.62329	7.81687	5.82218	8.34152	3.95658	8.40649	6.27237
GRMZM2G012021	Protein ESKIMO 1 OS=Arabidopsis thaliana OX=3702 GN=ESK1 PE=1 SV=1	4.01302	2.51896	3.0327	3.14475	7.69611	4.23287	2.14202	4.1759	2.92213	6.95751	2.47828	1.91738	4.47067	3.87048	9.04672	4.42573	2.21856	3.88463	5.85996	6.65563
GRMZM2G012030	Protein NETWORKED 1D OS=Arabidopsis thaliana OX=3702 GN=NET1D PE=3 SV=1	4.31679	11.6631	4.59769	6.04226	8.74598	4.51224	7.90697	6.31183	5.53059	4.25847	4.70775	7.80705	8.84245	12.7234	6.00801	3.35377	4.83901	3.78045	4.4935	7.06653
GRMZM2G012046	MACPF domain-containing protein At1g14780 OS=Arabidopsis thaliana OX=3702 GN=At1g14780 PE=2 SV=1	1.12081	2.63052	1.00154	2.06387	1.61022	1.13317	2.55337	2.48286	1.20688	1.25366	0.91175	2.04487	1.86588	2.96972	1.25648	0.800663	2.66485	1.4964	1.31238	0.852966
GRMZM2G012062	Subtilisin-like protease SBT3.14 OS=Arabidopsis thaliana OX=3702 GN=SBT3.14 PE=3 SV=2	31.586	25.3687	36.8138	43.4035	25.7796	30.2696	10.7587	27.4499	45.718	32.0515	26.1048	22.7032	33.6426	23.8262	34.0238	45.1857	14.6074	41.9819	66.5436	38.9187
GRMZM2G012102	--	139.051	11.0708	95.1339	59.6105	44.1912	138.801	12.8944	110.485	59.7097	76.9001	158.811	12.5269	77.5916	38.2982	52.2263	139.998	19.084	108.891	47.736	85.0313
GRMZM2G012119	--	73.6019	629.421	78.6966	31.7013	76.8019	63.5556	868.301	70.6218	49.0425	85.679	40.7997	750.664	59.5062	36.4775	79.4186	77.7667	1009.85	107.091	77.8777	60.376
GRMZM2G012126	Protein SHORT HYPOCOTYL IN WHITE LIGHT 1 OS=Arabidopsis thaliana OX=3702 GN=SHW1 PE=1 SV=1	61.1491	88.9045	74.7922	55.1942	39.9435	62.4193	80.3358	55.3952	51.6016	46.7372	67.5668	102.871	52.5735	48.1833	43.5679	63.207	87.766	59.319	67.6138	40.6675
GRMZM2G012140	Glucan endo-1,3-beta-glucosidase 4 OS=Arabidopsis thaliana OX=3702 GN=At3g13560 PE=1 SV=1	0.157299	17.0728	0.952854	1.96012	5.60465	0.214245	11.8237	1.71933	1.67554	1.02341	0.153505	8.26818	1.67323	9.19703	2.3175	0.473795	10.0321	1.34251	3.3723	0.974748
GRMZM2G012143	Probable arabinose 5-phosphate isomerase OS=Arabidopsis thaliana OX=3702 GN=SETH3 PE=2 SV=1	0.532709	2.08615	0.672646	0.366584	1.75299	0.357301	3.28333	2.8672	0.638407	0.476941	0.251048	1.10285	2.4434	0.678913	11.9439	0.362412	2.67267	1.86174	7.0315	0.344881
GRMZM2G012160	Cystatin-1 OS=Zea mays OX=4577 GN=RAMDAZC7 PE=2 SV=1	7.89483	39.5118	32.6516	29.0256	54.9595	6.65965	40.4643	52.7535	32.4003	8.16545	8.20197	68.149	30.9252	59.3554	13.3892	6.38875	111.624	25.1022	14.3526	8.88215
GRMZM2G012174	Pentatricopeptide repeat-containing protein At5g50280, chloroplastic OS=Arabidopsis thaliana OX=3702 GN=EMB1006 PE=2 SV=1	2.1567	5.32182	1.93664	1.48501	4.30459	2.35332	6.27479	1.70862	1.36288	4.58672	1.95816	5.0612	2.35077	1.52368	5.30143	2.1572	7.662	1.61517	6.31616	2.25558
GRMZM2G012178	--	3.86413	6.61033	5.07586	4.87121	5.0615	3.94633	5.35984	4.31247	3.75557	3.27941	5.08451	4.28549	5.46137	4.83193	4.13571	2.67182	4.65233	3.07862	2.78483	4.32911
GRMZM2G012183	--	9.5328	1.68188	3.55681	8.92639	10.9584	3.8077	6.47108	7.11084	7.85614	21.3363	2.32275	4.33822	6.65914	4.36684	37.1467	12.4878	7.60835	6.08008	52.4462	3.15712
GRMZM2G012200	--	1.64535	5.22073	1.92723	3.19264	2.58667	1.12347	4.47189	1.50932	2.45726	2.09666	1.01954	5.42879	4.57215	4.38856	4.3273	1.35042	5.82549	1.85256	5.56193	1.29442
GRMZM2G012213	Pentatricopeptide repeat-containing protein At4g16835, mitochondrial OS=Arabidopsis thaliana OX=3702 GN=DYW10 PE=2 SV=3	0.825777	5.39777	0.753499	1.45025	1.62552	0.92976	3.9489	1.40279	1.10171	1.40354	0.724892	3.9706	1.57538	1.43355	1.81961	0.843617	4.01299	1.16934	1.70632	1.26448
GRMZM2G012229	RPM1-interacting protein 4 OS=Arabidopsis thaliana OX=3702 GN=RIN4 PE=1 SV=1	7.71932	21.2875	10.1552	10.9604	11.019	8.23156	14.9738	12.9634	7.66249	11.5384	8.77087	22.2747	13.9281	11.92	10.3847	7.69648	18.6613	15.8529	7.83869	7.1358
GRMZM2G012242	Protein NRT1/ PTR FAMILY 8.3 OS=Arabidopsis thaliana OX=3702 GN=NPF8.3 PE=1 SV=1	0	0.776661	0	0	0.0636617	0.0343387	0.33126	0.0278703	0	0.00402733	0	0.316739	0.0368003	0.098433	0	0.019197	1.00465	0.051797	0.0927133	0
GRMZM2G012262	Single-stranded DNA-binding protein WHY2, mitochondrial OS=Solanum tuberosum OX=4113 GN=WHY2 PE=1 SV=1	1.21676	23.0363	2.98103	1.36616	4.1064	1.23035	15.5457	2.01004	1.7067	1.24816	1.24434	17.4883	1.72448	3.89822	3.48199	1.26276	16.6108	1.58989	2.34393	1.64273
GRMZM2G012263	Peroxidase 5 OS=Vitis vinifera OX=29760 GN=GSVIVT00037159001 PE=1 SV=2	0.161073	0.226187	0.304418	1.17368	0.367167	0.123415	0.0942657	0.238644	0.464407	0.157264	0.027493	0.493033	0.350524	0.491251	0.367527	0.104374	0.322953	0.27662	0.173488	0.0826307
GRMZM2G012269	Membrane-anchored ubiquitin-fold protein 3 OS=Oryza sativa subsp. japonica OX=39947 GN=MUB3 PE=3 SV=1	21.0944	30.305	32.0591	31.5234	24.4721	20.309	19.8787	25.8382	30.5674	17.4677	21.8385	23.8557	23.0755	32.8578	21.0712	21.2064	22.8813	25.8771	17.4955	25.2938
GRMZM2G012276	Peroxiredoxin Q, chloroplastic OS=Triticum aestivum OX=4565 GN=PRX1 PE=2 SV=1	377.301	324.026	364.589	204.808	229.799	324.372	294.835	161.614	171.575	342.297	305.497	411.593	187.536	129.308	310.196	412.348	577.644	336.845	397.068	238.115
GRMZM2G012284	LIMR family protein Os06g0128200 OS=Oryza sativa subsp. japonica OX=39947 GN=Os06g0128200 PE=2 SV=1	5.66487	41.3597	9.63976	9.26336	17.2105	5.68745	31.0119	9.82844	7.0826	12.6916	5.65327	29.8902	14.1016	14.0085	19.4551	5.93785	33.9604	7.22797	11.7234	11.7372
GRMZM2G012306	Protein NRT1/ PTR FAMILY 8.3 OS=Arabidopsis thaliana OX=3702 GN=NPF8.3 PE=1 SV=1	1.48446	3.16128	3.51074	1.58377	2.84257	1.93605	2.72334	2.07609	1.74514	2.16557	1.28225	1.89416	2.18371	3.91382	2.1696	1.30346	0.715416	1.15308	0.871794	2.2747
GRMZM2G012324	Light-harvesting complex-like protein OHP1, chloroplastic OS=Arabidopsis thaliana OX=3702 GN=OHP1 PE=1 SV=1	772.627	168.888	766.26	1022.98	416.085	647.044	149.545	434.905	796.547	560.334	635.25	331.032	544.337	452.324	353.899	905.515	236.894	711.35	580.307	665.017
GRMZM2G012340	Peptidyl-prolyl cis-trans isomerase FKBP16-1, chloroplastic OS=Arabidopsis thaliana OX=3702 GN=FKBP16-1 PE=2 SV=1	11.6845	10.5065	7.07724	7.08652	18.2474	11.8467	10.2628	2.92237	4.77956	17.4438	14.2298	18.0698	3.85558	4.06009	20.3059	8.59771	17.8271	5.85916	27.3475	8.08894
GRMZM2G012342	Protein TIC 21, chloroplastic OS=Arabidopsis thaliana OX=3702 GN=TIC21 PE=1 SV=1	77.9815	72.2313	70.5284	58.533	58.9154	84.5214	63.5518	50.3181	51.7877	74.9911	88.0029	78.7015	56.9655	38.5225	80.8141	87.3871	82.7535	72.7231	101.711	58.1802
GRMZM2G012391	Cytochrome P450 90A3 OS=Oryza sativa subsp. japonica OX=39947 GN=CYP90A3 PE=2 SV=1	41.2776	79.8553	41.7435	55.4144	60.6444	43.3185	62.3729	32.9393	52.1242	48.0106	52.5951	89.0854	33.0122	49.6492	67.5734	50.5729	62.2622	32.2022	63.4613	44.7696
GRMZM2G012397	Photosystem I reaction center subunit psaK, chloroplastic OS=Hordeum vulgare OX=4513 GN=PSAK PE=1 SV=1	6812.28	2700.8	7581.3	6530.84	4128.49	6420.93	2329.12	4235.03	7508.04	5632.24	6633.21	4573.54	4079.38	4794.95	4974.75	8741.6	2580.87	6123.54	6146.78	5475.95
GRMZM2G012404	Tyrosine--tRNA ligase, chloroplastic/mitochondrial OS=Arabidopsis thaliana OX=3702 GN=EMB2768 PE=2 SV=1	14.0622	13.7109	8.56534	8.96748	14.7366	18.4594	19.8757	7.73002	8.04985	20.1129	17.2712	13.5803	10.3127	7.94162	15.908	13.5338	17.3834	10.3405	12.8746	15.2556
GRMZM2G012453	Probable pre-mRNA-splicing factor ATP-dependent RNA helicase DEAH5 OS=Arabidopsis thaliana OX=3702 GN=At3g26560 PE=1 SV=2	17.2883	6.2261	3.41155	4.6934	10.994	41.2678	15.5447	5.66698	4.34872	14.935	15.5928	6.27822	4.95725	5.1198	28.6457	31.6726	27.0275	5.57902	3.20443	8.67329
GRMZM2G012479	Phospholipid hydroperoxide glutathione peroxidase 1, chloroplastic OS=Arabidopsis thaliana OX=3702 GN=GPX1 PE=2 SV=2	135.837	62.7427	93.4364	71.8345	61.0781	124.743	79.0084	95.8139	103.466	60.5263	142.209	78.585	86.2469	78.0807	69.9269	111.755	95.2701	91.0285	95.9567	76.3554
GRMZM2G012546	Probable carboxylesterase 15 OS=Arabidopsis thaliana OX=3702 GN=CXE15 PE=2 SV=1	17.8772	44.5755	33.5699	36.9716	38.11	14.641	20.1309	18.221	58.876	14.1889	17.8633	47.5875	10.9418	43.1513	21.5589	18.2165	25.0846	20.6521	22.7806	37.3096
GRMZM2G012566	--	5.65636	271.252	11.6506	3.43756	6.65466	4.24357	248.3	4.93475	8.03083	3.51277	6.44238	311.822	2.76888	7.89307	8.73621	6.85787	296.863	6.39195	9.23721	4.95579
GRMZM2G012631	Heat shock protein 81-1 OS=Oryza sativa subsp. japonica OX=39947 GN=HSP81-1 PE=3 SV=2	69.4453	49.7884	101.423	28.4261	31.357	81.2494	56.0611	86.514	21.3452	17.8502	70.9266	47.9264	107.747	26.9499	28.8973	79.6265	54.0559	68.0466	34.2797	15.2183
GRMZM2G012636	Auxin-responsive protein SAUR36 OS=Oryza sativa subsp. japonica OX=39947 GN=SAUR39 PE=2 SV=1	1.06433	0.914763	0.850844	1.19115	1.42926	0.574052	0.392484	0.744123	1.44891	0.6122	1.21687	1.41819	0.448121	0.395425	1.81191	1.33223	0.851234	0.428213	1.73188	1.7101
GRMZM2G012685	Putative leucine-rich repeat receptor-like serine/threonine-protein kinase At2g24130 OS=Arabidopsis thaliana OX=3702 GN=At2g24130 PE=3 SV=1	0.924225	0.0989713	0.519429	0.705184	0.133905	1.11122	0.122909	0.654596	0.364348	0.339548	0.940642	0.145491	0.762726	0.554928	0.21999	1.18159	0.080722	0.541358	0.407959	0.229821
GRMZM2G012717	Zinc finger protein CONSTANS-LIKE 16 OS=Arabidopsis thaliana OX=3702 GN=COL16 PE=1 SV=2	2.44584	95.0839	7.34271	13.5477	23.4829	1.97474	72.1874	0.890533	12.2431	14.1387	3.75592	101.226	3.11252	11.8761	25.6607	2.99823	52.6705	2.12912	18.8438	10.2572
GRMZM2G012724	WRKY transcription factor WRKY24 OS=Oryza sativa subsp. japonica OX=39947 GN=WRKY24 PE=2 SV=1	34.585	36.157	7.06489	6.34967	20.2762	64.1815	63.3494	11.8264	2.15756	32.9434	26.4137	25.2844	6.99854	8.0502	32.2852	43.9645	83.972	15.7192	2.73025	10.0662
GRMZM2G012734	Protein trichome birefringence-like 18 OS=Arabidopsis thaliana OX=3702 GN=TBL18 PE=2 SV=1	1.88226	1.281	0.853196	0.402109	2.04341	0.801893	0.041155	0.106219	0.169929	1.14735	1.08472	0.074602	1.32417	0.847128	1.0579	0.602453	0.149275	0.994658	1.0427	0.481358
GRMZM2G012758	Glucan endo-1,3-beta-glucosidase 7 OS=Arabidopsis thaliana OX=3702 GN=At4g34480 PE=1 SV=2	44.5294	27.0683	56.7794	70.5715	29.5546	46.8469	16.3087	50.7869	48.909	39.2025	44.1794	23.3274	45.4845	55.9839	28.3308	38.4185	19.72	40.3832	62.7166	64.3918
GRMZM2G012814	Rho GDP-dissociation inhibitor 1 OS=Arabidopsis thaliana OX=3702 GN=GDI1 PE=1 SV=1	2.02658	5.58401	2.58048	9.38921	6.59066	1.99806	2.95644	2.00283	5.49503	8.87424	3.15872	7.29918	1.79542	4.96245	8.34332	2.392	2.66333	2.14018	4.09117	8.81783
GRMZM2G012821	--	0.061482	1.64718	0.0721647	0.032568	0.0836583	0.005149	1.39552	0.00415867	0.0167177	0.0375387	0.018469	1.37131	0.044348	0.071658	0	0.0928907	1.47458	0.0106087	0.052277	0.071353
GRMZM2G012841	--	29.6074	30.8682	42.8255	45.5976	39.5596	29.3694	25.0897	43.7295	49.5578	29.8685	36.5016	28.4046	35.1277	52.5387	37.9116	31.4183	20.9805	39.636	35.0524	38.4041
GRMZM2G012863	3-oxoacyl-[acyl-carrier-protein] synthase I, chloroplastic OS=Hordeum vulgare OX=4513 GN=KAS12 PE=1 SV=1	13.2391	23.9251	10.407	6.62956	13.2719	15.6182	19.9419	10.5278	6.33697	14.3672	12.3967	19.0986	12.1965	6.63093	18.1232	14.3324	27.0721	10.3928	16.0796	8.99401
GRMZM2G012865	Cytochrome P450 71D7 OS=Solanum chacoense OX=4108 GN=CYP71D7 PE=3 SV=1	8.80615	14.6055	10.5165	35.0377	10.7675	9.6696	8.243	9.0623	13.5256	5.13325	13.201	9.83569	8.71769	15.6752	3.66521	9.19268	7.38467	13.1687	7.11244	13.1791
GRMZM2G012874	Probable glucuronosyltransferase Os05g0123100 OS=Oryza sativa subsp. japonica OX=39947 GN=Os05g0123100 PE=2 SV=1	0.799643	2.29087	1.18154	1.70867	2.55374	0.544436	3.57542	1.04609	1.06287	3.3712	0.293142	2.41597	1.4237	1.07255	8.43649	1.59717	4.06729	1.02278	8.11932	1.09562
GRMZM2G012891	--	32.6788	41.2023	31.9034	82.0221	94.4695	45.2374	49.4142	30.9007	91.8051	32.7068	44.0213	44.7179	25.8293	88.8135	48.5586	82.4135	52.2994	24.7414	35.0196	89.4398
GRMZM2G012901	--	5.30922	27.8445	11.6756	11.2537	16.8286	4.61485	23.1945	12.467	13.1566	8.54857	6.66586	23.0143	10.9069	22.5907	14.6136	5.94703	19.4666	7.5799	10.6707	9.45914
GRMZM2G012923	Monosaccharide-sensing protein 2 OS=Arabidopsis thaliana OX=3702 GN=MSSP2 PE=1 SV=2	4.96282	44.7393	2.43461	1.01669	1.09784	8.96213	36.376	2.55649	0.857977	0.670164	8.6734	52.9983	2.43673	1.38854	1.07406	8.799	24.3831	1.11985	1.67421	0.78204
GRMZM2G012926	--	0.267602	0.505638	0.703258	0.90318	0.916692	0.291116	0.547585	1.04545	0.391311	0.697714	0.360636	0.375123	0.981013	1.1327	0.542163	0.523171	0.354482	0.35494	0.554751	0.862226
GRMZM2G012932	--	7.59951	1.37703	4.34425	4.57591	9.37393	9.76568	2.7838	6.69707	3.27607	12.4699	8.52359	1.20172	11.1295	4.13657	11.4134	7.21974	1.0306	5.45879	6.02817	10.5627
GRMZM2G012964	Pumilio homolog 2 OS=Arabidopsis thaliana OX=3702 GN=APUM2 PE=1 SV=1	0.466007	5.11287	0.853087	0.704434	1.49379	0.548086	3.87075	0.768486	0.697567	0.576224	0.684179	3.64865	0.768677	2.47391	1.64827	0.698683	2.42835	0.38025	1.24964	0.566362
GRMZM2G012966	U-box domain-containing protein 34 OS=Arabidopsis thaliana OX=3702 GN=PUB34 PE=3 SV=1	20.6351	16.2932	16.338	25.4117	30.0673	23.1446	17.9858	15.106	21.3068	38.6381	21.4066	23.5404	21.296	19.781	38.5174	22.3207	21.4907	21.6849	32.0933	30.1559
GRMZM2G013002	Expansin-B4 OS=Oryza sativa subsp. japonica OX=39947 GN=EXPB4 PE=2 SV=1	0.287952	0.537177	1.35079	4.18879	8.48967	0.151623	0.955338	1.75047	0.956621	2.30799	0.134406	0.490053	1.4555	6.96978	9.21562	0.205871	0.531606	2.27415	5.40783	1.32248
GRMZM2G013042	Tropinone reductase homolog At2g29150 OS=Arabidopsis thaliana OX=3702 GN=At2g29150 PE=1 SV=1	0.736458	3.79396	1.69683	2.12004	2.91405	0.771849	4.72049	2.09171	1.81838	1.16506	0.746175	3.22448	1.97871	3.44772	2.90385	0.791985	3.59609	1.81851	1.95785	1.57896
GRMZM2G013045	Indole-3-pyruvate monooxygenase YUCCA6 OS=Arabidopsis thaliana OX=3702 GN=YUC6 PE=1 SV=1	0.52528	0.353096	0.329441	0.413994	0.0107033	2.05094	0.479982	1.89821	0.54363	0	1.9183	0.253231	0.743798	2.62064	0.00610067	0.215392	0.610833	0.163334	0	0.009804
GRMZM2G013115	Katanin p60 ATPase-containing subunit A1 OS=Arabidopsis thaliana OX=3702 GN=AAA1 PE=1 SV=1	0.217703	0.73105	0.929904	1.01632	1.64921	0.31151	0.915071	0.555397	0.582838	0.863426	0.120992	0.632149	0.716015	1.07506	1.2445	0.280142	0.530881	0.421239	1.36123	0.610512
GRMZM2G013128	Protein SMAX1-LIKE 3 OS=Arabidopsis thaliana OX=3702 GN=SMXL3 PE=2 SV=1	0.20782	0.473655	0.368213	0.337903	0.71771	0.418352	0.444314	0.302374	0.281138	0.187081	0.351156	0.350878	0.358678	0.82253	0.443456	0.230471	0.342961	0.292946	0.256694	0.239631
GRMZM2G013170	Disease resistance protein RPP13 OS=Arabidopsis thaliana OX=3702 GN=RPP13 PE=2 SV=2	23.5699	12.1295	14.5754	36.9044	20.815	22.3909	7.13352	18.585	15.4322	28.2067	25.9566	12.6968	27.4393	11.222	17.7081	17.7994	4.69036	14.376	10.6619	34.5779
GRMZM2G013176	Protein CLMP1 OS=Arabidopsis thaliana OX=3702 GN=CLMP1 PE=1 SV=1	4.45243	8.78612	5.21924	2.36386	5.22554	5.66413	8.0781	5.74296	2.51227	4.46929	5.09634	6.14842	6.38508	3.16517	5.78364	5.78449	7.65902	4.31957	6.98564	3.64191
GRMZM2G013196	--	7.5196	6.60036	5.39325	15.6283	7.14016	7.48568	6.58722	8.18989	7.8094	6.02235	7.63019	6.26901	9.29668	7.94399	6.52311	6.40446	4.94989	6.39088	6.68871	8.27501
GRMZM2G013200	Patellin-4 OS=Arabidopsis thaliana OX=3702 GN=PATL4 PE=1 SV=2	4.32276	4.30609	10.8685	11.3682	10.4771	4.37482	3.04632	11.6862	8.33294	7.59094	3.91012	3.75951	9.01501	11.7259	16.1442	6.77441	3.81633	13.3106	13.114	6.0637
GRMZM2G013214	Betaine aldehyde dehydrogenase 2 OS=Oryza sativa subsp. japonica OX=39947 GN=BADH2 PE=1 SV=1	6.37769	1.73036	4.18072	2.18924	14.835	4.92673	8.61462	5.57182	8.86347	5.98939	4.45168	1.15702	5.62917	7.8386	14.6653	2.9898	1.36065	5.34262	14.9736	11.9218
GRMZM2G013236	CBL-interacting protein kinase 23 OS=Oryza sativa subsp. japonica OX=39947 GN=CIPK23 PE=2 SV=1	9.3103	43.9108	14.4007	15.2962	14.9673	10.7033	49.5099	23.4011	8.88169	14.9765	8.57657	43.6667	21.0782	25.5489	10.4361	10.9067	52.8218	13.4478	9.26982	9.39691
GRMZM2G013255	Alpha-L-fucosidase 1 OS=Arabidopsis thaliana OX=3702 GN=FUC1 PE=1 SV=2	20.9537	12.8538	19.9976	26.8382	28.8507	23.3259	11.9434	16.8822	28.69	23.0683	16.1181	10.5208	11.4914	29.6767	28.0473	20.4195	12.5275	19.128	28.3036	30.3399
GRMZM2G013324	Glycerophosphodiester phosphodiesterase GDPDL3 OS=Arabidopsis thaliana OX=3702 GN=GDPDL3 PE=1 SV=3	1.01518	1.91415	3.36815	3.08372	4.91344	1.17609	2.63476	3.31636	3.12508	1.77942	1.53711	1.36291	3.4908	2.72956	6.78844	1.1243	1.96783	3.09797	2.55154	1.19309
GRMZM2G013342	Photosystem I reaction center subunit II, chloroplastic OS=Cucumis sativus OX=3659 GN=psaD PE=1 SV=1	2574.4	960.7	2379.82	2312.53	1540.71	2255.45	1138.84	1428.27	2499.8	2277.72	2372.56	1686.63	1513.14	1880.14	1995.68	2707.67	1289.18	2484.48	3230.14	2217.77
GRMZM2G013357	Isoflavone 2&apos;-hydroxylase OS=Medicago truncatula OX=3880 GN=CYP81E7 PE=1 SV=1	0.748016	2.10812	0.40475	2.37294	2.18924	0.65799	0.83771	0.73368	2.11109	1.18573	1.0493	1.13465	0.874753	2.39565	1.10999	0.614911	0.411221	0.682681	0.5997	1.00119
GRMZM2G013391	Probable WRKY transcription factor 65 OS=Arabidopsis thaliana OX=3702 GN=WRKY65 PE=2 SV=1	3.31699	30.3638	4.66253	7.09373	6.17423	5.4408	17.395	4.84065	11.0502	2.24488	6.22612	19.2228	2.49412	23.7313	4.59962	5.64603	13.3934	4.83568	4.6825	5.8315
GRMZM2G013398	Zinc finger protein CONSTANS-LIKE 10 OS=Arabidopsis thaliana OX=3702 GN=COL10 PE=1 SV=1	0.698928	39.7064	0.727117	2.01328	10.0904	0.61988	40.5151	1.35377	2.4792	5.97348	0.494769	42.3512	1.27419	2.83296	8.9862	0.72609	37.4391	1.01517	3.33663	3.46508
GRMZM2G013430	Probable serine acetyltransferase 4 OS=Oryza sativa subsp. japonica OX=39947 GN=SAT4 PE=2 SV=1	37.6785	1.93081	12.9503	1.90082	3.12043	44.4143	5.87703	15.8048	2.08121	10.9954	35.2054	2.16612	3.21008	1.47028	6.23319	18.7392	17.1743	12.7464	2.08593	4.69378
GRMZM2G013450	Peroxisomal nicotinamide adenine dinucleotide carrier OS=Arabidopsis thaliana OX=3702 GN=PXN PE=1 SV=1	23.8594	19.0272	15.2712	17.3457	25.2738	29.0194	26.7093	16.3411	18.3804	28.0085	27.1906	23.5577	16.991	15.8178	30.3782	22.1406	23.6877	18.7867	23.5873	25.6322
GRMZM2G013457	40S ribosomal protein S3a OS=Oryza sativa subsp. japonica OX=39947 GN=RPS3A PE=2 SV=2	18.4601	191.995	63.639	38.6592	72.3905	27.2833	139.427	40.401	36.0326	35.6526	28.6541	124.97	47.9434	53.9822	91.4184	32.7431	130.08	43.0779	98.8956	37.7871
GRMZM2G013471	Protein EXECUTER 2, chloroplastic OS=Oryza sativa subsp. japonica OX=39947 GN=EX2 PE=2 SV=1	4.97278	15.5743	5.88904	6.7134	10.9539	5.84261	18.5758	6.26145	6.86246	8.50409	5.97003	19.7672	6.97185	8.06052	11.1288	4.83483	17.3547	5.6934	9.65041	7.89671
GRMZM2G013478	Nucleoside diphosphate kinase 2, chloroplastic OS=Nicotiana tabacum OX=4097 GN=NDPK2 PE=1 SV=1	11.2157	43.2665	15.7888	6.43382	22.1008	10.884	29.7232	9.94124	7.25122	15.0587	10.0836	36.5565	15.1342	6.69642	28.4181	10.9942	54.1058	11.1122	50.6296	7.54453
GRMZM2G013481	--	1.2067	4.24993	1.71857	4.99692	3.22916	0.959582	2.46502	1.51661	2.44533	2.2077	1.28148	2.56364	1.44378	4.51559	1.75491	1.41299	1.83956	1.4476	2.10364	2.13405
GRMZM2G013519	Pentatricopeptide repeat-containing protein At1g77360, mitochondrial OS=Arabidopsis thaliana OX=3702 GN=At1g77360 PE=2 SV=2	0.304281	0.722999	0.642629	0.572692	0.632825	0.301681	0.911223	0.438613	0.431707	0.272922	0.272667	0.743754	0.811953	0.677412	0.477137	0.249238	0.927956	0.360342	0.478849	0.379319
GRMZM2G013546	--	4.66607	6.96463	8.59881	11.4193	8.51547	4.5595	4.93595	6.07257	10.2556	7.4443	5.91221	7.74021	5.1007	8.51638	6.62465	5.95984	3.75888	7.45854	9.53128	7.87436
GRMZM2G013581	Myb-related protein MYBAS2 OS=Oryza sativa subsp. japonica OX=39947 GN=MYBAS2 PE=2 SV=1	14.8493	15.4987	15.848	34.1556	21.9959	16.464	10.5992	22.2393	45.6407	9.50189	19.7755	23.3906	13.0616	67.8693	14.4788	21.5383	5.82081	15.3115	17.7827	27.8121
GRMZM2G013588	--	0.0717703	11.0952	0.034185	0.0490723	0.232997	0.109692	7.06487	0.103309	0.0232257	0.0944383	0.148939	5.63808	0.058594	0.0903113	0.132935	0.090563	5.18336	0.0381543	0.0559653	0.0813503
GRMZM2G013612	Two-component response regulator ORR29 OS=Oryza sativa subsp. japonica OX=39947 GN=RR29 PE=3 SV=3	28.77	0.168083	16.7433	31.7036	5.17036	29.1068	0.176405	18.2119	31.3909	7.45709	38.1197	0.304127	18.0196	12.5015	4.7687	23.0738	0.079673	12.3763	9.52442	17.3139
GRMZM2G013617	Homeobox protein BEL1 homolog OS=Arabidopsis thaliana OX=3702 GN=BEL1 PE=1 SV=2	53.0514	21.9902	60.6239	74.8074	68.6594	50.3769	14.9179	60.3068	53.1275	56.6465	53.1199	17.3518	42.0571	60.4854	74.5222	58.9039	20.7569	54.1246	69.2519	54.8357
GRMZM2G013630	Patellin-4 OS=Arabidopsis thaliana OX=3702 GN=PATL4 PE=1 SV=2	4.78473	3.57695	10.5317	11.7763	9.84266	2.90784	3.51221	13.3276	9.44146	8.3161	4.19096	4.11041	9.91096	13.1164	6.61033	4.47887	4.06486	11.3422	10.9737	6.79467
GRMZM2G013639	--	4.50699	28.3653	7.8725	6.79845	9.23992	4.83553	16.682	8.27465	4.99556	7.63777	5.69779	15.3134	11.4752	10.0538	7.82448	3.75345	12.9156	4.69573	4.46521	7.01668
GRMZM2G013650	--	39.9806	29.1183	31.0375	28.9615	34.365	41.0067	31.8469	32.6563	32.8555	42.6162	45.47	35.2686	33.5278	24.9523	39.305	36.9847	33.1782	35.9017	35.2014	43.3019
GRMZM2G013652	10 kDa chaperonin, mitochondrial OS=Arabidopsis thaliana OX=3702 GN=CPN10 PE=1 SV=1	3.16735	28.0091	9.85079	1.19303	3.90713	3.18422	14.2413	8.01321	1.63416	0.562192	2.90658	15.469	10.1156	2.46948	1.41668	3.59511	23.4958	4.71221	2.44873	0.305147
GRMZM2G013677	--	10.5974	27.7338	18.9224	17.212	24.1996	13.2479	24.957	13.7664	18.286	16.5264	10.6948	37.9845	12.919	15.6156	24.3624	12.8522	31.8776	12.5773	25.0512	13.0717
GRMZM2G013726	Dihydroflavonol 4-reductase OS=Zea mays OX=4577 GN=A1 PE=3 SV=1	0.199586	0.705479	0.72608	0.661743	1.79963	0.099568	1.04975	0.523171	0.197695	1.02268	0.0497017	0.409123	1.26181	1.22399	0.755153	0.23278	1.46322	0.468216	1.0507	0.532968
GRMZM2G013761	DEAD-box ATP-dependent RNA helicase 7 OS=Oryza sativa subsp. japonica OX=39947 GN=Os09g0520700 PE=2 SV=1	32.7956	24.7476	21.5852	27.4519	26.8876	36.9227	23.4741	25.8371	22.9709	40.2409	36.4847	33.5995	31.7509	16.0994	30.977	29.5895	18.0048	15.959	38.6946	31.3157
GRMZM2G013773	Isoleucine--tRNA ligase, cytoplasmic OS=Arabidopsis thaliana OX=3702 GN=At4g10320 PE=2 SV=1	0.644653	1.99854	0.654024	0.284689	2.77881	0.738595	4.4638	0.734315	0.398892	1.54257	0.550404	1.95229	0.823081	0.761455	3.36592	0.696742	2.02822	0.405121	2.31666	1.08463
GRMZM2G013776	E3 ubiquitin-protein ligase PUB23 OS=Arabidopsis thaliana OX=3702 GN=PUB23 PE=1 SV=1	0.347197	1.30262	0.106029	0.151434	0.400646	0.981664	3.60255	0.228164	0.0232313	0.432468	0.223577	0.656364	0.218731	0.256185	0.598163	0.58664	5.16853	0.348987	0.0384007	0.120422
GRMZM2G013781	Chloroplast envelope quinone oxidoreductase homolog OS=Arabidopsis thaliana OX=3702 GN=CEQORH PE=1 SV=1	3.8514	8.36683	8.62023	2.48381	22.4061	4.45818	3.89639	13.271	2.42423	26.5747	1.73933	3.2854	8.29991	4.4315	21.7995	3.23377	5.91744	10.2765	11.8754	11.6364
GRMZM2G013798	30S ribosomal protein S2, chloroplastic OS=Zea mays OX=4577 GN=rps2 PE=3 SV=1	42.2886	12.2949	8.69415	8.54278	2.0981	16.0223	37.2305	5.05468	5.77225	1.47818	6.57817	13.7225	6.49947	3.38471	2.58143	19.2834	23.5783	10.8021	3.04734	2.26001
GRMZM2G013811	4-alpha-glucanotransferase DPE1, chloroplastic/amyloplastic OS=Oryza sativa subsp. japonica OX=39947 GN=DPE1 PE=2 SV=2	11.1224	7.71297	7.33993	8.41393	7.25914	12.5182	9.17535	7.66034	7.23951	9.15449	10.653	8.64745	7.70707	5.6526	9.01817	11.98	12.5825	9.31747	10.4678	9.27177
GRMZM2G013814	Protein CHAPERONE-LIKE PROTEIN OF POR1, chloroplastic OS=Arabidopsis thaliana OX=3702 GN=CPP1 PE=1 SV=1	2.84036	23.4548	4.06638	1.25204	8.90847	4.08755	21.569	4.44114	2.56442	4.5511	3.71037	19.3969	6.04938	3.53344	15.7261	4.57222	24.3771	4.35617	15.1571	2.42808
GRMZM2G013821	HMG1/2-like protein OS=Vicia faba OX=3906 PE=2 SV=1	11.4241	16.2311	19.8278	12.4563	17.5985	11.4649	16.7018	22.0407	13.4063	9.05315	12.8019	12.0245	19.5279	19.4428	15.8728	9.60365	15.1256	15.5616	12.5554	9.61625
GRMZM2G013920	--	0.0257913	2.05802	0.00953933	0	0.0272397	0.0231257	3.17204	0.119026	0.0560183	0.042	0.009905	1.62101	0.00616333	0.0173493	0.0258323	0.027706	1.47884	0.0158347	0.035388	0.0148973
GRMZM2G013957	--	14.4569	20.3547	29.5302	28.5219	36.8745	11.3933	26.8432	31.1989	24.6663	41.4584	10.0959	16.8096	28.0803	24.4411	63.7549	23.1845	32.8617	27.8918	59.6184	26.2846
GRMZM2G013986	Subtilisin-like protease SBT1.2 OS=Arabidopsis thaliana OX=3702 GN=SBT1.2 PE=2 SV=1	3.88266	1.1867	4.75256	3.93092	6.96936	4.07653	3.06573	3.97226	2.89947	3.51414	2.5859	1.19123	2.81379	5.68065	10.8397	2.62557	5.62513	3.79633	2.28823	4.60627
GRMZM2G014009	--	1.53508	2.69443	1.33181	1.68404	1.08803	1.53921	2.28191	1.81548	2.15491	0.767452	1.64871	3.62174	1.1571	1.67567	1.35412	1.3017	1.45679	1.77681	1.95503	2.23578
GRMZM2G014022	Probable F-box protein At2g36090 OS=Arabidopsis thaliana OX=3702 GN=At2g36090 PE=2 SV=1	6.51727	27.0743	7.16489	6.96061	39.8801	11.2589	21.7173	24.4372	4.82409	5.59489	3.96986	6.06319	10.2305	15.4048	13.0914	7.58903	31.7744	14.2506	2.33237	4.26933
GRMZM2G014055	Thioredoxin H-type 2 OS=Brassica napus OX=3708 GN=THL-2 PE=2 SV=1	428.949	234.798	362.283	412.703	497.888	366.146	362.398	671.94	862.317	457.655	429.97	235.82	340.155	859.061	426.746	261.008	200.752	424.348	445.63	361.274
GRMZM2G014066	Protein DEHYDRATION-INDUCED 19 homolog 3 OS=Oryza sativa subsp. japonica OX=39947 GN=DI19-3 PE=2 SV=1	10.6911	9.5814	7.67878	6.4298	8.16019	16.2949	12.0201	8.25404	7.10562	11.0828	9.53898	9.51222	7.04027	8.77456	16.5249	14.7866	17.0756	7.41971	7.52797	8.08764
GRMZM2G014069	Dihydroxy-acid dehydratase, chloroplastic OS=Arabidopsis thaliana OX=3702 GN=DHAD PE=1 SV=1	1.00332	7.92057	0.984236	1.22176	1.71933	1.03776	6.06487	1.41045	0.907504	0.834342	0.825919	4.53202	1.44196	1.70554	2.877	0.823064	5.85448	0.934933	2.2248	0.725126
GRMZM2G014071	Lipase-like PAD4 OS=Arabidopsis thaliana OX=3702 GN=PAD4 PE=1 SV=1	13.5798	23.9678	18.4412	10.9353	10.7507	12.1635	17.8249	20.6518	8.54737	13.5722	14.1601	19.3573	13.9811	11.1548	6.64038	10.5998	17.9289	17.4727	6.34846	9.57158
GRMZM2G014076	Protein disulfide isomerase-like 1-5 OS=Oryza sativa subsp. japonica OX=39947 GN=PDIL1-5 PE=2 SV=1	0.0584503	2.95594	0.28775	0.138217	0.750953	0.103642	2.76213	0.313619	0.146962	0.461758	0.088848	1.84361	0.376592	0.476512	1.75497	0.122918	3.37127	0.234328	0.74253	0.15194
GRMZM2G014089	ABC transporter B family member 11 OS=Arabidopsis thaliana OX=3702 GN=ABCB11 PE=2 SV=1	3.61353	3.98771	3.85138	3.4931	2.84085	2.95782	2.70849	4.19727	2.7281	6.25205	3.24672	2.18127	5.42178	2.92848	3.56044	3.73105	2.42325	3.91587	2.45558	3.52314
GRMZM2G014099	--	13.6516	33.7415	13.9301	11.4129	21.8149	15.9014	24.929	9.79026	13.8415	20.9785	17.1089	38.498	9.81014	9.89569	29.7998	14.6846	25.495	10.864	40.4397	13.7588
GRMZM2G014154	Histidine-containing phosphotransfer protein 2 OS=Oryza sativa subsp. japonica OX=39947 GN=AHP2 PE=1 SV=1	34.5732	26.3776	44.9175	43.5558	51.1978	36.1469	24.5584	47.9719	47.3718	39.6424	37.1654	27.4689	40.6323	55.3384	48.4674	29.1602	19.9513	44.8579	39.4278	37.483
GRMZM2G014187	Uncharacterized protein At4g15970 OS=Arabidopsis thaliana OX=3702 GN=At4g15970 PE=2 SV=1	0.310717	0.446382	1.23353	2.04072	4.00615	0.467013	0.87403	2.34248	2.42313	1.86288	0.55608	0.539528	3.52096	2.7765	2.69934	0.678733	0.954482	2.84078	1.32172	3.04593
GRMZM2G014193	Purple acid phosphatase 15 OS=Arabidopsis thaliana OX=3702 GN=PAP15 PE=1 SV=1	0.135069	3.02907	0.0720077	0.184502	0.390724	0.09032	3.2325	0.131158	0.212388	0.161194	0.100288	3.0281	0.158805	0.458417	0.594015	0.097757	2.6467	0.1952	0.448673	0.0713527
GRMZM2G014240	Pyrophosphate-energized vacuolar membrane proton pump OS=Hordeum vulgare OX=4513 PE=2 SV=2	1.43447	6.46255	1.3498	1.65106	3.81367	1.65474	11.8725	2.13841	0.737783	3.01764	0.851995	5.87541	2.8068	2.18617	6.32397	1.60092	7.36212	1.60682	4.09498	1.31528
GRMZM2G014276	Transcription initiation factor TFIID subunit 5 OS=Arabidopsis thaliana OX=3702 GN=TAF5 PE=1 SV=1	0.264604	3.88726	0.435381	0.19968	0.619834	0.163708	2.7531	0.19487	0.156559	0.242145	0.28549	2.28112	0.335916	0.320641	0.758393	0.378195	2.77671	0.156462	0.560023	0.213098
GRMZM2G014329	--	1.19716	1.96385	1.29619	1.55481	2.45606	1.12846	2.30816	1.50148	1.98064	1.11404	1.84057	1.64481	1.85615	3.36968	1.48709	1.12034	1.90856	0.92967	1.23767	1.88965
GRMZM2G014356	--	1.1649	1.31401	0.755459	0.404027	0.80664	1.08128	0.499583	0.661083	0.868197	1.64723	0.869591	1.37347	0.6786	0.717076	0.679916	1.54036	1.65155	1.49151	0.608087	0.839766
GRMZM2G014366	Probable serine/threonine-protein kinase At1g01540 OS=Arabidopsis thaliana OX=3702 GN=At1g01540 PE=1 SV=2	2.96915	7.87468	3.61897	2.5734	4.83176	5.7099	8.44444	4.23159	3.73151	4.49716	4.34796	6.95954	4.28613	4.20128	9.11896	5.69885	7.4123	2.84846	8.2309	3.13685
GRMZM2G014376	Bifunctional 3-dehydroquinate dehydratase/shikimate dehydrogenase, chloroplastic OS=Arabidopsis thaliana OX=3702 GN=EMB3004 PE=1 SV=1	3.03876	19.8401	5.99152	5.72538	14.7763	3.24418	22.3308	14.4277	4.10517	5.45531	2.97638	13.6714	16.0537	7.41388	10.1609	3.15117	25.0907	9.82754	8.07488	4.71948
GRMZM2G014392	9-cis-epoxycarotenoid dioxygenase 1, chloroplastic OS=Zea mays OX=4577 GN=VP14 PE=1 SV=2	7.79301	1.13504	5.35715	6.91184	3.01122	11.5539	5.72728	9.69064	3.9562	2.77687	8.4019	1.15547	4.80587	6.10289	7.67754	6.07882	9.05141	4.69588	3.39736	5.24249
GRMZM2G014395	Cytochrome P450 72A14 OS=Arabidopsis thaliana OX=3702 GN=CYP72A14 PE=2 SV=1	40.5074	13.9428	43.1778	17.4664	11.7979	34.1135	11.2867	50.511	14.1065	18.6584	47.9606	9.98519	24.6147	12.1837	8.43855	27.7247	11.2569	31.7635	8.30357	19.2307
GRMZM2G014397	Probable L-ascorbate peroxidase 6, chloroplastic/mitochondrial OS=Oryza sativa subsp. japonica OX=39947 GN=APX6 PE=2 SV=1	2.73939	28.3858	4.6189	2.57762	6.02106	2.67804	20.7776	3.77707	2.51561	3.52686	2.24642	18.1239	4.89292	4.0359	4.55072	2.38827	22.403	3.36765	4.40097	2.07889
GRMZM2G014400	Heterogeneous nuclear ribonucleoprotein 1 OS=Arabidopsis thaliana OX=3702 GN=RNP1 PE=1 SV=1	9.13872	12.4811	7.5803	8.37078	10.354	8.42757	11.3044	7.96643	8.42836	12.5585	9.03714	13.8935	9.24378	6.27823	12.9977	9.37161	14.511	8.00469	11.8373	10.3229
GRMZM2G014441	--	10.7544	1.72868	12.032	13.6192	8.20353	7.95258	0.786561	8.72948	17.9123	6.26472	8.49293	1.85952	6.43188	13.5762	6.41081	5.91799	0.389958	7.77136	9.22723	12.3431
GRMZM2G014444	60S ribosomal protein L11 OS=Oryza sativa subsp. japonica OX=39947 GN=RPL11 PE=2 SV=1	5.94737	57.4809	16.4192	9.94024	21.5507	7.2596	38.5181	11.2364	7.78287	10.2445	7.51343	43.6425	9.88575	13.9857	22.2453	11.7315	38.534	11.6037	25.1369	9.33055
GRMZM2G014454	Metal tolerance protein 5 OS=Oryza sativa subsp. japonica OX=39947 GN=MTP5 PE=2 SV=1	14.9603	29.9422	18.3659	18.9208	50.0038	14.8859	32.6383	29.5495	18.0535	33.7089	13.2462	33.171	41.1734	34.0409	52.3878	16.3491	28.8755	27.9475	47.1666	22.8124
GRMZM2G014499	Subtilisin-like protease SBT5.6 OS=Arabidopsis thaliana OX=3702 GN=SBT5.6 PE=2 SV=1	0.521883	2.32033	0.344167	0.382167	0.335185	0.390429	0.916495	0.407059	0.327036	0.0367333	0.315284	2.00809	0.220373	0.387846	0.353694	0.45088	1.39601	0.134923	0.436241	0.156434
GRMZM2G014558	Cellulose synthase-like protein E6 OS=Oryza sativa subsp. japonica OX=39947 GN=CSLE6 PE=2 SV=1	123.469	15.1957	68.1626	173.968	113.081	168.684	13.4202	151.275	146.111	103.136	233.449	22.5779	60.7235	75.2741	43.1733	112.762	17.4674	53.6748	31.7442	221.695
GRMZM2G014560	Wall-associated receptor kinase 5 OS=Arabidopsis thaliana OX=3702 GN=WAK5 PE=2 SV=1	3.6665	10.8458	3.13075	11.8987	9.7931	4.30066	8.59399	3.76264	6.46486	8.85265	3.93878	11.9453	5.75036	10.4599	9.94538	4.8413	9.24965	4.03538	11.9672	12.3714
GRMZM2G014612	Lissencephaly-1 homolog OS=Phaeodactylum tricornutum (strain CCAP 1055/1) OX=556484 GN=PHATRDRAFT_17300 PE=3 SV=1	0.315796	1.63547	0.28329	0.245481	1.02153	0.496288	1.87992	0.521164	0.382475	0.72777	0.346866	1.34077	0.572515	0.547133	1.30529	0.488998	1.02774	0.490014	1.36105	0.416281
GRMZM2G014653	NAC domain-containing protein 48 OS=Oryza sativa subsp. japonica OX=39947 GN=NAC048 PE=1 SV=1	56.2459	59.8579	47.7494	64.5801	58.1157	92.025	69.8037	68.359	55.0678	51.2204	75.411	48.5589	41.0981	84.8952	37.838	63.1352	65.4782	43.6104	35.0866	54.1449
GRMZM2G014750	La protein 1 OS=Arabidopsis thaliana OX=3702 GN=LA1 PE=1 SV=1	1.13388	12.3479	1.77873	1.22088	2.6948	1.3055	9.28973	1.63163	1.61712	1.15203	1.12635	8.26469	1.5611	2.55482	2.35935	1.33162	9.80644	1.23195	1.55414	1.34453
GRMZM2G014833	CBL-interacting protein kinase 19 OS=Oryza sativa subsp. japonica OX=39947 GN=CIPK19 PE=1 SV=1	14.9102	32.4602	15.7196	10.6258	12.2128	17.1021	26.4814	17.6211	19.0038	9.11558	16.327	33.856	17.4365	16.6753	13.1012	19.1021	28.3715	17.1031	15.5047	7.43935
GRMZM2G014872	SEC1 family transport protein SLY1 OS=Oryza sativa subsp. japonica OX=39947 GN=SLY1 PE=2 SV=1	1.41727	5.87626	1.99713	1.68623	2.2378	1.53161	4.54499	1.96308	1.47946	2.26172	1.60395	3.7525	2.58343	2.90943	2.38934	1.63823	3.1404	1.2419	2.08563	2.19126
GRMZM2G014902	Protein CCA1 OS=Arabidopsis thaliana OX=3702 GN=CCA1 PE=1 SV=1	905.225	1.39506	746.112	1392.45	903.883	773.799	0.420005	1055.68	1396.92	960.934	1036.27	1.0401	950.402	1051.21	872.479	667.42	0.6183	883.355	779.178	1583.05
GRMZM2G014914	Aquaporin PIP2-1 OS=Zea mays OX=4577 GN=PIP2-1 PE=1 SV=2	149.863	27.6314	319.641	220.837	299.64	178.464	35.0187	388.323	219.692	163.69	189.744	25.6129	232.075	487.95	233.643	125.543	19.8807	251.381	185.047	180.827
GRMZM2G014979	--	0.658995	3.96121	1.65518	0.866018	1.15538	1.27311	2.87222	1.46676	0.551521	0.381366	1.1549	3.67222	1.83094	0.995886	0.953652	1.33903	3.58487	0.895852	1.01695	0.601807
GRMZM2G014988	--	0.0931577	2.13192	0.357107	0.252094	0.30667	0.100001	1.06846	0.145319	0.392761	0.446861	0.109356	1.47682	0.171451	0.72209	0.318068	0.168309	0.650423	0.289712	0.29897	0.176944
GRMZM2G015005	U3 snoRNP-associated protein-like YAOH OS=Oryza sativa subsp. japonica OX=39947 GN=Os03g0625900 PE=2 SV=1	0.59263	4.8176	0.89248	0.454434	1.07517	0.826508	3.91597	0.772629	0.586463	0.554124	0.764489	3.84082	0.808763	1.22306	1.11929	0.431795	3.8941	0.478592	0.851795	0.727097
GRMZM2G015033	--	43.1101	68.2358	51.9447	36.5864	50.4812	50.9137	70.6172	33.8841	40.0459	56.5878	52.5266	84.1213	41.353	36.3422	62.5289	43.1496	81.0536	40.7492	66.6312	38.9856
GRMZM2G015040	Phosphatidylcholine:diacylglycerol cholinephosphotransferase 1 OS=Arabidopsis thaliana OX=3702 GN=ROD1 PE=1 SV=1	13.2572	16.1717	12.615	9.58658	19.5425	10.0037	16.7861	14.7217	13.0738	18.9636	7.19888	12.3638	14.1897	9.94203	22.5034	11.7645	25.2162	28.3875	18.1451	13.4662
GRMZM2G015080	Protein SCARECROW OS=Zea mays OX=4577 GN=SCR PE=2 SV=1	10.2578	6.69583	12.9494	10.3546	15.8677	9.99801	5.18865	11.3902	11.95	14.2952	10.102	6.87858	9.05245	9.87353	12.4886	8.85431	4.3151	8.77079	12.5591	18.67
GRMZM2G015143	Probable alpha-mannosidase At5g66150 OS=Arabidopsis thaliana OX=3702 GN=At5g66150 PE=3 SV=1	1.32967	1.77802	1.0237	1.02755	2.18997	0.931923	1.57703	2.1669	1.20638	1.55187	1.0106	0.832772	2.59477	1.00707	0.992602	0.858638	0.771029	1.47736	1.33986	2.0598
GRMZM2G015190	DNA repair protein RAD5A OS=Arabidopsis thaliana OX=3702 GN=RAD5A PE=1 SV=1	0.508192	0.825112	0.59146	0.606598	1.99453	0.857021	2.23453	0.741837	0.641151	2.07679	0.884851	0.995789	1.07602	0.934163	1.42377	0.671958	0.863655	0.784035	1.06654	1.65619
GRMZM2G015212	--	2.06125	5.49687	2.85449	2.24657	3.9116	1.93757	3.13469	2.66652	2.26905	2.84823	1.91669	4.16284	3.86541	3.77917	3.21769	1.91927	3.23758	2.30054	3.30106	3.02465
GRMZM2G015226	--	10.3701	5.52086	0.711377	13.188	1.08014	5.50319	5.25481	6.15349	6.28512	12.7542	0.160743	6.64145	3.49621	5.58271	17.1679	8.26327	3.43062	2.23608	13.8187	0.820222
GRMZM2G015285	Plastid-lipid-associated protein 6, chloroplastic OS=Arabidopsis thaliana OX=3702 GN=PAP6 PE=1 SV=1	171.627	30.726	240.605	90.1997	36.121	153.333	25.5556	205.955	86.1928	32.1385	166.147	21.5181	119.002	68.2793	23.2911	177.575	53.046	178.077	58.2625	39.0335
GRMZM2G015295	Adenosylhomocysteinase OS=Triticum aestivum OX=4565 GN=SAHH PE=2 SV=1	22.064	305.756	66.8726	72.4705	117.182	23.2281	409.492	86.0156	14.7881	69.9685	17.8267	169.736	200.884	78.5561	86.3702	25.0821	261.871	80.7887	70.1881	26.318
GRMZM2G015324	Calcineurin B-like protein 1 OS=Oryza sativa subsp. japonica OX=39947 GN=CBL1 PE=2 SV=2	11.5301	23.3566	12.0839	16.7858	12.8023	11.0949	15.7847	16.2642	10.3903	11.7305	10.0779	19.5455	14.628	14.4596	12.5662	9.31961	15.6124	11.1853	8.55111	10.8142
GRMZM2G015361	ADP-ribosylation factor 2 OS=Oryza sativa subsp. japonica OX=39947 GN=ARF PE=2 SV=2	0.259878	2.15687	1.44684	0.682099	2.21685	0.171409	3.2415	1.19117	0.418601	2.81635	0.0714943	1.92081	2.85167	0.728901	9.35397	0.714735	3.31206	1.05095	4.68723	0.864494
GRMZM2G015409	E3 ubiquitin-protein ligase RING1 OS=Arabidopsis thaliana OX=3702 GN=ATL55 PE=1 SV=1	8.03693	7.60546	10.7388	8.38815	7.55495	6.00258	4.26726	9.76622	8.19619	7.79925	7.1112	7.69894	11.4265	9.5528	4.28956	5.40691	3.43577	9.03749	7.10551	8.21272
GRMZM2G015419	Lipoxygenase 2.3, chloroplastic OS=Hordeum vulgare OX=4513 GN=LOX2.3 PE=1 SV=1	323.51	2031.78	1190.74	1508.09	2859.98	496.718	3421.35	2598.19	1731.14	717.117	653.404	1619.44	2281.12	2516.97	1479.88	390.152	2973.35	2234.31	1181.24	1265.3
GRMZM2G015432	60S ribosomal protein L11 OS=Oryza sativa subsp. japonica OX=39947 GN=RPL11 PE=2 SV=1	7.43303	8.83749	6.18426	13.2003	9.64233	9.73642	11.9468	9.78447	9.08674	8.13866	8.53339	12.9129	9.09221	8.40985	7.06703	6.79317	8.84734	4.9908	11.8003	7.63074
GRMZM2G015542	Premnaspirodiene oxygenase OS=Hyoscyamus muticus OX=35626 GN=CYP71D55 PE=1 SV=1	0.442167	2.74102	11.1796	43.4386	36.0006	1.01018	36.566	26.0256	36.4817	2.29814	0.898662	2.96878	35.9315	67.7053	0.2973	0.46133	7.77907	67.0085	2.26759	9.24676
GRMZM2G015578	Guanine nucleotide-binding protein subunit gamma 2 OS=Oryza sativa subsp. japonica OX=39947 GN=RGG2 PE=1 SV=1	7.84916	19.8108	10.6455	8.0145	7.17537	4.77151	9.29674	10.4136	6.62831	6.1385	5.62626	15.0324	10.7413	9.10772	5.67569	4.86757	12.6725	9.00787	7.39916	4.72816
GRMZM2G015588	Dihydroneopterin aldolase 1 OS=Arabidopsis thaliana OX=3702 GN=FOLB1 PE=1 SV=1	1.39798	23.8032	5.68244	4.38073	5.19121	1.7213	17.6582	5.0998	2.77969	3.52941	1.6662	21.5037	4.87483	4.45449	6.71967	1.91982	19.0859	4.78168	4.72438	2.69724
GRMZM2G015605	Hydrophobic protein LTI6B OS=Oryza sativa subsp. japonica OX=39947 GN=LTI6B PE=2 SV=1	20.006	26.6977	32.8211	22.954	36.5371	26.1595	55.3062	34.8354	18.2372	16.1509	21.5144	16.8098	25.8528	46.5886	21.447	19.858	58.708	19.1485	12.9128	10.3699
GRMZM2G015654	Galactoside 2-alpha-L-fucosyltransferase OS=Pisum sativum OX=3888 GN=FT1 PE=2 SV=1	0.116591	25.2403	0.906741	0.676414	0.9167	0.185993	7.55736	0.433752	0.101847	0.453404	0.178568	13.211	0.530371	1.76542	0.054723	0.166255	4.13758	0.305307	0.068382	0.226374
GRMZM2G015692	Probable carboxylesterase Os04g0669500 OS=Oryza sativa subsp. japonica OX=39947 GN=Os04g0669500 PE=3 SV=1	38.7093	5.53865	32.4999	51.9455	18.9571	31.4245	5.03928	31.8849	44.907	23.996	41.6999	6.5425	34.378	27.0392	23.096	31.8109	4.91606	42.3096	29.1082	34.8442
GRMZM2G015727	--	0.058226	6.50247	0.0591403	0.00564767	0.0762287	0.027671	3.08351	0.0618623	0.0171843	0.014581	0.0512473	4.95131	0.041329	0.0309537	0.821696	0.130952	3.60302	0.0325013	0.370112	0.0528887
GRMZM2G015739	--	0.0488277	2.5961	0.272318	0.194035	0.255478	0.074865	1.38226	0	0.0741947	0.046909	0.269451	2.21118	0.0793337	0.460518	0.0230717	0	0.535822	0.191968	0.0401553	0.0528333
GRMZM2G015793	Uncharacterized acetyltransferase At3g50280 OS=Arabidopsis thaliana OX=3702 GN=At3g50280 PE=3 SV=1	0.0366383	1.18697	0.187889	0.0814273	0.538679	0.0103437	0.999311	0.431113	0.224008	0.123842	0.0560703	0.548131	0.284403	0.676293	0.452698	0.052488	0.94583	0.0888763	0.478829	0.175883
GRMZM2G015805	--	38.4298	30.2631	37.2759	16.2155	32.6354	32.0611	24.263	42.5237	50.5128	28.7232	39.9198	20.4018	45.4632	37.1681	28.9104	31.4665	22.6789	38.5175	32.3492	38.9377
GRMZM2G015818	--	0.815242	4.81274	1.23209	1.32321	4.1283	1.35336	5.25591	1.29038	1.47255	1.92453	0.905735	2.72787	1.45109	2.50847	3.15585	1.27039	3.39925	1.45862	2.41423	1.97597
GRMZM2G015844	Uncharacterized membrane protein At3g27390 OS=Arabidopsis thaliana OX=3702 GN=At3g27390 PE=1 SV=2	0.912108	4.07935	2.10847	3.26919	5.10355	1.24622	3.66171	5.5616	3.80265	3.2351	1.12395	2.60145	3.76271	7.20382	2.97402	1.16463	2.02578	1.80701	2.94197	2.83786
GRMZM2G015889	Serine/threonine-protein kinase PBS1 OS=Arabidopsis thaliana OX=3702 GN=PBS1 PE=1 SV=1	1.53779	4.57894	2.38852	1.43019	1.07161	1.73945	5.62606	4.12653	0.808376	1.00718	1.51893	4.63964	5.54213	1.32731	2.23633	3.07474	6.25125	4.75061	4.18644	0.623501
GRMZM2G015892	Indole-3-glycerol phosphate lyase, chloroplastic OS=Zea mays OX=4577 GN=BX1 PE=1 SV=2	17.1143	10.6085	10.3386	28.5577	70.6891	11.3192	83.1272	160.291	16.612	56.3441	9.9401	13.8246	113.079	48.957	48.571	18.1881	33.3717	101.488	29.7731	38.7748
GRMZM2G015908	Inorganic pyrophosphatase 1 OS=Arabidopsis thaliana OX=3702 GN=PS2 PE=1 SV=1	70.5336	3.2067	19.3413	10.2734	3.87302	42.9711	1.32433	35.6258	5.95942	8.24932	60.1976	2.50358	11.5847	3.86598	3.73566	28.4919	1.25518	52.3262	2.91291	9.03974
GRMZM2G015933	Somatic embryogenesis receptor kinase 1 OS=Arabidopsis thaliana OX=3702 GN=SERK1 PE=1 SV=2	0.289378	9.2799	8.51771	1.76636	6.3431	0.113845	3.64946	1.9356	0.261292	1.24679	0.132731	4.78048	3.45077	6.53013	1.1216	1.12082	1.45643	0.26901	2.28031	2.6489
GRMZM2G015941	Cell number regulator 1 OS=Zea mays OX=4577 GN=CNR1 PE=2 SV=1	1.23671	0.937847	1.91241	2.05134	1.78429	0.985168	1.11601	2.45719	1.14349	1.79433	0.796035	1.03578	1.56903	1.20385	2.29176	1.35066	1.13691	1.57982	1.53521	0.82141
GRMZM2G015967	Peptidyl-prolyl cis-trans isomerase CYP38, chloroplastic OS=Arabidopsis thaliana OX=3702 GN=CYP38 PE=1 SV=1	136.982	83.4112	69.3848	98.9818	134.782	139.494	103.094	48.6294	68.896	222.749	113.198	148.288	94.101	68.5593	202.884	157.866	147.171	94.6301	187.927	160.32
GRMZM2G015983	Galactoside 2-alpha-L-fucosyltransferase OS=Arabidopsis thaliana OX=3702 GN=FUT1 PE=1 SV=2	1.84217	8.47291	5.44609	2.78577	4.68125	2.38196	7.15695	4.42079	1.96151	4.81967	1.80866	6.80939	4.65314	6.26086	5.91251	2.19043	9.0038	2.77591	2.53519	4.59993
GRMZM2G015989	RuBisCO large subunit-binding protein subunit beta, chloroplastic OS=Pisum sativum OX=3888 PE=1 SV=2	5.8918	35.6687	12.9158	5.85053	13.9285	8.0644	25.6816	12.0335	4.3596	6.62725	6.6674	22.7818	16.2411	10.8376	9.03405	5.99479	18.8864	8.72772	9.37967	4.99377
GRMZM2G016066	Photosystem I reaction center subunit IV, chloroplastic OS=Hordeum vulgare OX=4513 GN=PSAE PE=1 SV=2	3078.46	1289.23	2953.53	2905.7	2177.92	2587.48	1300.21	1550.05	3084.73	3492.06	2525.06	2135.76	1890.78	2036.53	3015.77	3542.96	1375.57	2757.96	2934.52	3043.48
GRMZM2G016084	30S ribosomal protein S1, chloroplastic OS=Arabidopsis thaliana OX=3702 GN=RPS1 PE=1 SV=1	200.383	23.0911	131.652	184.06	83.2441	245.022	23.5458	148.102	190.603	122.354	308.306	37.0817	129.95	95.8469	102.446	195.935	29.4034	146.177	145.512	141.74
GRMZM2G016150	bZIP transcription factor RISBZ2 OS=Oryza sativa subsp. japonica OX=39947 GN=RISBZ2 PE=1 SV=1	13.2754	9.3702	11.6812	15.1041	13.1764	12.3949	7.09238	12.8019	14.03	9.6059	13.1123	10.3199	16.538	13.1516	13.3759	17.1717	9.04931	10.0971	11.2447	14.9121
GRMZM2G016153	--	9.79668	26.2275	10.5227	10.4337	13.1689	12.7727	22.4722	15.8457	6.89795	13.3697	7.2828	15.6485	19.5822	13.3308	16.9915	10.7525	45.5635	15.7404	9.96707	6.55404
GRMZM2G016184	--	1.02408	7.18993	1.58439	1.5005	4.34647	0.950815	5.98441	1.29037	1.50681	2.91542	0.704058	6.23162	1.92929	2.54118	7.82123	1.88064	6.32693	1.50722	6.70099	2.17154
GRMZM2G016232	Histone H4 OS=Glycine max OX=3847 PE=3 SV=1	0.861334	5.90447	3.93768	0.929209	2.45987	0.838344	2.50957	1.24072	1.77208	1.47816	0.925746	3.72739	1.90096	4.16825	2.51357	1.03933	2.18311	1.08637	2.4322	1.46302
GRMZM2G016236	Uncharacterized oxidoreductase At1g06690, chloroplastic OS=Arabidopsis thaliana OX=3702 GN=At1g06690 PE=1 SV=1	188.108	94.3527	109.232	136.463	40.7663	199.211	118.902	132.407	74.7729	58.4003	203.664	128.069	80.9867	56.0713	44.5247	208.502	171.396	118.887	74.2387	67.3165
GRMZM2G016250	60S ribosomal protein L27-3 OS=Arabidopsis thaliana OX=3702 GN=RPL27C PE=2 SV=2	5.01434	64.2485	15.3775	8.35013	19.1962	6.1894	38.9428	8.57367	7.11453	9.99753	5.69313	48.7873	8.00257	11.7986	18.4293	9.66741	48.2049	10.1786	23.7149	7.84399
GRMZM2G016254	(E)-beta-farnesene synthase OS=Zea mays subsp. huehuetenangensis OX=112001 PE=1 SV=1	0.243333	0.835528	0.880058	1.29726	9.82733	0.218048	1.51635	1.09981	1.14049	3.97968	0.111252	0.946273	1.79823	5.35327	17.6797	0.323765	0.976971	2.66122	11.0065	2.52861
GRMZM2G016281	DnaJ protein homolog 2 OS=Allium porrum OX=4681 GN=LDJ2 PE=2 SV=1	31.639	4.05512	38.2796	15.5862	9.73511	33.8824	4.8547	37.8447	19.2546	11.8844	30.0444	4.8278	34.5218	13.6206	8.94746	24.8082	12.5181	39.5226	9.92406	12.6582
GRMZM2G016290	Pirin-like protein OS=Solanum lycopersicum OX=4081 PE=2 SV=1	15.9537	20.7051	21.915	8.4815	18.4104	30.326	21.8205	22.8594	7.91599	25.4773	16.6407	17.465	22.4482	9.69714	26.0231	26.746	26.7974	33.6	8.22715	14.6016
GRMZM2G016312	--	0.043381	9.33884	1.08237	1.54638	3.12246	0.798736	28.7186	3.44641	1.00472	0.342034	0.282785	6.38248	1.44995	3.98382	0.222645	0.0387577	12.6564	2.32571	0.600412	0.651263
GRMZM2G016346	--	0.203937	6.40571	0.49537	1.57816	2.9044	0.310776	16.7932	1.63113	1.02358	0.56835	0.208394	9.32413	1.17688	0.997689	1.22589	0.419287	6.4471	1.14399	2.39785	0.216566
GRMZM2G016370	Transcription factor NIGT1 OS=Oryza sativa subsp. japonica OX=39947 GN=NIGT1 PE=2 SV=1	5.91723	2.02261	3.1696	1.71453	2.30548	2.81763	1.79	8.8614	1.97215	19.5055	7.38496	1.16256	2.75824	1.25105	2.60373	3.32738	0.947684	11.4206	1.70183	3.2607
GRMZM2G016434	Ethylene-responsive transcription factor ERF113 OS=Arabidopsis thaliana OX=3702 GN=ERF113 PE=2 SV=1	0.462965	1.89375	0.522712	1.34535	0.914834	0.465815	1.51715	1.65537	0.981781	0.411247	0.482711	0.886107	1.08224	1.66376	0.775821	0.593843	1.0555	1.37599	0.528886	0.407933
GRMZM2G016435	Dynein 8 kDa light chain, flagellar outer arm OS=Chlamydomonas reinhardtii OX=3055 PE=1 SV=1	5.86137	3.93457	3.08053	4.57606	5.01256	4.42219	6.12639	4.70417	3.73202	3.48412	5.40449	6.78846	2.4441	4.66411	5.29283	4.98831	12.1382	2.95044	3.51943	6.74725
GRMZM2G016457	Protein RETICULATA-RELATED 1, chloroplastic OS=Arabidopsis thaliana OX=3702 GN=RER1 PE=1 SV=1	23.7782	71.6541	24.0365	15.6041	48.6423	32.5313	78.7047	24.703	19.4906	35.6529	30.9744	66.0384	30.8269	23.1726	65.5296	26.4622	89.6075	21.576	53.384	30.7222
GRMZM2G016462	--	0.362802	33.5218	1.77616	0.650468	2.39286	1.1759	32.4528	1.37574	0.997709	0.468554	0.404732	22.1092	0.479767	1.75971	1.87917	0.551451	18.3662	2.03825	3.26081	0.590682
GRMZM2G016480	Probable inactive receptor kinase At5g58300 OS=Arabidopsis thaliana OX=3702 GN=At5g58300 PE=2 SV=1	1.50947	3.5258	3.42928	1.29769	4.60084	0.997793	2.65303	2.51612	1.3495	1.59118	1.14331	2.73564	4.51723	2.20487	3.05388	1.4289	2.69028	2.00659	2.30228	1.12725
GRMZM2G016521	--	7.69317	3.07429	1.21903	0.958115	4.72797	10.0595	16.5802	1.18434	0.732374	3.46015	5.64526	2.09483	0.726911	1.00089	6.27928	5.76441	35.4151	1.17281	0.709033	3.26499
GRMZM2G016558	Ankyrin repeat-containing protein At5g02620 OS=Arabidopsis thaliana OX=3702 GN=At5g02620 PE=1 SV=1	4.58598	0.933934	2.61104	2.63374	1.62991	5.53047	0.98641	2.82201	2.75871	2.1838	5.99274	1.19265	3.08856	1.84228	1.81671	4.30463	0.698579	3.20782	1.52562	4.25723
GRMZM2G016602	DNA repair protein recA homolog 1, chloroplastic OS=Arabidopsis thaliana OX=3702 GN=RECA PE=2 SV=1	11.8192	23.3837	9.33548	6.83234	14.0801	12.89	22.556	8.23295	6.39274	10.9082	11.7386	21.8534	8.93423	7.6235	19.5183	9.49107	30.5029	8.55269	19.538	8.52502
GRMZM2G016605	Gibberellin receptor GID1 OS=Oryza sativa subsp. japonica OX=39947 GN=GID1 PE=1 SV=1	1.53859	14.277	3.40206	3.63237	2.56986	2.13801	12.7664	3.72847	2.97178	1.69593	1.90846	12.1067	2.57777	7.37002	1.88946	2.28301	9.4239	2.82918	1.73606	1.87697
GRMZM2G016622	Photosystem I reaction center subunit IV, chloroplastic OS=Hordeum vulgare OX=4513 GN=PSAE PE=1 SV=2	1697.48	933.521	1808.02	1786.9	1190.07	1274.4	874.59	671.547	2220.24	1529.14	1224.34	1586.83	903.264	1445.65	1622.48	1831.32	901.911	1766.13	1797.3	1484.65
GRMZM2G016640	--	0.239257	5.8117	0.133407	0.124313	0.193693	0.135407	2.26112	0.303268	0.0374663	0	0.0914933	3.50335	0.0960743	0.237566	0.344646	0.0828363	5.20183	0.183892	0.18363	0.0713357
GRMZM2G016668	E3 ubiquitin-protein ligase XB3 OS=Oryza sativa subsp. japonica OX=39947 GN=XB3 PE=1 SV=1	0.436428	4.86834	0.789158	0.625918	0.426992	0.642757	4.12117	0.389735	0.673763	0.358162	0.688642	4.06282	0.40959	1.45491	0.315159	0.5914	3.63712	0.625824	1.53716	0.202645
GRMZM2G016677	Oxygen-evolving enhancer protein 2, chloroplastic OS=Triticum aestivum OX=4565 GN=PSBP PE=2 SV=1	923.718	381.595	747.032	902.422	606.923	788.433	392.048	430.577	773.027	936.385	862.228	724.248	528.256	601.598	852.507	943.208	524.708	713.812	1009	848.817
GRMZM2G016705	Protein MULTIPLE CHLOROPLAST DIVISION SITE 1 OS=Arabidopsis thaliana OX=3702 GN=MCD1 PE=1 SV=1	2.50152	12.8466	3.842	2.6192	4.83139	3.28358	12.1908	4.10837	4.06068	3.21589	3.79684	12.2748	4.25477	5.12861	7.14714	3.01357	11.6501	3.98102	6.46329	3.21071
GRMZM2G016734	Chaperone protein dnaJ A6, chloroplastic OS=Arabidopsis thaliana OX=3702 GN=DJA6 PE=2 SV=2	26.901	62.2315	16.3206	3.07719	0.828852	31.9342	47.0487	16.865	3.49623	1.56505	30.3182	53.1188	10.16	3.06536	0.837969	30.8131	68.4069	16.1123	4.54169	2.08292
GRMZM2G016749	Probable protein phosphatase 2C 39 OS=Oryza sativa subsp. japonica OX=39947 GN=Os04g0403701 PE=2 SV=2	26.3758	15.7013	27.1033	15.8728	16.2597	23.4866	12.0751	33.1333	16.2995	19.1775	25.4436	15.0126	28.4079	13.2982	14.9594	22.754	12.0473	26.2493	12.297	22.4447
GRMZM2G016756	Transcription factor PIF5 OS=Arabidopsis thaliana OX=3702 GN=PIF5 PE=1 SV=1	18.6453	17.2615	22.7909	19.3085	36.3293	22.1424	11.2422	22.4499	20.1464	35.8713	27.7614	13.55	21.5175	13.528	33.2307	18.6414	6.86671	13.4989	28.3993	55.2472
GRMZM2G016802	Disease resistance protein RPP13 OS=Arabidopsis thaliana OX=3702 GN=RPP13 PE=2 SV=2	0.630298	10.686	2.38626	2.54596	3.63923	1.17927	10.3432	3.33637	2.47812	1.74481	0.848278	8.1911	4.08941	5.09445	2.39468	1.18607	7.04245	1.36888	2.5374	1.31743
GRMZM2G016890	4-hydroxy-7-methoxy-3-oxo-3,4-dihydro-2H-1,4-benzoxazin-2-yl glucoside beta-D-glucosidase 1, chloroplastic OS=Zea mays OX=4577 GN=GLU1 PE=1 SV=1	1.76113	3.1185	7.33446	2.87915	3.88102	1.5105	2.66731	3.36727	0.296766	19.5906	1.20095	1.5279	2.13006	1.40882	2.60632	1.65124	1.77786	1.72624	0.340498	1.96821
GRMZM2G016892	--	12.9478	23.647	18.6837	17.1954	15.946	10.2223	17.1375	19.5263	16.086	11.5111	13.7868	19.4582	18.1236	20.1773	11.9796	11.6869	18.7825	20.2115	10.8481	12.7672
GRMZM2G016922	Ent-pimara-8(14),15-diene synthase OS=Oryza sativa subsp. japonica OX=39947 GN=KSL5 PE=1 SV=1	0.21848	3.94052	2.80812	0.0938617	0.679405	0.17566	0.78935	0.270509	0.0168813	0.929988	0.389428	0.927494	0.505805	0.128587	0.131538	0.319034	0.43395	0.144102	0.03448	0.155035
GRMZM2G016928	60S ribosomal protein L37a-2 OS=Oryza sativa subsp. japonica OX=39947 GN=Os05g0557000 PE=1 SV=1	5.75858	55.2971	20.1228	9.47223	26.096	6.99458	43.7906	15.0736	8.88229	11.0478	7.03794	42.7003	26.4138	14.5789	17.7414	9.18754	52.7154	13.0784	23.9374	8.91049
GRMZM2G016930	Serine/threonine-protein phosphatase PP1 isozyme 6 OS=Arabidopsis thaliana OX=3702 GN=TOPP6 PE=1 SV=2	0.636589	8.65546	1.20787	0.898519	1.94232	0.644501	7.46007	1.47262	0.714209	0.777075	0.651798	7.36552	1.23409	1.49034	1.91477	0.768109	6.90298	0.836275	1.70047	0.679062
GRMZM2G016939	Serine/threonine-protein kinase D6PKL2 OS=Arabidopsis thaliana OX=3702 GN=D6PKL2 PE=1 SV=1	0.172872	0.684406	0.222938	0.401423	0.800911	0.136681	1.07503	0.219028	0.313314	0.670588	0.144852	0.852365	0.213584	0.314239	1.42379	0.0845777	0.569809	0.151678	1.02468	0.419423
GRMZM2G016997	Retinoblastoma-related protein 3 OS=Zea mays OX=4577 GN=RBR3 PE=2 SV=1	0.0174577	0.762544	0.130587	0.178624	0.235281	0.0553593	0.661011	0.319028	0.0874987	0.100229	0.0581677	0.321976	0.91892	0.130005	0.0407793	0.069113	0.845879	0.191602	0.122763	0.0405107
GRMZM2G017013	BAG family molecular chaperone regulator 1 OS=Arabidopsis thaliana OX=3702 GN=BAG1 PE=1 SV=1	6.58362	16.1904	18.9105	9.43252	19.3981	5.86848	18.4599	21.9625	10.6946	15.0069	3.15928	9.55334	16.9924	13.4049	41.4989	8.99167	16.9372	16.5355	30.3063	7.28146
GRMZM2G017022	Calmodulin-binding receptor kinase CaMRLK OS=Arabidopsis thaliana OX=3702 GN=CAMRLK PE=1 SV=1	2.68606	48.1693	5.70511	3.45776	7.89327	2.37064	15.7299	4.03071	1.88086	4.45681	1.37537	29.7793	5.11702	4.41933	6.97446	2.28538	12.7591	3.15195	9.32575	3.22131
GRMZM2G017031	--	1.17747	10.3053	1.25188	0.442073	0.85167	1.23595	6.7224	1.03908	0.731944	0.758614	1.05402	10.9562	0.292624	0.498334	1.87551	1.71318	10.9256	1.31207	3.49045	0.308194
GRMZM2G017045	Protein PROTON GRADIENT REGULATION 5, chloroplastic OS=Arabidopsis thaliana OX=3702 GN=PGR5 PE=1 SV=1	455.168	185.247	630.384	497.004	250.082	376.32	149.365	378.553	517.904	422.227	412.656	245.503	303.944	349.98	323.108	506.271	211.702	517.668	393.219	347.814
GRMZM2G017077	Probable membrane-associated 30 kDa protein, chloroplastic OS=Oryza sativa subsp. japonica OX=39947 GN=Os01g0895100 PE=1 SV=1	77.8525	81.779	63.8331	53.8776	65.8789	80.3266	88.9251	61.903	57.1868	77.89	82.0809	89.9319	59.5466	44.8012	76.3247	80.7275	122.962	70.5239	80.8218	63.8951
GRMZM2G017080	--	5.24966	5.74232	5.987	7.76398	6.41194	5.26917	4.31481	4.86608	8.75699	5.96396	7.18643	7.01142	4.69788	8.42438	9.3006	5.17575	4.01856	5.48913	10.3053	8.327
GRMZM2G017145	Transcription factor BHLH062 OS=Oryza sativa subsp. japonica OX=39947 GN=BHLH062 PE=1 SV=1	3.96922	7.59599	7.61605	6.06786	6.29544	4.76093	5.01784	7.10871	7.85034	3.63393	4.31724	7.76581	7.34069	8.70915	4.76454	4.60052	4.65355	5.08464	6.15288	4.09786
GRMZM2G017164	G-type lectin S-receptor-like serine/threonine-protein kinase LECRK4 OS=Oryza sativa subsp. japonica OX=39947 GN=LECRK4 PE=3 SV=1	1.16126	4.00361	2.10874	1.76572	2.76133	1.07252	3.15663	1.73055	1.07014	2.9601	0.996373	3.67578	2.37325	2.36607	3.09841	0.802728	1.7713	0.726578	1.2873	2.64115
GRMZM2G017186	Beta-xylosidase/alpha-L-arabinofuranosidase 2 OS=Medicago sativa subsp. varia OX=36902 GN=Xyl2 PE=2 SV=1	10.8197	500.139	10.244	13.7593	41.5509	12.6884	432.468	3.73676	5.50853	78.6767	10.191	696.931	7.79078	4.51778	60.5997	32.253	482.311	8.99404	123.692	16.8503
GRMZM2G017187	Auxin response factor 9 OS=Oryza sativa subsp. japonica OX=39947 GN=ARF9 PE=2 SV=1	48.7497	24.4005	38.3167	57.0794	57.7129	48.9792	26.5227	58.7746	45.4249	70.7858	47.3711	24.8166	49.6605	36.1745	58.7692	46.0888	26.2713	56.0012	42.1458	77.8158
GRMZM2G017197	Pentatricopeptide repeat-containing protein At2g22070 OS=Arabidopsis thaliana OX=3702 GN=PCMP-H41 PE=3 SV=1	0.425917	0.264754	0.0354293	0.124877	0.0782733	1.00798	0.507704	0.097807	0.144184	0.202413	0.376276	0.263734	0.065457	0.11931	0.599753	0.573709	1.77129	0.239152	0.022236	0.03526
GRMZM2G017229	--	75.0236	4.49067	28.9826	22.6368	46.4362	93.9059	8.81121	84.8745	23.9381	68.9967	74.0357	3.80831	120.784	36.8613	48.4315	56.2095	2.29304	46.7854	33.125	71.2455
GRMZM2G017237	Type I inositol polyphosphate 5-phosphatase 4 OS=Arabidopsis thaliana OX=3702 GN=IP5P4 PE=2 SV=1	0.088527	0.5643	0.0720387	0.189879	1.20319	0.0524243	0.237719	0.1393	0.118125	0.507539	0.134715	0.511761	0.121087	0.237634	1.61451	0.0429083	0.2967	0.164461	2.40132	0.286447
GRMZM2G017244	Pentatricopeptide repeat-containing protein At4g16835, mitochondrial OS=Arabidopsis thaliana OX=3702 GN=DYW10 PE=2 SV=3	0.0197637	6.2931	0.272029	0.399933	0.314565	0.0293273	3.97474	0.46715	0.0685593	0.0700867	0.0523783	3.42342	0.527224	0.227799	0.177622	0.113192	4.33185	0.460658	0.259336	0.055248
GRMZM2G017249	--	204.032	31.0161	214.647	228.916	153.753	195.006	24.3914	343.673	266.565	122.064	252.277	31.114	339.372	298.903	160.352	204.124	21.2103	246.984	143.415	248.988
GRMZM2G017254	Polyadenylate-binding protein-interacting protein 7 OS=Arabidopsis thaliana OX=3702 GN=CID7 PE=1 SV=1	47.2225	23.7796	45.1365	68.1191	56.4363	45.8617	20.6883	51.8466	72.8767	56.789	56.0808	25.2931	44.2952	52.1772	54.138	40.8367	20.504	43.7969	44.3697	75.3858
GRMZM2G017257	Kinesin-like protein KIN-14L OS=Oryza sativa subsp. japonica OX=39947 GN=KIN14L PE=2 SV=1	57.1895	16.085	33.4691	39.1266	62.2464	65.4535	17.2037	43.7107	40.2225	85.8859	59.4968	18.6019	51.0608	31.3789	68.8502	54.4208	17.5991	44.2122	56.8315	74.0674
GRMZM2G017266	Signal peptidase complex-like protein DTM1 OS=Oryza sativa subsp. japonica OX=39947 GN=DTM1 PE=2 SV=1	6.30268	12.5581	18.3932	15.4834	15.2914	4.27296	5.95441	12.4918	12.8728	7.0323	6.7139	5.88	9.77506	17.2106	15.1194	6.43653	7.02708	8.85965	18.5474	7.7461
GRMZM2G017290	Photosystem I reaction center subunit III, chloroplastic OS=Hordeum vulgare OX=4513 GN=PSAF PE=1 SV=2	3371.86	1109.06	3148.65	3153.79	2004.74	2731.93	1079.96	1544.48	3458.28	2561.42	2645.62	1780.61	1900.03	2416.24	2979.34	3813.7	1096.27	3046.1	3924.29	2861.32
GRMZM2G017319	LOB domain-containing protein 37 OS=Arabidopsis thaliana OX=3702 GN=LBD37 PE=2 SV=1	7.18953	4.44851	8.20606	15.0685	14.3763	6.59684	4.82237	10.1862	20.5578	11.7563	6.76941	7.2977	5.21498	13.4409	9.81758	5.99733	2.84693	8.35898	14.6458	12.1107
GRMZM2G017351	Mitogen-activated protein kinase 14 OS=Oryza sativa subsp. japonica OX=39947 GN=MPK14 PE=2 SV=1	129.6	8.52668	169.508	193.655	137.606	121.871	5.62882	171.941	192.347	93.7338	149.648	7.62837	139.277	136.328	100.075	109.895	6.28037	182.935	82.7985	173.742
GRMZM2G017355	--	2.83306	37.5283	6.15447	11.0388	12.1146	3.91135	22.7572	3.6407	9.10317	7.85396	5.51242	40.287	3.25354	8.73716	11.0545	3.07569	24.4666	8.40678	16.5162	7.22078
GRMZM2G017386	Probable receptor-like protein kinase At2g42960 OS=Arabidopsis thaliana OX=3702 GN=At2g42960 PE=3 SV=1	1.65764	5.31715	1.77157	2.5257	3.947	1.9491	4.54409	3.05288	2.08519	5.34984	1.60036	4.8353	3.14777	2.33002	7.89502	1.8179	3.23581	3.96901	3.20293	3.1378
GRMZM2G017388	Cation/calcium exchanger 1 OS=Arabidopsis thaliana OX=3702 GN=CCX1 PE=2 SV=1	0.207764	2.06808	0.574985	1.12391	0.697114	0.491401	1.26388	0.407806	0.889811	0.500363	0.426863	1.82476	0.675083	2.3095	0.862985	0.480436	0.969216	0.433959	1.15807	0.639769
GRMZM2G017405	Probable tetraacyldisaccharide 4&apos;-kinase, mitochondrial OS=Arabidopsis thaliana OX=3702 GN=LPXK PE=2 SV=1	0.346556	3.65293	0.582724	0.577584	1.20991	0.616245	3.20402	1.00989	0.501944	0.584453	0.558882	2.88063	0.912183	1.08495	1.26268	0.529559	3.59509	0.869492	1.5276	0.634079
GRMZM2G017419	Thioredoxin F, chloroplastic OS=Oryza sativa subsp. japonica OX=39947 GN=Os01g0913000 PE=2 SV=1	698.055	242.695	626.905	633.297	311.064	661.436	336.312	429.713	712.946	490.011	741.566	416.203	438.311	470.901	421.084	703.761	334.236	598.475	504.679	532.175
GRMZM2G017426	Probable WRKY transcription factor 19 OS=Arabidopsis thaliana OX=3702 GN=WRKY19 PE=3 SV=1	7.95446	5.97819	8.05438	8.19687	9.0382	7.21463	5.15718	11.5261	7.14248	11.6386	9.1386	5.166	12.1343	8.71876	8.39986	6.59335	4.2922	10.4975	7.18533	12.951
GRMZM2G017520	Transcription factor MYB61 OS=Arabidopsis thaliana OX=3702 GN=MYB61 PE=2 SV=1	2.87426	1.91477	2.62231	1.21054	3.43107	3.03496	2.0618	2.75332	2.1408	5.08826	2.41569	2.15254	3.06189	1.91701	9.90793	2.6177	2.07432	2.72166	6.38464	2.5336
GRMZM2G017525	Microtubule-associated protein 70-1 OS=Oryza sativa subsp. japonica OX=39947 GN=MAP70.1 PE=2 SV=1	1.58854	9.03396	2.89638	4.06228	2.69308	1.76598	5.16548	2.38087	2.97014	1.62354	1.57495	5.85665	4.10039	6.26791	5.05009	2.26851	4.08779	1.95464	3.83445	1.9341
GRMZM2G017532	Nudix hydrolase 16, mitochondrial OS=Arabidopsis thaliana OX=3702 GN=NUDT16 PE=2 SV=1	34.5112	34.9224	30.4682	49.2072	30.4668	30.9817	26.4788	36.4548	57.1028	29.4318	36.1511	36.7003	27.1163	50.6051	24.1463	36.8052	28.174	32.5035	31.2434	46.2767
GRMZM2G017533	--	1.36115	3.46556	1.24101	0.82633	1.08858	0.987113	1.62713	1.19451	0.806201	1.14162	0.857454	1.16091	1.10067	1.1853	1.16402	1.06314	1.46747	1.16235	1.67508	0.782451
GRMZM2G017593	Pentatricopeptide repeat-containing protein ATP4, chloroplastic OS=Zea mays OX=4577 GN=ATP4 PE=2 SV=1	0.0362407	1.34188	0.200202	0.0693297	0.182984	0.117748	0.850216	0.072622	0.038532	0.0658277	0.186075	0.652339	0.147969	0.147576	0.350175	0.132355	0.844388	0.112165	0.373509	0.110409
GRMZM2G017616	Probable lipoxygenase 6 OS=Oryza sativa subsp. japonica OX=39947 GN=Os03g0179900 PE=2 SV=2	1.17822	13.9058	3.74297	7.57358	8.37121	1.62304	12.9332	8.44906	5.20905	4.06616	1.56961	8.60562	9.85356	11.5677	5.91113	1.85332	11.1113	5.35282	5.24166	3.15947
GRMZM2G017624	Ankyrin repeat protein SKIP35 OS=Arabidopsis thaliana OX=3702 GN=SKIP35 PE=1 SV=1	64.2716	30.3088	38.5771	33.3466	24.3824	62.2341	27.6177	43.7183	28.4885	24.7527	67.7207	34.3225	42.2139	31.3824	27.0402	47.7589	20.6696	29.07	26.8131	39.2195
GRMZM2G017634	--	11.3022	5.7147	7.83573	9.88226	7.97121	9.81085	4.8474	8.52342	9.39942	8.78777	12.5994	6.4155	8.66416	6.77413	8.5094	9.05619	5.18331	6.30606	7.57759	10.227
GRMZM2G017647	UV-B-induced protein At3g17800, chloroplastic OS=Arabidopsis thaliana OX=3702 GN=At3g17800 PE=2 SV=1	10.6884	19.7707	10.6287	6.55012	14.9857	13.5603	24.3174	11.7971	9.49653	14.8382	12.6592	20.6595	13.0583	9.75201	15.2219	14.2676	24.1642	11.3463	16.5704	12.1575
GRMZM2G017666	--	7.30856	5.31814	4.16956	4.21386	13.5995	9.83891	7.68646	5.13658	3.61348	20.5667	7.75191	5.45259	4.74053	3.95328	15.1723	7.45284	4.10684	5.87456	12.6445	11.3256
GRMZM2G017671	Histidine--tRNA ligase, cytoplasmic OS=Oryza sativa subsp. japonica OX=39947 GN=Os05g0150900 PE=2 SV=2	1.64608	10.8872	2.51982	1.62241	3.86909	2.5463	9.94326	2.54291	1.58853	2.24107	1.94898	7.98202	3.12953	2.27526	3.27028	2.93874	10.876	2.02998	3.77888	2.03256
GRMZM2G017682	--	1.92645	4.537	2.67476	3.98456	3.30295	2.46328	4.30686	3.35975	2.52275	2.36544	2.32499	3.88764	3.50221	4.66882	3.20206	2.69734	4.38451	2.2211	2.07097	2.80401
GRMZM2G017685	--	1.16236	2.86697	1.86669	2.09624	0.691189	1.0724	1.05824	1.68406	0.982018	0.293088	1.32313	1.19033	0.875142	1.8204	0.303267	0.73113	0.674008	0.841937	0.424945	0.288579
GRMZM2G017709	--	0.647572	0.646035	0.712013	0.496881	0.487853	0.645877	0.541331	0.797312	0.4524	0.191566	0.883728	0.878883	0.493929	0.488606	0.396454	0.815832	0.440524	0.408676	0.506727	0.533921
GRMZM2G017761	--	0.82417	7.1875	2.42571	1.28194	2.89933	1.68017	4.35023	2.33773	1.65169	1.6601	2.08536	3.21736	1.89379	2.56773	2.10647	2.13196	5.16994	1.88935	2.56282	1.60996
GRMZM2G017792	Mitogen-activated protein kinase 5 OS=Oryza sativa subsp. japonica OX=39947 GN=MPK5 PE=1 SV=1	10.0915	24.5403	13.5517	11.1725	9.74235	15.0815	23.9378	10.9941	7.07011	13.3827	9.76152	24.3252	8.95428	14.7174	13.0583	11.115	27.6716	6.61048	5.5249	11.3662
GRMZM2G017805	F-box/kelch-repeat protein SKIP11 OS=Arabidopsis thaliana OX=3702 GN=SKIP11 PE=1 SV=2	5.37174	18.1588	6.03422	8.69761	11.67	5.10722	19.468	8.73601	5.88794	7.26761	5.01197	13.2509	13.8044	13.6573	8.43568	5.98361	18.3525	7.75766	6.75924	6.40984
GRMZM2G017815	COMPASS-like H3K4 histone methylase component WDR5B OS=Arabidopsis thaliana OX=3702 GN=WDR5B PE=1 SV=1	2.29515	1.29303	2.93073	2.52797	1.59889	1.72729	0.702376	3.98245	1.96149	1.24029	2.59904	0.713167	3.52206	2.76912	1.76876	1.53898	0.57816	2.40844	1.72978	1.67856
GRMZM2G017821	Pentatricopeptide repeat-containing protein At2g15690, mitochondrial OS=Arabidopsis thaliana OX=3702 GN=PCMP-H66 PE=1 SV=2	4.87873	27.1994	3.92458	3.01583	3.50137	6.05406	30.5621	3.2072	3.01539	3.22928	4.82908	31.4161	3.39925	3.52953	4.72875	6.24946	27.8602	3.40244	5.41996	3.30332
GRMZM2G017882	--	0.0110613	0.792376	1.48629	2.49488	5.54536	0.0465113	3.80185	12.9826	1.31947	0.5744	0.1155	1.16761	12.1375	3.32558	3.10892	0.0482807	1.68237	2.79452	2.19199	0.975049
GRMZM2G017940	F-box/LRR-repeat protein 12 OS=Arabidopsis thaliana OX=3702 GN=FBL12 PE=2 SV=1	1.00494	2.05345	1.1949	2.94407	2.59189	0.905956	2.04866	2.25402	2.38558	1.39699	1.26929	1.56742	2.19233	3.12336	1.96691	0.792633	1.76963	1.68375	1.75423	1.87636
GRMZM2G017957	--	9.70169	31.303	11.8598	5.90501	23.8609	13.7871	31.2698	8.65522	6.89602	17.8461	13.912	36.7181	11.0172	5.64322	27.3593	11.3908	47.3205	14.3735	36.5059	9.66872
GRMZM2G017982	Serine/threonine-protein phosphatase PP1 OS=Zea mays OX=4577 GN=PP1 PE=2 SV=1	3.78019	5.26307	2.93878	1.2159	4.03863	3.54085	3.53621	4.14486	3.52671	3.36627	5.09146	1.95752	4.17786	3.71687	3.98721	3.08726	3.96451	3.19006	5.24172	4.56768
GRMZM2G018018	SPX domain-containing membrane protein Os04g0573000 OS=Oryza sativa subsp. japonica OX=39947 GN=Os04g0573000 PE=2 SV=2	22.3028	8.68521	29.6344	36.1292	37.8473	24.4723	5.84835	50.5326	30.8912	14.1586	36.3162	5.19762	33.0221	41.9032	15.7963	12.5371	4.1073	22.019	16.6887	38.286
GRMZM2G018020	U1 small nuclear ribonucleoprotein A OS=Oryza sativa subsp. japonica OX=39947 GN=Os05g0154800 PE=3 SV=1	3.90083	22.9872	8.39817	5.15206	8.88596	5.40271	20.9053	8.84029	6.15828	3.70263	6.24562	19.8777	7.32302	10.0348	7.83288	5.82212	19.6107	6.76521	7.96676	3.78041
GRMZM2G018027	--	3.55478	23.0891	3.47951	16.8352	18.6515	2.81166	20.6761	4.6354	18.6017	8.1348	3.91275	33.5976	4.73665	13.248	7.49759	15.2491	22.8228	3.57474	8.59001	14.5483
GRMZM2G018037	NADPH-dependent pterin aldehyde reductase OS=Arabidopsis thaliana OX=3702 GN=At1g10310 PE=1 SV=1	7.26197	6.94626	11.0474	6.98449	5.81807	7.50846	9.69026	9.3315	8.28142	8.25777	8.54777	13.4547	8.48776	6.96733	6.77936	10.6718	14.0479	9.75341	7.78493	7.79143
GRMZM2G018044	Aspartyl protease family protein At5g10770 OS=Arabidopsis thaliana OX=3702 GN=At5g10770 PE=2 SV=1	0.268597	0.603484	1.24384	0.861669	2.15707	0.489593	1.01107	1.16913	0.489539	1.09151	0.197712	0.353497	0.867051	0.546607	1.08345	0.381502	0.735963	1.29715	1.86299	0.2985
GRMZM2G018059	U-box domain-containing protein 33 OS=Arabidopsis thaliana OX=3702 GN=PUB33 PE=2 SV=2	4.33691	6.39357	2.61011	2.59222	3.00005	3.00221	3.98762	4.80786	2.58778	3.97885	5.14599	4.73568	5.03997	4.18665	2.56122	2.67332	2.58941	4.43139	1.6336	3.42977
GRMZM2G018070	Probable E3 ubiquitin-protein ligase XERICO OS=Arabidopsis thaliana OX=3702 GN=XERICO PE=1 SV=1	12.1597	18.031	15.9837	10.3374	17.0475	11.7265	22.1389	15.2782	14.4395	9.12943	11.1164	10.3275	8.43911	17.6771	19.7067	8.95902	23.6313	9.17843	10.9016	8.4498
GRMZM2G018074	ABC transporter F family member 4 OS=Arabidopsis thaliana OX=3702 GN=ABCF4 PE=2 SV=1	42.2357	14.1433	46.0077	38.6003	32.1134	49.6139	16.5429	40.6486	35.5212	36.1063	46.9715	14.1699	43.2925	28.155	27.9914	43.6217	11.5539	43.2101	32.2693	39.6592
GRMZM2G018080	Putative ribosomal large subunit pseudouridine synthase SVR1, chloroplastic OS=Arabidopsis thaliana OX=3702 GN=SVR1 PE=1 SV=1	8.18477	60.2245	14.9138	10.602	13.7896	7.87562	39.4362	13.1651	11.0405	9.26219	9.86554	62.0709	15.8612	10.2389	17.3363	10.7613	74.4874	13.5351	22.7982	8.21598
GRMZM2G018142	Chromatin modification-related protein EAF1 A OS=Arabidopsis thaliana OX=3702 GN=EAF1A PE=1 SV=1	2.04194	0.690846	0.44916	0.93174	2.79355	2.87603	1.77934	1.66279	0.752063	4.02053	2.05448	0.679131	2.22431	0.909128	3.15034	1.87448	0.723082	0.975405	2.30524	2.83697
GRMZM2G018146	--	1.84515	11.2461	3.84205	2.99835	3.08783	2.07181	7.15066	4.27789	2.66545	2.15231	2.45488	9.01715	4.44662	3.59156	2.81446	3.36863	11.9621	2.96317	3.23271	2.45952
GRMZM2G018189	--	60.6046	28.2335	64.9488	80.3129	66.7035	68.2802	31.4484	75.6724	82.7572	63.34	64.8672	24.3831	78.2066	77.3974	52.9034	71.9095	26.4196	74.1723	54.9689	101.058
GRMZM2G018197	60S ribosomal protein L4-1 OS=Arabidopsis thaliana OX=3702 GN=RPL4A PE=1 SV=1	7.00171	67.6582	19.6367	11.4692	24.8958	10.0891	52.3092	11.4915	8.81922	12.4117	9.56132	46.0545	12.4194	13.6467	23.9909	13.1722	48.0115	14.7125	25.8494	12.0511
GRMZM2G018228	40S ribosomal protein S15a-1 OS=Arabidopsis thaliana OX=3702 GN=RPS15AA PE=2 SV=2	11.3802	191.015	34.4872	13.6439	45.7696	15.1863	115.81	21.0118	13.0176	17.3873	16.1084	116.685	31.1743	20.0348	46.6436	20.0731	153.222	21.979	51.5073	14.3007
GRMZM2G018238	Amidophosphoribosyltransferase 1, chloroplastic OS=Arabidopsis thaliana OX=3702 GN=ASE1 PE=2 SV=1	0.765285	17.6137	2.52708	1.88123	3.26616	1.08877	13.0125	3.34639	0.852815	2.30838	0.856969	10.5484	5.76893	2.50747	1.60317	0.945569	11.9394	2.47716	1.82666	0.865301
GRMZM2G018241	Probable cellulose synthase A catalytic subunit 8 [UDP-forming] OS=Oryza sativa subsp. japonica OX=39947 GN=CESA8 PE=1 SV=1	1.42094	1.85111	1.72678	1.50631	3.99974	1.12142	5.679	1.8614	1.37749	8.03934	0.533386	1.73954	3.92543	1.61758	13.7647	2.02713	2.93874	1.37066	8.25852	1.72799
GRMZM2G018254	Scarecrow-like protein 9 OS=Arabidopsis thaliana OX=3702 GN=SCL9 PE=2 SV=1	0.172096	2.6456	0.371771	0.252338	0.779534	0.296169	1.42955	0.477801	0.122126	0.482799	0.225535	1.30849	0.275407	0.744945	0.373246	0.3362	0.712752	0.235683	0.095708	0.325166
GRMZM2G018275	PLAT domain-containing protein 1 OS=Arabidopsis thaliana OX=3702 GN=PLAT1 PE=1 SV=1	35.8726	131.343	84.9923	68.2133	60.1483	27.7084	112.043	103.839	40.7017	27.809	25.1078	98.1275	86.4506	71.9805	44.1471	28.6716	117.829	77.6567	66.8293	19.9989
GRMZM2G018280	Serine/threonine-protein kinase HT1 OS=Arabidopsis thaliana OX=3702 GN=HT1 PE=1 SV=1	5.39519	12.1913	5.96176	7.27778	7.78932	4.56461	8.09775	10.2865	6.55615	4.94059	5.60249	13.2082	6.04512	9.48733	6.29406	4.09479	9.04712	6.22869	7.16745	7.50024
GRMZM2G018314	Probable helicase MAGATAMA 3 OS=Arabidopsis thaliana OX=3702 GN=MAA3 PE=2 SV=1	0.56232	1.63933	0.707045	0.618101	2.18288	0.448848	1.00618	0.241222	0.242715	0.930742	0.278593	0.589621	1.16245	0.453629	1.88959	0.586521	0.452874	0.245156	3.17426	0.284604
GRMZM2G018336	AP2/ERF and B3 domain-containing protein Os01g0693400 OS=Oryza sativa subsp. japonica OX=39947 GN=Os01g0693400 PE=2 SV=1	0.200326	4.26316	0.905208	1.22619	3.71549	0.151091	5.02643	3.82807	0.833592	0.65754	0.297444	3.14279	1.47037	1.48522	2.81279	0.135934	6.37157	0.51564	0.445134	0.354714
GRMZM2G018375	Thiamine thiazole synthase 1, chloroplastic OS=Zea mays OX=4577 GN=THI1-1 PE=2 SV=1	22.2959	2315.75	10.3439	2.67569	2.07292	45.3774	1965.49	8.12238	2.63255	1.18613	36.9189	2636.64	3.90798	2.3535	2.09159	51.2498	2666.5	11.3427	14.5594	1.10348
GRMZM2G018403	50S ribosomal protein L21, chloroplastic OS=Spinacia oleracea OX=3562 GN=RPL21 PE=1 SV=1	177.33	201.288	188.858	129.758	201.538	183.639	190.057	123.995	141.869	248.492	177.624	243.567	147.41	116.233	284.888	198.526	271.06	175.823	309.331	165.558
GRMZM2G018414	Growth-regulating factor 9 OS=Oryza sativa subsp. japonica OX=39947 GN=GRF9 PE=2 SV=1	0.663282	1.40315	0.800733	1.07385	1.29007	0.677283	1.04938	1.04692	1.50331	1.25258	0.9607	1.05267	0.825231	0.872244	1.33701	0.892945	0.662127	1.41153	1.65321	1.1815
GRMZM2G018416	Glycerophosphodiester phosphodiesterase GDPDL3 OS=Arabidopsis thaliana OX=3702 GN=GDPDL3 PE=1 SV=3	1.62338	22.2453	2.35294	2.12742	1.91763	1.77699	9.08219	2.20363	0.901639	1.71663	1.47322	11.1696	2.11748	2.22901	3.76725	1.71187	3.27544	1.7479	2.36481	1.52078
GRMZM2G018441	Phosphoglycolate phosphatase 1B, chloroplastic OS=Arabidopsis thaliana OX=3702 GN=PGLP1B PE=1 SV=1	105.14	43.6138	133.28	221.982	102.607	97.2284	50.301	82.9512	127.361	159.607	96.5513	71.1777	103.387	96.1861	162.274	130.524	54.3251	175.753	186.679	113.459
GRMZM2G018487	Protein WRKY1 OS=Zea mays OX=4577 PE=1 SV=1	0.78642	1.85667	1.44427	1.10232	0.960509	1.03101	1.12204	1.49151	1.08143	0.877481	0.998731	1.47451	1.07103	1.72423	1.30124	0.876692	1.15334	0.987133	1.3691	0.996222
GRMZM2G018553	NAC domain-containing protein 2 OS=Oryza sativa subsp. japonica OX=39947 GN=NAC002 PE=1 SV=1	2.76036	3.80505	4.40427	6.97168	8.98629	6.62845	11.8262	14.8718	2.66432	2.81372	2.65872	2.43023	12.1453	6.39567	4.62453	5.70261	21.3584	11.8027	3.33667	0.437355
GRMZM2G018579	--	118.101	238.922	122.797	49.7062	71.566	198.733	291.303	88.0202	35.8556	65.3976	149.223	235.479	55.8138	29.9051	92.9972	159.93	550.311	99.4069	177.098	59.484
GRMZM2G018586	Universal stress protein A-like protein OS=Arabidopsis thaliana OX=3702 GN=At3g01520 PE=1 SV=2	32.597	70.1334	50.4514	26.2533	25.4535	30.2569	34.5214	41.5081	52.7271	23.5176	34.9027	44.287	33.2124	45.3411	17.7557	26.7199	32.8072	35.1474	21.0495	36.8989
GRMZM2G018595	Cold-responsive protein kinase 1 OS=Arabidopsis thaliana OX=3702 GN=CRPK1 PE=1 SV=1	4.74347	9.1825	6.05124	12.0475	6.35957	5.40886	6.22644	7.99709	7.52739	5.51844	6.3109	8.38161	6.21456	8.20992	6.67614	5.09274	6.98841	6.11436	6.09573	7.32183
GRMZM2G018619	Ras-related protein RIC2 OS=Oryza sativa subsp. japonica OX=39947 GN=RIC2 PE=2 SV=2	3.36727	10.6247	6.01972	5.14248	6.86579	3.57387	10.9945	6.70033	5.45116	3.87882	3.99445	7.04933	7.77165	8.89107	6.01397	3.74842	10.4765	4.94663	4.15792	3.41163
GRMZM2G018627	Chlorophyll a-b binding protein, chloroplastic OS=Oryza sativa subsp. japonica OX=39947 GN=RCABP89 PE=2 SV=1	4880.81	388.341	3982.36	4625.02	3232.97	3810.24	259.387	2345.21	4558.72	6115.41	3918.08	620.923	3242.63	2959.77	4426.54	6119.97	229.709	4281.59	4980.39	5266.34
GRMZM2G018631	E3 ubiquitin-protein ligase RHA1B OS=Arabidopsis thaliana OX=3702 GN=RHA1B PE=2 SV=1	0.200104	1.84177	0.504489	0.671974	2.7135	0.507097	2.33961	0.58051	1.87851	4.10757	0.301783	4.27096	0.508667	1.65382	2.83465	1.12297	3.02434	1.26073	1.85399	2.62635
GRMZM2G018673	--	0.710777	1.73219	1.43768	1.14262	1.31989	0.33925	1.13148	0.525847	0.277811	1.14135	0.42746	2.74411	0.896079	2.16004	0.707378	0.340211	0.406104	0.482391	0.0423737	1.26656
GRMZM2G018678	--	3.22423	26.3779	2.55318	1.88457	4.5997	4.06172	32.3857	3.32717	2.70082	4.59296	3.84589	40.3907	3.21748	3.12058	6.41072	4.40443	38.8065	3.22234	6.51611	2.97246
GRMZM2G018689	Ribosome-recycling factor, chloroplastic OS=Spinacia oleracea OX=3562 GN=RRF PE=1 SV=1	1.05789	20.977	2.63722	2.01583	3.28485	1.46723	14.6793	2.28054	1.26924	0.991593	0.97363	12.2293	3.21057	2.7659	2.95492	1.12757	16.7784	1.97908	2.8613	0.931889
GRMZM2G018706	Putative magnesium transporter MRS2-H OS=Oryza sativa subsp. indica OX=39946 GN=MRS2-H PE=3 SV=1	3.94182	6.91929	4.30948	1.23739	0.71416	3.22459	7.26974	4.66381	0.499753	0.845417	3.90876	6.61928	2.87975	0.589408	0.500849	2.75254	9.61289	3.90218	2.0195	0.659548
GRMZM2G018707	UPF0481 protein At3g47200 OS=Arabidopsis thaliana OX=3702 GN=At3g47200 PE=2 SV=1	0.374849	7.13504	1.96284	0.998281	2.44468	0.209521	2.62167	2.46744	0.488279	0.757756	0.209221	6.91896	4.35305	2.04805	0.543642	0.209205	3.02682	1.38611	0.295177	0.187379
GRMZM2G018716	Beta-fructofuranosidase, insoluble isoenzyme 7 OS=Oryza sativa subsp. indica OX=39946 GN=CIN7 PE=2 SV=2	3.92746	3.64973	9.66455	5.77691	0.735112	3.35401	2.76312	6.06205	1.59417	1.57196	4.00903	1.1733	2.48348	2.02644	0.31609	2.40759	0.427106	1.4928	0.285852	0.683136
GRMZM2G018757	Pentatricopeptide repeat-containing protein At2g13420, mitochondrial OS=Arabidopsis thaliana OX=3702 GN=At2g13420 PE=2 SV=1	2.06257	1.01744	1.32504	2.16387	3.22269	1.59513	0.667607	2.25517	3.25697	3.49208	2.30197	0.483382	1.54119	1.82591	2.43645	1.72112	0.272118	1.0433	1.71456	7.39831
GRMZM2G018760	--	4.0894	6.1035	7.8111	5.97314	7.52643	4.51944	10.0857	15.8265	7.59373	1.67025	5.25813	3.32826	7.31464	15.8353	4.85309	3.55349	9.35941	8.29353	5.4208	1.81551
GRMZM2G018770	60S ribosomal protein L11 OS=Oryza sativa subsp. japonica OX=39947 GN=RPL11 PE=2 SV=1	5.15298	47.7016	14.8327	6.28344	20.6618	7.47375	30.809	10.173	7.01415	8.32375	6.42871	35.9448	8.9708	9.54173	19.2954	10.6022	37.0792	11.4134	22.3194	8.24372
GRMZM2G018771	Peptide deformylase 1A, chloroplastic OS=Oryza sativa subsp. japonica OX=39947 GN=PDF1A PE=2 SV=1	2.28959	37.6318	5.2154	3.88961	19.7033	4.43747	30.597	5.43175	4.63293	10.7598	3.33743	37.2263	4.69564	7.51959	23.9621	3.71988	35.8837	5.39022	25.6143	6.81781
GRMZM2G018786	D-glycerate 3-kinase, chloroplastic OS=Arabidopsis thaliana OX=3702 GN=GLYK PE=1 SV=2	188.596	64.184	97.6905	144.948	133.209	193.278	74.8289	107.941	154.549	196.706	229.96	107.963	97.4166	123.013	185.153	169.09	79.8112	112.143	170.827	209.042
GRMZM2G018793	--	0.3464	5.47974	1.94688	1.40812	1.56386	0.327571	1.29593	0.985859	0.972928	0.465385	0.46614	3.86929	1.18413	2.13576	0.769195	0.316922	1.76975	0.815912	0.388233	0.998216
GRMZM2G018806	--	4.04008	1.74914	1.85067	0.686952	3.80296	6.75481	11.2753	0.416122	0.169698	2.43666	3.69698	2.33474	0.535286	0.305653	8.06615	6.39969	10.5498	0.334031	0.440825	2.81233
GRMZM2G018813	Senescence-specific cysteine protease SAG39 OS=Oryza sativa subsp. japonica OX=39947 GN=SAG39 PE=2 SV=2	2.33008	9.45518	3.7659	4.64491	9.86011	2.57094	7.9259	3.22483	8.69622	4.26155	2.3226	5.27402	3.13531	11.3147	6.36136	1.78569	4.64309	3.06396	4.65383	7.06249
GRMZM2G018820	Glycerophosphodiester phosphodiesterase GDPD1, chloroplastic OS=Arabidopsis thaliana OX=3702 GN=GDPD1 PE=1 SV=1	209.791	4.79853	108.477	43.6867	128.107	91.7563	6.24025	234.355	163.407	150.745	226.523	2.61926	143.699	158.369	47.5389	82.8533	3.05193	479.993	27.5704	206.046
GRMZM2G018837	Calmodulin-binding protein 60 B OS=Arabidopsis thaliana OX=3702 GN=CBP60B PE=2 SV=1	2.95657	20.9058	3.76613	3.31453	5.19079	3.81826	23.3093	5.09704	4.34015	2.81372	3.14871	24.0398	5.60357	6.62989	3.9639	3.58455	19.2416	3.06399	3.7378	2.4662
GRMZM2G018869	Beta-glucuronosyltransferase GlcAT14A OS=Arabidopsis thaliana OX=3702 GN=GLCAT14A PE=2 SV=1	0.598952	2.14123	0.83415	1.07549	1.31526	0.6486	1.42993	0.789951	0.722341	0.680483	0.506235	1.62916	1.016	2.371	0.965479	0.510725	1.29236	0.714022	0.748649	0.771622
GRMZM2G018876	B-box zinc finger protein 24 OS=Arabidopsis thaliana OX=3702 GN=BBX24 PE=1 SV=1	174.324	96.5029	98.032	212.371	100.298	164.553	44.8647	113.605	274.392	78.7008	190.508	104.127	71.4265	184.702	91.3732	204.335	33.3016	114.81	100.377	170.177
GRMZM2G018929	Pentatricopeptide repeat-containing protein MRL1, chloroplastic OS=Arabidopsis thaliana OX=3702 GN=MRL1 PE=1 SV=2	8.70018	17.7715	7.832	5.71521	13.1878	10.6576	16.3726	8.53534	7.60631	8.67557	11.2974	19.4385	10.3475	7.62912	17.73	7.77068	23.0091	7.41182	17.063	7.70214
GRMZM2G018951	Kinesin-like protein KIN-14B OS=Oryza sativa subsp. japonica OX=39947 GN=KIN14B PE=3 SV=2	14.3938	1.11851	8.52325	6.67417	1.90133	10.5357	1.22753	7.21211	4.89975	3.49599	12.9061	1.48846	8.00469	3.36802	2.78438	11.5145	1.27787	9.09961	3.22828	4.68425
GRMZM2G018971	Probable magnesium transporter NIPA4 OS=Arabidopsis thaliana OX=3702 GN=At1g71900 PE=2 SV=1	1.15457	3.48834	1.75955	4.27059	2.23528	0.908494	2.69354	3.6581	0.661543	1.59265	1.19749	2.62606	4.16001	1.31312	0.821338	0.809895	3.23546	4.41481	0.945109	1.18503
GRMZM2G018984	Ethylene-responsive transcription factor ERF073 OS=Arabidopsis thaliana OX=3702 GN=ERF073 PE=2 SV=1	0.660417	6.66683	1.2607	1.15469	4.02575	0.51069	3.28277	1.44879	1.94684	3.17452	0.871379	7.24607	0.958918	1.20262	1.07189	0.756409	4.67481	0.584201	0.741529	1.06954
GRMZM2G018988	BAG family molecular chaperone regulator 6 OS=Arabidopsis thaliana OX=3702 GN=BAG6 PE=1 SV=1	4.07005	2.13228	2.60494	0.797211	3.20754	4.71807	3.67823	7.77585	2.63486	1.00371	6.0216	1.53332	8.61297	3.1514	1.12204	1.97952	0.824998	3.09008	1.09872	3.20773
GRMZM2G018992	--	0.0507653	0.542547	0.387668	0.356353	0.330971	0.075458	0.105713	0.0769037	0.448774	0.218435	0.115227	0.29699	0.23751	0.75874	0.79773	0.0454817	0.106562	0.102786	1.44296	0.270029
GRMZM2G019056	--	2.52117	2.05169	2.49457	2.006	2.31551	1.12338	1.41181	3.34027	3.45336	1.10088	0.982814	1.4884	2.62798	3.57316	1.00766	0.499737	1.22597	2.29113	6.06928	1.28033
GRMZM2G019090	Glutathione S-transferase OS=Triticum aestivum OX=4565 GN=GSTZ1 PE=1 SV=1	9.43061	46.073	27.0725	24.9484	22.7984	7.15367	23.4404	14.556	12.6488	12.5009	7.76778	44.946	18.3181	32.7451	16.5876	7.79764	21.0595	14.1415	12.0939	15.5163
GRMZM2G019106	Transcription factor HBP-1a OS=Triticum aestivum OX=4565 PE=2 SV=1	28.3036	13.0376	35.2338	44.4504	26.4769	25.9905	9.17864	30.0794	46.0053	26.9359	36.7191	12.9912	26.875	32.9804	33.0274	26.5561	10.3981	30.747	30.7452	34.8816
GRMZM2G019119	Ras-related protein RGP1 OS=Oryza sativa subsp. japonica OX=39947 GN=RGP1 PE=2 SV=2	0.809358	4.50265	1.96501	1.55301	1.58268	0.940561	3.06891	1.76898	1.41106	1.02107	1.0497	4.23135	1.73028	2.14919	1.24268	0.684873	2.5556	1.05583	0.656184	1.48701
GRMZM2G019144	Mevalonate kinase OS=Arabidopsis thaliana OX=3702 GN=At5g27450 PE=2 SV=1	1.83331	3.58016	2.26912	1.79787	2.98172	1.96053	3.77691	3.72488	1.50884	2.48198	1.7217	2.9688	3.68886	2.24237	2.32805	1.72965	2.45906	1.76912	2.15318	2.17376
GRMZM2G019183	Alpha,alpha-trehalose-phosphate synthase [UDP-forming] 6 OS=Arabidopsis thaliana OX=3702 GN=TPS6 PE=1 SV=2	0.835481	14.1999	1.63244	3.15628	4.94304	0.972889	13.1438	2.72652	5.24208	2.29579	1.27081	14.1688	2.98466	8.4846	6.29929	1.74661	10.2686	1.71062	4.2471	0.992641
GRMZM2G019246	--	68.5713	31.242	40.2956	69.0337	66.5781	83.5458	61.6849	90.8799	55.0541	60.1959	62.0723	28.7713	57.9988	46.4233	69.7466	87.3441	102.783	85.972	41.044	62.2361
GRMZM2G019266	Probable RNA-binding protein ARP1 OS=Arabidopsis thaliana OX=3702 GN=ARP1 PE=2 SV=1	1.5641	0.86184	0.930655	1.50385	2.81356	1.37318	1.31815	1.18492	1.12251	2.81193	0.757112	1.56656	1.46232	2.07103	7.73282	1.45283	1.51502	1.39309	5.95183	1.01901
GRMZM2G019317	LRR receptor kinase SERL2 OS=Oryza sativa subsp. japonica OX=39947 GN=SERL2 PE=1 SV=1	15.363	22.3137	25.8457	32.6387	38.0667	12.8175	13.9465	32.2925	25.473	23.8048	11.0476	16.9261	30.4779	25.2576	34.3425	19.8721	12.4957	25.2546	24.4355	23.2477
GRMZM2G019325	40S ribosomal protein S11 OS=Zea mays OX=4577 GN=RPS11 PE=2 SV=1	8.29166	62.7132	22.9329	7.96511	25.3907	10.502	48.722	15.2428	10.8927	12.9545	9.5526	55.5067	21.5425	17.8079	21.6123	12.9724	47.7036	13.3878	22.3653	8.42067
GRMZM2G019335	B-box zinc finger protein 24 OS=Arabidopsis thaliana OX=3702 GN=BBX24 PE=1 SV=1	42.3738	27.6443	67.5227	121.673	85.4566	50.4001	18.707	52.236	107.945	59.8631	56.4786	24.3891	34.2618	100.722	71.4979	54.5872	14.9614	47.9835	57.902	84.9808
GRMZM2G019361	--	3.27507	4.45272	4.44201	6.93192	4.25092	2.6143	3.09477	5.68126	4.15999	2.26622	3.87958	3.23656	6.75744	7.06466	3.78786	2.92785	2.98974	3.41076	3.26811	4.61838
GRMZM2G019363	Probable cytokinin riboside 5&apos;-monophosphate phosphoribohydrolase LOGL9 OS=Oryza sativa subsp. japonica OX=39947 GN=LOGL9 PE=2 SV=1	46.2943	162.076	63.9305	121.791	94.535	31.3371	139.29	40.7703	55.0182	210.374	39.9169	246.689	67.4485	56.3982	100.149	52.4829	197.86	47.5372	122.436	119.173
GRMZM2G019373	--	0.58197	0.0389163	0.550136	4.43897	4.9605	0.13852	0.294353	0.517456	1.08233	3.37149	0.399568	0.197611	0.263865	17.493	1.01026	0.266668	0.21512	0.715178	11.4124	11.1645
GRMZM2G019411	Pectinesterase 31 OS=Arabidopsis thaliana OX=3702 GN=PME31 PE=1 SV=1	9.34253	6.88899	10.853	15.5775	7.50434	12.7557	9.61356	12.1381	8.68322	6.02416	5.2358	7.12299	19.115	9.75391	7.0076	10.7706	7.6907	14.3037	4.3593	4.34503
GRMZM2G019413	Protein NUCLEAR FUSION DEFECTIVE 4 OS=Arabidopsis thaliana OX=3702 GN=NFD4 PE=3 SV=1	53.3138	4.37934	51.1225	44.7364	36.9097	61.6724	2.54785	64.2596	32.3128	60.7921	63.8524	2.61495	39.5171	17.595	31.8257	55.96	3.56072	42.912	49.4674	74.3008
GRMZM2G019437	Formyltetrahydrofolate deformylase 1, mitochondrial OS=Arabidopsis thaliana OX=3702 GN=PURU1 PE=1 SV=1	6.94083	10.355	9.59468	7.75925	8.89468	8.59491	8.71619	8.09134	7.21031	10.9335	7.30418	10.6828	9.64228	6.16496	12.2813	9.18423	12.249	10.7779	15.3605	6.75998
GRMZM2G019501	--	1.60725	10.0244	3.10996	3.03435	3.20253	1.56832	6.65841	2.5457	2.13126	1.84487	1.95995	7.67532	3.32539	4.21681	2.73493	1.78289	5.75947	2.03844	1.93786	1.78597
GRMZM2G019515	Probable indole-3-pyruvate monooxygenase YUCCA10 OS=Arabidopsis thaliana OX=3702 GN=YUC10 PE=2 SV=1	1.57158	2.91602	1.75923	2.03202	6.00644	2.78137	3.86601	1.44721	2.05491	4.89288	2.20263	3.96891	1.65288	2.41028	9.19783	2.19555	2.4661	1.29265	5.78789	3.70296
GRMZM2G019571	Putative pentatricopeptide repeat-containing protein At1g26500 OS=Arabidopsis thaliana OX=3702 GN=At1g26500 PE=3 SV=1	0.869058	0.616337	0.642613	0.270632	0.441538	0.775388	0.62913	0.752761	0.552796	0.516818	0.238314	0.537656	0.478097	0.267352	0.546774	0.694185	0.476114	0.646736	0.304152	0.732535
GRMZM2G019597	tRNA (guanine-N(7)-)-methyltransferase OS=Zea mays OX=4577 PE=2 SV=1	2.52039	11.9994	4.46781	3.01111	5.9075	3.22681	9.38176	3.9337	3.49049	2.0577	3.42704	10.3069	3.69425	6.08196	4.81829	3.26538	9.78146	3.58806	4.56486	2.94768
GRMZM2G019619	Glucan endo-1,3-beta-glucosidase 14 OS=Arabidopsis thaliana OX=3702 GN=At2g27500 PE=1 SV=2	10.3706	38.6429	7.54493	13.574	10.1522	14.9396	26.2309	7.51284	16.6945	5.78714	19.5625	36.1513	7.22814	21.8287	6.56002	15.4755	18.1365	6.10609	12.8071	9.66341
GRMZM2G019686	Flowering-promoting factor 1-like protein 2 OS=Oryza sativa subsp. japonica OX=39947 GN=Os01g0933500 PE=2 SV=1	1.58799	1.65331	6.83138	3.85783	2.42877	4.03712	3.60872	4.3504	4.37315	1.39328	2.56492	2.43746	1.83543	15.9799	3.07268	1.55557	3.09139	4.16991	3.98153	1.41413
GRMZM2G019689	Pentatricopeptide repeat-containing protein At1g08070, chloroplastic OS=Arabidopsis thaliana OX=3702 GN=PCMP-H12 PE=2 SV=1	0.691045	3.01032	0.486264	0.317314	0.809752	0.856712	2.81304	0.853722	0.40927	0.68059	0.408147	2.40352	0.755312	0.486626	0.709749	0.700657	2.77062	0.587467	0.584061	0.700349
GRMZM2G019695	Outer envelope pore protein 24, chloroplastic OS=Oryza sativa subsp. indica OX=39946 GN=OEP24 PE=3 SV=1	94.3147	173.883	136.073	88.2471	160.145	85.3652	129.819	74.9256	98.8195	179.879	82.5562	160.406	77.8117	87.7716	197.695	112.659	139.438	114.323	147.292	125.072
GRMZM2G019744	NEDD8-specific protease 1 OS=Arabidopsis thaliana OX=3702 GN=NEDP1 PE=2 SV=1	0.733153	6.43749	2.18805	0.705131	1.50851	0.657905	4.17519	1.23108	0.814523	0.606173	0.985941	4.73631	1.33889	1.61333	2.1993	1.1267	3.58294	1.0629	2.28087	0.802724
GRMZM2G019771	PLASMODESMATA CALLOSE-BINDING PROTEIN 5 OS=Arabidopsis thaliana OX=3702 GN=PDCB5 PE=1 SV=2	0.739568	6.99704	1.6824	3.61059	6.70308	0.609782	4.25391	0.998396	4.0509	2.05898	0.849271	3.54358	1.21266	8.75739	1.98805	0.990841	1.48585	1.21307	1.41937	2.40026
GRMZM2G019777	U-box domain-containing protein 16 OS=Arabidopsis thaliana OX=3702 GN=PUB16 PE=2 SV=1	0.212014	9.53461	0.462444	0.690775	1.37283	0.196642	5.65234	1.22471	0.665366	0.322479	0.179805	6.37301	0.92472	1.38285	0.562875	0.111486	3.6836	0.539114	0.337251	0.563166
GRMZM2G019806	Transcription factor bHLH25 OS=Arabidopsis thaliana OX=3702 GN=BHLH25 PE=2 SV=2	0.095499	0.314444	0.272329	0.628556	0.401154	0.218826	1.17621	1.01021	0.246217	0.0726847	0.0671747	0.239634	1.04663	0.854776	0.471547	0.0654153	0.653167	1.22426	0.297515	0.183981
GRMZM2G019807	Light-harvesting complex-like protein OHP2, chloroplastic OS=Arabidopsis thaliana OX=3702 GN=OHP2 PE=2 SV=1	115.451	106.963	104.385	83.2239	65.6046	107.747	101.182	89.0385	94.499	99.3833	130.154	139.725	73.9375	72.9115	82.6907	116.329	124.207	104.778	97.0811	88.7655
GRMZM2G019838	Ankyrin repeat domain-containing protein EMB506, chloroplastic OS=Arabidopsis thaliana OX=3702 GN=EMB506 PE=1 SV=1	4.6811	26.9914	7.14492	4.60184	10.6191	4.54709	22.5259	4.56082	3.62855	9.13456	4.68697	32.5128	6.46601	5.14959	14.0309	4.43209	28.8141	5.77184	17.6342	4.6649
GRMZM2G019866	Acyl carrier protein 3, chloroplastic OS=Hordeum vulgare OX=4513 GN=ACL1.3 PE=1 SV=2	7.31259	6.12701	10.3571	6.74206	8.10464	6.99279	2.91515	9.60509	8.09267	7.45254	8.68736	3.89061	7.45013	8.84695	5.01997	7.02534	2.34611	3.52978	5.09816	8.99619
GRMZM2G019872	NADP-dependent alkenal double bond reductase P2 OS=Arabidopsis thaliana OX=3702 GN=P2 PE=2 SV=2	0.135866	1.07221	2.86138	7.30598	7.19803	0.135009	8.31286	7.00832	6.67272	4.90596	0.0449707	0.94937	8.79959	6.85601	17.021	0.44435	6.6726	14.2405	15.1927	1.50881
GRMZM2G019874	Putative pentatricopeptide repeat-containing protein At5g09950 OS=Arabidopsis thaliana OX=3702 GN=PCMP-H35 PE=3 SV=1	0.221089	1.23745	0.0613663	0.0871837	0.219077	0.0992627	1.2007	0.122806	0.103365	0.269157	0.205724	0.727271	0.132892	0.106954	0.299733	0.0812027	0.709489	0.0414553	0.328459	0.194847
GRMZM2G019901	Pentatricopeptide repeat-containing protein At5g10690 OS=Arabidopsis thaliana OX=3702 GN=CBSPPR1 PE=2 SV=1	21.3845	24.8576	23.9987	23.8427	23.527	23.7136	25.2149	20.6973	24.4952	29.5185	24.8969	30.8389	21.069	17.927	26.1771	23.2347	29.6792	26.2448	29.0506	22.5875
GRMZM2G019958	Thioredoxin-like protein AAED1, chloroplastic OS=Arabidopsis thaliana OX=3702 GN=At2g37240 PE=1 SV=2	76.1271	19.17	36.2437	36.4734	36.4812	80.6872	31.8041	48.8016	43.8271	46.6632	83.4764	25.6525	39.1289	37.0648	48.7268	66.2679	37.0799	50.8636	45.1496	55.4269
GRMZM2G019974	Organic cation/carnitine transporter 2 OS=Arabidopsis thaliana OX=3702 GN=OCT2 PE=2 SV=1	1.93662	3.05667	0.829255	3.18446	3.35275	1.93855	1.56874	1.3851	4.68907	0.791075	0.930996	1.74475	0.7213	11.7475	0.743631	1.035	3.12271	1.79076	1.15473	3.3177
GRMZM2G019986	UDP-N-acetylglucosamine diphosphorylase 2 OS=Arabidopsis thaliana OX=3702 GN=GLCNAC1PUT2 PE=1 SV=1	0.835638	2.95176	1.33836	2.26333	2.85292	0.70566	3.38584	1.31061	1.28494	3.43779	0.346026	2.06381	1.72128	1.92912	8.50997	1.20152	2.65845	1.20541	5.85217	1.46056
GRMZM2G020008	Putative pentatricopeptide repeat-containing protein At5g52630 OS=Arabidopsis thaliana OX=3702 GN=PCMP-H52 PE=3 SV=1	0	0.96557	0.033646	0.00644933	0.081495	0	0.815025	0.0380557	0.00688	0.0123823	0	0.596833	0.0136877	0.124269	0.0745807	0.00850667	0.968597	0.02162	0.0262027	0.0494623
GRMZM2G020040	Heat shock 70 kDa protein 17 OS=Arabidopsis thaliana OX=3702 GN=HSP70-17 PE=2 SV=1	7.91167	38.3862	13.6793	8.84564	9.34365	7.50927	31.2041	15.0119	6.25664	6.17774	7.49556	21.7182	16.8314	8.67578	5.8428	5.58655	28.1006	8.04182	4.35872	6.30971
GRMZM2G020043	Plasma membrane ATPase OS=Oryza sativa subsp. japonica OX=39947 GN=Os04g0656100 PE=2 SV=1	0.838244	0.462567	0.49842	0.977407	1.53913	1.97074	1.1581	1.22668	0.923998	2.61732	1.04269	0.39894	1.09633	0.690683	1.59564	1.07472	0.479528	0.677896	1.37207	2.10934
GRMZM2G020054	Ethylene-responsive transcription factor 11 OS=Arabidopsis thaliana OX=3702 GN=ERF11 PE=2 SV=1	41.3336	3.68673	0.743345	1.48987	23.8148	61.4662	54.2537	2.04722	0.680667	18.272	27.8076	2.62799	1.2669	0.905728	45.4935	42.2827	103.344	4.751	0.399417	11.4041
GRMZM2G020073	Endoplasmin homolog OS=Hordeum vulgare OX=4513 PE=2 SV=1	0.256459	1.25529	0.211329	0.101715	0.614346	0.304999	1.00234	0.308804	0.191984	0.262319	0.249748	1.27407	0.590275	0.288185	0.490349	0.289221	1.14952	0.303954	0.805787	0.23739
GRMZM2G020081	Two-component response regulator-like PRR1 OS=Oryza sativa subsp. japonica OX=39947 GN=PRR1 PE=2 SV=2	0.168863	7.65295	0.115983	0.133832	0.0455083	0.105046	5.06933	0.101079	0.0263607	0.03175	0.0856353	8.19923	0.0910027	0.062294	0.146898	0.200034	5.12686	0.139858	0.206996	0.022275
GRMZM2G020091	Tetraspanin-3 OS=Arabidopsis thaliana OX=3702 GN=TET3 PE=1 SV=1	3.4276	5.34685	4.41998	5.12569	8.57189	4.07158	7.05918	6.57808	4.84978	4.11605	3.38109	4.21965	5.18803	13.8214	6.69905	3.82656	4.34328	5.97752	6.62345	5.28883
GRMZM2G020098	--	8.63846	1.78348	11.8045	12.5901	8.72298	9.44608	0.932438	7.32744	10.738	8.98397	11.1075	1.42183	6.69721	7.60356	8.76974	5.66384	1.21053	7.55234	4.54155	14.5066
GRMZM2G020146	Serine carboxypeptidase 3 OS=Oryza sativa subsp. japonica OX=39947 GN=CBP3 PE=2 SV=1	2.26253	4.26283	2.01582	1.90354	1.18623	2.36721	4.71531	3.33942	1.32338	0.947059	2.71644	3.27691	2.59435	1.83366	1.33746	2.08803	5.1246	1.89947	1.60971	1.13016
GRMZM2G020148	--	1.85441	2.29097	2.4185	6.53223	2.37217	1.42909	1.66582	3.63521	3.51469	1.89127	1.41905	2.43416	2.3827	7.95152	3.3242	2.11241	1.31487	3.2697	4.31148	2.06908
GRMZM2G020150	Ethylene-responsive transcription factor 11 OS=Arabidopsis thaliana OX=3702 GN=ERF11 PE=2 SV=1	34.4294	16.8236	6.48015	3.11104	30.6	56.9883	57.9816	4.45482	8.81826	21.494	31.2028	13.3369	2.41045	5.76701	42.2573	38.1524	57.8894	6.18301	5.52816	18.6025
GRMZM2G020187	Protein SUPPRESSOR OF GENE SILENCING 3 homolog OS=Zea mays OX=4577 GN=SGS3 PE=1 SV=1	0.603337	16.2013	1.37055	0.889887	1.87576	0.67001	12.2026	0.882112	1.38364	0.953712	0.629433	9.84559	1.34974	1.07124	2.76943	0.882311	14.8384	1.01532	1.79081	0.948596
GRMZM2G020196	U-box domain-containing protein 4 OS=Oryza sativa subsp. japonica OX=39947 GN=PUB4 PE=2 SV=1	6.47976	2.77192	5.37878	6.39122	9.48785	7.72023	3.40561	5.64016	5.73295	9.59261	6.07348	2.77023	5.08473	4.51063	10.7181	7.13897	3.60269	6.60575	5.79217	9.37149
GRMZM2G020255	--	3.81373	24.3076	8.99327	2.91046	6.17493	3.95659	15.1355	5.5164	3.93883	1.86015	4.31065	13.2809	4.13336	5.10327	5.40255	3.71869	14.3328	4.64607	7.14085	3.04257
GRMZM2G020291	Protein SUPPRESSOR OF PHYA-105 1 OS=Arabidopsis thaliana OX=3702 GN=SPA1 PE=1 SV=1	9.64986	3.97949	8.57352	13.5546	12.8994	10.6335	3.81709	11.129	11.3538	14.4108	12.5863	4.00676	11.125	9.58116	12.432	9.85621	3.14903	10.6147	10.9932	16.9676
GRMZM2G020320	Glycerol-3-phosphate 2-O-acyltransferase 6 OS=Arabidopsis thaliana OX=3702 GN=GPAT6 PE=1 SV=1	0.496458	7.5935	0.979601	1.56242	2.86433	0.454501	3.7417	1.99289	1.42893	1.28366	0.343764	3.3832	3.42306	3.35713	0.715977	0.46674	4.2004	1.58723	1.82359	1.27389
GRMZM2G020401	--	15.6025	44.2179	25.9285	22.8829	26.107	14.6161	32.8983	23.8605	23.663	14.9119	19.194	41.2469	24.9566	27.8159	20.3048	13.2012	32.402	21.1502	15.1226	16.8198
GRMZM2G020438	Clustered mitochondria protein OS=Arabidopsis thaliana OX=3702 GN=FMT PE=2 SV=1	1.65118	1.21278	0.590245	0.585633	3.49712	2.39323	4.38499	1.26225	0.540437	2.98263	1.51931	0.935598	1.47216	0.86296	3.8297	1.66496	1.71237	0.877308	3.06672	2.39745
GRMZM2G020446	Probable diaminopimelate decarboxylase, chloroplastic OS=Oryza sativa subsp. japonica OX=39947 GN=LYSA PE=2 SV=1	8.15227	31.8067	9.52623	5.09888	11.5711	11.1165	30.3647	9.02492	5.38561	7.97652	10.8635	25.9368	9.44648	6.01284	12.3937	8.94786	31.267	8.97649	10.2504	7.36868
GRMZM2G020484	Protein NRT1/ PTR FAMILY 8.1 OS=Arabidopsis thaliana OX=3702 GN=NPF8.1 PE=1 SV=1	4.52681	18.9846	8.11573	9.25809	6.27241	5.17126	11.9793	5.17787	3.61475	11.5299	4.5326	13.05	5.53996	6.45973	10.6139	5.23156	4.98091	2.60891	4.34173	8.33697
GRMZM2G020514	--	1.59451	1.86389	1.90949	1.96424	3.33823	2.31975	2.65337	1.43919	1.07163	4.65158	1.65996	2.51303	1.54801	1.56815	1.5059	3.02183	2.58623	2.05831	5.3979	3.76865
GRMZM2G020544	Ras-related protein RABA2a OS=Arabidopsis thaliana OX=3702 GN=RABA2A PE=2 SV=1	2.12009	16.9392	4.98785	5.17818	6.8632	2.15185	10.9665	4.85264	5.65523	3.9825	2.58816	10.7711	4.50828	10.6216	7.90112	2.54464	8.40205	3.68558	5.88955	3.78383
GRMZM2G020553	Phospholipid-transporting ATPase 3 OS=Arabidopsis thaliana OX=3702 GN=ALA3 PE=1 SV=2	5.30893	17.6862	7.94888	10.6151	8.74328	4.68434	11.7642	9.58343	8.59868	4.80581	6.00386	14.7492	10.3011	10.9314	6.68526	4.38714	12.4497	6.50698	5.69436	6.07813
GRMZM2G020556	--	5.02211	1.49485	4.57696	1.73415	7.78435	4.95596	6.72941	4.18583	6.21366	9.94284	4.85728	14.1082	3.56609	5.33168	4.95714	7.5577	11.0812	6.66767	12.2361	8.40391
GRMZM2G020594	--	8.09162	2.82391	5.4878	9.8881	6.33711	8.98275	3.12267	6.58168	6.9371	8.3206	8.54336	3.54987	9.99082	4.79331	6.15756	6.67912	1.69948	5.46224	6.03183	11.6704
GRMZM2G020631	Probable aldo-keto reductase 2 OS=Oryza sativa subsp. japonica OX=39947 GN=Os04g0338000 PE=2 SV=2	0.711282	35.3622	4.37736	4.57365	8.64838	0.859205	19.1971	7.32755	1.05863	3.56292	0.901862	15.686	4.04758	14.0527	4.43618	1.12646	17.852	2.48196	1.55194	3.62082
GRMZM2G020666	Hydrophobic protein LTI6A OS=Oryza sativa subsp. japonica OX=39947 GN=LTI6A PE=2 SV=1	0.420833	1.15222	1.06421	3.05443	1.91219	0.442467	1.95875	0.435394	1.1136	1.72329	0.579087	0.945872	0.353574	1.89965	0.586112	1.54324	1.24384	1.74929	1.82374	2.0913
GRMZM2G020721	Protein REDUCED WALL ACETYLATION 1 OS=Arabidopsis thaliana OX=3702 GN=RWA1 PE=2 SV=1	1.9186	11.4838	1.98091	2.02777	3.62516	1.91364	7.76205	2.79214	1.68615	2.0741	1.81438	6.23529	3.89627	3.12248	3.41945	1.80212	6.72569	1.60688	2.37731	1.9227
GRMZM2G020742	Probable mannan synthase 3 OS=Oryza sativa subsp. japonica OX=39947 GN=CSLA3 PE=2 SV=1	0.642634	0.211222	1.46047	1.23807	1.68645	0.530169	0.628089	3.69385	0.873269	0.651358	0.587931	0.551651	4.26398	1.21496	2.87622	0.443686	0.578414	2.25987	2.68496	0.722777
GRMZM2G020761	Cytochrome P450 709B2 OS=Arabidopsis thaliana OX=3702 GN=CYP709B2 PE=2 SV=1	12.7262	27.85	26.4922	48.9197	29.5011	11.5518	27.4088	27.7057	11.8333	12.8905	25.9719	9.83157	17.3977	37.9435	3.32959	16.9017	21.7326	30.3772	18.5684	30.1962
GRMZM2G020766	Potassium transporter 7 OS=Oryza sativa subsp. japonica OX=39947 GN=HAK7 PE=2 SV=3	4.46376	24.059	7.52597	9.19236	8.25458	4.86329	11.7678	7.12063	6.41897	8.41403	5.23732	17.7073	7.22248	10.793	5.67946	3.30594	6.20727	4.30529	5.95842	9.37668
GRMZM2G020772	Transcription factor DIVARICATA OS=Antirrhinum majus OX=4151 GN=DIVARICATA PE=2 SV=1	14.0699	20.7284	21.4611	11.4545	15.2958	15.7044	17.0518	31.4415	15.0191	11.6655	14.8505	20.0737	15.7661	20.1392	10.7238	14.0822	12.5852	18.4796	15.2046	11.6478
GRMZM2G020785	Protein PLASTID TRANSCRIPTIONALLY ACTIVE 7 OS=Arabidopsis thaliana OX=3702 GN=PTAC7 PE=1 SV=1	30.9949	29.2492	27.4598	23.0097	27.5319	31.0349	31.2724	19.7206	21.6554	26.1476	38.5945	37.3489	22.7876	16.0243	33.6886	27.4736	38.7799	25.2079	46.2135	19.8318
GRMZM2G020814	Probable E3 ubiquitin-protein ligase ZFP1 OS=Oryza sativa subsp. japonica OX=39947 GN=ZFP1 PE=1 SV=1	12.5322	17.2408	12.0125	20.7688	20.6565	11.9097	14.6837	17.1724	17.1426	20.273	15.2644	20.2127	22.5138	16.3772	18.0902	13.7528	18.9015	19.9611	15.5032	18.3765
GRMZM2G020840	--	2.13025	18.465	1.73864	17.7095	4.96959	2.00542	10.8981	1.85608	6.73787	0.895434	1.85902	25.3904	1.11197	12.5557	2.83868	1.99558	8.24996	3.28029	7.934	1.96225
GRMZM2G020843	--	1.77099	2.83129	2.22416	3.95519	4.84508	2.13604	1.92536	4.17065	2.25824	2.54658	1.74446	2.23909	2.68352	2.53235	3.23969	2.50311	1.62844	2.56061	1.76989	3.18166
GRMZM2G020864	Pentatricopeptide repeat-containing protein At1g28690, mitochondrial OS=Arabidopsis thaliana OX=3702 GN=PCMP-E34 PE=2 SV=2	0.46944	7.14589	0.532931	0.61195	1.44374	0.505121	6.02875	0.495053	0.432486	0.962125	0.57816	5.70637	0.411784	0.402549	1.91462	0.312562	6.51887	0.526792	2.52664	0.752222
GRMZM2G020898	Glucan endo-1,3-beta-glucosidase 8 OS=Arabidopsis thaliana OX=3702 GN=At1g64760 PE=1 SV=2	2.72152	3.11479	6.85908	5.26303	6.10103	2.86081	3.14887	4.57681	8.56642	5.17808	2.92264	2.42815	4.36654	8.50637	11.432	4.07982	3.29166	8.35251	13.191	3.50589
GRMZM2G020929	N-terminal acetyltransferase B complex auxiliary subunit NAA25 OS=Arabidopsis thaliana OX=3702 GN=NAA25 PE=2 SV=1	1.73616	20.4875	4.41935	2.67668	4.13874	2.27527	11.3182	3.33082	3.31606	1.16342	2.60858	16.6304	3.16182	5.33724	3.53093	2.91214	14.5738	2.09351	4.20501	1.54741
GRMZM2G020940	Ricin B-like lectin R40C1 OS=Oryza sativa subsp. japonica OX=39947 GN=R40C1 PE=1 SV=1	8.98088	23.9752	21.6901	14.4038	10.2881	8.72722	28.1235	12.95	5.67894	7.88973	5.35509	5.91298	12.1702	18.8931	18.2318	9.72619	13.0373	11.6981	30.6686	2.96144
GRMZM2G020943	--	0.286334	1.4994	0.531682	0.753794	1.36801	0.220509	1.83388	0.644348	0.83717	1.03154	0.26423	1.39834	0.551108	1.19548	1.05974	0.223584	1.28428	0.597009	1.23608	0.555765
GRMZM2G020986	Protein STRUBBELIG-RECEPTOR FAMILY 3 OS=Arabidopsis thaliana OX=3702 GN=SRF3 PE=2 SV=1	0.427952	2.10963	0.586742	0.806413	2.27213	0.55963	1.80251	0.448328	0.531745	1.34867	0.365763	1.38	0.64591	0.906453	2.71171	0.688884	1.16791	0.697386	2.27412	0.672346
GRMZM2G021015	--	2.46853	9.61523	3.34582	2.34535	3.61252	3.08513	7.21222	3.77955	2.71556	1.77123	3.55804	7.31144	2.94886	3.45089	3.60731	3.2349	7.72781	2.04145	4.48701	2.33515
GRMZM2G021055	Protein DETOXIFICATION 29 OS=Arabidopsis thaliana OX=3702 GN=DTX29 PE=1 SV=1	0.43737	0.922178	0.854446	1.16975	1.68953	0.359635	0.214678	0.501972	0.730273	1.43973	1.12648	0.113662	0.872878	1.59745	3.97612	0.449492	0.233285	0.586187	2.82944	0.979584
GRMZM2G021069	DNA replication licensing factor MCM6 OS=Oryza sativa subsp. japonica OX=39947 GN=Os05g0235800 PE=3 SV=1	0	3.03653	0.445642	0.121605	0.369102	0.0376183	0.831974	0.0326713	0.0669927	0.13671	0.0165753	0.977972	0.412445	0.310754	0.109205	0.0440077	0.268826	0.0836423	0.502013	0.010886
GRMZM2G021074	Probable GTP diphosphokinase RSH2, chloroplastic OS=Oryza sativa subsp. japonica OX=39947 GN=RSH2 PE=2 SV=1	31.3866	23.3471	35.0017	53.1726	36.7812	33.7691	21.2883	40.5151	48.2058	38.4548	41.3304	25.7755	36.7557	36.4073	31.3645	41.7761	20.763	41.1378	33.7375	49.2095
GRMZM2G021106	Inorganic pyrophosphatase 2 OS=Arabidopsis thaliana OX=3702 GN=At1g17710 PE=2 SV=1	12.3247	2.50542	16.7996	2.59685	1.99645	12.8869	3.38548	10.7953	6.80989	4.11596	8.02746	1.1115	9.91186	5.70844	1.57304	11.3167	1.49331	15.0714	7.70229	2.42141
GRMZM2G021110	Intermediate cleaving peptidase 55, mitochondrial OS=Arabidopsis thaliana OX=3702 GN=ICP55 PE=1 SV=1	19.9531	42.9547	24.7372	23.8617	25.8637	22.2964	43.8715	24.28	22.3622	23.4601	20.4732	38.6465	25.2316	27.2372	28.4395	19.0627	48.8813	23.7563	28.3902	20.4694
GRMZM2G021129	Transmembrane emp24 domain-containing protein p24delta9 OS=Arabidopsis thaliana OX=3702 GN=At1g26690 PE=2 SV=1	4.83026	28.3551	11.6864	7.74583	8.93415	4.64425	17.0759	7.57592	7.23898	5.26531	5.26098	17.359	6.63484	11.7913	7.21654	3.99487	9.63876	5.67819	5.22173	5.67806
GRMZM2G021149	--	0.629597	11.3754	1.35293	0.606182	1.33213	0.653302	7.37944	1.24309	0.805925	0.47807	0.773441	7.53177	0.625309	1.4518	1.49294	0.839502	7.96352	0.855153	1.02801	0.519733
GRMZM2G021170	Probable methionine--tRNA ligase OS=Oryza sativa subsp. japonica OX=39947 GN=Os06g0508700 PE=2 SV=2	77.4486	111.218	67.9348	50.1771	56.6042	88.3856	99.2453	43.4169	42.6746	58.7752	96.0512	123.935	50.6186	37.1288	59.6839	70.6894	105.883	56.8807	81.3966	45.1464
GRMZM2G021194	Calcium permeable stress-gated cation channel 1 OS=Arabidopsis thaliana OX=3702 GN=CSC1 PE=2 SV=1	3.45464	21.6743	7.65067	8.46452	9.51241	4.2747	13.3244	7.97339	7.99515	6.00494	3.76149	12.8741	7.88184	15.8223	9.70395	3.88416	10.8859	4.54007	7.2567	4.67254
GRMZM2G021219	Protein HEAT INTOLERANT 4 OS=Arabidopsis thaliana OX=3702 GN=HIT4 PE=1 SV=1	3.15037	14.4637	6.17107	4.0522	6.38732	3.24153	14.0289	11.9821	1.89898	2.87338	2.42574	8.22132	11.6069	4.36019	3.72293	3.31584	16.7607	5.89258	2.90044	1.94407
GRMZM2G021243	O-fucosyltransferase 3 OS=Arabidopsis thaliana OX=3702 GN=OFUT3 PE=2 SV=1	4.45402	8.23076	6.30114	9.3763	8.06321	4.18663	6.84474	8.25573	6.34882	5.53902	4.80018	7.75687	8.51182	10.8309	9.63549	4.27275	6.49792	5.47253	8.94777	6.54069
GRMZM2G021256	Photosynthetic NDH subunit of lumenal location 2, chloroplastic OS=Arabidopsis thaliana OX=3702 GN=PNSL2 PE=1 SV=1	17.2587	46.2503	30.2822	22.4814	18.9428	11.7326	39.8678	12.9184	24.2038	26.1925	9.97415	63.6766	18.9602	17.1715	19.7702	20.963	68.4976	30.6949	22.7668	19.3086
GRMZM2G021313	--	5.43112	2.41797	3.91325	4.61782	5.31129	6.23893	3.12177	4.38635	4.26722	6.79394	5.36535	2.08591	5.94276	3.73088	5.36135	4.35857	1.51243	3.50172	4.30466	6.92879
GRMZM2G021378	Putative syntaxin-131 OS=Arabidopsis thaliana OX=3702 GN=SYP131 PE=3 SV=1	5.21882	22.1799	10.5658	6.63062	7.62069	4.28317	9.01486	11.1256	4.12809	3.96725	6.10224	14.4369	9.90303	11.0233	2.61241	3.71327	7.03589	5.89243	2.75645	4.35791
GRMZM2G021388	Aromatic-L-amino-acid decarboxylase OS=Catharanthus roseus OX=4058 GN=TDC PE=2 SV=1	0.01632	2.18676	2.15608	1.55751	1.48144	0.045392	5.16705	5.02752	2.91722	0.0975807	0.168302	0.360569	5.85393	4.28898	0.149952	0.00727867	6.41539	5.85699	0.324101	0.459095
GRMZM2G021406	Probable cytokinin riboside 5&apos;-monophosphate phosphoribohydrolase LOGL7 OS=Oryza sativa subsp. japonica OX=39947 GN=LOGL7 PE=2 SV=1	9.18339	25.1964	16.8836	11.8718	15.8819	8.47515	15.4182	27.4556	14.7604	11.913	9.56527	19.4231	12.9712	32.3949	9.73008	6.81435	15.2386	13.2417	10.2388	10.4941
GRMZM2G021416	Probable serine/threonine-protein kinase WNK1 OS=Oryza sativa subsp. japonica OX=39947 GN=WNK1 PE=2 SV=1	181.199	83.3284	216.015	292.722	208.84	168.165	67.7531	257.174	309.267	115.185	190.38	60.2945	157.71	278.992	109.558	150.073	59.8034	193.895	148.387	193.607
GRMZM2G021439	--	0.253041	6.45215	0.321769	0.203641	0.61007	0.433454	5.3681	0.459842	0.147108	0.219134	0.238646	6.16786	0.317718	0.318564	0.4584	0.336922	5.76285	0.148691	0.387159	0.10039
GRMZM2G021498	E3 ubiquitin ligase BIG BROTHER OS=Arabidopsis thaliana OX=3702 GN=BB PE=1 SV=1	1.98439	3.10685	3.15909	2.84557	5.33613	1.75279	1.63804	1.59899	2.01873	4.29144	2.46861	2.60875	2.23798	2.42299	7.10719	1.73739	2.07907	2.29568	5.99511	4.12906
GRMZM2G021530	Cyclin-P4-1 OS=Oryza sativa subsp. japonica OX=39947 GN=CYCP4-1 PE=2 SV=1	0.852486	26.2755	2.78114	5.4414	8.08489	1.01343	13.559	1.76975	4.91022	7.31153	1.28218	21.4517	1.79108	5.26574	9.50923	1.89345	8.34661	1.48411	5.33718	4.78358
GRMZM2G021560	Protein FLOWERING LOCUS T OS=Arabidopsis thaliana OX=3702 GN=FT PE=1 SV=2	1.72818	2.52821	4.45097	2.21788	1.69449	3.02181	3.01306	3.9901	4.56654	1.16275	3.41401	2.09497	4.89891	1.50971	1.0144	1.31393	1.82043	1.00488	2.47117	0.805393
GRMZM2G021567	Pentatricopeptide repeat-containing protein PNM1, mitochondrial OS=Arabidopsis thaliana OX=3702 GN=PNM1 PE=1 SV=1	2.29964	18.5496	3.10086	1.60226	4.07886	2.77356	15.3682	3.30285	2.14248	2.14311	2.19147	13.4772	3.13941	2.66169	4.24278	2.37011	16.6194	2.67307	4.23699	2.28446
GRMZM2G021589	--	3.69214	12.5901	8.25586	5.14496	10.5528	3.87055	5.04773	8.21143	4.85308	7.25173	4.50466	9.72497	9.11492	9.88242	8.65355	4.15118	4.87692	5.52188	5.67485	8.79196
GRMZM2G021605	--	2.77452	4.36092	2.83962	1.88436	3.15358	1.98422	2.89656	4.51193	1.09023	2.25054	2.41667	2.3262	7.25436	2.25572	2.0063	2.1927	4.04112	4.07369	1.77096	1.6849
GRMZM2G021617	Oxygen-evolving enhancer protein 3-1, chloroplastic OS=Zea mays OX=4577 GN=PSBQ1 PE=2 SV=1	494.107	286.737	354.68	517.205	364.872	426.93	236.214	235.619	673.513	395.574	401.133	368.714	239.733	425.202	500.794	493.71	234.494	442.745	770.805	468.586
GRMZM2G021661	--	0.103122	5.78498	0.349006	0.205139	0.601831	0.373569	2.87834	0.439068	0.20054	0.321139	0.135087	4.88629	0.243251	0.368319	0.855194	0.383778	4.31012	0.185274	0.587336	0.123856
GRMZM2G021687	Protein PHOTOSYSTEM I ASSEMBLY 2, chloroplastic OS=Zea mays OX=4577 GN=PSA2 PE=2 SV=1	67.7701	180.38	55.699	29.3021	34.4747	74.6615	153.389	37.8608	28.1364	32.0475	86.8011	220.368	36.4685	16.4921	46.9984	88.2077	226.662	54.1155	72.2992	27.8577
GRMZM2G021694	Large ribosomal RNA subunit accumulation protein YCED homolog 2, chloroplastic OS=Arabidopsis thaliana OX=3702 GN=At3g19800 PE=2 SV=1	37.783	69.0301	46.171	46.5842	46.147	39.1388	63.7175	33.9369	50.6834	53.4212	43.9356	85.0144	43.5568	37.1382	52.307	41.2579	66.3414	42.0375	53.3448	49.371
GRMZM2G021704	Dihydroorotase, mitochondrial OS=Oryza sativa subsp. japonica OX=39947 GN=PYRC PE=2 SV=1	0.613138	11.5863	1.28075	1.47847	1.48774	0.841701	7.88539	1.42967	0.448187	1.30243	0.528611	6.73275	2.03907	0.686462	1.90205	0.857125	10.5034	1.77582	1.9921	0.689939
GRMZM2G021706	Bidirectional sugar transporter SWEET13 OS=Oryza sativa subsp. japonica OX=39947 GN=SWEET13 PE=2 SV=1	180.796	127.782	211.313	213.953	169.371	165.171	113.523	195.488	254.08	129.419	171.364	74.6277	171.261	166.403	109.354	158.143	68.9864	238.714	95.6886	200.349
GRMZM2G021710	Pentatricopeptide repeat-containing protein At1g06710, mitochondrial OS=Arabidopsis thaliana OX=3702 GN=At1g06710 PE=3 SV=1	0.0167247	1.69432	0.083415	0.064543	0.182337	0.114737	1.21346	0.11725	0.0851987	0.0871307	0.0980043	0.862555	0.192446	0.0861103	0.128539	0.096084	0.955699	0.0515397	0.149745	0.0463533
GRMZM2G021725	Potassium transporter 1 OS=Oryza sativa subsp. japonica OX=39947 GN=HAK1 PE=1 SV=2	4.47432	0.31546	3.54126	4.75384	1.26536	4.80358	0.575562	4.97639	3.59644	1.42784	6.35907	0.522855	4.40835	4.13493	2.48354	2.85828	0.282235	5.14324	3.98264	2.17066
GRMZM2G021777	Zinc finger protein CONSTANS-LIKE 3 OS=Arabidopsis thaliana OX=3702 GN=COL3 PE=1 SV=1	15.4865	3.63481	27.342	76.3653	34.1033	11.427	4.98654	19.7947	70.4834	24.6712	17.9756	8.77017	24.8034	58.652	32.733	27.4777	6.00601	28.1058	48.0766	40.7015
GRMZM2G021784	--	37.4048	106.823	46.0932	70.8215	64.896	29.4671	74.0367	21.1053	79.0713	71.1933	27.7783	116.149	25.125	59.8519	65.2303	51.9305	79.9172	49.4798	92.468	62.1537
GRMZM2G021794	Fasciclin-like arabinogalactan protein 6 OS=Arabidopsis thaliana OX=3702 GN=FLA6 PE=2 SV=2	0.973306	2.55611	2.36063	1.87601	5.01445	0.526259	3.59543	1.6848	4.18328	4.85075	0.0748127	1.18446	2.32737	0.870362	18.5047	1.48338	3.43287	1.67439	13.4659	0.893796
GRMZM2G021796	RING-H2 finger protein ATL40 OS=Arabidopsis thaliana OX=3702 GN=ATL40 PE=2 SV=1	1.98943	1.77691	1.88339	6.90063	3.3907	1.05031	1.83677	2.57569	4.15325	2.57042	1.11472	1.14144	1.65825	4.58953	2.48759	1.56936	1.68406	1.87683	3.07199	3.07278
GRMZM2G021822	--	0.791863	1.08662	0.58604	0.884876	0.929796	0.538043	0.932657	1.17438	0.972611	1.24083	0.727584	0.973059	1.17164	1.00632	0.840281	0.666171	0.691253	0.803343	0.756997	1.25765
GRMZM2G021831	Trihelix transcription factor ASIL2 OS=Arabidopsis thaliana OX=3702 GN=ASIL2 PE=1 SV=1	0.422747	1.48236	0.934719	1.01684	0.797979	0.355135	0.503083	0.723621	0.851367	0.530561	0.420457	1.05147	0.559427	0.878733	0.538043	0.500566	0.680016	0.735494	0.524855	0.481098
GRMZM2G021846	6-phosphofructo-2-kinase/fructose-2,6-bisphosphatase OS=Arabidopsis thaliana OX=3702 GN=FKFBP PE=1 SV=1	128.14	55.4029	109.419	131.315	144.132	137.414	64.4924	116.223	144.039	144.445	136.648	89.2921	131.125	123.057	154.929	102.736	71.0091	133.195	126.16	182.971
GRMZM2G021865	Anaphase-promoting complex subunit 5 OS=Arabidopsis thaliana OX=3702 GN=APC5 PE=1 SV=1	0.0477283	0.113103	0.0606963	0.293622	0.923849	0.15789	0.096022	0.213855	0.671005	0.494615	0.119489	0.0632107	0.274094	0.708225	0.817258	0.097008	0.0499307	0.094641	0.578619	1.61163
GRMZM2G021877	60S ribosomal protein L18a-like protein OS=Arabidopsis thaliana OX=3702 GN=At1g29970 PE=2 SV=2	1.30359	36.9776	8.8828	8.56507	15.0465	2.68185	25.2406	6.82326	10.9421	5.0935	2.58115	34.3894	5.20889	28.2764	9.91658	1.52925	17.7426	3.61024	9.29058	9.31915
GRMZM2G021879	E3 ubiquitin-protein ligase Os06g0535400 OS=Oryza sativa subsp. japonica OX=39947 GN=Os06g0535400 PE=2 SV=1	3.82386	23.733	10.3067	21.0122	20.6512	3.74795	12.6442	7.28132	18.8622	14.6821	7.28381	25.9775	5.48459	21.4126	16.7017	6.04074	13.3762	5.59552	10.6347	17.4665
GRMZM2G021881	Calcium uniporter protein 6, mitochondrial OS=Arabidopsis thaliana OX=3702 GN=At1g09575 PE=2 SV=1	2.35558	1.48552	1.4625	1.15431	0.882217	1.63374	1.4726	2.11144	0.837122	1.62899	1.45294	1.2662	1.47659	0.965372	1.95413	2.79042	3.04892	1.54433	0.975247	0.862372
GRMZM2G021885	--	0.855393	1.40259	1.22189	2.21202	2.59939	0.696198	0.85078	1.94925	1.45745	2.13824	0.795495	1.35023	2.1969	1.74495	4.55414	0.962239	1.20191	1.95685	3.29952	2.00802
GRMZM2G021896	tRNA ligase 1 OS=Arabidopsis thaliana OX=3702 GN=RNL PE=1 SV=1	0.456988	0.815575	0.302216	0.108783	2.07702	0.616096	3.32318	0.485441	0.241808	1.32878	0.738928	0.557981	0.626896	0.52378	0.992715	0.326672	0.920919	0.270276	1.00728	1.089
GRMZM2G021909	Putative clathrin assembly protein At2g25430 OS=Arabidopsis thaliana OX=3702 GN=At2g25430 PE=1 SV=2	0.148305	3.90549	1.73305	1.02629	0.711318	0.163361	1.72747	0.588913	0.219205	0.672871	0.0754007	2.26824	0.807342	1.05269	0.400961	0.335088	0.701935	0.295752	0.138835	0.29888
GRMZM2G021912	Patellin-4 OS=Arabidopsis thaliana OX=3702 GN=PATL4 PE=1 SV=2	2.54116	6.89511	7.01418	12.393	13.0751	2.53805	14.2422	19.5862	8.99441	7.11475	2.20033	5.85776	18.1529	11.2134	10.3315	2.59132	12.546	9.69568	8.99501	6.00631
GRMZM2G021921	--	2.25404	3.70162	2.38713	2.22751	1.72288	1.22396	0.948223	2.22741	2.17358	0.488644	9.76523	1.7369	1.44093	2.67072	1.67321	1.07415	1.60001	1.27896	1.7697	0.574925
GRMZM2G021973	--	0.337041	1.7569	0.60869	0.618829	0.410788	0.27324	1.47861	0.243244	0.3436	0.60149	0.550962	1.04678	0.319066	0.420291	0.389024	0.321729	1.9329	1.92221	0.695689	0.184868
GRMZM2G022014	--	5.12176	28.1742	10.733	11.5369	13.6729	5.63668	20.6085	13.1729	9.5022	7.50339	6.6582	22.9127	14.0855	16.0553	9.16363	5.38621	25.9565	9.51599	7.98917	7.51487
GRMZM2G022032	Ankyrin repeat-containing protein At5g02620 OS=Arabidopsis thaliana OX=3702 GN=At5g02620 PE=1 SV=1	9.68953	16.7313	8.89292	10.1272	14.5217	10.1259	20.7479	16.624	8.38881	7.20785	11.7823	15.6663	24.1561	14.7689	9.22251	8.67346	16.4647	10.5102	7.78738	11.5841
GRMZM2G022041	--	0.841212	13.6585	2.86378	1.41479	2.63351	0.966853	8.6094	1.96877	1.23227	0.698682	1.02307	10.8695	1.30055	3.05004	1.97553	1.6136	9.69841	1.04083	1.56862	0.590859
GRMZM2G022065	E3 SUMO-protein ligase MMS21 OS=Arabidopsis thaliana OX=3702 GN=MMS21 PE=1 SV=1	0.845181	8.69802	1.00638	0.524299	1.52137	0.437897	6.23675	0.737436	0.762556	0.63433	0.668053	5.41532	0.917433	1.69258	1.65491	0.876767	6.87679	0.45865	1.0717	0.301986
GRMZM2G022130	Pyridoxal reductase, chloroplastic OS=Arabidopsis thaliana OX=3702 GN=PLR1 PE=1 SV=1	38.5837	39.5131	28.3681	23.3326	23.552	44.5393	48.5956	23.0358	23.2052	29.0772	47.2643	54.8404	24.7891	16.4942	30.9178	41.4168	57.1092	25.2405	35.7964	23.765
GRMZM2G022180	Calnexin homolog OS=Glycine max OX=3847 PE=2 SV=1	24.8791	114.163	41.8982	32.9153	53.7715	23.0154	101.186	57.051	19.6779	32.1776	25.8981	79.3748	67.5647	29.7904	32.0889	18.2037	74.6612	35.9214	17.4368	34.1871
GRMZM2G022181	Protein MARD1 OS=Arabidopsis thaliana OX=3702 GN=MARD1 PE=2 SV=2	7.69092	6.48501	10.0102	8.89579	6.85926	5.10026	3.47408	6.89239	9.09027	7.21066	8.21295	8.20422	7.03391	11.6425	9.34884	5.91759	3.3686	4.22891	12.1854	6.72569
GRMZM2G022192	Glutamyl-tRNA(Gln) amidotransferase subunit A, chloroplastic/mitochondrial OS=Zea mays OX=4577 GN=GATA PE=2 SV=1	42.2665	68.4324	41.1467	26.9476	58.5177	55.968	83.4719	31.8385	28.474	51.4266	50.0759	83.5174	37.3227	25.9049	68.4361	43.741	108.439	37.2356	79.5481	37.0455
GRMZM2G022212	UDP-glucosyltransferase UGT13248 OS=Hordeum vulgare subsp. vulgare OX=112509 PE=2 SV=1	0.325623	2.1771	0.63363	1.43713	1.51171	0.474908	1.67222	0.876483	1.06671	0.546461	0.552298	0.869135	1.00759	1.95922	0.266175	0.149783	0.765384	0.502037	0.249099	1.46862
GRMZM2G022242	Anthocyanidin 3-O-glucosyltransferase OS=Hordeum vulgare OX=4513 GN=BZ1 PE=3 SV=1	37.3811	13.6485	34.675	25.085	33.1302	36.8994	16.2612	39.7291	33.5504	19.9656	35.8758	8.06896	22.6901	28.3998	28.2002	36.9047	12.9891	36.5302	41.1899	25.231
GRMZM2G022266	Soyasaponin III rhamnosyltransferase OS=Glycine max OX=3847 GN=GmSGT3 PE=1 SV=1	15.5714	14.8412	18.2482	19.2895	16.8438	18.6826	15.2616	16.5161	20.9801	18.4149	18.1926	17.9401	9.31306	14.7147	21.4401	17.5652	10.9721	11.6597	18.2972	23.697
GRMZM2G022269	Elongation factor Tu, mitochondrial OS=Arabidopsis thaliana OX=3702 GN=TUFA PE=1 SV=1	2.63536	32.8844	4.68209	1.77135	4.87098	2.61534	22.2607	3.1065	1.65048	1.81378	1.986	18.7066	4.46653	3.4753	4.18606	3.0414	25.4579	3.01237	4.15146	1.63111
GRMZM2G022279	GDSL esterase/lipase At1g28590 OS=Arabidopsis thaliana OX=3702 GN=At1g28590 PE=2 SV=2	86.3787	22.3068	62.8239	50.6968	68.4296	76.197	16.6867	79.4821	52.6483	71.5038	90.3646	21.9173	73.4278	37.089	52.5245	73.6762	18.6507	68.6243	47.72	61.5188
GRMZM2G022298	F-box/LRR-repeat protein 3 OS=Arabidopsis thaliana OX=3702 GN=FBL3 PE=2 SV=1	23.1304	23.8497	22.9479	30.622	31.8602	18.609	15.6116	32.6657	28.308	26.9334	23.3354	16.7558	30.0361	30.6303	24.6093	19.8337	12.7366	24.6489	28.9013	32.1381
GRMZM2G022308	--	1.531	15.2209	3.36636	3.04568	4.78055	1.65847	10.1209	3.37477	2.66913	2.0787	1.82614	11.6871	2.73351	4.98287	4.48513	1.7974	10.6432	2.32803	4.24577	1.65184
GRMZM2G022310	Phosphatidylinositol N-acetylglucosaminyltransferase subunit A OS=Arabidopsis thaliana OX=3702 GN=PIGA PE=2 SV=1	2.18116	5.04473	3.78651	5.47995	6.21826	2.14022	4.71305	4.57505	4.68015	3.3294	2.01686	4.54145	6.48777	5.77054	4.24822	2.15225	4.89176	4.5579	3.98871	3.74366
GRMZM2G022313	Heterogeneous nuclear ribonucleoprotein 1 OS=Arabidopsis thaliana OX=3702 GN=RNP1 PE=1 SV=1	25.6762	24.0554	21.5583	19.9873	27.73	26.5055	24.2316	23.1406	18.9472	36.6216	26.2091	27.0054	27.5742	16.3706	29.9573	25.1045	27.5592	23.2967	28.8871	28.2788
GRMZM2G022318	Heavy metal-associated isoprenylated plant protein 32 OS=Arabidopsis thaliana OX=3702 GN=HIPP32 PE=2 SV=1	0.0736297	0.332335	0.265803	0.735079	1.38316	0.0374833	0.325338	0.271515	0.655627	0.291033	0.057733	0.192521	0.250886	3.7964	1.08619	0.051754	0.053274	0.236995	0.697594	0.213376
GRMZM2G022398	Probable arabinosyltransferase ARAD1 OS=Arabidopsis thaliana OX=3702 GN=ARAD1 PE=1 SV=1	0.280631	2.71478	0.539413	0.650724	0.488058	0.383928	1.15937	0.45196	0.117791	0.23847	0.302368	1.11797	0.605356	0.327899	0.552778	0.35222	1.23165	0.665339	0.56398	0.299878
GRMZM2G022402	GDSL esterase/lipase At5g55050 OS=Arabidopsis thaliana OX=3702 GN=At5g55050 PE=2 SV=1	2.39435	33.2953	6.61496	2.82371	3.09728	2.15085	11.0891	3.33872	1.8332	2.54361	2.51915	23.5271	3.40744	3.3962	1.47655	3.01573	10.8638	2.80676	2.11366	1.13329
GRMZM2G022403	--	25.9658	76.768	44.0595	36.2391	41.0029	22.6775	79.8666	46.2639	28.7303	24.5935	20.7533	51.7544	65.6412	44.3517	34.7699	20.0114	88.3292	45.2183	21.6862	21.8946
GRMZM2G022413	Peptide methionine sulfoxide reductase A2-1 OS=Oryza sativa subsp. japonica OX=39947 GN=MSRA2-1 PE=2 SV=2	68.8285	200.878	171.763	113.76	102.895	65.0556	72.6639	121.603	106.366	53.4296	80.149	148.122	79.2813	159.279	67.8153	72.5204	60.3134	99.8331	84.957	90.9277
GRMZM2G022499	--	1.08403	6.8901	1.54437	0.841417	1.15054	1.45347	5.80209	1.88914	0.914841	0.931062	0.947585	5.96326	1.10242	1.5654	1.24321	1.57791	9.35894	1.11632	1.2211	0.798311
GRMZM2G022506	--	2.75012	5.90267	4.15029	4.71681	4.34287	2.72177	4.70322	5.81196	4.23377	2.46911	3.60412	4.46106	4.96811	5.92083	3.98868	2.59187	4.04828	3.1528	3.18753	3.59128
GRMZM2G022514	Probable L-type lectin-domain containing receptor kinase S.5 OS=Arabidopsis thaliana OX=3702 GN=LECRKS5 PE=2 SV=1	1.00612	6.36398	0.812665	1.95109	1.35947	1.45946	4.52295	0.716224	1.02553	1.89349	1.20382	7.0053	0.514133	2.37102	2.41304	1.24777	6.35887	0.833507	1.85385	1.61368
GRMZM2G022538	--	85.9865	175.943	182.255	187.444	165.613	97.4491	96.6832	147.942	158.437	77.8778	106.511	145.527	167.229	318.87	116.659	90.4485	98.1618	139.499	153.066	123.128
GRMZM2G022547	Respiratory burst oxidase homolog protein B OS=Oryza sativa subsp. japonica OX=39947 GN=RBOHB PE=1 SV=1	0.127172	0.456995	0.498392	1.00666	4.2623	0.195022	0.456658	0.253713	0.850326	2.21035	0.313835	0.623862	0.864936	0.886123	7.17954	0.31184	0.58128	0.374508	3.23745	1.45368
GRMZM2G022619	60S ribosomal protein L18a OS=Oryza sativa subsp. japonica OX=39947 GN=RPL18A PE=1 SV=1	9.10567	76.0001	24.6207	9.53524	27.7299	9.75374	46.1251	15.6286	11.1836	12.5479	9.22304	52.0978	13.8793	15.7831	20.9601	13.9627	53.0071	15.4	25.8755	12.3546
GRMZM2G022625	GTP-binding protein At2g22870 OS=Arabidopsis thaliana OX=3702 GN=EMB2001 PE=2 SV=2	65.4402	83.4887	58.9432	56.3312	54.1836	64.3395	72.2226	51.9407	55.0344	60.1374	71.2416	97.9137	47.3609	47.0487	59.8912	64.6667	97.2099	56.2632	65.8628	54.1952
GRMZM2G022629	--	11.8221	13.6502	9.61793	12.6401	20.5411	7.22848	13.5126	14.4655	18.723	8.96091	7.99348	12.6801	13.1788	17.3584	14.9385	5.58593	13.8019	11.028	16.8375	11.4139
GRMZM2G022642	Amino-acid permease BAT1 homolog OS=Oryza sativa subsp. japonica OX=39947 GN=BAT1 PE=2 SV=1	2.02541	20.1352	5.36809	4.76319	7.44091	2.04641	10.7062	7.38638	2.58854	3.45459	2.35018	12.846	5.27028	7.3897	2.84117	2.084	11.5664	5.07134	1.89978	2.46323
GRMZM2G022645	Serine/threonine receptor-like kinase NFP OS=Medicago truncatula OX=3880 GN=NFP PE=1 SV=1	0.594799	27.2997	3.31282	1.91069	2.67835	0.992338	10.7548	1.63509	1.5793	2.01725	0.471597	17.7615	2.32754	6.89218	2.94678	0.968449	6.60285	1.25722	2.4201	1.75663
GRMZM2G022659	Serine carboxypeptidase-like 26 OS=Oryza sativa subsp. japonica OX=39947 GN=SCP26 PE=2 SV=1	1.42779	0.972126	1.19959	1.51725	0.686232	1.80597	2.13823	4.34189	1.88359	0.809573	0.923384	0.795786	3.53731	2.01568	0.371949	0.810185	0.741749	1.24559	0.695803	0.985771
GRMZM2G022662	--	5.29391	39.5224	15.8937	6.71422	6.17221	4.83023	27.0786	13.0727	5.62718	1.55612	6.06946	23.255	12.4352	9.09647	4.01974	5.60956	41.0637	7.4182	6.94335	1.60705
GRMZM2G022679	Gibberellin 2-beta-dioxygenase OS=Phaseolus coccineus OX=3886 GN=GA2OX1 PE=2 SV=1	1.14339	8.46023	5.22488	0.805384	0.551913	1.03695	10.8737	11.4504	0.267844	0.329936	0.620864	3.22155	11.8217	0.641497	1.15643	1.37709	13.4387	4.92038	0.860769	0.211447
GRMZM2G022686	Myb-related protein P OS=Zea mays OX=4577 GN=P PE=2 SV=1	1.73359	2.9658	1.74149	1.20261	0.353562	2.10935	3.72849	3.67281	0.401888	0.918984	1.91932	2.46725	1.43093	0.300769	0.526177	3.33796	5.27261	1.17454	0.435489	0.939492
GRMZM2G022699	--	0.37225	10.6893	16.0791	3.65755	1.66171	0.229169	1.94412	2.39959	0.651255	1.20936	0.51348	6.26911	5.13051	3.52052	0.291834	0.389836	0.459874	0.361762	0.870577	1.05926
GRMZM2G022711	--	24.9034	9.2395	14.246	20.1508	17.0855	24.5164	8.78	24.2684	17.0751	20.9886	26.4984	10.2881	22.8892	15.1861	19.6031	19.2444	7.89529	18.6923	14.4255	27.6735
GRMZM2G022763	Splicing factor U2af large subunit B OS=Triticum aestivum OX=4565 GN=U2AF65B PE=2 SV=1	0.522975	1.45847	0.777181	1.13424	1.71049	0.536837	0.97219	1.17011	1.67916	0.952993	0.361933	1.25673	0.755741	1.23375	2.43388	0.429605	1.02105	0.425532	1.30185	1.17223
GRMZM2G022777	Katanin p60 ATPase-containing subunit A1 OS=Arabidopsis thaliana OX=3702 GN=AAA1 PE=1 SV=1	5.8804	25.2619	12.2321	8.98386	13.8078	5.66623	16.6246	11.7972	12.1337	5.55541	8.45638	19.8658	11.8541	20.2697	9.41582	5.10594	13.923	9.1259	8.35845	10.9554
GRMZM2G022782	Neutral/alkaline invertase 1, mitochondrial OS=Oryza sativa subsp. japonica OX=39947 GN=NIN1 PE=1 SV=1	0.999415	29.4504	1.83621	9.80355	78.5971	0.85418	28.8582	4.52868	27.3128	29.6043	1.01072	27.7642	4.72066	24.4046	38.1795	1.49757	20.7085	2.53348	5.12009	13.5084
GRMZM2G022793	Probable sugar phosphate/phosphate translocator At1g53660 OS=Arabidopsis thaliana OX=3702 GN=At1g53660 PE=3 SV=2	3.64076	11.0827	4.3779	6.14641	6.31282	3.47324	8.20273	5.49637	4.46932	4.143	4.25833	8.99381	7.17137	7.08112	4.76838	3.18483	7.09699	3.44303	3.56523	4.88656
GRMZM2G022804	--	0.007719	1.84685	0	0.00342	0.100138	0.0497923	1.50212	0	0.00792	0	0.025179	1.17955	0	0.0704873	0.0323293	0.006293	1.33547	0.0375657	0.0380553	0.0185063
GRMZM2G022820	Formin-like protein 14 OS=Oryza sativa subsp. japonica OX=39947 GN=FH14 PE=2 SV=1	0.398517	0.468303	0.284835	0.045206	0.114931	0.271108	0.56983	0.565167	0.178198	0.0607087	0.328431	0.519174	0.17098	0.104743	0.0713587	0.422757	1.2793	0.440467	0.110703	0.052637
GRMZM2G022836	Naringenin,2-oxoglutarate 3-dioxygenase OS=Arabidopsis thaliana OX=3702 GN=F3H PE=1 SV=1	0.455517	1.31048	0.936542	0.886459	1.13599	0.320693	0.95465	1.08178	0.775881	0.44998	0.611404	1.16196	0.973037	1.54804	0.90499	0.501244	0.609243	0.379746	0.382502	0.746981
GRMZM2G022856	Callose synthase 11 OS=Arabidopsis thaliana OX=3702 GN=CALS11 PE=2 SV=1	0.318982	1.32506	0.419501	0.532559	0.586669	0.468573	1.45294	0.671253	0.388984	0.333462	0.463262	1.13989	0.657919	0.821288	0.686062	0.334722	0.845796	0.304265	0.521978	0.382729
GRMZM2G022866	--	89.2468	51.3707	74.7902	71.8814	60.4541	82.9653	56.7867	80.7255	95.2308	62.0691	94.2778	59.6041	75.6728	66.5348	63.4505	84.202	67.1033	91.8225	62.8729	78.1566
GRMZM2G022876	Thylakoid lumenal 15.0 kDa protein 2, chloroplastic OS=Arabidopsis thaliana OX=3702 GN=At5g52970 PE=1 SV=2	31.4556	28.9432	23.8861	16.2572	29.8274	34.6236	34.5196	19.5207	18.6509	35.1617	33.8546	42.3561	20.8018	14.0202	36.1786	28.5979	43.2331	29.6879	36.1822	20.6367
GRMZM2G022884	Pentatricopeptide repeat-containing protein DOT4, chloroplastic OS=Arabidopsis thaliana OX=3702 GN=DOT4 PE=2 SV=1	0.0549697	2.04125	0.040397	0.0365077	0.0525293	0.0157883	1.77525	0.0436603	0.0247817	0.0365947	0.0410093	1.41549	0.080396	0.0614787	0.10662	0.0618173	1.65947	0.0161737	0.050916	0.0826823
GRMZM2G022897	Receptor-like protein 4 OS=Arabidopsis thaliana OX=3702 GN=RLP4 PE=2 SV=1	3.11161	1.64243	2.66323	2.69435	2.64808	3.79169	1.23865	2.74874	1.62671	3.45973	3.06139	1.50535	3.12342	1.35399	3.76863	3.42897	1.06444	2.61371	3.66816	3.79997
GRMZM2G022907	--	6.48852	8.68622	17.5379	5.949	4.99669	6.44788	5.18249	14.7159	3.25994	2.46238	5.59211	3.70029	8.4334	8.98777	3.0105	6.50039	7.83267	5.29655	2.7014	3.58831
GRMZM2G022931	Fasciclin-like arabinogalactan protein 11 OS=Arabidopsis thaliana OX=3702 GN=FLA11 PE=2 SV=2	2.29272	0.815791	1.83183	0.936209	4.37085	2.12758	3.05005	1.29906	1.31813	5.82024	0.711672	1.00813	1.32813	0.853408	14.2169	2.64299	3.04589	1.61295	6.35617	1.38498
GRMZM2G022934	Salicylic acid-binding protein 2 OS=Nicotiana tabacum OX=4097 GN=SABP2 PE=1 SV=1	0.300348	0.212463	4.35195	4.37033	8.71402	0.142535	3.39663	4.96699	8.15225	3.20526	0.294021	0.102749	5.24553	6.73695	4.4501	0.741537	1.62445	12.0239	3.12314	4.23168
GRMZM2G022979	--	1.256	1.69891	0.747209	1.55693	2.56069	1.36575	1.81629	1.48234	2.23498	4.15351	1.66219	1.78319	1.76762	2.60672	2.48187	1.74096	1.01326	0.674781	1.84571	3.82917
GRMZM2G022997	Inositol hexakisphosphate and diphosphoinositol-pentakisphosphate kinase VIP2 OS=Arabidopsis thaliana OX=3702 GN=VIP2 PE=1 SV=1	55.1215	75.1402	101.825	150.498	76.4931	50.0389	47.5547	60.5111	167.597	69.5185	64.0314	81.4493	64.1459	120.166	62.4167	51.2534	76.1064	87.2817	101.916	79.914
GRMZM2G023013	Putative ripening-related protein 7 OS=Oryza sativa subsp. japonica OX=39947 GN=Os10g0489400 PE=3 SV=1	8.71634	0.0856863	12.2061	9.013	2.88362	8.78988	0.214531	12.8788	12.2858	1.5818	9.77606	0.208288	4.7594	6.74551	1.67577	7.05342	0.229305	9.70988	3.6718	9.49703
GRMZM2G023049	--	1.80131	7.82777	2.78399	9.18242	7.57561	1.87695	5.04946	3.06406	6.18105	3.57738	2.57121	7.91095	2.62426	9.41769	6.05623	1.73579	3.88898	2.03135	4.0777	6.38262
GRMZM2G023081	Cell number regulator 9 OS=Zea mays OX=4577 GN=CNR9 PE=2 SV=1	11.6574	39.4738	4.47778	6.73233	15.1707	26.3354	72.9187	4.25168	1.9698	16.1573	12.6553	32.5963	4.48555	7.47278	12.8936	16.1684	88.9109	6.75968	0.981717	9.42718
GRMZM2G023105	TOM1-like protein 6 OS=Arabidopsis thaliana OX=3702 GN=TOL6 PE=1 SV=1	16.6499	4.19894	15.8154	13.2526	9.59898	18.0307	4.70632	16.1898	13.583	11.758	17.3782	5.27642	16.7482	14.7792	10.1446	16.0806	3.86839	13.7429	12.3959	13.0957
GRMZM2G023110	Probable inactive receptor kinase At1g48480 OS=Arabidopsis thaliana OX=3702 GN=RKL1 PE=2 SV=1	0.080945	1.63675	0.581442	0.468488	0.566974	0.116416	0.944228	0.610574	0.112015	0.190564	0.155057	0.712567	0.479897	1.34087	0.778469	0.0971243	0.401168	0.362633	0.820626	0.288556
GRMZM2G023152	O-methyltransferase ZRP4 OS=Zea mays OX=4577 GN=ZRP4 PE=2 SV=1	11.6335	9.16474	61.2814	24.3396	144.132	5.93613	1.18452	19.7966	35.4239	94.0492	9.58223	3.33417	53.3558	99.1006	171.624	8.5529	4.95825	70.8217	150.839	86.9257
GRMZM2G023204	Serine/threonine-protein kinase OXI1 OS=Arabidopsis thaliana OX=3702 GN=OXI1 PE=1 SV=1	1.38915	4.10932	2.40831	2.57007	1.70903	1.79571	3.59614	2.98489	1.03772	1.4108	0.992528	1.19242	1.85834	1.65917	1.29404	1.43275	3.02764	2.1479	2.61238	1.37296
GRMZM2G023237	Monothiol glutaredoxin-S5 OS=Oryza sativa subsp. japonica OX=39947 GN=GRXS5 PE=2 SV=1	1.65055	0.261161	1.06738	0.18451	1.65434	1.53769	1.32213	0.56964	0.592352	2.90727	0.780299	0.383019	0.779972	0.528513	3.31799	1.00762	2.13603	0.6378	4.014	0.907855
GRMZM2G023242	Basic transcription factor 3 OS=Arabidopsis thaliana OX=3702 GN=BTF3 PE=1 SV=1	9.30603	85.4027	22.407	14.8093	28.196	13.1531	93.5626	19.0678	14.5524	12.5602	12.7605	79.4031	18.2981	24.7314	23.1924	13.6198	86.1721	15.0151	20.439	11.533
GRMZM2G023275	HSP-interacting protein OS=Zea mays OX=4577 GN=HIP PE=1 SV=1	0.804099	1.56886	0.928914	0.848861	1.44572	0.944862	1.49517	1.02978	0.610444	1.34086	0.766175	1.60105	1.00241	0.767088	1.66836	0.997487	1.57471	0.765872	1.55185	0.839263
GRMZM2G023279	Interactor of constitutive active ROPs 2, chloroplastic OS=Arabidopsis thaliana OX=3702 GN=ICR2 PE=1 SV=1	0.627338	0.979753	1.41698	1.49556	2.41904	0.660121	0.796162	1.05839	0.931535	1.58241	0.865598	0.440711	0.998517	2.02497	2.87466	0.912062	0.617838	0.751625	2.10112	1.75072
GRMZM2G023289	Phosphoglucomutase, cytoplasmic 2 OS=Zea mays OX=4577 PE=2 SV=2	63.6782	42.2645	46.8532	20.4273	13.8605	87.4566	44.1002	34.6775	24.3227	18.2917	65.0554	43.6703	37.2971	17.3291	13.3068	71.4024	41.4696	47.2071	18.8628	19.1906
GRMZM2G023291	Homeobox-leucine zipper protein HOX32 OS=Oryza sativa subsp. japonica OX=39947 GN=HOX32 PE=2 SV=1	6.73727	0.658651	2.71044	2.83843	8.74805	8.47377	2.04419	5.22638	3.23753	13.1356	7.67544	0.631515	5.09888	3.82542	9.51825	5.11317	0.446019	4.55435	6.12014	12.6504
GRMZM2G023293	--	3.12569	9.80402	3.25513	2.53585	6.69853	3.90422	8.67349	3.24233	2.69065	7.23379	3.75762	11.0026	3.99941	2.31394	11.4485	3.73376	10.0199	4.56371	11.6806	4.49948
GRMZM2G023325	5-pentadecatrienyl resorcinol O-methyltransferase OS=Sorghum bicolor OX=4558 GN=OMT3 PE=1 SV=1	3.11952	39.8212	23.8958	34.2064	61.9201	9.03692	332.515	126.667	26.3746	6.5251	2.05561	33.6774	187.362	28.6415	8.76929	13.2776	183.557	204.22	3.76394	6.45425
GRMZM2G023346	BTB/POZ domain-containing protein At5g48130 OS=Arabidopsis thaliana OX=3702 GN=At5g48130 PE=2 SV=1	0.203544	1.87527	0.448573	1.39246	1.75158	0.198127	1.74861	1.20494	0.521238	0.651525	0.275856	0.646572	1.12251	2.52633	0.408665	0.169206	0.819833	1.1491	1.06274	0.730278
GRMZM2G023422	DNA polymerase I A, chloroplastic OS=Oryza sativa subsp. japonica OX=39947 GN=Os08g0175300 PE=2 SV=1	0.0217957	3.61296	0.0302817	0.0725463	0.034466	0.064555	1.82609	0.0238893	0.0392683	0.02448	0.064275	2.7682	0.0202543	0.0612827	0.050906	0.0716683	2.00658	0.0376267	0.0197557	0.017654
GRMZM2G023436	Ras-related protein RABA1f OS=Arabidopsis thaliana OX=3702 GN=RABA1F PE=2 SV=1	5.96675	15.1693	5.11705	6.04458	4.61789	7.53067	17.6755	5.92088	2.9671	6.41369	3.7966	11.5849	5.17688	4.51108	13.1274	6.99988	37.7203	6.02216	2.13252	4.28353
GRMZM2G023444	Probable serine/threonine-protein kinase WNK5 OS=Oryza sativa subsp. japonica OX=39947 GN=WNK5 PE=2 SV=1	0.862521	6.38093	1.25447	1.20348	2.92811	1.2283	9.88281	1.92489	0.700808	1.39937	0.710971	3.33638	3.95989	1.78723	2.59277	1.05819	10.5989	2.35799	1.28816	1.55639
GRMZM2G023520	--	5.80993	19.5642	12.7994	10.0567	11.6453	5.5906	13.5379	9.15731	9.32353	5.36269	7.29097	15.1741	7.44062	15.5671	9.00892	3.81089	10.2032	6.14587	8.46096	10.7544
GRMZM2G023591	RNA-binding protein CP33, chloroplastic OS=Arabidopsis thaliana OX=3702 GN=CP33 PE=2 SV=1	27.5261	108.899	10.2943	10.1737	26.7744	37.5224	144.696	11.288	7.17158	30.3267	36.3021	189.746	8.4145	7.27279	42.3755	22.3159	196.113	12.0791	36.323	14.3417
GRMZM2G023711	Thioredoxin-like 3-1, chloroplastic OS=Oryza sativa subsp. japonica OX=39947 GN=Os02g0774100 PE=3 SV=2	2.36176	130.137	1.11828	1.57944	2.8018	1.32814	137.512	1.47651	1.9317	2.88993	0.755813	147.795	1.75873	1.44869	3.69743	1.50903	156.949	2.52028	3.67881	2.51568
GRMZM2G023748	60S ribosomal protein L10a-1 OS=Arabidopsis thaliana OX=3702 GN=RPL10AA PE=1 SV=1	5.11527	88.1886	18.354	7.37465	20.9714	7.36353	54.2378	10.5097	6.65682	8.70436	7.28238	53.3316	20.042	9.66895	21.2586	11.3785	66.2692	12.3575	25.9604	7.23784
GRMZM2G023786	Chaperone protein dnaJ A6, chloroplastic OS=Arabidopsis thaliana OX=3702 GN=DJA6 PE=2 SV=2	0.0118577	22.7252	0.50278	0.0271457	0.094145	0.155205	17.8719	0.318498	0.0127233	0	0.105353	8.72227	0.136484	0.0671307	0	0.009346	40.5882	0.161381	0.053792	0
GRMZM2G023791	--	0.56474	8.81549	1.73257	1.67364	1.75417	0.596919	5.28422	1.9763	1.23608	0.715594	0.519257	6.15704	1.51285	3.43116	1.33135	0.657629	5.02588	1.12396	1.82683	0.599605
GRMZM2G023798	Cycloartenol synthase OS=Oryza sativa subsp. japonica OX=39947 GN=Os02g0139700 PE=1 SV=1	12.3835	10.8896	13.1868	18.0611	12.0361	11.422	7.63366	22.7674	11.9981	13.8112	12.6519	9.41566	17.9849	18.4872	11.2787	11.7275	6.69713	11.2267	10.9137	14.9322
GRMZM2G023840	Peroxidase 72 OS=Arabidopsis thaliana OX=3702 GN=PER72 PE=1 SV=1	0.215235	0.099809	0.860587	0.286107	0.561128	0.430677	0.603679	0.526208	0.376527	0.330986	0.109168	0.318203	1.01155	0.856848	1.81375	0.705677	0.241768	0.666176	1.27113	0.190683
GRMZM2G023847	Uclacyanin 1 OS=Arabidopsis thaliana OX=3702 GN=UCC1 PE=1 SV=1	1.39615	44.0894	11.1053	5.17263	13.5828	0.760468	17.0482	7.37378	1.77203	4.7238	0.580958	19.5205	11.1644	13.5419	2.34711	1.18446	7.5278	6.40355	6.58535	1.89106
GRMZM2G023906	--	66.8535	16.1634	37.4771	40.2686	39.3713	73.5574	18.9471	51.6057	40.203	62.2632	70.6201	19.2744	47.8577	25.5625	46.0071	56.0459	19.4232	46.3726	37.7555	59.3748
GRMZM2G023946	--	33.997	14.017	34.9479	22.9326	33.1281	26.1558	9.64527	31.8038	26.0264	44.4095	30.9582	14.746	31.5768	19.0584	41.2112	27.5355	11.8703	32.5803	35.3574	40.7824
GRMZM2G023982	Dormancy-associated protein 1 OS=Pisum sativum OX=3888 GN=DRM1 PE=2 SV=1	1.46433	9.95856	3.34125	18.905	13.4101	1.28228	6.36042	3.08011	18.8114	2.82997	2.7633	11.3572	3.21702	18.5052	8.85519	3.3545	2.19072	2.82653	7.3598	4.85754
GRMZM2G023983	Nuclear intron maturase 1, mitochondrial OS=Arabidopsis thaliana OX=3702 GN=NMAT1 PE=1 SV=1	0.571649	1.46439	0.476591	0.765113	0.804617	0.58429	1.55787	0.752442	0.493689	0.816022	0.470749	1.29995	1.33602	0.537631	0.861036	0.616765	1.33277	0.726933	0.68731	0.915695
GRMZM2G023999	Pentatricopeptide repeat-containing protein At3g48810 OS=Arabidopsis thaliana OX=3702 GN=At3g48810 PE=2 SV=1	0.0626623	1.04706	0.113715	0.0919863	0.117392	0.064322	0.894641	0.157135	0.034561	0.0666593	0.0670473	0.708066	0.130243	0.125354	0.0630327	0.055061	1.01373	0.0185393	0.140426	0.141244
GRMZM2G024024	Protein LYK5 OS=Arabidopsis thaliana OX=3702 GN=LYK5 PE=2 SV=1	0.00761333	0.767246	0.105819	0.181523	0.50122	0.0205067	0.890035	0.277298	0.0247833	0.349325	0.021459	0.148641	0.572595	0.130809	0.434433	0.0730737	0.877999	0.227215	0.296105	0.052624
GRMZM2G024051	Cleavage stimulation factor subunit 50 OS=Arabidopsis thaliana OX=3702 GN=CSTF50 PE=1 SV=1	0.580521	5.12378	1.07899	0.71132	1.1401	0.687019	4.27783	1.0709	0.757871	0.51976	0.705457	4.29907	1.03714	1.58862	1.64923	0.520611	4.28319	0.66959	1.2211	0.677836
GRMZM2G024073	Thioredoxin-like 2, chloroplastic OS=Oryza sativa subsp. japonica OX=39947 GN=Os05g0200100 PE=2 SV=1	25.998	54.4991	37.8602	17.2435	29.2717	29.2524	42.3077	26.7653	25.4504	23.8884	30.7692	47.7871	27.1058	18.9381	29.7823	31.7494	38.9919	33.2864	40.0033	16.8885
GRMZM2G024104	Glutamine synthetase root isozyme 2 OS=Zea mays OX=4577 GN=GLN2 PE=2 SV=1	4.29325	14.2062	28.3808	10.0363	9.61772	5.48061	10.5839	10.8268	3.53711	11.0646	4.57618	6.46254	11.9788	7.80876	17.8676	4.67957	4.52494	8.37181	21.8157	3.47475
GRMZM2G024150	Photosystem I reaction center subunit II, chloroplastic OS=Hordeum vulgare OX=4513 GN=psaD PE=1 SV=1	315.529	153.626	317.639	404.374	193.049	248.141	133.11	104.515	376.373	271.138	254.907	294.686	163.731	277.686	283.674	346.665	176.778	322.607	588.144	278.871
GRMZM2G024151	Glycogen synthase kinase-3 homolog MsK-3 OS=Medicago sativa OX=3879 GN=MSK-3 PE=2 SV=2	56.3224	33.5822	43.1687	50.357	53.7291	57.2153	31.9624	66.0874	47.3026	59.944	59.6175	33.2877	71.5073	47.5082	50.1418	43.9301	33.8641	64.9784	34.4033	73.0012
GRMZM2G024175	--	0.172233	8.2271	1.49698	0.800175	0.578081	0.124852	1.61872	0.641603	0.13684	0.0353733	0.186541	4.85249	0.637353	1.49259	0.234321	0.0672033	0.889601	0.382879	0.102331	0.213994
GRMZM2G024196	Probable metal-nicotianamine transporter YSL13 OS=Oryza sativa subsp. japonica OX=39947 GN=YSL13 PE=2 SV=2	0.882753	5.11053	1.63583	2.84993	4.97922	0.960671	3.61512	1.86747	3.35174	1.99298	1.60994	6.32586	1.47583	5.25977	1.41486	1.24383	1.40221	1.25971	0.745898	4.70389
GRMZM2G024245	BEACH domain-containing protein C2 OS=Arabidopsis thaliana OX=3702 GN=BCHC2 PE=1 SV=1	1.09314	0.441472	1.44766	2.17246	0.293755	1.23484	0.312933	0.875432	1.27319	0.199951	2.21806	0.50223	1.18779	0.676138	0.194489	1.00778	0.337018	0.859586	1.09706	0.263366
GRMZM2G024247	High mobility group B protein 14 OS=Arabidopsis thaliana OX=3702 GN=HMGB14 PE=2 SV=2	4.04505	15.2558	6.85271	3.73528	5.75247	4.22633	13.5545	7.43968	4.40111	2.62576	4.98249	14.1241	4.23538	6.59511	3.72442	4.27293	13.7574	3.85006	4.34513	3.25301
GRMZM2G024260	tRNA(Ile)-lysidine synthase, chloroplastic OS=Gracilaria tenuistipitata var. liui OX=285951 GN=tilS PE=3 SV=1	0.163311	0.523377	0.132382	0.0962683	0.883811	0.289989	1.03476	0.283856	0.10984	0.352648	0.122586	0.808895	0.167531	0.167749	1.33784	0.221882	0.518852	0.137784	1.14098	0.322141
GRMZM2G024264	Cysteine proteinase inhibitor 3 OS=Oryza sativa subsp. japonica OX=39947 GN=Os05g0409300 PE=2 SV=1	41.7994	106.892	100.589	68.7402	65.509	48.6227	57.3664	77.1003	48.599	48.2825	48.0141	62.9546	74.6898	82.3307	57.15	45.5146	54.7162	75.0945	50.3238	44.8001
GRMZM2G024293	GPN-loop GTPase QQT2 OS=Arabidopsis thaliana OX=3702 GN=QQT2 PE=1 SV=1	2.17754	13.9458	3.71827	2.56624	5.67099	2.65476	12.8382	5.99009	2.65593	1.82006	2.95503	12.2563	5.25625	4.92903	4.7751	2.7428	15.7948	3.53615	4.82335	2.13918
GRMZM2G024303	Alcohol dehydrogenase OS=Malus domestica OX=3750 GN=ADH PE=2 SV=1	1.32063	17.3041	3.20885	1.54728	5.72626	1.30242	14.3308	3.49796	1.71361	2.65795	1.10635	12.5859	3.1654	6.06972	4.0194	0.831698	9.4886	2.31861	3.08405	2.3806
GRMZM2G024331	Cytochrome P450 714A1 OS=Arabidopsis thaliana OX=3702 GN=CYP714A1 PE=2 SV=1	0.189306	0.0562443	2.34737	0.0960167	0.121002	0.487663	5.04014	1.79557	0.0284017	0.0757113	0.0788963	0.0434627	4.54269	0.2528	0.13498	0.245179	5.07822	1.43569	0.00758567	0
GRMZM2G024345	--	0.517716	2.66644	1.20481	2.5617	4.45663	1.50895	8.44564	6.09895	1.8175	1.74251	1.20531	2.37933	10.2327	5.02479	4.91704	2.18938	8.58083	12.2574	2.53904	1.37639
GRMZM2G024354	60S ribosomal protein L15-1 OS=Arabidopsis thaliana OX=3702 GN=RPL15A PE=2 SV=1	11.2688	137.458	41.4158	21.7949	46.0963	17.42	86.7076	26.1049	20.3045	21.226	17.451	86.9948	26.216	35.7613	41.8602	25.7063	85.789	27.3257	48.651	20.5022
GRMZM2G024374	Kinesin-like protein KIN-1 OS=Oryza sativa subsp. japonica OX=39947 GN=KIN1 PE=1 SV=1	0.261251	0.189954	0.191081	0.30581	0.312595	0.276781	0.629742	0.225668	0.21347	0.616786	0.24846	0.196417	0.408098	0.125573	0.265143	0.309563	0.320049	0.0535707	0.542317	0.403096
GRMZM2G024389	--	11.252	69.5644	8.18328	6.412	6.3987	13.3272	39.6312	9.8693	9.81578	3.1155	12.4805	87.0165	6.3289	6.44331	6.08043	12.1608	56.6408	9.05272	10.6177	4.02634
GRMZM2G024391	--	229.863	6.52229	176.928	188.038	100.988	217.529	4.42014	159.349	207.884	147.8	271.178	6.99547	129.773	132.603	97.7397	206.658	5.06179	163.481	91.5166	214.128
GRMZM2G024435	Putative pentatricopeptide repeat-containing protein At5g08310, mitochondrial OS=Arabidopsis thaliana OX=3702 GN=At5g08310 PE=3 SV=1	0.0446793	1.27297	0.075155	0.0476967	0.182475	0.0232027	1.0556	0.103589	0.132764	0.180602	0.0467027	1.06422	0.0996497	0.18562	0.204218	0.074547	0.891467	0.0761813	0.134605	0.120443
GRMZM2G024444	--	2.2085	10.4708	3.70603	4.89267	5.70801	2.24185	6.56528	5.32205	4.70389	2.89641	2.83231	8.04784	4.24729	7.94482	4.81011	1.95203	5.83801	2.8265	4.55835	4.23724
GRMZM2G024448	Cytochrome b561 domain-containing protein At4g18260 OS=Arabidopsis thaliana OX=3702 GN=At4g18260 PE=2 SV=1	5.75989	0.30217	2.76403	1.73944	0.48327	4.97951	0.37893	2.80699	1.45016	0.75972	6.14107	0.613625	1.61903	0.666358	0.705256	4.69603	0.453397	1.76058	0.650864	1.38261
GRMZM2G024476	Cytokinin dehydrogenase 5 OS=Oryza sativa subsp. japonica OX=39947 GN=CKX5 PE=2 SV=1	1.41882	11.466	1.01507	3.23252	3.99398	1.73194	21.0133	13.547	1.63657	0.733922	1.22211	5.98576	14.8491	1.24032	1.24395	1.48109	36.8786	8.5431	0.562472	0.734747
GRMZM2G024499	--	0.964762	7.21483	1.34829	1.4606	1.61663	0.972441	4.88532	1.48924	1.15668	0.729761	1.19709	5.6912	1.53883	1.28783	1.10518	1.35996	5.13669	0.696481	1.34991	0.532972
GRMZM2G024517	Protein MARD1 OS=Arabidopsis thaliana OX=3702 GN=MARD1 PE=2 SV=2	2.32468	15.0829	3.93536	9.57818	15.3358	2.92857	10.9722	6.09442	8.97212	6.92029	1.58866	8.71585	2.74304	19.7794	14.0813	3.11171	14.4987	3.93029	5.47032	7.91613
GRMZM2G024551	--	0.416663	24.7763	1.68394	1.99948	5.68954	0.269517	11.7548	1.24998	7.22731	1.33637	0.31721	26.9317	1.18273	12.5039	2.39328	0.424657	11.101	0.686669	7.47998	1.89986
GRMZM2G024563	Chromophore lyase CRL, chloroplastic OS=Arabidopsis thaliana OX=3702 GN=CRL PE=1 SV=1	40.7531	13.1849	31.2832	21.4828	34.7268	43.7209	15.8238	29.7186	31.6523	39.1612	43.3447	14.3068	27.2933	22.0377	30.5277	37.3454	11.5268	33.8557	22.069	45.5753
GRMZM2G024607	Probable membrane-associated 30 kDa protein, chloroplastic OS=Oryza sativa subsp. japonica OX=39947 GN=Os01g0895100 PE=1 SV=1	82.0748	71.4538	69.0183	66.0091	63.1932	93.7432	74.6211	63.0936	66.5466	69.9806	94.5604	98.511	54.056	46.7727	68.2172	79.1747	87.9171	60.9446	75.4885	65.2634
GRMZM2G024647	60S ribosomal protein L6 OS=Mesembryanthemum crystallinum OX=3544 GN=RPL6 PE=2 SV=1	7.46093	59.5932	17.4317	9.98361	18.6326	8.51883	37.0314	12.6276	8.58738	10.1162	8.69568	39.9508	17.1982	11.6659	19.8663	11.9314	39.9311	13.3649	18.3778	10.0899
GRMZM2G024655	Zinc finger CCCH domain-containing protein 3 OS=Oryza sativa subsp. japonica OX=39947 GN=Os01g0252200 PE=2 SV=2	1.04687	10.1789	1.53727	1.86425	2.15272	1.13571	7.87687	2.43453	1.96925	0.756163	0.913901	9.81195	1.14425	1.68716	2.24022	1.13516	9.95023	1.28336	1.62639	1.24101
GRMZM2G024668	Heat shock protein 81-1 OS=Oryza sativa subsp. japonica OX=39947 GN=HSP81-1 PE=3 SV=2	202.116	41.4055	407.553	78.9003	32.6327	206.355	56.0002	404.778	43.3581	22.9543	164.538	39.4153	431.419	58.2001	21.4702	165.076	74.6581	295.628	43.4226	22.489
GRMZM2G024686	Aspartokinase 1, chloroplastic OS=Arabidopsis thaliana OX=3702 GN=AK1 PE=1 SV=1	2.29711	5.42098	4.01847	2.14761	6.35494	2.83623	3.76913	2.25206	1.16833	6.30209	1.80696	3.37103	6.71377	2.43064	4.63715	3.96823	3.16841	4.33494	5.79697	5.00895
GRMZM2G024705	SPX domain-containing protein 3 OS=Oryza sativa subsp. japonica OX=39947 GN=SPX3 PE=1 SV=1	0.990124	0.592635	0.89494	0.25968	0.21768	0.827066	1.8216	0.644816	0.554614	0.131606	0.798731	3.2234	0.139247	0.385405	0.52371	0.669233	3.94975	0.788412	0.280071	0.457559
GRMZM2G024708	Polyol transporter 5 OS=Arabidopsis thaliana OX=3702 GN=PLT5 PE=1 SV=2	10.0884	6.57937	14.5768	13.2273	6.49402	11.964	3.86767	14.6029	9.43683	4.61854	9.82326	4.35779	8.49558	11.5412	7.2336	10.2665	2.71391	13.7936	9.71309	6.08511
GRMZM2G024718	Heat shock 70 kDa protein 8 OS=Arabidopsis thaliana OX=3702 GN=HSP70-8 PE=1 SV=1	0.405282	0.926112	1.18337	0.254606	0.296401	0.767843	0.805874	0.911493	0.517386	0.274589	0.790671	0.753484	0.969734	0.600635	0.402342	0.493502	1.46298	0.42303	0.506323	0.235682
GRMZM2G024733	--	1.68043	4.14838	4.39745	8.50277	25.5391	1.78009	6.81444	12.0178	5.8545	11.4564	1.35558	1.41681	15.5094	8.14547	19.4418	1.96792	4.17751	8.95266	17.913	7.3353
GRMZM2G024738	Uroporphyrinogen decarboxylase 1, chloroplastic OS=Oryza sativa subsp. japonica OX=39947 GN=Os01g0622300 PE=2 SV=1	17.6267	47.3341	18.697	15.6532	49.2506	43.0497	49.8789	18.9421	15.8124	46.056	27.6411	43.5854	18.3923	14.6081	77.8822	26.6751	62.5688	33.4363	74.2531	27.2668
GRMZM2G024739	Cryptochrome-1 OS=Arabidopsis thaliana OX=3702 GN=CRY1 PE=1 SV=2	22.337	21.4191	25.0762	48.552	69.0134	22.7756	16.1448	28.2552	45.5484	46.7922	27.3221	17.7383	31.905	48.6245	54.7849	25.2592	13.4611	24.5389	41.2649	62.5618
GRMZM2G024799	Protein IQ-DOMAIN 14 OS=Arabidopsis thaliana OX=3702 GN=IQD14 PE=1 SV=1	0.345699	0.661641	0.117256	1.53957	0.915032	0.12349	1.1421	0.231458	0.299916	0.795929	0.0267707	1.1691	0.244035	0.33234	3.4923	0.817064	1.32793	0.248212	2.4659	0.479317
GRMZM2G024806	F-box protein At4g18380 OS=Arabidopsis thaliana OX=3702 GN=At4g18380 PE=2 SV=1	9.2761	9.33561	10.1652	22.4607	15.4466	10.3077	8.03974	9.6116	15.789	13.8842	12.2708	11.3556	9.9514	15.0541	15.4894	14.6442	6.76979	8.01543	16.925	20.1337
GRMZM2G024808	Protein NUCLEAR FUSION DEFECTIVE 4 OS=Arabidopsis thaliana OX=3702 GN=NFD4 PE=3 SV=1	5.66072	6.40537	12.4201	9.69414	12.4507	4.76608	3.84801	10.8844	13.5039	9.67043	4.29441	3.70255	8.87259	11.1924	9.87315	7.41055	2.73368	11.5791	17.8276	10.6736
GRMZM2G024811	Peptidyl-prolyl cis-trans isomerase FKBP53 OS=Arabidopsis thaliana OX=3702 GN=FKBP53 PE=1 SV=1	1.18717	10.2709	2.16027	1.16555	2.48887	1.62822	8.97543	1.75606	0.9883	0.69558	1.89477	8.12326	2.02809	1.63725	3.02411	2.12322	8.57557	1.15824	2.50342	1.11943
GRMZM2G024823	Mitochondrial carnitine/acylcarnitine carrier-like protein OS=Arabidopsis thaliana OX=3702 GN=BOU PE=1 SV=1	26.5241	25.104	43.6747	30.8164	36.8564	29.3698	15.6761	39.791	31.7849	29.7057	28.7737	14.5321	33.0006	24.5249	33.9745	29.284	22.6787	42.9719	37.512	28.6815
GRMZM2G024838	50S ribosomal protein L10, chloroplastic OS=Arabidopsis thaliana OX=3702 GN=RPL10 PE=2 SV=1	3.21006	39.685	9.62425	3.47133	7.32086	4.27978	23.8123	4.16192	3.72905	3.11146	3.89452	25.6617	3.08514	5.24247	5.52379	7.1873	25.3048	4.48309	6.48635	3.03185
GRMZM2G024865	Thylakoidal processing peptidase 1, chloroplastic OS=Arabidopsis thaliana OX=3702 GN=TPP1 PE=2 SV=2	60.5762	37.8237	51.9603	37.1553	49.049	62.1258	28.9747	50.2955	25.0415	66.7003	61.7591	31.5957	43.0974	29.3696	53.121	59.6261	31.1612	41.7192	39.969	46.6665
GRMZM2G024948	B3 domain-containing protein Os02g0683500 OS=Oryza sativa subsp. japonica OX=39947 GN=Os02g0683500 PE=2 SV=1	1.40938	1.34437	0.523435	2.15272	2.6448	1.41775	0.963446	1.31585	1.90113	4.35978	0.729388	1.042	0.559212	1.53839	1.71732	1.31778	0.921005	0.69678	1.59936	2.28571
GRMZM2G024959	Protein DJ-1 homolog B OS=Arabidopsis thaliana OX=3702 GN=DJ1B PE=1 SV=1	4.78762	5.15397	4.97466	6.53621	16.6191	4.18159	3.49332	4.97281	6.89852	12.7466	4.77668	5.1913	5.25832	7.66367	11.749	4.01667	2.37551	3.98307	6.61494	16.0981
GRMZM2G024973	DELLA protein DWARF8 OS=Zea mays OX=4577 GN=D8 PE=1 SV=1	16.2999	10.8633	10.3973	13.105	9.90288	24.5252	15.3227	8.41095	10.0208	12.5894	16.0388	9.65811	5.57154	11.9369	25.7403	21.4683	14.765	8.34466	9.66827	13.1799
GRMZM2G024976	High mobility group B protein 15 OS=Arabidopsis thaliana OX=3702 GN=HMGB15 PE=2 SV=1	31.5937	16.5749	29.1489	53.6352	21.7257	29.2899	13.3956	32.3011	33.4162	26.6677	35.0597	20.1843	30.7931	23.0716	22.2095	32.2073	16.4059	28.7496	25.0868	35.1533
GRMZM2G024996	--	1.46496	1.3808	2.5796	6.21661	4.47493	0.932649	0.642114	1.4978	0.714368	2.59284	1.1916	0.606814	2.8639	3.37995	4.84234	0.851987	1.18804	1.31815	1.78779	1.05644
GRMZM2G025031	Uroporphyrinogen decarboxylase 1, chloroplastic OS=Oryza sativa subsp. japonica OX=39947 GN=Os01g0622300 PE=2 SV=1	11.2556	51.6766	15.3028	16.4509	32.2263	18.4544	38.0325	16.315	16.5327	28.1102	17.436	43.9103	17.6105	14.9278	43.7332	17.0312	74.1036	29.8872	54.3932	18.3789
GRMZM2G025042	--	68.1624	90.0209	50.6429	37.9995	35.3349	62.8923	86.0071	41.1376	42.5114	36.4825	68.1309	95.6463	47.2958	31.2292	37.9611	72.831	90.7335	57.2625	50.3267	36.3311
GRMZM2G025059	Factor of DNA methylation 1 OS=Arabidopsis thaliana OX=3702 GN=FDM1 PE=1 SV=1	0.740195	10.6046	1.93262	1.27299	2.11168	0.8243	9.03773	1.47451	0.800453	0.935486	0.874106	7.55338	1.9425	2.25123	1.90356	0.924228	6.7078	0.8174	1.31904	0.936939
GRMZM2G025070	Photosystem II reaction center PSB28 protein, chloroplastic OS=Oryza sativa subsp. japonica OX=39947 GN=PSB28 PE=2 SV=2	18.4061	1.92233	15.9883	7.61429	6.46885	7.7942	1.61909	1.60204	9.63341	10.552	0.314297	5.42939	0.642398	7.57217	11.1047	8.36421	3.31563	3.71893	12.6019	0.352046
GRMZM2G025072	--	2.23515	3.6857	2.06872	1.77516	5.6637	1.82052	6.59148	2.42276	1.72189	5.59059	1.4663	3.15093	3.45124	3.06386	4.48601	1.51036	1.93494	2.377	3.27194	2.57646
GRMZM2G025105	Polygalacturonase inhibitor OS=Pyrus communis OX=23211 GN=PGIP PE=1 SV=1	0.573002	8.90178	1.40733	2.41535	6.72328	0.346035	18.2849	10.2317	1.2054	1.69173	0.426031	1.38452	13.6122	5.67443	1.38514	0.554381	10.6234	6.37594	1.24945	0.85581
GRMZM2G025109	--	1.87902	13.6547	6.16567	5.58658	12.7345	1.73086	16.3142	5.33774	3.9685	3.89574	1.05667	12.5469	5.29317	12.3082	5.08303	1.61603	25.0229	6.30877	3.81864	2.23746
GRMZM2G025123	Sec-independent protein translocase protein TATC, chloroplastic OS=Zea mays OX=4577 GN=TATC PE=2 SV=1	38.9149	60.5702	36.4887	31.247	48.2057	46.2187	76.8813	35.704	37.4189	51.4582	46.1225	84.9261	34.0732	29.2205	48.1857	45.3888	72.7979	40.9562	45.9976	42.2195
GRMZM2G025154	Serine carboxypeptidase-like 42 OS=Arabidopsis thaliana OX=3702 GN=SCPL42 PE=2 SV=1	1.34304	7.78761	2.2241	2.99702	3.89433	2.29423	4.50298	2.26464	1.92863	2.96375	2.35328	7.44192	2.56761	3.29211	6.01785	2.98801	6.68692	2.03993	5.80977	2.56214
GRMZM2G025164	--	1.89702	2.28477	2.22756	1.02284	1.3393	1.59302	2.11795	1.40453	0.938326	1.22086	2.08764	2.84769	1.07133	1.07796	1.75854	1.44045	1.28108	1.45569	1.71986	1.52916
GRMZM2G025171	ATP synthase delta chain, chloroplastic OS=Sorghum bicolor OX=4558 GN=ATPD PE=2 SV=1	512.645	294.853	550.164	454.839	234.199	445.751	251.863	325.604	472.256	331.824	513.847	415.504	293.277	288.498	286.856	524.398	292.687	501.334	379.125	355.608
GRMZM2G025175	Pollen allergen Phl p 11 OS=Phleum pratense OX=15957 PE=1 SV=1	11.8335	0.457437	12.1418	6.64821	9.57466	11.8182	1.41805	18.2442	4.87186	2.2745	13.0472	0.369279	12.4629	5.10062	2.2493	9.16238	0.846438	10.7324	1.79728	4.31463
GRMZM2G025231	Probable cellulose synthase A catalytic subunit 5 [UDP-forming] OS=Oryza sativa subsp. japonica OX=39947 GN=CESA5 PE=2 SV=1	9.19043	17.9803	13.9922	11.6943	28.6537	10.3161	30.7602	17.5154	9.1705	42.3199	4.53786	13.7329	37.3894	7.97319	81.0287	13.8559	26.7263	11.092	51.4456	9.81397
GRMZM2G025281	Serine/arginine-rich splicing factor SC35 OS=Arabidopsis thaliana OX=3702 GN=SC35 PE=1 SV=1	30.3795	22.1877	28.1355	34.3542	25.1952	29.262	19.9068	32.77	29.092	26.5882	31.0118	23.2364	34.0613	24.2574	27.5602	27.6279	18.6009	31.5204	31.2544	30.247
GRMZM2G025302	Probable glucuronosyltransferase Os05g0559600 OS=Oryza sativa subsp. japonica OX=39947 GN=Os05g0559600 PE=2 SV=1	0.0139057	0.178433	0.111786	0.0766083	0.0727527	0.223274	0.091998	0.247194	0.157375	0.07449	0.117583	0.324165	0.105315	0.153835	0.156515	0.117572	0.172419	0.552869	0.314254	0.535403
GRMZM2G025322	Peptide methionine sulfoxide reductase B1, chloroplastic OS=Oryza sativa subsp. japonica OX=39947 GN=MSRB1 PE=2 SV=2	306.057	70.2877	311.202	128.986	88.0513	265.641	94.4875	295.034	132.106	157.714	337.067	91.8137	234.785	97.3984	123.036	292.576	103.545	303.076	116.845	160.269
GRMZM2G025387	Calcium-dependent protein kinase 1 OS=Oryza sativa subsp. japonica OX=39947 GN=CPK1 PE=2 SV=1	1.7681	16.637	2.64759	3.01346	5.702	3.22628	17.8824	2.8321	2.55597	5.86006	1.48398	15.4032	3.66646	4.17489	12.4212	3.71418	19.4801	4.2468	6.74984	3.32241
GRMZM2G025409	Pentatricopeptide repeat-containing protein PPR5, chloroplastic OS=Zea mays OX=4577 GN=PPR5 PE=2 SV=1	2.97819	13.4963	4.72595	2.57404	7.43676	4.57099	12.2365	4.77528	2.56932	4.17159	4.8757	15.7898	4.37661	2.84204	8.15343	4.1536	15.326	3.22868	10.9076	2.70973
GRMZM2G025429	Adenylate isopentenyltransferase 1, chloroplastic OS=Arabidopsis thaliana OX=3702 GN=IPT1 PE=1 SV=2	0.802194	0.531224	0.533596	0.0490597	0.094703	0.768703	0.491203	0.937602	0.429308	0.289007	0.42632	0.696344	0.397624	0.0510573	0.898967	0.581091	0.65074	0.690554	0.912961	0.144282
GRMZM2G025448	--	3.16696	3.12582	6.6704	2.57599	1.38541	2.28699	2.48538	2.79108	3.71821	2.44713	2.17085	2.34101	1.75042	2.18786	4.09107	3.32211	3.2235	2.62071	3.69925	2.4619
GRMZM2G025458	--	0.31771	3.92694	0	0.835381	2.40986	0.200437	0.0683517	1.20846	0.747829	0.138222	0.662998	0.172372	1.8891	0.78407	5.58535	0.540117	0.255211	1.11712	0.0715703	0.433622
GRMZM2G025459	SNF1-related protein kinase regulatory subunit beta-1 OS=Arabidopsis thaliana OX=3702 GN=KINB1 PE=1 SV=1	1.71074	23.14	7.97448	36.5622	29.8853	2.09986	19.8642	3.85097	41.1283	17.3076	3.6281	33.5006	5.01712	45.5602	27.1787	6.31189	10.7607	4.63467	18.7218	12.9626
GRMZM2G025470	Membrane-anchored ubiquitin-fold protein 3 OS=Oryza sativa subsp. japonica OX=39947 GN=MUB3 PE=3 SV=1	14.6756	31.2319	22.0727	28.9452	28.9827	16.9073	25.6258	24.6114	26.2541	20.6101	17.0989	26.7634	21.2341	36.4783	27.905	17.205	28.4782	21.7944	14.5223	22.6947
GRMZM2G025480	--	4.08675	21.201	5.90177	5.46364	7.77097	4.01189	15.5159	6.0011	6.39711	5.04115	3.90412	18.2624	8.22638	7.81266	8.84309	3.82538	22.8729	6.42844	8.87785	4.98014
GRMZM2G025528	Ureide permease 2 OS=Arabidopsis thaliana OX=3702 GN=UPS2 PE=1 SV=2	19.4381	39.5655	22.6928	34.9443	37.3532	17.931	25.5539	22.7474	28.8869	28.8695	23.6505	35.1795	19.6172	30.8175	24.787	17.7335	21.7006	22.0967	22.0941	39.2789
GRMZM2G025531	--	16.9974	16.8001	12.4485	12.2574	17.3614	20.033	16.63	14.3187	10.8381	21.7583	18.5227	17.9398	15.5114	10.5444	21.7059	16.6659	16.4403	12.9088	20.4593	15.1996
GRMZM2G025536	Flavanone 3-dioxygenase 3 OS=Oryza sativa subsp. japonica OX=39947 GN=F3H-3 PE=1 SV=1	0.953814	3.16678	2.77736	1.17768	2.27327	1.1115	2.62179	4.30972	1.98808	0.724066	0.634053	1.9652	2.74343	3.55048	1.64576	0.911382	2.51074	1.64441	2.24236	0.64643
GRMZM2G025579	Probable histidine kinase 1 OS=Oryza sativa subsp. indica OX=39946 GN=HK1 PE=3 SV=1	0.0339493	0.786753	0.1301	0.093815	0.157958	0.0563943	0.531316	0.155883	0.0993963	0.149516	0.0897343	0.574539	0.175528	0.160394	0.23964	0.067111	0.715815	0.081442	0.053234	0.23574
GRMZM2G025592	DNA (cytosine-5)-methyltransferase 1 OS=Zea mays OX=4577 GN=MET2A PE=1 SV=1	0.357264	5.61081	0.85901	0.454793	2.25924	0.367557	3.0558	0.5387	0.799695	1.8559	0.309699	2.74782	0.939337	2.17486	3.86243	0.253841	1.09736	0.42904	1.41163	0.874674
GRMZM2G025611	Cation/H(+) antiporter 20 OS=Arabidopsis thaliana OX=3702 GN=CHX20 PE=2 SV=1	3.46285	2.91887	2.54394	2.73463	3.40734	2.69439	2.63526	3.32717	2.38286	4.29237	2.89854	2.57239	2.47864	3.63204	4.11911	2.79215	2.3544	2.64311	3.30942	4.61498
GRMZM2G025646	Protein ELF4-LIKE 4 OS=Arabidopsis thaliana OX=3702 GN=EFL4 PE=2 SV=1	0.736557	7.18439	0.726059	0.660265	1.20158	1.78329	6.69143	1.10532	0.778214	0.628677	0.681291	5.40002	0.698858	0.645878	1.68892	1.14609	14.8324	0.556333	0.974943	0.320226
GRMZM2G025648	--	148.446	113.146	112.505	93.2565	91.8398	133.078	111.772	115.924	113.66	81.5038	142.319	140.217	95.7543	92.6707	85.8056	123.572	152.695	106.948	126.966	100.844
GRMZM2G025659	Probable 1-acylglycerol-3-phosphate O-acyltransferase OS=Oryza sativa subsp. japonica OX=39947 GN=Os09g0520200 PE=3 SV=3	98.9006	35.8825	36.462	51.8599	41.7392	95.8188	52.6649	40.3581	34.1079	80.9336	91.425	71.8109	53.3354	22.8814	71.2524	96.4419	61.8533	54.5622	52.7998	58.554
GRMZM2G025731	--	62.9361	89.0293	52.6918	72.6633	70.9006	68.5267	84.6188	55.761	56.0159	66.5056	89.3509	103.511	53.174	46.045	72.1179	66.7858	97.9487	51.3105	69.5032	69.3778
GRMZM2G025742	Probable auxin efflux carrier component 5a OS=Oryza sativa subsp. japonica OX=39947 GN=PIN5A PE=2 SV=1	23.4122	9.67909	28.2619	18.9046	11.7198	27.3428	9.29286	33.6294	18.5087	15.3893	22.8687	9.51068	18.1811	14.0862	11.5302	23.7489	9.93601	27.1948	14.4154	18.6807
GRMZM2G025783	F-box/kelch-repeat protein At2g44130 OS=Arabidopsis thaliana OX=3702 GN=At2g44130 PE=2 SV=2	10.5596	13.7645	10.7034	13.7412	11.1317	5.93397	8.87721	18.3852	20.0429	3.23135	8.77596	10.0724	8.19775	25.3755	4.32771	6.36894	5.23729	7.97037	16.5483	8.48438
GRMZM2G025812	bZIP transcription factor 50 OS=Oryza sativa subsp. japonica OX=39947 GN=BZIP50 PE=2 SV=1	5.53968	107.785	10.0044	5.46271	5.94108	6.5127	81.7772	11.5183	3.38483	3.39835	4.88865	84.3476	8.29972	7.94639	4.41653	6.16692	91.3563	7.94413	4.26024	2.52215
GRMZM2G025832	Flavonoid 3&apos;-monooxygenase CYP75B3 OS=Oryza sativa subsp. japonica OX=39947 GN=CYP75B3 PE=2 SV=1	88.9227	105.674	78.5323	63.0162	19.7279	81.6792	124.991	90.7564	21.9426	29.2949	65.3237	74.3159	58.1454	16.9869	40.764	108.181	192.784	64.4341	52.0287	31.6587
GRMZM2G025833	Beta-amylase 1, chloroplastic OS=Oryza sativa subsp. japonica OX=39947 GN=BAMY1 PE=1 SV=1	2.0696	0	6.61162	2.28546	0.495014	2.00564	0.105899	6.11266	1.6876	0.153131	1.85901	0.147209	2.79191	14.2966	1.4131	0.995828	0.037992	1.8241	3.00688	0.439616
GRMZM2G025854	Phosphoglucomutase, chloroplastic OS=Pisum sativum OX=3888 GN=PGMP PE=2 SV=1	98.654	39.4297	81.2437	61.4	76.3908	105.215	58.4535	62.6955	70.8791	127.782	78.4573	45.0953	104.422	54.4988	101.486	106.762	69.1198	99.5839	100.422	81.6411
GRMZM2G025855	30S ribosomal protein S5, chloroplastic OS=Arabidopsis thaliana OX=3702 GN=rps5 PE=2 SV=1	193.621	138.691	134.514	83.8931	192.906	234.182	199.633	85.9661	95.258	249.031	224.341	205.384	96.1909	86.2377	264.009	203.383	230.059	134.326	306.14	164.509
GRMZM2G025867	Probable prolyl 4-hydroxylase 3 OS=Arabidopsis thaliana OX=3702 GN=P4H3 PE=2 SV=1	5.98876	13.4863	6.64385	5.2677	5.00642	4.51231	7.11099	6.03301	4.24904	3.35942	4.61217	10.5894	5.47326	5.695	4.82052	4.50238	7.72893	6.07008	4.6399	3.47183
GRMZM2G025870	Protein SRG1 OS=Arabidopsis thaliana OX=3702 GN=SRG1 PE=2 SV=1	9.3815	7.29651	30.4384	29.6664	39.3797	12.0184	10.9396	33.5518	51.3194	13.1447	15.489	3.75981	23.3285	62.0133	16.907	12.6221	8.7755	32.5614	23.119	24.5866
GRMZM2G025882	UPF0603 protein Os05g0401100, chloroplastic OS=Oryza sativa subsp. japonica OX=39947 GN=Os05g0401100 PE=3 SV=1	868.496	551.568	703.966	754.575	422.939	811.41	537.117	353.247	751.612	642.925	858.3	902.589	426.794	536.885	638.799	1035.71	624.311	688.253	896.849	607.691
GRMZM2G025895	Probable WRKY transcription factor 53 OS=Arabidopsis thaliana OX=3702 GN=WRKY53 PE=1 SV=1	24.8607	13.4991	7.60924	5.28498	11.5753	28.7675	19.6615	4.15778	1.92954	26.9006	17.8827	7.83236	2.85353	4.27094	37.2356	27.1625	43.1476	3.18424	2.04836	13.015
GRMZM2G025906	--	14.7835	31.9609	23.0363	13.1288	15.6696	10.9259	26.2568	20.7393	11.4407	14.5724	13.3093	26.6047	24.6861	12.5523	14.9038	11.3058	23.5815	17.7566	12.3051	11.8033
GRMZM2G025939	Probable carbohydrate esterase At4g34215 OS=Arabidopsis thaliana OX=3702 GN=At4g34215 PE=1 SV=2	1.90488	6.49556	3.35691	3.61297	3.32477	1.27862	3.52383	2.85072	2.64543	2.26307	1.24161	5.71126	2.38469	3.74122	2.67032	2.31481	5.28881	2.42678	3.56365	2.22877
GRMZM2G025954	Thioredoxin F, chloroplastic OS=Oryza sativa subsp. japonica OX=39947 GN=Os01g0913000 PE=2 SV=1	795.387	489.609	934.529	653.633	334.197	765.24	454.048	577.66	842.14	395.035	933.44	649.824	504.974	510.364	350.578	755.517	496.115	671.961	467.053	520.013
GRMZM2G025977	--	24.0655	76.3079	41.4117	28.3311	39.3787	18.1032	64.2073	67.7555	33.0228	12.2795	18.989	52.9059	30.2998	66.4746	14.61	17.4438	73.7571	34.3534	21.8025	17.0065
GRMZM2G025992	Superoxide dismutase [Cu-Zn] 2 OS=Zea mays OX=4577 GN=SODCC.1 PE=2 SV=2	47.429	92.9606	87.4511	55.2647	57.0116	54.4212	84.4877	82.8893	59.4074	36.7003	49.8526	91.692	74.768	77.0567	43.0087	47.5467	72.7322	68.2798	49.7947	31.9911
GRMZM2G026015	Photosystem I reaction center subunit XI, chloroplastic OS=Hordeum vulgare OX=4513 GN=PSAL PE=1 SV=1	1809.86	626.972	1258.35	1063.89	1387.95	1606.59	785.487	720.748	1743.35	2271.91	1353.84	1218.05	1032.19	1368.91	1773.54	1863.51	673.065	1357.37	2077.48	1697.9
GRMZM2G026020	--	0.238371	1.76389	0.57203	0.539147	0.674952	0.231752	2.13698	0.596268	0.412166	0.224784	0.277313	2.13247	0.405416	0.817909	0.688766	0.349494	1.73548	0.33367	0.919664	0.187368
[truncated: 11,561 more rows]
