# Supplementary material for: Myco-Synergism Boosts Herbivory-Induced Maize Defense by Triggering Antioxidants and Phytohormone Signaling
Source: Front Plant Sci. 2022 Feb 17;13:790504. doi: 10.3389/fpls.2022.790504 (PMC8892192; doi:10.3389/fpls.2022.790504)
Supplement: Supplementary file 4 [file Table_4.XLSX]

## Sheet: KEGG
Supplementary Data 3: KEGG pathway enrichment analysis of genes detected in all samples
Pathway names	Pathway ID	Gene_number	Gene ID
Glycolysis / Gluconeogenesis	ko00010	213	AC194439.3_FG002;AC197705.4_FG001;AC205100.3_FG001;AC213693.3_FG003;AC214502.2_FG009;GRMZM2G001696;GRMZM2G002807;GRMZM2G003354;GRMZM2G003385;GRMZM2G003883;GRMZM2G004534;GRMZM2G004932;GRMZM2G008714;GRMZM2G009030;GRMZM2G009591;GRMZM2G011662;GRMZM2G015132;GRMZM2G018177;GRMZM2G021605;GRMZM2G023289;GRMZM2G025854;GRMZM2G027627;GRMZM2G030784;GRMZM2G033526;GRMZM2G033894;GRMZM2G034848;GRMZM2G035268;GRMZM2…
Citrate cycle (TCA cycle)	ko00020	120	GRMZM2G001696;GRMZM2G002416;GRMZM2G006672;GRMZM2G009808;GRMZM2G010823;GRMZM2G015132;GRMZM2G018566;GRMZM2G020801;GRMZM2G023760;GRMZM2G025366;GRMZM2G027627;GRMZM2G033226;GRMZM2G033515;GRMZM2G033894;GRMZM2G034083;GRMZM2G035767;GRMZM2G036534;GRMZM2G036759;GRMZM2G039251;GRMZM2G039542;GRMZM2G043198;GRMZM2G045534;GRMZM2G056912;GRMZM2G058702;GRMZM2G063851;GRMZM2G063909;GRMZM2G064023;GRMZM2G064695;GRMZM2G…
Pentose phosphate pathway	ko00030	94	AC194439.3_FG002;AC205100.3_FG001;AC213693.3_FG003;GRMZM2G004932;GRMZM2G007630;GRMZM2G009591;GRMZM2G010494;GRMZM2G023289;GRMZM2G025854;GRMZM2G026807;GRMZM2G031107;GRMZM2G033208;GRMZM2G035268;GRMZM2G035599;GRMZM2G038791;GRMZM2G042502;GRMZM2G046284;GRMZM2G057823;GRMZM2G059151;GRMZM2G065083;GRMZM2G066024;GRMZM2G069195;GRMZM2G069357;GRMZM2G074946;GRMZM2G076075;GRMZM2G083102;GRMZM2G089365;GRMZM2G09528…
Pentose and glucuronate interconversions	ko00040	93	AC194852.3_FG007;AC212451.4_FG009;AC213654.3_FG006;AC216869.3_FG001;AC233851.1_FG011;GRMZM2G005493;GRMZM2G005562;GRMZM2G017555;GRMZM2G019411;GRMZM2G025182;GRMZM2G026807;GRMZM2G027782;GRMZM2G032003;GRMZM2G033930;GRMZM2G037411;GRMZM2G043943;GRMZM2G058033;GRMZM2G058244;GRMZM2G058675;GRMZM2G060800;GRMZM2G066675;GRMZM2G070913;GRMZM2G071339;GRMZM2G080056;GRMZM2G081682;GRMZM2G083102;GRMZM2G092746;GRMZM2…
Fructose and mannose metabolism	ko00051	112	AC194325.3_FG006;AC194439.3_FG002;AC205100.3_FG001;AC213693.3_FG003;GRMZM2G002807;GRMZM2G004932;GRMZM2G005493;GRMZM2G009591;GRMZM2G018177;GRMZM2G021846;GRMZM2G026969;GRMZM2G029856;GRMZM2G030784;GRMZM2G042502;GRMZM2G046284;GRMZM2G046686;GRMZM2G051534;GRMZM2G051677;GRMZM2G051806;GRMZM2G055585;GRMZM2G057823;GRMZM2G058745;GRMZM2G059151;GRMZM2G064841;GRMZM2G066024;GRMZM2G068913;GRMZM2G069008;GRMZM2G06…
Galactose metabolism	ko00052	86	AC213693.3_FG003;AC216869.3_FG001;GRMZM2G004932;GRMZM2G009591;GRMZM2G023289;GRMZM2G025854;GRMZM2G032003;GRMZM2G032496;GRMZM2G037265;GRMZM2G038598;GRMZM2G041356;GRMZM2G046686;GRMZM2G050177;GRMZM2G050273;GRMZM2G051806;GRMZM2G052336;GRMZM2G053554;GRMZM2G056629;GRMZM2G058745;GRMZM2G068913;GRMZM2G077181;GRMZM2G089836;GRMZM2G092621;GRMZM2G095126;GRMZM2G095725;GRMZM2G098370;GRMZM2G100452;GRMZM2G104081;G…
Ascorbate and aldarate metabolism	ko00053	58	GRMZM2G004211;GRMZM2G006791;GRMZM2G014397;GRMZM2G029731;GRMZM2G033930;GRMZM2G034417;GRMZM2G047968;GRMZM2G051512;GRMZM2G054300;GRMZM2G057186;GRMZM2G058244;GRMZM2G058675;GRMZM2G060800;GRMZM2G084881;GRMZM2G093346;GRMZM2G103546;GRMZM2G116586;GRMZM2G118800;GRMZM2G120517;GRMZM2G124434;GRMZM2G125268;GRMZM2G126002;GRMZM2G126900;GRMZM2G130440;GRMZM2G134708;GRMZM2G137839;GRMZM2G138907;GRMZM2G140667;GRMZM2G…
Fatty acid biosynthesis	ko00061	78	AC197672.3_FG002;AC215690.3_FG002;GRMZM2G002614;GRMZM2G003190;GRMZM2G003368;GRMZM2G007489;GRMZM2G007757;GRMZM2G012863;GRMZM2G016774;GRMZM2G017382;GRMZM2G022563;GRMZM2G024482;GRMZM2G026793;GRMZM2G027673;GRMZM2G029543;GRMZM2G043602;GRMZM2G053639;GRMZM2G055667;GRMZM2G059381;GRMZM2G070422;GRMZM2G072205;GRMZM2G073540;GRMZM2G079236;GRMZM2G079256;GRMZM2G079308;GRMZM2G098596;GRMZM2G099696;GRMZM2G101875;G…
Fatty acid elongation	ko00062	50	AC200535.4_FG002;AC205703.4_FG006;AC233893.1_FG003;GRMZM2G003138;GRMZM2G003501;GRMZM2G003814;GRMZM2G022558;GRMZM2G031790;GRMZM2G032095;GRMZM2G035202;GRMZM2G036411;GRMZM2G060481;GRMZM2G062718;GRMZM2G063024;GRMZM2G073929;GRMZM2G075140;GRMZM2G087323;GRMZM2G090733;GRMZM2G093880;GRMZM2G104626;GRMZM2G137694;GRMZM2G149636;GRMZM2G151087;GRMZM2G151476;GRMZM2G156620;GRMZM2G160417;GRMZM2G162508;GRMZM2G16497…
Fatty acid degradation	ko00071	83	GRMZM2G001297;GRMZM2G002614;GRMZM2G002959;GRMZM2G014136;GRMZM2G016774;GRMZM2G052389;GRMZM2G058675;GRMZM2G059381;GRMZM2G060800;GRMZM2G079236;GRMZM2G085474;GRMZM2G098346;GRMZM2G098596;GRMZM2G099666;GRMZM2G101875;GRMZM2G103546;GRMZM2G104847;GRMZM2G110201;GRMZM2G117064;GRMZM2G117357;GRMZM2G118286;GRMZM2G118800;GRMZM2G125268;GRMZM2G130440;GRMZM2G132903;GRMZM2G149272;GRMZM2G152127;GRMZM2G152975;GRMZM2G…
Synthesis and degradation of ketone bodies	ko00072	15	AC199782.5_FG002;GRMZM2G085474;GRMZM2G087207;GRMZM2G095141;GRMZM2G106263;GRMZM2G175071;GRMZM2G413253;GRMZM5G830250;GRMZM5G860137;GRMZM5G866758;GRMZM5G895799;Zea_mays_newGene_12149;Zea_mays_newGene_50489;Zea_mays_newGene_50490;Zea_mays_newGene_50491;
Cutin, suberine and wax biosynthesis	ko00073	35	AC155610.2_FG007;GRMZM2G013082;GRMZM2G020500;GRMZM2G034360;GRMZM2G036217;GRMZM2G040121;GRMZM2G062151;GRMZM2G063220;GRMZM2G063693;GRMZM2G063717;GRMZM2G066578;GRMZM2G075255;GRMZM2G075456;GRMZM2G081841;GRMZM2G083574;GRMZM2G090505;GRMZM2G090609;GRMZM2G097116;GRMZM2G099097;GRMZM2G120938;GRMZM2G120987;GRMZM2G133743;GRMZM2G139797;GRMZM2G141214;GRMZM2G162758;GRMZM2G164308;GRMZM2G168499;GRMZM2G319345;GRMZ…
Steroid biosynthesis	ko00100	56	AC210013.4_FG003;AC233853.1_FG003;GRMZM2G003853;GRMZM2G004276;GRMZM2G007252;GRMZM2G014789;GRMZM2G023798;GRMZM2G027886;GRMZM2G029396;GRMZM2G035421;GRMZM2G047533;GRMZM2G053397;GRMZM2G056988;GRMZM2G057000;GRMZM2G057136;GRMZM2G062531;GRMZM2G065494;GRMZM2G066321;GRMZM2G068465;GRMZM2G070575;GRMZM2G075701;GRMZM2G083111;GRMZM2G087612;GRMZM2G091456;GRMZM2G096029;GRMZM2G105787;GRMZM2G108225;GRMZM2G122810;G…
Ubiquinone and other terpenoid-quinone biosynthesis	ko00130	72	GRMZM2G001097;GRMZM2G002652;GRMZM2G006480;GRMZM2G009785;GRMZM2G010468;GRMZM2G014651;GRMZM2G022837;GRMZM2G028552;GRMZM2G028677;GRMZM2G035213;GRMZM2G042136;GRMZM2G048472;GRMZM2G048522;GRMZM2G052418;GRMZM2G054013;GRMZM2G055320;GRMZM2G060156;GRMZM2G065210;GRMZM2G066426;GRMZM2G075333;GRMZM2G076169;GRMZM2G080497;GRMZM2G082792;GRMZM2G082998;GRMZM2G088396;GRMZM2G097283;GRMZM2G099206;GRMZM2G099729;GRMZM2G…
Oxidative phosphorylation	ko00190	309	AC194341.4_FG002;AC195340.3_FG002;AC199911.5_FG001;AC201891.3_FG001;AC206223.3_FG010;AC209050.3_FG001;AC214350.3_FG007;AC216067.3_FG002;AC216353.2_FG005;AC225309.2_FG003;GRMZM2G000223;GRMZM2G000264;GRMZM2G000781;GRMZM2G003230;GRMZM2G004172;GRMZM2G004314;GRMZM2G006085;GRMZM2G006894;GRMZM2G008122;GRMZM2G008232;GRMZM2G008464;GRMZM2G009638;GRMZM2G010933;GRMZM2G014240;GRMZM2G014382;GRMZM2G015418;GRMZM…
Photosynthesis	ko00195	127	AC177911.4_FG005;AC190623.3_FG001;AC232238.2_FG005;GRMZM2G000223;GRMZM2G001653;GRMZM2G002754;GRMZM2G005433;GRMZM2G005984;GRMZM2G009048;GRMZM2G011858;GRMZM2G012397;GRMZM2G013342;GRMZM2G015355;GRMZM2G016066;GRMZM2G016622;GRMZM2G016677;GRMZM2G017290;GRMZM2G021256;GRMZM2G021617;GRMZM2G024150;GRMZM2G025070;GRMZM2G025171;GRMZM2G026015;GRMZM2G037955;GRMZM2G038365;GRMZM2G041456;GRMZM2G043162;GRMZM2G04795…
Photosynthesis - antenna proteins	ko00196	31	AC192204.3_FG005;AC194734.3_FG004;AC207722.2_FG009;AC208915.3_FG010;GRMZM2G008730;GRMZM2G010884;GRMZM2G018627;GRMZM2G033885;GRMZM2G036880;GRMZM2G038519;GRMZM2G039996;GRMZM2G057281;GRMZM2G072280;GRMZM2G092311;GRMZM2G092427;GRMZM2G103101;GRMZM2G104549;GRMZM2G105518;GRMZM2G117412;GRMZM2G120619;GRMZM2G131489;GRMZM2G149428;GRMZM2G153184;GRMZM2G155216;GRMZM2G160268;GRMZM2G351977;GRMZM2G402936;GRMZM2G41…
Arginine biosynthesis	ko00220	60	AC194633.3_FG014;AC235540.1_FG001;GRMZM2G010406;GRMZM2G015289;GRMZM2G024104;GRMZM2G036464;GRMZM2G038848;GRMZM2G044237;GRMZM2G046601;GRMZM2G046748;GRMZM2G050371;GRMZM2G050514;GRMZM2G053939;GRMZM2G053999;GRMZM2G062142;GRMZM2G088018;GRMZM2G088028;GRMZM2G088064;GRMZM2G088627;GRMZM2G094712;GRMZM2G098290;GRMZM2G117230;GRMZM2G119583;GRMZM2G124059;GRMZM2G124963;GRMZM2G132777;GRMZM2G134426;GRMZM2G146677;G…
Purine metabolism	ko00230	295	AC187088.3_FG002;AC188838.3_FG005;AC196278.2_FG003;AC196278.2_FG004;AC204772.2_FG002;AC205496.3_FG002;AC209169.3_FG007;AC210792.5_FG003;AC214502.2_FG009;GRMZM2G000129;GRMZM2G000622;GRMZM2G001524;GRMZM2G003331;GRMZM2G003775;GRMZM2G003875;GRMZM2G003883;GRMZM2G004534;GRMZM2G005269;GRMZM2G005536;GRMZM2G006453;GRMZM2G006762;GRMZM2G008714;GRMZM2G010286;GRMZM2G011631;GRMZM2G012654;GRMZM2G013152;GRMZM2G0…
Caffeine metabolism	ko00232	4	GRMZM2G050984;GRMZM2G164141;Zea_mays_newGene_2780;Zea_mays_newGene_29993;
Pyrimidine metabolism	ko00240	230	AC196278.2_FG003;AC196278.2_FG004;AC204690.4_FG005;AC210792.5_FG003;AC234185.1_FG004;GRMZM2G001524;GRMZM2G003331;GRMZM2G005269;GRMZM2G005536;GRMZM2G005990;GRMZM2G006453;GRMZM2G006762;GRMZM2G010286;GRMZM2G011631;GRMZM2G012654;GRMZM2G013478;GRMZM2G013600;GRMZM2G015344;GRMZM2G018558;GRMZM2G020002;GRMZM2G020142;GRMZM2G020295;GRMZM2G021704;GRMZM2G023028;GRMZM2G023422;GRMZM2G025072;GRMZM2G025294;GRMZM2…
Alanine, aspartate and glutamate metabolism	ko00250	87	AC188838.3_FG005;AC199058.2_FG001;GRMZM2G005849;GRMZM2G010211;GRMZM2G010406;GRMZM2G015289;GRMZM2G017110;GRMZM2G018238;GRMZM2G024104;GRMZM2G029573;GRMZM2G030571;GRMZM2G032531;GRMZM2G036464;GRMZM2G046601;GRMZM2G050481;GRMZM2G050514;GRMZM2G053669;GRMZM2G053939;GRMZM2G053999;GRMZM2G061990;GRMZM2G074589;GRMZM2G077054;GRMZM2G078472;GRMZM2G080380;GRMZM2G085078;GRMZM2G088018;GRMZM2G088028;GRMZM2G088064;G…
Glycine, serine and threonine metabolism	ko00260	127	AC186500.3_FG001;AC197757.3_FG003;AC234575.1_FG003;GRMZM2G003385;GRMZM2G004824;GRMZM2G005024;GRMZM2G009114;GRMZM2G009323;GRMZM2G010211;GRMZM2G010321;GRMZM2G013214;GRMZM2G015436;GRMZM2G016189;GRMZM2G018786;GRMZM2G020288;GRMZM2G021605;GRMZM2G024686;GRMZM2G030571;GRMZM2G039238;GRMZM2G040090;GRMZM2G042660;GRMZM2G043887;GRMZM2G046191;GRMZM2G048497;GRMZM2G050077;GRMZM2G050481;GRMZM2G050570;GRMZM2G05120…
Monobactam biosynthesis	ko00261	25	GRMZM2G024686;GRMZM2G027835;GRMZM2G051270;GRMZM2G052935;GRMZM2G076885;GRMZM2G088348;GRMZM2G090241;GRMZM2G104546;GRMZM2G104575;GRMZM2G136712;GRMZM2G149952;GRMZM2G158147;GRMZM2G300862;GRMZM2G302080;GRMZM2G365423;GRMZM2G389303;GRMZM2G437977;GRMZM2G556131;GRMZM2G700866;Zea_mays_newGene_11384;Zea_mays_newGene_27270;Zea_mays_newGene_31316;Zea_mays_newGene_324;Zea_mays_newGene_40806;Zea_mays_newGene_502…
Cysteine and methionine metabolism	ko00270	155	AC199526.5_FG002;AC203570.4_FG005;AC233900.1_FG002;GRMZM2G002652;GRMZM2G003289;GRMZM2G005310;GRMZM2G005887;GRMZM2G006480;GRMZM2G007249;GRMZM2G010211;GRMZM2G013430;GRMZM2G013448;GRMZM2G015295;GRMZM2G020096;GRMZM2G024686;GRMZM2G025592;GRMZM2G029262;GRMZM2G030571;GRMZM2G035767;GRMZM2G036708;GRMZM2G038492;GRMZM2G039166;GRMZM2G040039;GRMZM2G047347;GRMZM2G047867;GRMZM2G048740;GRMZM2G051771;GRMZM2G05242…
Valine, leucine and isoleucine degradation	ko00280	84	AC199782.5_FG002;AC210976.4_FG017;AC234154.1_FG007;GRMZM2G000092;GRMZM2G001297;GRMZM2G001898;GRMZM2G006620;GRMZM2G010211;GRMZM2G014813;GRMZM2G019926;GRMZM2G030571;GRMZM2G033644;GRMZM2G034153;GRMZM2G037614;GRMZM2G042818;GRMZM2G047347;GRMZM2G047564;GRMZM2G052630;GRMZM2G058675;GRMZM2G060800;GRMZM2G071208;GRMZM2G073774;GRMZM2G085474;GRMZM2G087207;GRMZM2G088689;GRMZM2G094655;GRMZM2G095141;GRMZM2G10354…
Valine, leucine and isoleucine biosynthesis	ko00290	36	AC234528.1_FG005;GRMZM2G004382;GRMZM2G007647;GRMZM2G010044;GRMZM2G014069;GRMZM2G047347;GRMZM2G055507;GRMZM2G071208;GRMZM2G077215;GRMZM2G104613;GRMZM2G109561;GRMZM2G130062;GRMZM2G133988;GRMZM2G143008;GRMZM2G143357;GRMZM2G153536;GRMZM2G155323;GRMZM2G370852;GRMZM2G382171;GRMZM2G407044;GRMZM2G537291;GRMZM2G569855;GRMZM5G803490;GRMZM5G840002;GRMZM5G860824;Zea_mays_newGene_12833;Zea_mays_newGene_15412;…
Lysine biosynthesis	ko00300	33	AC182617.3_FG001;GRMZM2G010328;GRMZM2G020446;GRMZM2G024686;GRMZM2G027835;GRMZM2G052935;GRMZM2G076885;GRMZM2G090241;GRMZM2G090722;GRMZM2G104546;GRMZM2G104575;GRMZM2G119150;GRMZM2G130332;GRMZM2G130440;GRMZM2G136712;GRMZM2G300862;GRMZM2G365423;GRMZM2G389303;GRMZM2G415117;GRMZM2G437977;GRMZM2G473182;GRMZM2G556131;GRMZM2G700866;Zea_mays_newGene_11384;Zea_mays_newGene_19424;Zea_mays_newGene_21240;Zea_m…
Lysine degradation	ko00310	48	AC233961.1_FG001;GRMZM2G021044;GRMZM2G025924;GRMZM2G033694;GRMZM2G034288;GRMZM2G052266;GRMZM2G054380;GRMZM2G058675;GRMZM2G060800;GRMZM2G067019;GRMZM2G074094;GRMZM2G079538;GRMZM2G085474;GRMZM2G103546;GRMZM2G110324;GRMZM2G117458;GRMZM2G118800;GRMZM2G125268;GRMZM2G130440;GRMZM2G130910;GRMZM2G139710;GRMZM2G140577;GRMZM2G142863;GRMZM2G147534;GRMZM2G151041;GRMZM2G151169;GRMZM2G155502;GRMZM2G165011;GRMZ…
Arginine and proline metabolism	ko00330	85	AC203754.4_FG008;GRMZM2G000052;GRMZM2G001405;GRMZM2G025867;GRMZM2G028004;GRMZM2G028535;GRMZM2G034152;GRMZM2G035994;GRMZM2G047867;GRMZM2G050937;GRMZM2G051771;GRMZM2G052288;GRMZM2G053720;GRMZM2G054224;GRMZM2G058675;GRMZM2G060369;GRMZM2G060800;GRMZM2G060896;GRMZM2G061777;GRMZM2G064159;GRMZM2G064163;GRMZM2G068665;GRMZM2G071217;GRMZM2G071343;GRMZM2G073950;GRMZM2G078033;GRMZM2G080828;GRMZM2G090087;GRMZ…
Histidine metabolism	ko00340	31	AC217811.3_FG002;AC217811.3_FG003;GRMZM2G017299;GRMZM2G022252;GRMZM2G029731;GRMZM2G036543;GRMZM2G051512;GRMZM2G058584;GRMZM2G058675;GRMZM2G060800;GRMZM2G068862;GRMZM2G082214;GRMZM2G094255;GRMZM2G103546;GRMZM2G118800;GRMZM2G125268;GRMZM2G130440;GRMZM2G155502;GRMZM2G169458;GRMZM2G170595;GRMZM2G451314;Zea_mays_newGene_19424;Zea_mays_newGene_21240;Zea_mays_newGene_28976;Zea_mays_newGene_34728;Zea_may…
Tyrosine metabolism	ko00350	56	AC186500.3_FG001;AC196412.3_FG001;AC197757.3_FG003;AC209206.3_FG014;AC212000.3_FG001;AC233851.1_FG017;GRMZM2G002652;GRMZM2G006480;GRMZM2G009114;GRMZM2G009400;GRMZM2G019090;GRMZM2G021277;GRMZM2G021388;GRMZM2G029566;GRMZM2G033799;GRMZM2G042660;GRMZM2G048672;GRMZM2G056469;GRMZM2G088305;GRMZM2G088396;GRMZM2G093125;GRMZM2G093359;GRMZM2G094712;GRMZM2G098346;GRMZM2G108103;GRMZM2G108514;GRMZM2G121605;GRM…
Phenylalanine metabolism	ko00360	62	AC186500.3_FG001;AC197757.3_FG003;GRMZM2G002652;GRMZM2G004138;GRMZM2G006480;GRMZM2G009114;GRMZM2G010468;GRMZM2G014651;GRMZM2G023794;GRMZM2G028677;GRMZM2G029048;GRMZM2G033799;GRMZM2G033952;GRMZM2G042660;GRMZM2G048522;GRMZM2G048672;GRMZM2G050937;GRMZM2G054013;GRMZM2G055320;GRMZM2G061851;GRMZM2G063917;GRMZM2G074604;GRMZM2G075333;GRMZM2G081582;GRMZM2G088396;GRMZM2G094712;GRMZM2G106250;GRMZM2G111309;G…
Tryptophan metabolism	ko00380	59	AC212040.2_FG002;GRMZM2G013045;GRMZM2G013956;GRMZM2G017193;GRMZM2G019515;GRMZM2G025222;GRMZM2G025748;GRMZM2G050937;GRMZM2G058675;GRMZM2G060800;GRMZM2G066345;GRMZM2G075161;GRMZM2G079348;GRMZM2G085474;GRMZM2G088212;GRMZM2G090568;GRMZM2G091819;GRMZM2G103546;GRMZM2G107761;GRMZM2G108501;GRMZM2G111309;GRMZM2G118800;GRMZM2G124175;GRMZM2G125268;GRMZM2G127160;GRMZM2G127308;GRMZM2G130440;GRMZM2G132489;GRMZ…
Phenylalanine, tyrosine and tryptophan biosynthesis	ko00400	74	AC198937.4_FG003;AC206201.3_FG004;GRMZM2G000737;GRMZM2G002652;GRMZM2G003109;GRMZM2G004590;GRMZM2G005024;GRMZM2G006480;GRMZM2G013792;GRMZM2G014376;GRMZM2G015436;GRMZM2G028369;GRMZM2G033799;GRMZM2G036861;GRMZM2G046191;GRMZM2G046966;GRMZM2G049892;GRMZM2G051129;GRMZM2G051219;GRMZM2G054465;GRMZM2G070218;GRMZM2G085117;GRMZM2G094712;GRMZM2G106950;GRMZM2G116087;GRMZM2G117707;GRMZM2G119881;GRMZM2G121546;G…
Benzoxazinoid biosynthesis	ko00402	9	GRMZM2G046163;GRMZM2G063756;GRMZM2G085054;GRMZM2G085381;GRMZM2G085661;GRMZM2G161335;GRMZM2G167549;GRMZM2G172491;GRMZM6G617209;
beta-Alanine metabolism	ko00410	73	AC186500.3_FG001;AC197757.3_FG003;AC204690.4_FG005;AC210976.4_FG017;AC234154.1_FG007;GRMZM2G000052;GRMZM2G000092;GRMZM2G001297;GRMZM2G001898;GRMZM2G009114;GRMZM2G017110;GRMZM2G020002;GRMZM2G034152;GRMZM2G034153;GRMZM2G035994;GRMZM2G042660;GRMZM2G042818;GRMZM2G043501;GRMZM2G047564;GRMZM2G047867;GRMZM2G051771;GRMZM2G058675;GRMZM2G060800;GRMZM2G060896;GRMZM2G064163;GRMZM2G071217;GRMZM2G071343;GRMZM2…
Taurine and hypotaurine metabolism	ko00430	19	AC203989.4_FG001;GRMZM2G017110;GRMZM2G038677;GRMZM2G043417;GRMZM2G065073;GRMZM2G098875;GRMZM2G101069;GRMZM2G107557;GRMZM2G108898;GRMZM2G113355;GRMZM2G126402;GRMZM2G136250;GRMZM2G136347;GRMZM2G139600;GRMZM2G149295;GRMZM2G162175;GRMZM2G355906;GRMZM5G826838;Zea_mays_newGene_39489;
Selenocompound metabolism	ko00450	29	GRMZM2G029055;GRMZM2G051270;GRMZM2G056418;GRMZM2G060470;GRMZM2G075153;GRMZM2G078097;GRMZM2G088348;GRMZM2G098031;GRMZM2G098039;GRMZM2G099628;GRMZM2G112149;GRMZM2G113873;GRMZM2G136522;GRMZM2G143450;GRMZM2G149751;GRMZM2G149952;GRMZM2G158147;GRMZM2G164948;GRMZM2G165747;GRMZM2G166713;GRMZM2G167156;GRMZM2G302080;GRMZM2G320085;GRMZM2G450498;GRMZM5G841142;GRMZM5G889769;Zea_mays_newGene_324;Zea_mays_newGe…
Cyanoamino acid metabolism	ko00460	64	AC155376.2_FG005;AC197578.4_FG001;AC217401.3_FG001;AC217401.3_FG002;AC234160.1_FG003;GRMZM2G008247;GRMZM2G012236;GRMZM2G014844;GRMZM2G015804;GRMZM2G016890;GRMZM2G017186;GRMZM2G023986;GRMZM2G031628;GRMZM2G031660;GRMZM2G036708;GRMZM2G039238;GRMZM2G039463;GRMZM2G044092;GRMZM2G055699;GRMZM2G065073;GRMZM2G069024;GRMZM2G076946;GRMZM2G077015;GRMZM2G078143;GRMZM2G083130;GRMZM2G089944;GRMZM2G105185;GRMZM2…
Glutathione metabolism	ko00480	147	GRMZM2G001405;GRMZM2G004211;GRMZM2G006791;GRMZM2G011025;GRMZM2G012479;GRMZM2G013299;GRMZM2G014397;GRMZM2G015833;GRMZM2G016241;GRMZM2G019207;GRMZM2G020096;GRMZM2G025190;GRMZM2G028114;GRMZM2G028556;GRMZM2G028821;GRMZM2G031107;GRMZM2G032856;GRMZM2G033515;GRMZM2G036759;GRMZM2G038492;GRMZM2G040039;GRMZM2G042040;GRMZM2G042639;GRMZM2G043291;GRMZM2G043893;GRMZM2G044383;GRMZM2G045090;GRMZM2G047867;GRMZM2G…
Starch and sucrose metabolism	ko00500	301	AC155376.2_FG005;AC177908.3_FG002;AC197578.4_FG001;AC206185.3_FG002;AC212361.3_FG010;AC212451.4_FG009;AC216869.3_FG001;AC217401.3_FG001;AC217401.3_FG002;AC234160.1_FG003;GRMZM2G001288;GRMZM2G001304;GRMZM2G002199;GRMZM2G005103;GRMZM2G005298;GRMZM2G007195;GRMZM2G007404;GRMZM2G007736;GRMZM2G007939;GRMZM2G008226;GRMZM2G008247;GRMZM2G008501;GRMZM2G008507;GRMZM2G011240;GRMZM2G012140;GRMZM2G012236;GRMZM…
N-Glycan biosynthesis	ko00510	65	GRMZM2G007369;GRMZM2G022470;GRMZM2G023884;GRMZM2G032409;GRMZM2G034575;GRMZM2G040876;GRMZM2G044096;GRMZM2G045435;GRMZM2G045979;GRMZM2G049484;GRMZM2G050705;GRMZM2G051262;GRMZM2G051367;GRMZM2G056036;GRMZM2G059393;GRMZM2G060611;GRMZM2G062488;GRMZM2G066362;GRMZM2G067964;GRMZM2G071675;GRMZM2G075265;GRMZM2G075470;GRMZM2G079682;GRMZM2G084515;GRMZM2G092190;GRMZM2G104118;GRMZM2G107838;GRMZM2G124671;GRMZM2G…
Other glycan degradation	ko00511	27	AC190035.1_FG005;GRMZM2G013255;GRMZM2G015143;GRMZM2G019673;GRMZM2G019783;GRMZM2G032496;GRMZM2G034598;GRMZM2G037690;GRMZM2G038973;GRMZM2G104833;GRMZM2G105922;GRMZM2G117405;GRMZM2G121514;GRMZM2G134251;GRMZM2G139463;GRMZM2G164676;GRMZM2G164945;GRMZM2G172369;GRMZM2G336678;GRMZM2G337242;GRMZM2G337616;GRMZM2G374827;GRMZM5G855776;GRMZM5G860235;GRMZM5G895188;Zea_mays_newGene_48873;Zea_mays_newGene_48883;
Other types of O-glycan biosynthesis	ko00514	5	GRMZM2G025598;GRMZM2G030713;GRMZM2G040630;GRMZM2G116629;GRMZM2G481567;
Amino sugar and nucleotide sugar metabolism	ko00520	233	AC177908.3_FG002;AC194325.3_FG006;AC206185.3_FG002;AC211652.4_FG003;AC212361.3_FG010;AC216869.3_FG001;GRMZM2G000632;GRMZM2G002199;GRMZM2G005103;GRMZM2G005633;GRMZM2G005849;GRMZM2G006130;GRMZM2G007195;GRMZM2G007404;GRMZM2G008501;GRMZM2G010154;GRMZM2G011624;GRMZM2G015886;GRMZM2G015923;GRMZM2G017678;GRMZM2G017894;GRMZM2G019986;GRMZM2G023289;GRMZM2G023650;GRMZM2G025854;GRMZM2G026969;GRMZM2G027955;GRM…
Glycosaminoglycan degradation	ko00531	17	AC212886.3_FG006;GRMZM2G030122;GRMZM2G033592;GRMZM2G034598;GRMZM2G098397;GRMZM2G107815;GRMZM2G117405;GRMZM2G121514;GRMZM2G125823;GRMZM2G134251;GRMZM2G148167;GRMZM2G164676;GRMZM2G302045;GRMZM2G443903;GRMZM2G480451;GRMZM5G858599;GRMZM5G860235;
Glycerolipid metabolism	ko00561	110	AC197041.3_FG001;AC206349.2_FG002;AC233887.1_FG006;GRMZM2G002043;GRMZM2G004276;GRMZM2G008066;GRMZM2G014981;GRMZM2G018786;GRMZM2G019562;GRMZM2G019721;GRMZM2G020320;GRMZM2G023163;GRMZM2G033767;GRMZM2G033926;GRMZM2G035421;GRMZM2G037104;GRMZM2G042356;GRMZM2G049190;GRMZM2G050641;GRMZM2G053322;GRMZM2G053554;GRMZM2G054663;GRMZM2G056988;GRMZM2G058675;GRMZM2G059637;GRMZM2G060800;GRMZM2G061885;GRMZM2G06242…
Inositol phosphate metabolism	ko00562	110	AC194264.3_FG006;AC204530.4_FG006;GRMZM2G001898;GRMZM2G002499;GRMZM2G002807;GRMZM2G004528;GRMZM2G010768;GRMZM2G018177;GRMZM2G029731;GRMZM2G030784;GRMZM2G033273;GRMZM2G034417;GRMZM2G036113;GRMZM2G040296;GRMZM2G050309;GRMZM2G051276;GRMZM2G051512;GRMZM2G059179;GRMZM2G062045;GRMZM2G066735;GRMZM2G066876;GRMZM2G067299;GRMZM2G076392;GRMZM2G081719;GRMZM2G084609;GRMZM2G087850;GRMZM2G088974;GRMZM2G092595;G…
Glycosylphosphatidylinositol(GPI)-anchor biosynthesis	ko00563	33	AC209242.3_FG003;GRMZM2G000937;GRMZM2G017416;GRMZM2G018923;GRMZM2G021422;GRMZM2G022310;GRMZM2G029632;GRMZM2G047815;GRMZM2G048762;GRMZM2G070898;GRMZM2G078424;GRMZM2G084938;GRMZM2G088828;GRMZM2G090105;GRMZM2G098079;GRMZM2G124377;GRMZM2G142743;GRMZM2G162670;GRMZM2G164175;GRMZM2G167728;GRMZM2G178602;GRMZM2G314563;GRMZM5G809361;GRMZM5G815369;GRMZM5G884270;GRMZM5G891295;Zea_mays_newGene_17630;Zea_mays_…
Glycerophospholipid metabolism	ko00564	168	AC186647.3_FG001;GRMZM2G002135;GRMZM2G004276;GRMZM2G014303;GRMZM2G014981;GRMZM2G015692;GRMZM2G015908;GRMZM2G017550;GRMZM2G019029;GRMZM2G019562;GRMZM2G020320;GRMZM2G033767;GRMZM2G033926;GRMZM2G034697;GRMZM2G035421;GRMZM2G037104;GRMZM2G041369;GRMZM2G042677;GRMZM2G043340;GRMZM2G044472;GRMZM2G045970;GRMZM2G048561;GRMZM2G054559;GRMZM2G056988;GRMZM2G058227;GRMZM2G058630;GRMZM2G059637;GRMZM2G060194;GRMZ…
Ether lipid metabolism	ko00565	59	AC186647.3_FG001;GRMZM2G004276;GRMZM2G019029;GRMZM2G035421;GRMZM2G043340;GRMZM2G048561;GRMZM2G054559;GRMZM2G056988;GRMZM2G061969;GRMZM2G066485;GRMZM2G068176;GRMZM2G072578;GRMZM2G078114;GRMZM2G081719;GRMZM2G087612;GRMZM2G096010;GRMZM2G108912;GRMZM2G114725;GRMZM2G114778;GRMZM2G116243;GRMZM2G116876;GRMZM2G130076;GRMZM2G133943;GRMZM2G139041;GRMZM2G140811;GRMZM2G145944;GRMZM2G158008;GRMZM2G159125;GRMZ…
Arachidonic acid metabolism	ko00590	22	GRMZM2G004276;GRMZM2G011025;GRMZM2G012479;GRMZM2G013299;GRMZM2G035421;GRMZM2G056988;GRMZM2G065073;GRMZM2G072578;GRMZM2G084863;GRMZM2G087612;GRMZM2G135893;GRMZM2G139600;GRMZM2G144153;GRMZM2G155580;GRMZM2G329144;GRMZM5G884600;GRMZM6G781015;Zea_mays_newGene_13612;Zea_mays_newGene_18367;Zea_mays_newGene_24802;Zea_mays_newGene_26941;Zea_mays_newGene_7905;
Linoleic acid metabolism	ko00591	23	GRMZM2G004276;GRMZM2G009479;GRMZM2G015419;GRMZM2G017616;GRMZM2G035421;GRMZM2G040095;GRMZM2G056988;GRMZM2G070092;GRMZM2G072578;GRMZM2G087612;GRMZM2G102760;GRMZM2G104843;GRMZM2G106748;GRMZM2G109056;GRMZM2G109130;GRMZM2G156861;GRMZM5G822593;GRMZM6G781015;Zea_mays_newGene_2077;Zea_mays_newGene_24802;Zea_mays_newGene_25890;Zea_mays_newGene_28067;Zea_mays_newGene_7905;
alpha-Linolenic acid metabolism	ko00592	79	GRMZM2G000236;GRMZM2G002178;GRMZM2G002959;GRMZM2G004276;GRMZM2G009479;GRMZM2G014136;GRMZM2G015419;GRMZM2G017616;GRMZM2G033098;GRMZM2G035421;GRMZM2G050307;GRMZM2G052389;GRMZM2G056988;GRMZM2G067225;GRMZM2G068947;GRMZM2G070092;GRMZM2G072578;GRMZM2G072653;GRMZM2G077316;GRMZM2G082087;GRMZM2G087192;GRMZM2G087612;GRMZM2G096020;GRMZM2G098346;GRMZM2G099666;GRMZM2G104843;GRMZM2G106303;GRMZM2G106748;GRMZM2G…
Sphingolipid metabolism	ko00600	82	AC190035.1_FG005;AC197577.2_FG002;GRMZM2G003526;GRMZM2G007289;GRMZM2G010202;GRMZM2G024025;GRMZM2G027476;GRMZM2G030118;GRMZM2G030862;GRMZM2G032496;GRMZM2G043414;GRMZM2G044175;GRMZM2G044337;GRMZM2G053554;GRMZM2G055854;GRMZM2G057475;GRMZM2G060067;GRMZM2G066538;GRMZM2G067257;GRMZM2G078373;GRMZM2G081963;GRMZM2G087275;GRMZM2G095126;GRMZM2G104833;GRMZM2G105922;GRMZM2G112129;GRMZM2G124276;GRMZM2G134248;G…
Glycosphingolipid biosynthesis - globo series	ko00603	15	GRMZM2G034598;GRMZM2G053554;GRMZM2G095126;GRMZM2G112129;GRMZM2G117405;GRMZM2G121514;GRMZM2G134251;GRMZM2G146463;GRMZM2G346455;GRMZM2G372502;GRMZM2G399048;GRMZM2G400655;GRMZM2G452669;GRMZM5G860235;Zea_mays_newGene_44592;
Glycosphingolipid biosynthesis - ganglio series	ko00604	6	GRMZM2G034598;GRMZM2G117405;GRMZM2G121514;GRMZM2G134251;GRMZM2G164676;GRMZM5G860235;
Pyruvate metabolism	ko00620	140	AC197672.3_FG002;AC214502.2_FG009;GRMZM2G001696;GRMZM2G003883;GRMZM2G004534;GRMZM2G008714;GRMZM2G010823;GRMZM2G015132;GRMZM2G027627;GRMZM2G031825;GRMZM2G033526;GRMZM2G033894;GRMZM2G035767;GRMZM2G036534;GRMZM2G042361;GRMZM2G043198;GRMZM2G055507;GRMZM2G058675;GRMZM2G058702;GRMZM2G060800;GRMZM2G066290;GRMZM2G068455;GRMZM2G069542;GRMZM2G072744;GRMZM2G073774;GRMZM2G074122;GRMZM2G076006;GRMZM2G077415;G…
Glyoxylate and dicarboxylate metabolism	ko00630	124	AC194072.3_FG005;GRMZM2G009808;GRMZM2G010321;GRMZM2G011620;GRMZM2G018786;GRMZM2G020288;GRMZM2G020801;GRMZM2G024104;GRMZM2G035767;GRMZM2G036464;GRMZM2G036609;GRMZM2G039238;GRMZM2G039463;GRMZM2G040090;GRMZM2G046601;GRMZM2G049811;GRMZM2G050481;GRMZM2G050514;GRMZM2G051208;GRMZM2G054663;GRMZM2G056369;GRMZM2G057171;GRMZM2G063851;GRMZM2G063909;GRMZM2G064023;GRMZM2G068455;GRMZM2G072388;GRMZM2G072744;GRMZ…
Propanoate metabolism	ko00640	45	AC197672.3_FG002;AC210976.4_FG017;AC234154.1_FG007;GRMZM2G000092;GRMZM2G001297;GRMZM2G001898;GRMZM2G033644;GRMZM2G034153;GRMZM2G037614;GRMZM2G039251;GRMZM2G042818;GRMZM2G043501;GRMZM2G047564;GRMZM2G064695;GRMZM2G072054;GRMZM2G073774;GRMZM2G085474;GRMZM2G088689;GRMZM2G107741;GRMZM2G108076;GRMZM2G115630;GRMZM2G128929;GRMZM2G145595;GRMZM2G152958;GRMZM2G157269;GRMZM2G159570;GRMZM2G162663;GRMZM2G17319…
Butanoate metabolism	ko00650	43	AC199058.2_FG001;AC199782.5_FG002;GRMZM2G007647;GRMZM2G011620;GRMZM2G017110;GRMZM2G077215;GRMZM2G085474;GRMZM2G087207;GRMZM2G093900;GRMZM2G095141;GRMZM2G098875;GRMZM2G101069;GRMZM2G106250;GRMZM2G106263;GRMZM2G108125;GRMZM2G119482;GRMZM2G128114;GRMZM2G143008;GRMZM2G143357;GRMZM2G153984;GRMZM2G175071;GRMZM2G346693;GRMZM2G355906;GRMZM2G407044;GRMZM2G413253;GRMZM5G817886;GRMZM5G826838;GRMZM5G830250;G…
C5-Branched dibasic acid metabolism	ko00660	14	GRMZM2G007647;GRMZM2G010044;GRMZM2G077215;GRMZM2G104613;GRMZM2G133988;GRMZM2G143008;GRMZM2G143357;GRMZM2G370852;GRMZM2G382171;GRMZM2G407044;GRMZM5G803490;GRMZM5G840002;Zea_mays_newGene_15412;Zea_mays_newGene_25903;
One carbon pool by folate	ko00670	24	GRMZM2G001904;GRMZM2G005990;GRMZM2G019437;GRMZM2G034182;GRMZM2G034278;GRMZM2G039238;GRMZM2G072608;GRMZM2G078143;GRMZM2G113959;GRMZM2G135283;GRMZM2G139880;GRMZM2G155626;GRMZM2G168281;GRMZM2G171116;GRMZM2G306374;GRMZM2G347056;GRMZM2G368902;GRMZM2G421493;GRMZM2G437487;GRMZM2G452630;GRMZM5G807835;GRMZM5G824944;GRMZM5G876898;Zea_mays_newGene_9341;
Carbon fixation in photosynthetic organisms	ko00710	128	GRMZM2G001696;GRMZM2G002807;GRMZM2G010494;GRMZM2G018177;GRMZM2G026024;GRMZM2G026807;GRMZM2G030784;GRMZM2G033208;GRMZM2G035599;GRMZM2G035767;GRMZM2G039723;GRMZM2G046284;GRMZM2G046804;GRMZM2G047028;GRMZM2G051004;GRMZM2G053939;GRMZM2G053999;GRMZM2G057171;GRMZM2G057823;GRMZM2G066024;GRMZM2G068455;GRMZM2G069195;GRMZM2G069542;GRMZM2G071630;GRMZM2G072744;GRMZM2G074122;GRMZM2G077415;GRMZM2G082780;GRMZM2G…
Thiamine metabolism	ko00730	13	GRMZM2G018375;GRMZM2G027663;GRMZM2G055458;GRMZM2G074097;GRMZM2G089092;GRMZM2G094558;GRMZM2G137151;GRMZM2G173641;GRMZM2G322314;GRMZM2G401934;GRMZM2G493395;GRMZM5G864815;Zea_mays_newGene_32200;
Riboflavin metabolism	ko00740	17	GRMZM2G009196;GRMZM2G027115;GRMZM2G028010;GRMZM2G033219;GRMZM2G033634;GRMZM2G086285;GRMZM2G086365;GRMZM2G090068;GRMZM2G097820;GRMZM2G103152;GRMZM2G105466;GRMZM2G143480;GRMZM2G149609;GRMZM2G156803;GRMZM2G320099;GRMZM2G336908;GRMZM5G819999;
Vitamin B6 metabolism	ko00750	18	AC234575.1_FG003;GRMZM2G021106;GRMZM2G022130;GRMZM2G023528;GRMZM2G035134;GRMZM2G050570;GRMZM2G061988;GRMZM2G069758;GRMZM2G120652;GRMZM2G120833;GRMZM2G142776;GRMZM2G143025;GRMZM2G156585;GRMZM2G179797;GRMZM2G300801;GRMZM2G398107;GRMZM5G850015;Zea_mays_newGene_44582;
Nicotinate and nicotinamide metabolism	ko00760	32	GRMZM2G006678;GRMZM2G015344;GRMZM2G025072;GRMZM2G034079;GRMZM2G037379;GRMZM2G046498;GRMZM2G046583;GRMZM2G049588;GRMZM2G059073;GRMZM2G061732;GRMZM2G071023;GRMZM2G078656;GRMZM2G085960;GRMZM2G102404;GRMZM2G104999;GRMZM2G106119;GRMZM2G138342;GRMZM2G139689;GRMZM2G142836;GRMZM2G157310;GRMZM2G177561;GRMZM2G391511;GRMZM2G402319;GRMZM2G404897;GRMZM5G862488;GRMZM5G887647;Zea_mays_newGene_29603;Zea_mays_new…
Pantothenate and CoA biosynthesis	ko00770	37	AC192244.3_FG007;AC204690.4_FG005;AC234528.1_FG005;GRMZM2G002173;GRMZM2G004382;GRMZM2G007647;GRMZM2G008209;GRMZM2G010596;GRMZM2G014069;GRMZM2G020002;GRMZM2G043819;GRMZM2G047347;GRMZM2G071208;GRMZM2G071294;GRMZM2G077215;GRMZM2G077673;GRMZM2G085827;GRMZM2G102015;GRMZM2G104504;GRMZM2G127911;GRMZM2G143008;GRMZM2G143357;GRMZM2G153536;GRMZM2G171605;GRMZM2G181505;GRMZM2G327427;GRMZM2G407044;GRMZM2G40739…
Biotin metabolism	ko00780	26	GRMZM2G007757;GRMZM2G012863;GRMZM2G024482;GRMZM2G032280;GRMZM2G043602;GRMZM2G052457;GRMZM2G055667;GRMZM2G070422;GRMZM2G072205;GRMZM2G079256;GRMZM2G095400;GRMZM2G099696;GRMZM2G102156;GRMZM2G110932;GRMZM2G124335;GRMZM2G125052;GRMZM2G135498;GRMZM2G141256;GRMZM2G152105;GRMZM2G169200;GRMZM2G351023;GRMZM2G452523;GRMZM5G853065;Zea_mays_newGene_26766;Zea_mays_newGene_36678;Zea_mays_newGene_47216;
Lipoic acid metabolism	ko00785	6	GRMZM2G038922;GRMZM2G039982;GRMZM2G071714;GRMZM2G085483;GRMZM2G101698;GRMZM5G889705;
Folate biosynthesis	ko00790	28	AC190560.2_FG002;GRMZM2G005990;GRMZM2G010238;GRMZM2G015588;GRMZM2G062420;GRMZM2G069596;GRMZM2G072608;GRMZM2G087103;GRMZM2G095579;GRMZM2G095806;GRMZM2G106376;GRMZM2G121468;GRMZM2G135816;GRMZM2G139880;GRMZM2G159660;GRMZM2G165966;GRMZM2G169481;GRMZM2G304915;GRMZM2G393334;GRMZM2G416386;GRMZM2G421493;GRMZM5G869779;Zea_mays_newGene_12792;Zea_mays_newGene_16327;Zea_mays_newGene_3289;Zea_mays_newGene_329…
Porphyrin and chlorophyll metabolism	ko00860	81	AC209626.2_FG013;AC213521.3_FG005;AC233922.1_FG004;GRMZM2G024738;GRMZM2G025031;GRMZM2G026117;GRMZM2G032282;GRMZM2G036455;GRMZM2G038487;GRMZM2G039396;GRMZM2G041159;GRMZM2G043277;GRMZM2G043453;GRMZM2G044074;GRMZM2G046468;GRMZM2G046932;GRMZM2G047095;GRMZM2G056686;GRMZM2G057491;GRMZM2G062342;GRMZM2G063048;GRMZM2G065194;GRMZM2G073351;GRMZM2G081462;GRMZM2G083755;GRMZM2G084958;GRMZM2G093197;GRMZM2G10100…
Terpenoid backbone biosynthesis	ko00900	95	AC194970.5_FG001;AC199782.5_FG002;AC209374.4_FG002;AC234201.1_FG003;GRMZM2G001645;GRMZM2G002492;GRMZM2G004131;GRMZM2G004320;GRMZM2G005909;GRMZM2G007957;GRMZM2G014508;GRMZM2G019144;GRMZM2G019260;GRMZM2G027059;GRMZM2G030839;GRMZM2G036290;GRMZM2G043503;GRMZM2G046293;GRMZM2G049538;GRMZM2G052586;GRMZM2G054803;GRMZM2G056975;GRMZM2G058095;GRMZM2G058173;GRMZM2G058404;GRMZM2G070351;GRMZM2G074015;GRMZM2G07…
Monoterpenoid biosynthesis	ko00902	11	GRMZM2G003563;GRMZM2G046615;GRMZM2G053977;GRMZM2G061016;GRMZM2G064406;GRMZM2G148355;GRMZM2G168976;GRMZM2G354909;GRMZM2G453311;GRMZM2G458659;GRMZM2G468855;
Limonene and pinene degradation	ko00903	8	GRMZM2G057086;GRMZM2G058675;GRMZM2G060800;GRMZM2G103546;GRMZM2G118800;GRMZM2G125268;GRMZM2G155502;GRMZM2G169458;
Diterpenoid biosynthesis	ko00904	34	AC203966.5_FG005;AC214360.3_FG001;AC215639.3_FG002;AC218998.2_FG011;GRMZM2G006964;GRMZM2G016922;GRMZM2G021051;GRMZM2G022679;GRMZM2G031432;GRMZM2G031724;GRMZM2G036340;GRMZM2G044358;GRMZM2G044481;GRMZM2G051619;GRMZM2G059308;GRMZM2G068808;GRMZM2G078798;GRMZM2G081554;GRMZM2G089803;GRMZM2G093195;GRMZM2G093603;GRMZM2G152354;GRMZM2G153359;GRMZM2G155686;GRMZM2G161472;GRMZM2G176133;GRMZM2G176963;GRMZM2G17…
Brassinosteroid biosynthesis	ko00905	14	GRMZM2G012391;GRMZM2G019666;GRMZM2G045319;GRMZM2G047684;GRMZM2G065635;GRMZM2G103773;GRMZM2G107199;GRMZM2G107322;GRMZM2G137380;GRMZM2G138750;GRMZM2G143235;GRMZM2G162737;GRMZM2G449033;GRMZM5G852663;
Carotenoid biosynthesis	ko00906	55	AC188128.3_FG002;AC194863.3_FG006;AC201995.4_FG001;GRMZM2G002142;GRMZM2G011746;GRMZM2G014392;GRMZM2G027219;GRMZM2G065928;GRMZM2G090051;GRMZM2G105954;GRMZM2G106531;GRMZM2G108457;GRMZM2G110192;GRMZM2G116461;GRMZM2G126505;GRMZM2G127139;GRMZM2G136344;GRMZM2G143202;GRMZM2G149317;GRMZM2G150363;GRMZM2G152135;GRMZM2G158175;GRMZM2G158657;GRMZM2G163683;GRMZM2G164318;GRMZM2G179147;GRMZM2G180618;GRMZM2G30034…
Zeatin biosynthesis	ko00908	35	AC210013.4_FG005;GRMZM2G018046;GRMZM2G022904;GRMZM2G024476;GRMZM2G025429;GRMZM2G050997;GRMZM2G075387;GRMZM2G076936;GRMZM2G084462;GRMZM2G086925;GRMZM2G097258;GRMZM2G102915;GRMZM2G104559;GRMZM2G110511;GRMZM2G114427;GRMZM2G116878;GRMZM2G120016;GRMZM2G134634;GRMZM2G146644;GRMZM2G162048;GRMZM2G167220;GRMZM2G168474;GRMZM2G170446;GRMZM2G303707;GRMZM2G325612;GRMZM2G348452;GRMZM2G393014;GRMZM2G404443;GRMZ…
Sesquiterpenoid and triterpenoid biosynthesis	ko00909	12	GRMZM2G029396;GRMZM2G049538;GRMZM2G086590;GRMZM2G091456;GRMZM2G105787;GRMZM2G108225;GRMZM2G109589;GRMZM2G127087;GRMZM2G179092;GRMZM2G305148;Zea_mays_newGene_19803;Zea_mays_newGene_27032;
Nitrogen metabolism	ko00910	50	GRMZM2G009633;GRMZM2G010251;GRMZM2G010280;GRMZM2G015289;GRMZM2G024104;GRMZM2G024495;GRMZM2G036464;GRMZM2G036609;GRMZM2G039463;GRMZM2G046601;GRMZM2G050514;GRMZM2G076723;GRMZM2G077054;GRMZM2G079381;GRMZM2G085078;GRMZM2G087259;GRMZM2G088208;GRMZM2G089944;GRMZM2G094165;GRMZM2G098290;GRMZM2G102959;GRMZM2G113165;GRMZM2G113191;GRMZM2G121878;GRMZM2G134747;GRMZM2G145101;GRMZM2G163866;GRMZM2G164182;GRMZM2G…
Sulfur metabolism	ko00920	57	AC189750.4_FG004;GRMZM2G003289;GRMZM2G005887;GRMZM2G010348;GRMZM2G013430;GRMZM2G013712;GRMZM2G029262;GRMZM2G036708;GRMZM2G048740;GRMZM2G051270;GRMZM2G056418;GRMZM2G061234;GRMZM2G069203;GRMZM2G070199;GRMZM2G075153;GRMZM2G081883;GRMZM2G082185;GRMZM2G087254;GRMZM2G088348;GRMZM2G088974;GRMZM2G090338;GRMZM2G093451;GRMZM2G104237;GRMZM2G104269;GRMZM2G108364;GRMZM2G113873;GRMZM2G114739;GRMZM2G128744;GRMZ…
Phenylpropanoid biosynthesis	ko00940	266	AC155376.2_FG005;AC196475.3_FG004;AC197578.4_FG001;AC197758.3_FG004;AC205154.3_FG005;AC205413.4_FG001;AC205413.4_FG002;AC205413.4_FG003;AC208341.4_FG007;AC210003.2_FG004;AC210173.4_FG005;AC211164.5_FG004;AC215260.3_FG003;AC217401.3_FG001;AC217401.3_FG002;AC230013.2_FG002;AC234160.1_FG003;AC234163.1_FG002;GRMZM2G000107;GRMZM2G004138;GRMZM2G004984;GRMZM2G006727;GRMZM2G008247;GRMZM2G010468;GRMZM2G01…
Flavonoid biosynthesis	ko00941	51	AC215260.3_FG003;GRMZM2G004138;GRMZM2G010468;GRMZM2G013726;GRMZM2G025832;GRMZM2G026930;GRMZM2G028677;GRMZM2G033952;GRMZM2G035584;GRMZM2G049424;GRMZM2G051005;GRMZM2G057891;GRMZM2G058340;GRMZM2G062396;GRMZM2G069298;GRMZM2G085812;GRMZM2G089698;GRMZM2G097841;GRMZM2G097854;GRMZM2G107211;GRMZM2G119067;GRMZM2G119186;GRMZM2G127251;GRMZM2G129403;GRMZM2G131165;GRMZM2G132678;GRMZM2G138074;GRMZM2G139874;GRMZ…
Anthocyanin biosynthesis	ko00942	1	GRMZM2G165390;
Flavone and flavonol biosynthesis	ko00944	7	GRMZM2G025832;GRMZM2G049424;GRMZM2G085812;GRMZM2G119067;GRMZM2G160763;GRMZM2G313750;Zea_mays_newGene_20486;
Stilbenoid, diarylheptanoid and gingerol biosynthesis	ko00945	29	AC215260.3_FG003;GRMZM2G004138;GRMZM2G010468;GRMZM2G028677;GRMZM2G033952;GRMZM2G035584;GRMZM2G051005;GRMZM2G057086;GRMZM2G089698;GRMZM2G107211;GRMZM2G127251;GRMZM2G129403;GRMZM2G131165;GRMZM2G132678;GRMZM2G138074;GRMZM2G139874;GRMZM2G140817;GRMZM2G147245;GRMZM2G156296;GRMZM2G156816;GRMZM2G158083;GRMZM2G175812;GRMZM2G176446;GRMZM2G177349;GRMZM2G178769;GRMZM2G302002;GRMZM2G470651;GRMZM2G510303;GRMZ…
Isoquinoline alkaloid biosynthesis	ko00950	32	AC186500.3_FG001;AC196412.3_FG001;AC197757.3_FG003;AC209206.3_FG014;AC233851.1_FG017;GRMZM2G002652;GRMZM2G006480;GRMZM2G009114;GRMZM2G009400;GRMZM2G021277;GRMZM2G021388;GRMZM2G033799;GRMZM2G042660;GRMZM2G056469;GRMZM2G093125;GRMZM2G094712;GRMZM2G108103;GRMZM2G108514;GRMZM2G121605;GRMZM2G139028;GRMZM2G139813;GRMZM2G146677;GRMZM2G147884;GRMZM2G319062;GRMZM2G359298;GRMZM2G400604;GRMZM2G412604;GRMZM2…
Tropane, piperidine and pyridine alkaloid biosynthesis	ko00960	25	AC186500.3_FG001;AC197757.3_FG003;GRMZM2G000586;GRMZM2G002304;GRMZM2G002652;GRMZM2G006480;GRMZM2G009114;GRMZM2G033799;GRMZM2G042660;GRMZM2G094712;GRMZM2G097981;GRMZM2G139028;GRMZM2G139813;GRMZM2G141799;GRMZM2G146677;GRMZM2G147884;GRMZM2G152258;GRMZM2G170595;GRMZM2G359298;GRMZM2G370988;GRMZM2G400604;GRMZM2G412604;GRMZM2G430115;GRMZM2G473915;GRMZM5G836910;
Glucosinolate biosynthesis	ko00966	2	GRMZM2G105185;GRMZM2G138248;
Aminoacyl-tRNA biosynthesis	ko00970	103	AC203752.5_FG002;AC211349.4_FG001;AC226320.1_FG002;AC233922.1_FG004;GRMZM2G000481;GRMZM2G002687;GRMZM2G002851;GRMZM2G012404;GRMZM2G013773;GRMZM2G017671;GRMZM2G019121;GRMZM2G019437;GRMZM2G029027;GRMZM2G029055;GRMZM2G032049;GRMZM2G041797;GRMZM2G046932;GRMZM2G048012;GRMZM2G057491;GRMZM2G062268;GRMZM2G067530;GRMZM2G071333;GRMZM2G071871;GRMZM2G071924;GRMZM2G078756;GRMZM2G082271;GRMZM2G083836;GRMZM2G09…
Biosynthesis of unsaturated fatty acids	ko01040	65	AC200535.4_FG002;AC205703.4_FG006;AC215690.3_FG002;GRMZM2G002959;GRMZM2G003368;GRMZM2G014136;GRMZM2G026793;GRMZM2G027673;GRMZM2G035202;GRMZM2G043602;GRMZM2G052389;GRMZM2G056252;GRMZM2G064701;GRMZM2G073540;GRMZM2G073929;GRMZM2G087323;GRMZM2G090733;GRMZM2G099666;GRMZM2G099696;GRMZM2G110201;GRMZM2G119305;GRMZM2G141256;GRMZM2G143625;GRMZM2G151087;GRMZM2G161792;GRMZM2G165320;GRMZM2G166956;GRMZM2G16924…
Carbon metabolism	ko01200	426	AC194072.3_FG005;AC210976.4_FG017;AC213693.3_FG003;AC214502.2_FG009;AC234154.1_FG007;GRMZM2G000092;GRMZM2G001297;GRMZM2G001696;GRMZM2G001898;GRMZM2G002807;GRMZM2G003289;GRMZM2G003385;GRMZM2G003883;GRMZM2G004534;GRMZM2G004932;GRMZM2G005887;GRMZM2G006672;GRMZM2G008714;GRMZM2G009030;GRMZM2G009323;GRMZM2G009591;GRMZM2G009808;GRMZM2G010494;GRMZM2G010823;GRMZM2G011620;GRMZM2G013430;GRMZM2G015132;GRMZM2…
2-Oxocarboxylic acid metabolism	ko01210	106	AC194633.3_FG014;AC234528.1_FG005;AC235540.1_FG001;GRMZM2G004382;GRMZM2G006672;GRMZM2G007647;GRMZM2G009808;GRMZM2G010044;GRMZM2G014069;GRMZM2G018566;GRMZM2G020801;GRMZM2G024686;GRMZM2G025366;GRMZM2G033515;GRMZM2G036759;GRMZM2G038848;GRMZM2G044237;GRMZM2G047347;GRMZM2G052935;GRMZM2G053939;GRMZM2G053999;GRMZM2G055507;GRMZM2G063851;GRMZM2G063909;GRMZM2G064023;GRMZM2G071208;GRMZM2G076885;GRMZM2G07721…
Fatty acid metabolism	ko01212	135	AC197672.3_FG002;AC200535.4_FG002;AC205703.4_FG006;AC215690.3_FG002;GRMZM2G001297;GRMZM2G002614;GRMZM2G002959;GRMZM2G003190;GRMZM2G003368;GRMZM2G003814;GRMZM2G007489;GRMZM2G007757;GRMZM2G012863;GRMZM2G014136;GRMZM2G016774;GRMZM2G017382;GRMZM2G022563;GRMZM2G024482;GRMZM2G026793;GRMZM2G027673;GRMZM2G029543;GRMZM2G035202;GRMZM2G043602;GRMZM2G052389;GRMZM2G053639;GRMZM2G055667;GRMZM2G056252;GRMZM2G05…
Biosynthesis of amino acids	ko01230	416	AC182617.3_FG001;AC194633.3_FG014;AC198937.4_FG003;AC199526.5_FG002;AC203754.4_FG008;AC206201.3_FG004;AC213693.3_FG003;AC214502.2_FG009;AC234528.1_FG005;AC234575.1_FG003;AC235540.1_FG001;GRMZM2G000737;GRMZM2G002652;GRMZM2G002807;GRMZM2G003109;GRMZM2G003289;GRMZM2G003385;GRMZM2G003883;GRMZM2G004382;GRMZM2G004534;GRMZM2G004590;GRMZM2G004824;GRMZM2G004932;GRMZM2G005024;GRMZM2G005887;GRMZM2G006480;GR…
Vancomycin resistance	ko01502	2	GRMZM2G093278;GRMZM2G174675;
ABC transporters	ko02010	45	AC186904.4_FG007;AC201969.4_FG005;AC209460.3_FG002;AC233882.1_FG003;GRMZM2G004748;GRMZM2G014089;GRMZM2G025860;GRMZM2G032218;GRMZM2G032936;GRMZM2G049351;GRMZM2G072850;GRMZM2G077361;GRMZM2G081573;GRMZM2G082385;GRMZM2G085111;GRMZM2G085236;GRMZM2G086730;GRMZM2G111462;GRMZM2G119894;GRMZM2G125424;GRMZM2G146034;GRMZM2G153961;GRMZM2G167658;GRMZM2G315375;GRMZM2G317033;GRMZM2G333183;GRMZM2G401769;GRMZM2G44…
Ribosome biogenesis in eukaryotes	ko03008	160	AC209858.4_FG002;AC212570.3_FG006;AC217043.3_FG002;GRMZM2G001415;GRMZM2G001551;GRMZM2G005308;GRMZM2G007399;GRMZM2G013318;GRMZM2G014276;GRMZM2G016330;GRMZM2G017578;GRMZM2G017761;GRMZM2G018593;GRMZM2G020418;GRMZM2G022258;GRMZM2G028125;GRMZM2G028900;GRMZM2G032419;GRMZM2G032699;GRMZM2G033388;GRMZM2G035098;GRMZM2G036019;GRMZM2G038309;GRMZM2G041472;GRMZM2G041527;GRMZM2G044128;GRMZM2G047265;GRMZM2G04785…
Ribosome	ko03010	616	AC155352.2_FG010;AC190609.3_FG002;AC190609.3_FG003;AC194133.3_FG004;AC194719.3_FG002;AC196437.3_FG001;AC196489.3_FG002;AC197246.3_FG003;AC199175.2_FG006;AC199571.3_FG001;AC205886.3_FG001;AC206642.4_FG001;AC209215.4_FG006;AC210013.4_FG019;AC211639.4_FG009;AC211887.3_FG006;AC216867.3_FG003;AC217300.3_FG005;AC225147.4_FG002;AC230013.2_FG007;AC233880.1_FG009;AC233910.1_FG003;AC234157.1_FG002;GRMZM2G0…
RNA transport	ko03013	298	AC149829.2_FG003;AC187157.4_FG002;AC188745.3_FG001;AC203392.3_FG004;AC217043.3_FG002;AC233866.1_FG006;GRMZM2G001131;GRMZM2G001327;GRMZM2G001415;GRMZM2G002361;GRMZM2G002616;GRMZM2G004475;GRMZM2G006324;GRMZM2G006673;GRMZM2G007021;GRMZM2G010445;GRMZM2G010452;GRMZM2G011456;GRMZM2G012209;GRMZM2G013619;GRMZM2G016875;GRMZM2G017578;GRMZM2G017966;GRMZM2G018943;GRMZM2G018947;GRMZM2G019251;GRMZM2G022019;GRM…
mRNA surveillance pathway	ko03015	221	AC198361.3_FG004;AC226230.2_FG001;AC230020.1_FG006;GRMZM2G003607;GRMZM2G006071;GRMZM2G006806;GRMZM2G007734;GRMZM2G009661;GRMZM2G012761;GRMZM2G013065;GRMZM2G013465;GRMZM2G013619;GRMZM2G014400;GRMZM2G016930;GRMZM2G017982;GRMZM2G018578;GRMZM2G018775;GRMZM2G018947;GRMZM2G019251;GRMZM2G022120;GRMZM2G022313;GRMZM2G024051;GRMZM2G028313;GRMZM2G028637;GRMZM2G030463;GRMZM2G030902;GRMZM2G032260;GRMZM2G03255…
RNA degradation	ko03018	216	AC155610.2_FG009;AC185588.2_FG002;AC191251.3_FG005;AC194172.3_FG008;AC197122.3_FG003;AC209768.3_FG005;AC213693.3_FG003;AC217415.3_FG001;AC217814.2_FG019;GRMZM2G000749;GRMZM2G004932;GRMZM2G005216;GRMZM2G009030;GRMZM2G009413;GRMZM2G009591;GRMZM2G010357;GRMZM2G011079;GRMZM2G011173;GRMZM2G011303;GRMZM2G013619;GRMZM2G014300;GRMZM2G015989;GRMZM2G016097;GRMZM2G021464;GRMZM2G024882;GRMZM2G029186;GRMZM2G0…
RNA polymerase	ko03020	89	AC210792.5_FG003;GRMZM2G005269;GRMZM2G006453;GRMZM2G013600;GRMZM2G018558;GRMZM2G020142;GRMZM2G023028;GRMZM2G025294;GRMZM2G025356;GRMZM2G028132;GRMZM2G029833;GRMZM2G034326;GRMZM2G039949;GRMZM2G043394;GRMZM2G043456;GRMZM2G043461;GRMZM2G044306;GRMZM2G046061;GRMZM2G055567;GRMZM2G055859;GRMZM2G058336;GRMZM2G061890;GRMZM2G072115;GRMZM2G079596;GRMZM2G080176;GRMZM2G086904;GRMZM2G098764;GRMZM2G099183;GRMZ…
Basal transcription factors	ko03022	87	AC210199.4_FG003;AC233936.1_FG003;AC234528.1_FG001;GRMZM2G002276;GRMZM2G002828;GRMZM2G005278;GRMZM2G013908;GRMZM2G014180;GRMZM2G015596;GRMZM2G017831;GRMZM2G022052;GRMZM2G027209;GRMZM2G029038;GRMZM2G042231;GRMZM2G045668;GRMZM2G049091;GRMZM2G055807;GRMZM2G060284;GRMZM2G064390;GRMZM2G081012;GRMZM2G091586;GRMZM2G092916;GRMZM2G093908;GRMZM2G097605;GRMZM2G102664;GRMZM2G110076;GRMZM2G114312;GRMZM2G12094…
DNA replication	ko03030	190	AC189060.4_FG007;AC190990.2_FG005;AC195307.3_FG001;AC196278.2_FG003;AC196278.2_FG004;AC198379.3_FG006;AC205057.3_FG004;AC208026.3_FG005;AC212186.3_FG011;AC231183.1_FG002;AC234515.1_FG002;GRMZM2G005536;GRMZM2G005998;GRMZM2G010163;GRMZM2G010636;GRMZM2G011631;GRMZM2G012550;GRMZM2G012654;GRMZM2G017324;GRMZM2G018946;GRMZM2G021069;GRMZM2G021364;GRMZM2G023422;GRMZM2G030504;GRMZM2G030523;GRMZM2G033199;GR…
Spliceosome	ko03040	339	AC155610.2_FG009;AC183514.3_FG006;AC188001.3_FG009;AC194032.3_FG010;AC203535.4_FG001;AC204659.3_FG005;AC209784.3_FG007;AC217264.3_FG002;AC217887.3_FG005;AC233867.1_FG004;GRMZM2G000371;GRMZM2G003307;GRMZM2G005737;GRMZM2G006673;GRMZM2G007590;GRMZM2G009448;GRMZM2G011034;GRMZM2G012453;GRMZM2G014091;GRMZM2G014300;GRMZM2G016097;GRMZM2G016296;GRMZM2G017089;GRMZM2G018020;GRMZM2G018464;GRMZM2G018593;GRMZM…
Proteasome	ko03050	112	AC149475.2_FG003;AC149828.2_FG002;AC191541.4_FG005;AC206968.3_FG003;GRMZM2G005080;GRMZM2G008623;GRMZM2G009987;GRMZM2G013750;GRMZM2G014116;GRMZM2G016511;GRMZM2G019468;GRMZM2G023080;GRMZM2G024548;GRMZM2G027282;GRMZM2G028346;GRMZM2G029583;GRMZM2G032505;GRMZM2G033626;GRMZM2G036070;GRMZM2G038126;GRMZM2G039577;GRMZM2G040069;GRMZM2G040164;GRMZM2G042604;GRMZM2G045303;GRMZM2G045371;GRMZM2G049025;GRMZM2G05…
Protein export	ko03060	97	AC199315.4_FG001;AC199439.4_FG005;AC208023.3_FG001;AC211651.4_FG001;AC217358.3_FG011;GRMZM2G007871;GRMZM2G009346;GRMZM2G015642;GRMZM2G024865;GRMZM2G025123;GRMZM2G029141;GRMZM2G035526;GRMZM2G038953;GRMZM2G039930;GRMZM2G042164;GRMZM2G045971;GRMZM2G046576;GRMZM2G055880;GRMZM2G058407;GRMZM2G060296;GRMZM2G060324;GRMZM2G064804;GRMZM2G067080;GRMZM2G070562;GRMZM2G073498;GRMZM2G076539;GRMZM2G077463;GRMZM2…
Base excision repair	ko03410	74	AC196278.2_FG003;AC196278.2_FG004;GRMZM2G005536;GRMZM2G011631;GRMZM2G012654;GRMZM2G023422;GRMZM2G029974;GRMZM2G030523;GRMZM2G033199;GRMZM2G038536;GRMZM2G040627;GRMZM2G043623;GRMZM2G047384;GRMZM2G051659;GRMZM2G071304;GRMZM2G086246;GRMZM2G086707;GRMZM2G091006;GRMZM2G099231;GRMZM2G103458;GRMZM2G108712;GRMZM2G113228;GRMZM2G114592;GRMZM2G115245;GRMZM2G117574;GRMZM2G121262;GRMZM2G124718;GRMZM2G132303;G…
Nucleotide excision repair	ko03420	202	AC155496.2_FG009;AC177936.6_FG008;AC189060.4_FG007;AC190990.2_FG005;AC195307.3_FG001;AC196278.2_FG003;AC196278.2_FG004;AC198379.3_FG006;AC205057.3_FG004;AC208026.3_FG005;AC212186.3_FG011;AC231183.1_FG002;AC234515.1_FG002;GRMZM2G005536;GRMZM2G010163;GRMZM2G010636;GRMZM2G011631;GRMZM2G012550;GRMZM2G012654;GRMZM2G017324;GRMZM2G018946;GRMZM2G021364;GRMZM2G023422;GRMZM2G027209;GRMZM2G030504;GRMZM2G030…
Mismatch repair	ko03430	164	AC189060.4_FG007;AC190990.2_FG005;AC195307.3_FG001;AC196278.2_FG003;AC196278.2_FG004;AC198379.3_FG006;AC205057.3_FG004;AC208026.3_FG005;AC212186.3_FG011;AC231183.1_FG002;AC234515.1_FG002;GRMZM2G005536;GRMZM2G010163;GRMZM2G010636;GRMZM2G012550;GRMZM2G017324;GRMZM2G018946;GRMZM2G021364;GRMZM2G030504;GRMZM2G030523;GRMZM2G033199;GRMZM2G037954;GRMZM2G043623;GRMZM2G045699;GRMZM2G056075;GRMZM2G058441;GR…
Homologous recombination	ko03440	177	AC189060.4_FG007;AC190990.2_FG005;AC191523.3_FG001;AC195307.3_FG001;AC196278.2_FG003;AC196278.2_FG004;AC198379.3_FG006;AC205057.3_FG004;AC208026.3_FG005;AC212186.3_FG011;AC219006.2_FG007;AC231183.1_FG002;AC234515.1_FG002;AC235011.1_FG012;GRMZM2G000093;GRMZM2G001160;GRMZM2G002626;GRMZM2G005536;GRMZM2G006246;GRMZM2G010163;GRMZM2G010636;GRMZM2G012550;GRMZM2G016602;GRMZM2G017324;GRMZM2G018946;GRMZM2G…
Non-homologous end-joining	ko03450	14	AC191523.3_FG001;GRMZM2G001869;GRMZM2G030128;GRMZM2G088258;GRMZM2G106056;GRMZM2G121262;GRMZM2G137968;GRMZM2G309109;GRMZM2G398668;GRMZM2G414496;GRMZM5G833563;GRMZM5G851753;Zea_mays_newGene_25230;Zea_mays_newGene_5065;
Phosphatidylinositol signaling system	ko04070	114	AC194264.3_FG006;AC204530.4_FG006;AC234202.1_FG005;GRMZM2G002499;GRMZM2G004703;GRMZM2G005557;GRMZM2G019562;GRMZM2G022997;GRMZM2G029107;GRMZM2G029731;GRMZM2G033273;GRMZM2G033846;GRMZM2G034417;GRMZM2G036113;GRMZM2G040296;GRMZM2G044963;GRMZM2G050309;GRMZM2G051276;GRMZM2G051512;GRMZM2G057140;GRMZM2G059179;GRMZM2G062045;GRMZM2G062416;GRMZM2G062429;GRMZM2G066735;GRMZM2G066876;GRMZM2G067299;GRMZM2G06751…
Plant hormone signal transduction	ko04075	388	AC194914.3_FG002;AC194965.4_FG001;AC194970.5_FG002;AC196708.3_FG006;AC198393.3_FG001;AC206160.3_FG001;AC208974.3_FG001;AC210616.4_FG005;AC210669.3_FG001;AC211758.4_FG005;AC232238.2_FG004;AC234203.1_FG011;GRMZM2G000158;GRMZM2G000278;GRMZM2G000842;GRMZM2G001243;GRMZM2G001421;GRMZM2G001799;GRMZM2G001930;GRMZM2G002075;GRMZM2G002100;GRMZM2G003558;GRMZM2G004696;GRMZM2G005954;GRMZM2G006578;GRMZM2G006752…
Ubiquitin mediated proteolysis	ko04120	206	AC149818.2_FG006;AC155496.2_FG009;AC177936.6_FG008;AC204891.4_FG001;AC229993.1_FG009;GRMZM2G000623;GRMZM2G002055;GRMZM2G005365;GRMZM2G007057;GRMZM2G007122;GRMZM2G007260;GRMZM2G007276;GRMZM2G007300;GRMZM2G007381;GRMZM2G007486;GRMZM2G007915;GRMZM2G008123;GRMZM2G009106;GRMZM2G009265;GRMZM2G010460;GRMZM2G012052;GRMZM2G015287;GRMZM2G018447;GRMZM2G020583;GRMZM2G021299;GRMZM2G022206;GRMZM2G026249;GRMZM2…
Sulfur relay system	ko04122	22	GRMZM2G010238;GRMZM2G029262;GRMZM2G093451;GRMZM2G119933;GRMZM2G121468;GRMZM2G135816;GRMZM2G157836;GRMZM2G160842;GRMZM2G165966;GRMZM2G168888;GRMZM2G179689;GRMZM2G322314;GRMZM2G347027;GRMZM2G362306;GRMZM2G402242;GRMZM5G895459;Zea_mays_newGene_27758;Zea_mays_newGene_29723;Zea_mays_newGene_33721;Zea_mays_newGene_35554;Zea_mays_newGene_5938;Zea_mays_newGene_9015;
SNARE interactions in vesicular transport	ko04130	54	AC203306.3_FG003;AC203966.5_FG006;AC208338.3_FG010;GRMZM2G003124;GRMZM2G010836;GRMZM2G011636;GRMZM2G021378;GRMZM2G027019;GRMZM2G029270;GRMZM2G039622;GRMZM2G040902;GRMZM2G044527;GRMZM2G046244;GRMZM2G051327;GRMZM2G057251;GRMZM2G059106;GRMZM2G063420;GRMZM2G083518;GRMZM2G092704;GRMZM2G095441;GRMZM2G100478;GRMZM2G101571;GRMZM2G111611;GRMZM2G115775;GRMZM2G118534;GRMZM2G120596;GRMZM2G139744;GRMZM2G14984…
Regulation of autophagy	ko04140	66	GRMZM2G000973;GRMZM2G005304;GRMZM2G014833;GRMZM2G014975;GRMZM2G027857;GRMZM2G037422;GRMZM2G044038;GRMZM2G044733;GRMZM2G062635;GRMZM2G062651;GRMZM2G063355;GRMZM2G064212;GRMZM2G066059;GRMZM2G067408;GRMZM2G075002;GRMZM2G076826;GRMZM2G077278;GRMZM2G078252;GRMZM2G092112;GRMZM2G096115;GRMZM2G098420;GRMZM2G099002;GRMZM2G103721;GRMZM2G105415;GRMZM2G107867;GRMZM2G109348;GRMZM2G111491;GRMZM2G112278;GRMZM2G…
Protein processing in endoplasmic reticulum	ko04141	356	AC199315.4_FG001;AC199439.4_FG005;AC199571.3_FG004;AC208023.3_FG001;AC208204.3_FG006;AC209074.3_FG007;AC209784.3_FG007;AC211651.4_FG001;AC213600.3_FG002;AC217264.3_FG002;AC217358.3_FG011;AC233949.1_FG004;AC234183.1_FG002;GRMZM2G001024;GRMZM2G001342;GRMZM2G002055;GRMZM2G002220;GRMZM2G007021;GRMZM2G007276;GRMZM2G007300;GRMZM2G007385;GRMZM2G007729;GRMZM2G007871;GRMZM2G008647;GRMZM2G009106;GRMZM2G009…
Endocytosis	ko04144	304	AC186647.3_FG001;AC195874.2_FG002;AC197246.3_FG001;AC204530.4_FG006;AC207756.3_FG001;AC209784.3_FG007;AC210741.4_FG008;AC217264.3_FG002;AC217358.3_FG008;AC217358.3_FG009;AC233954.1_FG004;GRMZM2G000706;GRMZM2G002499;GRMZM2G004946;GRMZM2G004996;GRMZM2G006474;GRMZM2G009768;GRMZM2G009806;GRMZM2G010136;GRMZM2G012413;GRMZM2G013625;GRMZM2G015159;GRMZM2G015361;GRMZM2G015972;GRMZM2G018619;GRMZM2G019029;GR…
Phagosome	ko04145	157	AC195340.3_FG001;AC199315.4_FG001;AC199911.5_FG001;AC203909.3_FG006;AC203966.5_FG006;AC208023.3_FG001;AC209819.3_FG012;AC216067.3_FG002;AC234515.1_FG003;GRMZM2G001953;GRMZM2G003124;GRMZM2G004314;GRMZM2G005516;GRMZM2G008232;GRMZM2G011636;GRMZM2G012648;GRMZM2G015159;GRMZM2G019999;GRMZM2G021635;GRMZM2G022180;GRMZM2G028432;GRMZM2G028516;GRMZM2G030167;GRMZM2G040296;GRMZM2G040902;GRMZM2G042636;GRMZM2G0…
Peroxisome	ko04146	162	GRMZM2G001724;GRMZM2G002614;GRMZM2G002959;GRMZM2G004768;GRMZM2G005107;GRMZM2G005526;GRMZM2G005540;GRMZM2G011269;GRMZM2G013450;GRMZM2G014136;GRMZM2G016774;GRMZM2G019144;GRMZM2G023970;GRMZM2G025243;GRMZM2G025992;GRMZM2G033515;GRMZM2G036217;GRMZM2G036759;GRMZM2G040424;GRMZM2G041694;GRMZM2G042080;GRMZM2G043501;GRMZM2G050481;GRMZM2G050984;GRMZM2G052266;GRMZM2G052389;GRMZM2G058522;GRMZM2G059381;GRMZM2G…
Plant-pathogen interaction	ko04626	234	AC203294.3_FG001;AC203972.3_FG001;AC210013.4_FG014;AC233871.1_FG003;AC234183.1_FG002;AC234202.1_FG005;GRMZM2G001668;GRMZM2G002220;GRMZM2G003059;GRMZM2G004703;GRMZM2G005347;GRMZM2G005452;GRMZM2G005557;GRMZM2G005791;GRMZM2G006404;GRMZM2G006497;GRMZM2G006790;GRMZM2G012229;GRMZM2G012326;GRMZM2G012631;GRMZM2G012724;GRMZM2G015889;GRMZM2G019721;GRMZM2G020915;GRMZM2G022547;GRMZM2G023163;GRMZM2G024668;GRM…
Circadian rhythm - plant	ko04712	91	AC196025.3_FG015;AC214791.2_FG002;AC233870.1_FG003;GRMZM2G005732;GRMZM2G007399;GRMZM2G014902;GRMZM2G020081;GRMZM2G020291;GRMZM2G021560;GRMZM2G024739;GRMZM2G033962;GRMZM2G039828;GRMZM2G045275;GRMZM2G047855;GRMZM2G049549;GRMZM2G051338;GRMZM2G056186;GRMZM2G062052;GRMZM2G062541;GRMZM2G075215;GRMZM2G092174;GRMZM2G095727;GRMZM2G098208;GRMZM2G104262;GRMZM2G104920;GRMZM2G106363;GRMZM2G107101;GRMZM2G10794…
AGE-RAGE signaling pathway in diabetic complications	ko04933	15	AC209819.3_FG012;GRMZM2G001953;GRMZM2G100505;GRMZM2G102946;GRMZM2G114354;GRMZM2G129238;GRMZM2G137435;GRMZM2G157760;GRMZM2G176217;GRMZM2G375002;GRMZM2G415327;GRMZM5G803949;GRMZM5G841855;GRMZM5G846811;GRMZM5G889467;
