# Supplementary material for: Myco-Synergism Boosts Herbivory-Induced Maize Defense by Triggering Antioxidants and Phytohormone Signaling
Source: Front Plant Sci. 2022 Feb 17;13:790504. doi: 10.3389/fpls.2022.790504 (PMC8892192; doi:10.3389/fpls.2022.790504)
Supplement: Supplementary file 5 [file Table_5.XLSX]

## Sheet: NEG
Data S4. All metabolites detected in NEG (negative) mode. Expression levels were shown by FPKMs. All samples harvested form maize inoculated with single and consortium of B. bassiana OFDH1-5 and T. asperellum GDFS1009 at 0, 2, 4, 12 and 24 h following O. furnacalis infestation.
MS2 name	MS2 score	MS1 name	MS1 ppm	rtmed	mzmed	SuperClass	type	BB-1 (0)	BB-1 (0)	BB-1 (0)	BB-1 (12)	BB-1 (12)	BB-1 (12)	BB-1 (24)	BB-1 (24)	BB-1 (24)	BB-1 (48)	BB-1 (48)	BB-1 (48)	BB-1 (72)	BB-1 (72)	BB-1 (72)	TH-1 (0)	TH-1 (0)	TH-1 (0)	TH-1 (12)	TH-1 (12)	TH-1 (12)	TH-1 (24)	TH-1 (24)	TH-1 (24)	TH-1 (48)	TH-1 (48)	TH-1 (48)	TH-1 (72)	TH-1 (72)	TH-1 (72)	BT-1 (0)	BT-1 (0)	BT-1 (0)	BT-1 (12)	BT-1 (12)	BT-1 (12)	BT-1 (24)	BT-1 (24)	BT-1 (24)	BT-1 (48)	BT-1 (48)	BT-1 (48)
Palmitic acid	0.999465			48.29	255.232	Lipids and lipid-like molecules	forward	1.87792e+06	2.25159e+06	1.63962e+06	2.63759e+06	2.54909e+06	2.13837e+06	2.17409e+06	2.27791e+06	2.3463e+06	2.80248e+06	1.99599e+06	1.36512e+06	2.65131e+06	2.50512e+06	3.12559e+06	1.7629e+06	1.65618e+06	1.62088e+06	2.89002e+06	2.17965e+06	1.95522e+06	2.38962e+06	2.94712e+06	747641	3.15833e+06	3.30811e+06	2.51969e+06	3.12548e+06	3.80183e+06	2.45799e+06	1.9249e+06	2.19236e+06	1.74594e+06	2.85595e+06	3.04813e+06	2.41288e+06	2.34539e+06	1.11692e+06	1.92346e+06	2.81782e+06	2.89347e+06	2.4893e+06
Uracil	0.999187			172.242	111.021	Organoheterocyclic compounds	forward	6619.78	6496.65	7082.25	8594.47	6864.99	11375.2	6834.24	8569.53	9234.01	5567.08	9061.93	5664	6733.04	5820.77	7695.46	7657.1	9040.29	7775.44	8496.41	11054.7	5785.72	5666.14	9259.06	7722.69	7658.96	8693.76	9913.92	8105.87	6825.09	6585.76	6887.59	8730.83	8418.37	9640.96	9016.09	9533.07	6467.58	7812.07	7699.12	8479.77	7961.42	9063.43
Linoleic acid	0.998665			46.638	279.232	Lipids and lipid-like molecules	forward	1.59953e+06	1.48518e+06	1.64056e+06	839435	857792	1.01945e+06	922494	911291	860897	687938	1.21638e+06	1.28832e+06	815821	1.25643e+06	201699	1.27608e+06	1.40365e+06	1.1343e+06	840151	585163	825139	683067	305214	140169	540697	514791	695070	844494	747637	890824	1.39238e+06	1.26959e+06	1.0298e+06	1.42604e+06	795150	807900	258668	126132	198262	758023	876832	1.12747e+06
Alpha-Linolenic acid	0.994117			47.9185	277.217	Lipids and lipid-like molecules	forward	6.11765e+06	5.48094e+06	6.90286e+06	4.53872e+06	4.05144e+06	4.03843e+06	4.66642e+06	3.06092e+06	3.14857e+06	2.53517e+06	5.78236e+06	7.46946e+06	2.05341e+06	3.00394e+06	135599	5.29671e+06	6.04463e+06	4.73967e+06	3.32038e+06	2.08879e+06	3.70722e+06	2.21078e+06	618246	744461	635673	602209	2.30897e+06	2.95575e+06	1.90362e+06	3.83978e+06	5.66733e+06	4.76554e+06	3.85708e+06	4.77344e+06	1.94583e+06	1.98758e+06	1.23884e+06	1.31068e+06	905146	1.37482e+06	2.14075e+06	5.34637e+06
Cyclic AMP	0.988424			276.82	328.044	Nucleosides, nucleotides, and analogues	forward	9275.45	11765.2	7876.28	2421.39	3588.97	5413.87	3617.74	10111.9	8305.69	15755.8	9776.09	4470.24	7378.48	13175.3	21106.6	6573.85	6053.33	9137.11	4632.54	6349.4	6352.53	5698.45	11250.8	9395.46	28877.1	17781	19141.3	7977.94	13786.9	5436.43	9839.76	11399.3	14712.1	6606.5	15692.7	15482.5	9547.33	3716.58	10960.1	26724.2	22533.7	10714.2
Kynurenic acid	0.983569			192.769	188.035	Organoheterocyclic compounds	forward	4851.37	3819.83	6083.38	3301.72	7465	5393.61	5871.05	2926.88	4002.24	2077.72	2902.38	4330.54	2280.73	2373.6	1214.11	2367.34	4469.68	2898.25	3712.4	4199.06	3779.38	2004.79	3128.09	1953.03	1165.75	2356.26	2650.76	3246.56	2504.3	4951.14	3912.22	2049.32	1901.78	5439.98	1510.58	3662.81	3424.82	4944.62	3272.36	1984.76	2783.06	7667.78
Gentisic acid	0.982744			83.866	153.019	Benzenoids	forward	14516.1	15690	15769	10251.4	12877.7	16411.4	11849	14727.2	13550.3	15599.4	13346.6	16029.8	12073.4	13374.1	7863.93	11291.1	8590.18	14016.6	14724.2	18410.3	9599.74	11033.1	13262.8	12662.3	11607.6	13153.1	11895.2	14616.5	13686.4	16811.3	13507.9	12221	17622.2	10520.6	16641	20966	15744	16562.4	14146	16206.9	19877.9	20209.8
Phthalic acid	0.977374			361.038	165.019	Benzenoids	forward	20623.7	12785.4	17859.5	19377.5	25268.7	22881.5	19833.8	22742	16923.9	17423.5	20102.1	26507.1	18713.1	16800.1	26326.1	19994.2	22667.9	26174.4	12632.7	21397.3	24090.8	16489	18780	2113.75	2457.03	23861.8	25514.3	18425.1	2189.76	25356.5	22637.2	13413.9	22581.5	15502.5	25904.5	23996.4	18992.4	23093.2	24897.2	26715.2	25328.3	25820.1
Citraconic acid	0.977215			484.977	129.02	Lipids and lipid-like molecules	forward	12891.4	14278.2	19510.1	16297.2	15653	17237.5	19258.9	18224	24453.1	21485.6	18853.8	14305.7	18092.3	20528.9	23108.6	13899.8	13943.1	13782.2	23970.4	12776.5	12662	24685.5	14785.7	303704	581248	18605.7	19765.6	17820	511801	12935	17371.4	25830	14635.5	25730.4	15940.8	14448.2	17000.3	10563.2	14117.7	21785	14015.9	17088.7
PI(16:0/16:0)	0.973953			49.0185	809.498	Lipids and lipid-like molecules	forward	92781.1	153274	108584	140835	82695.3	72118.1	134838	79034.9	112678	58313.2	95494.8	94227.5	57658.4	11821.4	9774.51	113058	118843	79358.3	113112	60987.7	57565.3	133339	43300.1	48396.2	24175	18535.2	44486.6	12945.7	21704.8	90051.1	116592	82447.2	64154.1	100110	37892.6	65619.4	117979	71239.1	96525.8	37762.9	25928.1	39388.8
Cholesterol sulfate	0.963087			26.5125	465.303	Lipids and lipid-like molecules	forward	7303.51	10822.8	11001.8	11266.6	4963.98	6863.88	4444.48	8153.17	7194.64	5927.63	9084.59	5159.57	9544.9	5967.33	5346.69	5741.32	4743.29	2418.75	3845.11	3944.19	3190.85	4564.83	5806.59	4356.52	4152.75	5875.24	3248.01	6763.98	6127.98	4834.48	4839.65	5024.12	4338.11	4177.53	2749.54	3942.26	4594.76	4945.81	5064.9	3762.8	6319.59	3426.57
4,5-Di-O-caffeoylquinic acid	0.959767			43.238	515.123	Organooxygen compounds	forward	20428	24089.5	45432.1	140228	92186.7	103801	71739.6	71537.6	50813.8	25803.1	30480.3	72494.2	25467.8	11530.8	18267.9	66798.2	45657.5	38043.8	67308.6	112995	76355.9	45677	11366	22993.9	8239.56	10145.7	25646.9	12427.6	10578.7	13088.1	49630.6	27291.7	40573.3	43023.3	15115.2	44467.3	52305.3	18919.8	49345.8	25768	10805.7	8514.71
3,4-Di-O-caffeoylquinic acid	0.959681			43.115	515.12	Organooxygen compounds	forward	16072.1	10041.7	37204.8	139463	117723	99283.3	64652.3	72570.2	47925.5	37808.3	29867	80672.8	37660.2	21572.2	28152.3	62604.7	42713.9	46802.7	73344.1	103233	71844.3	40711.4	20003.1	16030	18538.2	17453	18073.3	21109.5	23840	8463.58	47464.7	34651.3	43511.7	40198.2	17539.5	39267.4	47994.2	14355.4	45707.5	33960	13002.2	8942.13
Inosine	0.958894			228.429	267.073	Nucleosides, nucleotides, and analogues	forward	5954.18	8614.02	8989.65	13430.3	11193.6	21280.5	11588.8	11698.4	10762.2	4757.6	7475.59	8987.76	3649.88	3432.25	2192.01	4592.24	6204.38	4866.74	11009.3	16880.2	8417.21	10912.6	12538.1	2014.06	4350.62	7173.09	8683.76	7914.6	5218.54	4789.27	3176.86	4116.18	4884.46	13379.6	7779.37	14838.7	5248.42	7782.47	5507.7	5403.88	9802.77	8054.61
Guanosine	0.955294			271.079	282.084	Nucleosides, nucleotides, and analogues	forward	12248.2	13267.7	10224.1	9259.99	11276	11398.7	8425.35	11212.5	9146.08	12107.2	12224	6659.26	3851.96	2103.31	673.377	10771.7	10379.4	5920.99	9890.67	14134.8	9398.85	8938.82	14852.7	5108.79	1578.54	2870.18	18847.6	8715.98	1576.36	3251.01	8892.48	11216	9677.62	13610.4	16222.4	17081.7	9451.54	7563.81	13450.3	8634.59	10692.7	10337.2
Deoxyguanosine	0.944053			238.761	266.089	Nucleosides, nucleotides, and analogues	forward	5188.87	4737.38	3254.22	1817.11	4087.44	2824.63	2206.92	4712.64	4006.02	9027.53	6310.79	2849.62	4664.14	4598.12	6004.62	5073.03	4575.09	3394.95	5499.14	5164.6	2839.02	3566.28	6838.29	3943.61	5692.71	7325.96	14799.1	6484.33	5695.99	4879.23	6402.12	4504.31	4696.75	5479.69	7958.21	8306.47	3251.59	2819.6	2941.94	7429.6	7454.38	6890
Pentadecanoic acid	0.938056			47.986	241.217	Lipids and lipid-like molecules	forward	21378.5	19719.5	16477.7	23205	1383.75	21589.8	25440.7	28633.1	26823.3	65203.1	33283.5	17939.3	34491.3	46072.4	55241	26551.8	38895.5	18078	23905.4	25286.4	15627.8	24371.1	24251.6	10714	46093.7	44506.3	35219.7	61805	49296.3	34857.8	23872.3	26882.4	21098.5	26991.5	42722.8	31295.8	24479.7	9444.85	21397	37275.7	26270.3	31332.4
Azelaic acid	0.935278			348.153	187.097	Lipids and lipid-like molecules	forward	7022.62	10402.2	8107.16	11952.9	15616.3	15516.4	11239	16983.7	14777.8	26034.5	11103.2	6649.1	18670.2	14670.1	21145.7	8073.4	7332.75	7545.32	15240.6	10841.9	10349.4	9982.36	22238.1	0	368.844	19676.5	15600.2	22330.1	170.738	10674.8	12230.8	7317.95	6319.14	13274.9	13190.2	13599.6	11069.2	8504.6	9147.05	18013.9	31551.3	17100.4
Beta-D-Galactose	0.924014			275.558	179.056	Organic oxygen compounds	forward	93970.9	98841.7	126260	140357	93485.1	118293	49435.6	124250	122530	11692.1	40036.2	47505.6	4581.14	4079.16	6086.26	64556.8	82484.7	39447.6	116359	112812	65215.3	63889.7	62696	14360.1	5632.7	12593.2	27988.5	5945.21	4353.19	15751.1	87723.5	61705.1	45928.2	99474.7	45495.7	71566.6	53572.2	36333.6	54122.7	15946.3	20831.8	23793.6
3-Hydroxybenzoic acid	0.921932			360.834	137.025	Benzenoids	forward	2248.81	3062.33	2322.9	2126.43	636.487	2695.83	1794.6	1967.53	2600.7	2033.5	1945.89	5714.92	1656.62	1855.67	1922.74	2146.78	1845.19	2896.87	2239.01	3034.56	1989.96	2792.67	2761.86	2008.73	2941.76	2044.11	3255.94	1517.45	3700.64	1539.6	1786.7	2273.93	2658.53	2372.43	6472.82	3111.39	2059.86	2654.17	972.014	5822.33	2471.91	4875.64
4-Pyridoxic acid	0.920733			46.18	182.046	Organoheterocyclic compounds	forward	13739.2	13066.7	13838.9	26063.4	21006.6	12865.1	15237.1	15541.1	11720.3	8780.28	16613.2	19760.9	13551	8570.76	54209.1	13458.9	15816.9	13230.2	18046.4	12846.1	12824.6	15965	9942.06	7372.85	23773.6	7366.71	16288.2	7352.44	9848.39	12121.7	16334.9	12813.9	10592.6	21318.9	10894.6	14187.8	16509.7	8659.57	24015	10733.2	7052.8	11389.5
Adenine	0.917218			248.792	134.048	Organoheterocyclic compounds	forward	4465.91	7487.64	5806.58	6253.71	7563.67	8811.55	6313.12	7440.67	6946.04	4933.42	6291.11	4327.52	4004.38	3988.26	3279.94	5284.19	3073.29	4627.45	3944.76	5967.87	5020.36	6432.07	3470.12	3899.81	4654.6	3972.89	5868.42	3935.16	3473.53	5978.48	4881.79	1238.82	1387.67	5672.36	3858.38	3930.68	4902.02	6798.95	4162.36	4690.19	4905.59	8163.11
Quinic acid	0.91281			354.293	191.056	Organic oxygen compounds	forward	204587	130531	184311	467377	412302	562114	87605.7	143302	128497	96728.9	180956	78921.3	23594.1	7475.03	57667.7	292315	230405	188793	493749	734666	104763	202261	245824	5728.9	6289.03	62975.6	132950	58985.9	7305.83	39401.3	93751.1	199864	183683	615528	456231	1.11769e+06	136375	81429.6	38272.6	68357.1	219644	106729
D-Malic acid	0.894084			115.428	133.015	Lipids and lipid-like molecules	forward	18045.7	32353.1	25338.7	16443.8	14680.7	16452.2	19944.7	19883.1	28499.5	21715.1	23873.5	18295.9	15134.2	17449.8	11386.9	19216.8	17633.9	9342.97	27254.1	22726.8	20413	25939.3	25332.1	26047.7	20206.9	8815.74	17463.6	20320.5	16896.6	8264.59	26880.3	24857.7	20549.7	22506.6	19297.5	18601.2	28771.6	15818.5	25037.1	13107.3	16380.9	18861.1
Alpha-D-Glucose	0.893272			307.519	179.056	Organic oxygen compounds	forward	112849	71360.9	121000	126464	98805.7	134217	47925.9	129595	115122	38352.6	61226.2	53185.6	13259	14441.9	13037.7	100720	124354	70683.2	123924	149905	110481	71020.1	107773	30192.1	15057.6	35824	63756.3	37538.7	17199.3	19803.8	85991.1	71284	84215.9	87545.1	79305.9	145584	58220.1	53058.6	85213.7	34811.1	55287.6	55901
N-Acetylglutamic acid	0.891821			389.904	188.056	Organic acids and derivatives	forward	9478.21	6896.33	8724.57	11425	13928.3	12914	3843.21	6252.84	6589.14	3232.42	4173.93	6109.12	2842.54	3490.94	170.363	15713.7	9097.59	10695.5	7599.86	13176	7894.68	5212.83	8421.3	578.569	312.648	5367.17	6697.11	3832.91	453.891	5680.3	8072.33	11117.6	11491.2	11545.5	11301.6	15567.1	5634.26	7624.73	6598.01	5935.9	2801.96	3127.17
Ascorbic acid	0.867566			51.34	175.025	Organoheterocyclic compounds	forward	135883	122282	182806	160170	99444	85577.1	114943	82588.1	102306	73563	163847	175831	50388.2	56015.8	14864.6	91752.4	102024	74144.8	154636	120645	156167	89907.4	40670.3	59194.6	70530.1	50167.1	149778	51464	29149.5	68923.6	81171.2	62408.7	63473.9	165293	110122	109868	32228.8	100318	25467.4	32884	56142.1	95383.4
4-Dodecylbenzenesulfonic Acid	0.864802			29.2795	325.183	Benzenoids	forward	396256	394667	353872	484055	154730	427994	337683	286724	340731	248544	465276	319897	545225	311325	225144	503233	366030	435314	287215	445857	420317	297727	393333	415775	992603	844795	713605	340876	467672	306693	464608	605614	456582	475983	507834	757835	317361	491098	270902	1.18856e+06	718326	1.05545e+06
Allantoin	0.86216			194.428	157.037	Organoheterocyclic compounds	forward	1673.14	2118.71	1399.98	736.175	1669.21	1715.32	2884.99	5406.89	5502.22	3628.86	3568.67	2447.88	14209.5	7527.6	51777.1	6759.66	1896.14	5684.37	3766.91	2411.16	12406.7	8303.36	11435.8	15711.9	9932.62	20558.6	8520.84	15458.9	15420.4	4412.19	962.367	2463.9	4819.36	1986.81	3325.71	5290.13	1883.1	2293.36	1730.21	8422.36	3782.61	1774.64
Palmitoleic acid	0.85728			49.274	253.216	Lipids and lipid-like molecules	forward	584560	620062	413012	304900	244650	250402	294397	384317	418853	515087	386480	171889	291677	645885	80294.7	404424	367896	394412	450761	324187	310266	697873	714016	224289	447603	576429	520317	710729	675089	303743	393809	629812	355503	548999	677883	608719	257641	129464	175368	455037	414990	358097
Uridine	0.855793			172.244	243.062	Nucleosides, nucleotides, and analogues	forward	437973	394088	422819	468262	497540	515655	404137	385614	397500	383571	421914	363536	306071	209436	371334	352667	371410	342519	432170	493054	365202	369239	346987	302650	392059	505744	570606	317401	343015	272534	315786	379043	396947	482842	512141	496613	420415	357157	337306	390800	379757	387333
Oleamide	0.852932			35.5665	280.264	Lipids and lipid-like molecules	forward	13124.3	10215.6	13506	11472	3913.84	10883.5	11640.9	18306.7	11396.1	4487.34	39344.2	11725.1	12984	11435.3	19575.9	15138	12533.3	17015.5	4667.24	10328.2	7536.65	15541.4	10872.6	14216.4	13546.5	8559.26	8540.06	14203.1	20800.3	14005.2	20025.1	12860.7	13316.6	8426.06	3455.6	9542.36	16054.1	14453.1	3145.87	11269.1	21938.1	0
Ciliatine	0.848476			37.296	124.017	Organic acids and derivatives	forward	19489.3	29828.9	33014.3	22582.4	7777.39	13540.7	12371.2	9602.45	13075.9	21419.5	20740.6	14686.1	19128.6	30198.8	16205.7	21817.3	23065.3	17147.9	20889.5	14862.2	12520.2	19282.2	18649.3	8907.56	22133.2	17790	19060	42871.8	18502.9	10973.3	21720.4	32203.6	17351.5	21489.9	15555.7	21785.1	14528.3	5425.91	7232.58	15515.5	12604.1	15431.8
13S-hydroxyoctadecadienoic acid	0.82206			51.055	295.226	Lipids and lipid-like molecules	forward	675580	369305	328618	787970	307807	307693	699362	338119	401809	312616	348239	399761	244941	313193	347904	217302	239756	181992	744555	552384	329063	341197	625978	296291	635658	556889	273889	539037	348456	519558	257095	195273	171166	1.02948e+06	428084	444549	278617	182214	336383	190127	352040	641705
1H-Indole-3-carboxaldehyde	0.817174			46.854	144.045	Organoheterocyclic compounds	forward	7248.11	7434.55	6259.97	7388.92	6521.8	5382.56	7448.24	6726.56	6851.35	7746.5	5676.15	7808.88	5430.73	10103.8	10195.6	4671.3	6990.56	6752.51	12106.8	10144	7737.89	5521.87	6768.12	2540.69	5717.5	8786.98	8776.39	8602.02	5299.43	7602.61	7956.19	5863.24	4789.42	8925.1	15119.9	10656.9	5979.47	5169.33	7596.94	7399.49	6629.78	9072.6
PS(16:0/16:0)	0.802037			48.9525	734.477	Lipids and lipid-like molecules	forward	11426.8	13416.8	17136.6	30884.9	29182.5	14153.5	43288.3	18344	22832	15821.2	31207.9	32901.7	7255.98	13647.2	5607.73	14612.8	13478.9	9635.73	18083.9	12314.1	12783.6	12707.2	12650.7	6313.28	8389.98	8989.66	14640.2	19276.3	7775.63	20826	13257.3	14484.8	13856.3	19999.3	12944.3	15546.2	21737.1	13399.3	18005	9310.97	10296.1	17722.8
Oleic acid	0.797195			46.1725	281.247	Lipids and lipid-like molecules	forward	379268	374215	331300	399643	292450	308033	211590	259666	232098	223300	237455	180598	205200	284080	319413	290724	291554	209123	334728	253309	209498	249887	252442	36495.1	291423	332727	207667	209623	245898	185826	293187	293105	213684	454871	369507	306590	169104	38434.4	135825	262352	239422	294709
Pyruvic acid	0.771862			112.671	87.0101	Organic acids and derivatives	forward	85729.8	75141.1	94807.7	83696.5	72918.1	80934.3	67892	89010.9	92121.9	34817.7	104568	72534.2	49603.4	26875	36711.4	86100.2	82612.3	79156.1	20865	89828.6	86530.9	80205.6	85000.7	62324.1	49826.7	53605.2	70085.1	59857.5	43131.9	54796.6	23234.9	78801.9	53664.4	100730	50070.2	117947	102439	68232.5	80840.6	44962.7	67566.3	69188.9
Methionine sulfoxide	0.760658			94.647	164.035	Organic acids and derivatives	forward	54283.9	64479.4	60355.2	49840.2	33279	43366.7	29576.2	44609.5	44041.3	112519	69447.1	35433.4	57141.3	50282.5	46000.3	76238.5	61610.9	63068	64969.9	57149.4	41620.9	54728.4	118563	51033.1	70372.8	41498.9	149060	100187	45883.4	41087.3	53666.5	57447.9	56536	52124.7	56855.9	73918.6	45682.7	24599.3	40790.4	48323.9	61711	132586
16-Hydroxy hexadecanoic acid	0.758731			50.016	271.227	Lipids and lipid-like molecules	forward	113892	98339.7	106069	91388.7	139288	140931	106026	322349	208895	750454	238890	42649.6	375702	303349	373785	110322	81234.9	91302.6	131742	160942	179442	43107.3	154490	159391	306917	291193	405890	395153	252149	135275	255652	171210	122017	145728	298720	73839.8	79732.3	33712.6	129565	335010	79607.1	108013
Estrone glucuronide	0.751813			37.984	445.186	Lipids and lipid-like molecules	forward	7691.1	8458.29	14891.9	10453	10887.8	10977.3	10134.5	7713.83	6307.54	5741.78	15639.8	15018.7	9012.64	6513.54	9215.66	5623.16	10793.9	4698.56	7257.32	8654.19	7782.87	7983.73	7770.34	8394	7506.1	5067.43	5059.94	6905.22	6529.58	9884.34	9228.84	6571.87	7100.31	8697.04	3390.61	5921.59	7679.06	9492.24	9197.07	7268.91	7744.07	9907.87
2-Furoic acid	0.747689			356.52	111.01	Organoheterocyclic compounds	forward	6090.66	6059.35	6991.3	7441.52	11345	10788.2	8714.95	10201	8022.81	1574.45	6509.22	8361.93	6587.99	7507.55	9768.16	5636.92	6447.29	4970.68	7553.8	8957.94	8682.29	4557.07	11363.3	818.236	396.432	15489.5	9399.97	15414.1	709.264	12683.5	4377.35	3955.51	6924.4	8480.97	6241.36	8104.58	6934.97	11430.4	13390.2	8247.8	6341.38	9325.11
Myristic acid	0.747333			49.484	227.201	Lipids and lipid-like molecules	forward	19811.6	17408.2	18249.5	24241.7	22625	20391.3	26812.2	19454.8	22812.9	27942.1	26285.8	19335.1	23189.6	9427.45	38939.1	18620.1	21929.8	20017.5	20844.2	21042.8	13385	23347.6	31804.8	11444.6	31097.6	31896	20917.2	30562.9	29205.3	25858.3	21272.9	24500.7	14677.4	22504.9	20621.2	17464.5	15950.4	12498.6	16170.4	22207.8	36307.7	23739.2
(-)-Epigallocatechin	0.742324			250.25	305.069	Phenylpropanoids and polyketides	forward	1536.67	1563.47	843.361	2948.63	2237.8	2808.4	2977.59	1534.53	1711.48	2853.99	2159.55	2278.91	1336.13	1651.83	1913.71	1860.48	2025.67	2582.06	1395.63	2102.22	1350.28	1267.47	1389.57	1652.13	2457.43	1848.49	2037.41	1256.7	1557.83	3216.14	2530.07	1639.45	2215.78	1004.27	1649.83	1831.56	2217.5	3187.2	1921.59	2768.4	3980.26	1673.09
N-methyl-L-glutamic Acid	0.739901			273.061	160.062	Organic acids and derivatives	forward	1924.63	1290.3	2627.3	2959.93	1805.03	2113.32	1577.54	2611.8	3529.22	4195.73	2674.5	1569.05	1816.38	3482.42	1895.03	3166.15	3748.47	2530.58	1377.84	2139.01	735.229	1240.41	3818.42	182.013	2983.51	2655.7	3213.61	4446.33	1635.49	1084.72	2667.22	521.5	3267.43	2147.68	2164.11	4453.22	1906.95	889.736	1122.61	3992.41	3788.61	893.074
L-Gulonolactone	0.734074			114.228	177.04	Organoheterocyclic compounds	forward	502532	373542	806520	267740	656894	303055	219294	360023	367557	148403	415039	242332	148133	133551	138410	323468	271730	271067	524743	440646	425017	259622	332651	153714	146519	138436	204860	173643	132513	181271	378122	473397	290458	412421	236901	285632	308842	187695	244423	138398	187882	339245
Malonic acid	0.721221			401.173	103.005	Organic acids and derivatives	forward	14763.2	16709.9	20967.8	25071.4	29119.4	30489.8	17199.7	20090.2	16170.4	19576.2	18769	13799	16156.6	11705	13329.3	36884.2	13051.3	29322.2	32277.6	26051.3	17800.4	25752.1	17177.2	280.773	107.285	18396.6	29599.7	15875.8	446.99	15104.3	23539.9	43441.6	28698.2	32723.3	31087.7	38681.6	19675	18889	21346	25663.9	22498.4	12968.6
Threonic acid	0.717737			89.6215	135.03	Organic oxygen compounds	forward	33009.3	33817.6	36333.1	27599.2	36431	35300	41513.9	30708.8	33854.5	15594.3	40663.4	64835.3	18398.3	11271.3	6196.31	33463.5	35267	32563.1	40187.2	42198.4	41011.6	24883.8	16735.4	50346.3	12947.9	8247.84	21725.8	9611.6	33817.9	37920.4	29438.6	25870.7	29183.2	38722.1	16803.6	24945.5	39112.1	75017.2	45936.4	14651.3	21796	22986.7
Dihydrojasmonic acid	0.710176			70.7635	211.133	Lipids and lipid-like molecules	forward	291228	301052	302343	535856	374663	338979	449043	259912	282314	178383	275266	362032	73591.5	64220.9	26035.5	188756	268862	156913	456802	296995	426462	432596	99508.1	247311	115383	58780.9	227444	54724.9	126738	329461	293096	163682	125702	318022	153234	154959	155491	585333	164479	71769.3	178650	362314
Homocysteine	0.693839			43.4545	134.025	Organic acids and derivatives	forward	27358.8	32412.4	42778.6	55952.8	9517.31	28856.2	23999.9	17797.9	17988.3	54502.3	33033.3	37973.1	13404.6	9252.17	9629.74	23757.9	33244	19415.7	28904.1	36247.5	18508.8	14474.7	23850.8	16809.2	17397.8	12114.6	11056.3	21754.4	20148.5	23106.2	28318.7	17952.5	15755.8	41206	29093.4	21524.9	31776.5	16638.5	21675.3	17897.2	22260.3	8898.17
LysoPC(18:2(9Z,12Z))	0.692902			211.897	564.317	Lipids and lipid-like molecules	forward	533.914	205.301	575.004	616.512	859.45	560.352	832.968	904.717	543.394	630.161	634.709	559.066	463.558	175.003	662.891	299.309	550.861	323.554	1130.21	443.851	283.044	457.772	1404.81	531.106	315.809	734.156	472.792	594.685	377.243	746.585	767.878	512.209	282.125	421.682	679.363	382.434	667.028	424.686	724.601	513.389	474.754	929.096
Thymine	0.692185			106.855	125.036	Organoheterocyclic compounds	forward	9661.21	5741.14	4674.08	2857.65	6008.56	4954.2	6062.36	9686.11	9730.76	20534.8	10100.7	6015.99	8752.68	7726.89	18634.5	9930.1	7638.18	10733.1	7628.93	13589.7	9020.33	7456.34	8512.19	8996.8	13245.7	17165.3	31936.4	15066.5	10969.8	10746.9	12425.1	8925.81	14969.2	9687.19	20065.1	18059.7	7214.45	8138.96	4634.92	21764.2	16406.9	14750.9
Inosinic acid	0.692162			32.6995	347.045	Nucleosides, nucleotides, and analogues	forward	7111.16	6964.72	8905.26	7810.35	6545.53	4962.78	5767.26	2880.61	6402.52	14388.4	9600.35	5379.4	4269	7950.83	8042.01	7478.04	6469.98	5773.14	5096.3	5791.02	4669.66	7476.8	5794.93	6050.35	8302.24	5991.85	7688.4	6214.16	7685.1	6414.45	1652.08	6670.51	6839.12	4497.68	2322.2	6535.74	3819.06	6436.76	4843.68	4220.73	6861.23	5703.28
15-Keto-prostaglandin E2	0.690343			29.4	349.204	Lipids and lipid-like molecules	forward	13405.6	2627.81	4295.6	6526.04	2250	3286.35	5546.32	12129.9	14352.5	3530.97	4629.98	3347.67	6879.77	3180.9	1911.24	2370.88	3097.62	4541.07	3109.71	3814.15	1513.19	10792	5207.19	1480.32	2791.95	4912.88	4527.3	1822.49	3528.34	3699.51	15065.6	9270.36	6668.51	1857.29	1612.59	2100.66	3626.72	2807.55	2957.06	2689.38	9253.82	3039.16
Shikimic acid	0.688577			360.007	173.045	Organic oxygen compounds	forward	4947.04	7105.32	4904.75	9363.62	12280.8	16090.9	5098.53	5287.86	5185.39	4463.3	2856.06	3225.93	4617.67	4323.82	3358.11	5853.49	7751.54	2864.4	19144	17940	9158.62	3534.07	8278.32	5369.27	7845.43	3771.72	4254.78	4444.75	7334.94	3111.43	4630.99	5724.3	4775.31	17578.3	17935.8	20675.9	4360.25	2470.16	5133.24	3074.32	10124.4	5060.6
Raffinose	0.685057			433.16	503.161	Organic oxygen compounds	forward	3801.51	1555.03	3689.14	6266.42	6765.17	6540.6	1778.32	2763.34	2048.93	717.384	1577.32	1940.15	516.933	174.091	286.784	3911.91	3484	2092.82	3606.22	4267.66	2773.06	2206.88	2129.87	244.059	232.312	394.262	2153.49	512.744	356.234	721.953	2027.58	1522.8	2524.33	4203.29	3211.68	5831.15	1150.17	1060.8	1305.94	925.479	1940.4	938.142
Glyceraldehyde	0.685045			90.0965	89.0258	Organic oxygen compounds	forward	24335.8	16481.6	29608	33412.1	25786.4	23778.4	33526.5	26239.2	26521.4	22945.6	22829.1	48971.8	15195.7	20446.7	17770.9	15381.2	14701.5	27705.2	39995	30050	23382.9	28050.5	20897.7	39576.6	17063.6	16327.8	15192.3	20279.8	26879.8	33418	15690.9	12858.1	21462.9	31532.4	20199.3	13191.8	35629.3	46433	27485.9	15350.8	18451.8	20398.1
Stearidonic acid	0.683729			55.964	275.201	Lipids and lipid-like molecules	forward	216593	194592	252160	107043	130162	101316	165503	148543	153185	158594	159649	225810	79647.8	122764	19741.1	140894	169713	122147	174052	128529	189749	88375	119916	48810.1	64051.4	50540.1	117650	208986	139092	188172	146267	122386	111380	282872	117183	130410	73218.8	58679.2	38026	46594	76137.5	191882
Gingerol	0.678471			26.159	293.176	Benzenoids	forward	103278	70901.9	95114.1	79779.8	99802.9	69652.5	94306.2	86450.5	86148.1	65458.3	95195.9	89042.5	78338.2	78518.2	72297	88612.9	56863.5	66875.5	70059.6	97818.3	91475.5	88256	68960	91185.5	104640	81674.4	70391.8	92392.7	73963.5	81060.1	72350.4	69175	90335.3	77823.3	96177.6	93828.4	73041.1	80327.5	83801	86870.9	99558.7	73701.2
N-Acetyl-D-Glucosamine 6-Phosphate	0.67477			275.87	300.056	Organic oxygen compounds	forward	9361.85	2665.82	12872.2	10962.2	8794.55	6913.77	4099.71	7833.11	12193.1	1963.13	5061.43	3947.02	853.962	1206.83	1194.16	5971.5	6861.56	3908.21	7632.03	7774.67	5195.53	7606.22	4961.57	2019.58	640.668	2000.42	2718.17	1411.31	625.544	1682.47	9729.96	2461.3	5990.79	6950.94	4894.82	5492.94	8890.98	2827.56	4090.01	1961.97	2879.35	3434.95
Dexamethasone	0.666548			244.793	433.207	Lipids and lipid-like molecules	forward	2456.64	4351.37	4463.33	7514.3	6916.19	7942.39	7321.36	5873.5	4621.62	2341.36	4599.52	7761.12	2332.88	808.925	2603.38	2284.17	3422.57	2620.31	6715.46	4528	3157.39	3139.7	5088.91	3231.64	2063.02	1791.86	6339.56	5001.7	3025.51	8333.85	4706.53	2388.55	2074.39	6077.98	3179.17	3508.82	8422.44	7643.13	8338.23	3282.66	2933.6	3051.8
Behenic acid	0.664362			43.716	339.326	Lipids and lipid-like molecules	forward	5498.27	7007.05	6987.83	5055.14	7651.23	8001.01	4650.66	3133.68	3601.13	9126.1	3549.94	3830.51	3368.3	12639.9	10345.7	7705.7	4838.53	7777.09	5139.91	7447.82	4587.08	5098.5	3334.17	0	6731.84	5814.82	11638.6	7096.48	11629.3	11246.6	5786.92	11840.5	14869.9	4953.58	15559.3	12724.9	4126.23	188.753	7031.66	13274	13270.4	8325.36
Methyl vanillate	0.662989			133.637	181.05	Benzenoids	forward	7698.34	9431.39	7933.31	7768.23	6632.03	6715.26	7002.05	5595.61	7962.8	8631.75	9231.54	8168.02	5761.15	11633.5	7251.78	7324.6	6977.41	7800.8	7641.18	7876.76	9203.66	7427.88	7040.35	10241.4	8620.36	6063.96	10778.8	8061.54	9754.26	8076.14	8472.93	7334.67	5521.54	9184.55	6648.92	8350.53	8031.95	7778.53	5974.22	1450.91	9715.63	9183.66
L-Arabitol	0.658003			245.819	151.061	Organic oxygen compounds	forward	33611.3	64732	49992.7	44750.8	47830.7	54961.2	46980.1	41303.3	43177	25489.9	36488.3	40962.8	16636.5	19386.3	17108	36859.7	41849.6	32922.5	60334.2	52783.6	39008	45300.3	34270.6	28618.2	21003.1	25702	26766.9	23843.8	20336.2	30911.4	37902	41538.5	44476.8	60455.8	36825.4	44805.9	45848.4	44721.2	39773.8	25377.8	34741.9	37083.3
Corticosterone	0.656357			122.617	381.191	Lipids and lipid-like molecules	forward	5997.84	6507.28	13956.5	12796.4	12744.2	15900.5	12120.3	14050.8	12807.5	13935.4	13805.8	14455.6	6792.21	8719.17	12722	8373.42	10154.1	8913.65	11842.6	10780.5	7977.72	11031.3	7605.59	6690.48	10438.6	16345.8	11057.8	13816.6	10290.9	10441.3	9003.82	8567.71	7971.87	8754.75	4002.08	6215.78	14338.2	12458.2	11771.8	14471	4306.66	4683.45
Vanillic acid	0.650423			334.632	167.035	Benzenoids	forward	2008	1138.77	1403.87	2122.28	1150.77	2426.32	1338.26	2117.65	2286.71	2017.73	2645.46	2256.45	1598.53	1188.41	1296.04	2553.4	2352.14	2637.14	1602.57	2327.03	2163.73	1752.6	2356.79	1114.45	1115.15	1005.86	2295.43	2000.67	928.696	1444.59	2656.31	1393.62	1263.06	2525.23	2023.89	3269.18	1360.29	1942.97	2384.85	2431.02	2128.47	3413.42
(10E,12Z)-(9S)-9-Hydroperoxyoctadeca-10,12-dienoic acid	0.643417			69.258	311.221	Lipids and lipid-like molecules	forward	660476	758038	574680	978838	646736	498326	701732	671912	718302	574406	474814	114683	655057	594697	1.15335e+06	390685	397855	305172	871763	730793	567694	880995	843837	442324	1.10903e+06	574727	375390	627633	966121	556327	461696	337167	350652	494405	835250	769812	765216	202257	619287	663960	289481	547897
Heptadecanoic acid	0.634598			46.201	269.248	Lipids and lipid-like molecules	forward	27792.1	38165.9	19828.4	36042.3	46530.6	26466	38241.2	38057.7	44456.1	68160	36516	24317.6	31432.3	73223.8	51076.6	26124.2	28009.3	24304.4	36155.3	29644.8	33565.1	36267.9	49732.8	14022.5	58246.1	56584.3	45598.2	70419	75771.8	43129.8	31016.5	42739.9	29686.9	39020.2	54093.3	37093.7	37035.5	19713.9	33855.8	56935.7	31550.9	31682.8
Cytidine	0.634469			250.423	242.078	Nucleosides, nucleotides, and analogues	forward	3356.43	3831.04	3789.29	5110.9	4399.72	5485.94	3284.26	3752.49	4653.93	3600.7	3706.37	3674.79	1837.49	1743.59	3252.89	2682.56	2438.65	2439.17	2084.16	4534.97	2931.34	3186.27	3198.49	2953.66	3042.55	4550.67	8610.09	3031.89	2224.62	2575.83	2147.63	2581.62	2904.92	4128.5	4612.54	4413.68	4362.77	2789.14	4158.14	4298.14	4786.6	4193.86
Cytidine 2',3'-cyclic phosphate	0.633123			324.981	304.033	Nucleosides, nucleotides, and analogues	forward	1426.87	2588.63	2224.38	806.876	895.702	1607.76	1390.93	2421.1	2495.7	4183.22	3081.34	902.48	2528.04	2993.83	5762.24	1713.51	1773.75	1638.45	1958.59	1967.66	1574.45	957.879	3678.87	0	8777.09	3989.56	6327.22	3015.39	2890.27	1069.19	2319.78	2492.46	2892.78	2056.56	3919.33	3687.78	2600.78	1578.81	3353.66	7076.53	4251.64	2692.78
Dodecanedioic acid	0.633072			127.419	229.143	Lipids and lipid-like molecules	forward	18809.7	16420.3	20795.3	20587.1	16509.9	13596.1	20984.1	11221.4	9031.2	6533.79	13747	21306.7	4125.67	2926.51	902.472	11816	14861.2	10326.6	17246.2	10533.8	16936.8	12571.5	2291.86	6600.73	6676.93	1329.66	14209	1094.26	5455.91	11390.9	12734.6	12464.9	8651.23	15793.9	6308.44	8931.82	4802.87	14312.7	6306.99	3189.49	4893.84	9528.49
Bergapten	0.6216			306.454	215.032	Phenylpropanoids and polyketides	forward	183264	257912	219858	171107	131813	180262	92394	260647	222833	49729.5	69643.4	111328	16909.7	22368.8	18581.5	180223	207541	132168	215331	238134	176542	134080	220206	39785.8	17281.7	57198	136019	36827.1	13257.2	66568.3	176555	127625	166390	154132	138916	234364	157129	100440	171898	77968.1	97583.6	122202
Gluconolactone	0.620129			150.689	177.04	Organic oxygen compounds	forward	98287.4	69089.3	99611.9	78157.8	92946.6	98099.1	78079.5	96873	96237.3	32695.2	62138.9	73574.2	86721.8	23422.1	96692.8	72338	89110	72173.2	88615.1	95792.4	96542.8	69002.8	80076.6	56816.7	72745.4	46319.7	51560.7	31383.9	31903.2	44584.2	70768.1	67046.8	87575	80959.1	72998.4	78999	212161	62088.4	69219.2	47970.1	48874.2	62363
myo-Inositol	0.616536			398.378	179.056	Organic oxygen compounds	forward	24894.2	26488	24570.1	44873.8	35149	37816.5	19700.9	23507.4	19662.8	9455.53	16172.9	16256	7406.65	6633.17	4232.78	21665.2	20521.3	13157.1	28442.6	24338.4	16978.7	19267.3	12044.9	24.5377	0	7408.39	14231.3	7946.93	93.2228	9985.93	18312.5	17874.8	13716.3	32537.1	13118.1	26572.5	12890.5	12749.9	16228.1	8872.33	8266.39	13055.1
D-Glycero-D-galacto-heptitol	0.615312			245.724	211.082	Organic oxygen compounds	forward	4087.7	6092.09	6649.34	4753.14	5485.97	4818.37	5212.81	3955.5	5059.55	3641.03	4344.77	3990.85	2441.59	2910.06	2163.3	3150.71	3971.2	4162.56	6125.82	5825.34	4564.43	5525.05	4170.91	3588.57	2803.62	2546.65	3383.25	2416.43	1489.75	3121.08	4711.64	4633.03	5001.6	5096.92	4898.39	5711.78	4429.91	5148.43	5278.1	2895	3765.22	5000.55
Sinigrin	0.608514			26.755	358.036	Organic oxygen compounds	forward	1477.8	1295.7	1604.33	1314.5	1561.48	498.324	432.278	1478.32	1506.47	3070.82	2174.54	2025.11	5259.65	2850.76	5784.84	3343.89	1960.95	2113.23	877.371	1412.33	1085.4	853.3	2104.86	798.852	3064.47	2586.23	2395.8	1933.74	2860.89	895.806	1274.13	1544.69	2041.58	960.565	2232.7	1649.43	557.061	790.755	699.04	2213.57	2935.83	1045.97
Thymidine	0.608458			106.904	241.082	Nucleosides, nucleotides, and analogues	forward	92866.6	80275.3	61053.3	25869.4	38360.4	42769.2	48618.9	75030.9	76759.4	186903	108373	41046.6	135404	88715.7	148993	80671.3	69334.5	95661.7	62433.5	126144	66399.6	76976.6	108392	99490.6	137858	130990	278083	136750	144275	89022.2	97218	109683	141510	99842	153993	149786	47535.7	61792.5	49174.4	182089	158641	128527
2,3-Dihydroxybutanedioic acid	0.608406			39.9645	149.012	Organic oxygen compounds	forward	340538	308512	387569	226413	162488	206131	105258	83538.4	75970.1	578084	426619	276701	132311	398607	218820	132903	349342	102441	141450	151093	166215	84538.3	232426	139102	197774	191598	240092	641549	188161	94887.7	151423	147103	75102.6	306087	321970	164293	178712	100589	164825	177583	277018	612325
Gamma-Linolenic acid	0.608119			115.054	277.217	Lipids and lipid-like molecules	forward	41537.5	39092.2	49335	45472	34806.2	26709.8	37988.1	25348.7	93080.4	19252.1	44803.4	50216.5	15797	16521.9	1358.62	34388.2	42173.2	29079.1	24077	17148.1	20174.7	114016	7710.61	17282.1	4544.84	6020.23	15635.1	14013	10197	31523.4	39306.5	35405.8	24239.2	34213.5	14036.7	13005.4	21617.7	20848.4	19888.7	8928.63	10515.6	23111.3
p-Toluenesulfonic acid	0.606117			42.6175	171.012	Organic acids and derivatives	forward	34949.8	32414.1	31355.4	33387	32987.4	43194.9	22169.6	20023.1	21930.5	25447	39108.4	35053.4	9270.27	32187	15664.3	24224.5	34792.6	16946.1	29823.2	33806.7	12790	17741.4	12508.3	3832.54	20152.3	13559.1	19852.6	26023.1	11883.5	21702.7	28211.6	21536.2	17245.3	34676.6	32613.9	25677.3	15888.6	6681.42	18263	26496	22424.5	23516.4
Acetylglycine	0.602335			111.433	116.036	Organic acids and derivatives	forward	44884.2	43727	60821.8	38307.3	28135.6	22397.1	22154.5	60790.4	62377.4	5575.79	34423.6	31133.9	9882.79	12446.4	20971.8	28852.4	24157	11965.5	51876.9	25339.6	48071.9	22054.5	45989.8	20568.1	19855.3	20098.3	21590.6	12698.1	13422	8285.79	55551.3	22487.5	57541.3	3971.26	18754.9	38643.3	20014.1	35046.2	35388.6	27662.5	21482	17295.1
Oxoglutaric acid	0.599564			378.295	145.015	Organic acids and derivatives	forward	17738.3	16847.9	22770.5	39056.8	31503.4	33882.5	15622.8	10801.2	12589.1	2586.04	9294.1	15017.6	3059.25	1964.39	6665.83	12831.4	15923.3	10429.2	16336.7	16522.1	8800.92	14294.7	7299.67	1890.83	1445.44	6211.2	9499.49	3812.9	3017.32	5599.42	8395.2	15731.7	9383.22	28974.1	11799.7	27526	7117.09	9163.19	11132.2	7132.81	2935.61	8331.05
Mesaconic acid	0.595626			450.016	129.02	Lipids and lipid-like molecules	forward	592021	425544	595691	560186	746854	702188	560090	621562	554043	721067	582419	608901	509796	393978	727597	503493	609761	579690	501394	503399	438124	565562	454596	1175.12	1011.08	764183	870123	580934	1188.53	507269	501954	648326	702291	662013	758967	687078	559921	475175	527977	875144	590761	541832
Hydroxypyruvic acid	0.593801			120.848	103.005	Organic acids and derivatives	forward	42119.9	47503.8	53104.8	41808.6	48902.7	39452.9	39299.3	43593.7	41194.7	18774.4	35191.5	27944.1	19006.1	24335.7	12701.3	38303.4	42610.6	31538.5	46713.3	44259.2	35001.5	39093.4	37103.2	13962.3	17764.1	30610.6	27216.9	30711.9	25071	16997.3	37018.5	34942.2	29687.3	51869.5	40238.3	39000.7	35451.7	30454	30886.3	24371.4	26092.9	26867.9
4-Acetylbutyrate	0.58814			65.2025	129.056	Lipids and lipid-like molecules	forward	153339	211264	101691	123986	67713.1	199921	203126	220473	223006	56122.9	94899.2	98528.8	44642.7	27353.5	44010.7	176427	116533	151297	61618.5	92035.1	63527.4	98176.5	110997	32333.7	44574	62344.3	68794.3	85443.7	72102.5	81040.2	97698.9	171364	156955	164519	77124.5	125732	59678.2	127771	53219.2	88208.8	60048.7	201102
Traumatic acid	0.583588			300.634	227.128	Lipids and lipid-like molecules	forward	24869.4	15616.3	30697.9	15318	9632.88	16037.9	11532.4	15211.8	11201.4	16924.9	22864.7	18366.5	21783.5	15558.3	5447.78	20725.9	22872.4	17033.3	12825.1	11206.4	10994.7	10642.2	9713.04	6132.99	12275.5	29161.1	35249.4	11954.4	4967	6968.21	17323	12883	16965.1	10626.7	12483	19136.5	3988.99	5781.09	3676.98	12628.4	8211.6	11565.7
cis-Aconitic acid	0.583203			449.917	173.009	Organic acids and derivatives	forward	466894	319637	541675	545978	686560	808619	562042	701483	516252	797650	552210	470602	413123	366066	1.14859e+06	415581	520687	429856	347441	436386	329178	508049	434045	15930.6	18931.6	959920	898110	611517	20261.4	423660	415432	537976	601666	514869	712885	673146	468185	301069	406752	952005	530935	539084
5,7-dihydroxy-2-(4-hydroxy-3,5-dimethoxyphenyl)-4H-chromen-4-one	0.580217			44.934	329.066	Phenylpropanoids and polyketides	forward	43764.5	51619.2	48711.1	51273.6	44127.6	39252.1	47343	49554.3	50739.4	75773.3	48587.2	43407.5	47503.1	79697.6	70941.2	63272.7	45617.3	58839.5	53307.5	50938.9	56196.9	49966.3	64443.9	21792.5	54171.1	28733.4	108739	39060.5	78466.6	29916.2	42769.7	61590.1	40242.6	40178	52468.3	61535.4	15905.7	46856.4	27574.1	48784.4	38559.1	58756.6
cis,cis-Muconic acid	0.579707			324.275	141.017	Lipids and lipid-like molecules	forward	71694.2	57345.4	78668.8	71706.7	88374.3	70893.7	69139	90432.8	73911.1	78657.3	77011.8	83563.7	64371.8	63555.2	63939.4	104596	89391.8	88214.9	70862.4	92431.5	81553.9	72267.6	70464	62531.6	57592.7	89438.9	82765.5	89462.4	76482.9	78560.5	73996.2	84952.2	88351.2	54941	85191.9	86734.1	71964	85903.9	67874.5	75210.8	74302.9	84934.8
Dihydrolipoate	0.577365			83.3105	207.051	Lipids and lipid-like molecules	forward	130308	113780	143323	116743	125362	137910	97947.5	140766	143644	66778.7	102452	122434	66870.3	58922.3	86191.5	97811.9	112858	125316	136665	170859	122827	116279	123028	86233.5	71299.5	84433.1	84357.6	65158.2	55853.8	77549.3	108141	98771.9	144242	121536	118750	103704	123223	107919	106294	95022.7	75433.8	79081.7
Nobiletin	0.572996			467.739	401.129	Phenylpropanoids and polyketides	forward	2206.5	1944	2603.28	8080.45	8884.14	8235.35	391.004	2785.13	2171.01	136.395	2608.12	1799.32	2449.93	878.169	1203.74	2709.76	2749.87	1276.49	3702.49	4040.97	2624.31	3049.47	1327.63	1023.43	1916.47	919.333	1615.56	747.246	1885.44	650.981	1609.1	2074.91	2429.09	5709.27	4662.21	4469.01	2775.38	1719.55	1928.4	2398.73	1174.07	993.883
Hesperetin	0.571604			30.0435	301.071	Phenylpropanoids and polyketides	forward	6942.06	7335.06	10035.6	1407.22	2541.19	5604.27	2953.85	3975.79	3571.85	1787.65	6924.73	13626.5	1623.53	1249.73	796.156	2540.64	4589.9	7771.57	3166.13	6604.55	4343.91	2941.3	4257.97	3417.89	676.822	2090.46	2738.72	0	375.162	5420.46	5176.36	4851.21	5913.19	3067.28	2715.3	1037.94	3709.23	2580.35	4087.78	2194.75	2555.15	3753.54
(9S,10E,12Z,15Z)-9-Hydroxy-10,12,15-octadecatrienoic acid	0.570114			65.919	293.211	Lipids and lipid-like molecules	forward	1.84199e+06	1.59192e+06	2.1906e+06	1.21545e+06	1.30235e+06	1.00224e+06	1.42799e+06	1.10031e+06	1.37772e+06	1.15719e+06	1.7515e+06	1.41373e+06	472609	911333	295827	1.33551e+06	1.61599e+06	986710	1.78123e+06	1.12904e+06	1.41179e+06	1.04147e+06	1.08769e+06	718582	660624	701761	1.14369e+06	964884	716815	1.29458e+06	1.26405e+06	1.13715e+06	882855	2.48662e+06	1.00171e+06	855067	751572	756814	484839	445058	653167	1.58215e+06
2-{[3,4-dihydroxy-2,5-bis(hydroxymethyl)oxolan-2-yl]oxy}-6-(hydroxymethyl)oxane-3,4,5-triol	0.569516			370.851	341.108	Organic oxygen compounds	forward	496778	289183	567224	2.34806e+06	1.32014e+06	1.6133e+06	65245.8	225722	156238	1538.11	15746.8	19478	3410.31	1197.73	1259.85	697203	424801	336173	883733	870363	735843	299127	98030	574.01	8003.23	1839.55	3769.92	1252.36	10074.8	1278.24	136584	232173	168979	721415	374041	783090	27200.4	100403	17938.8	3035.15	18212	4576.37
Protocatechuic acid	0.566557			27.388	153.019	Benzenoids	forward	37864.9	39529.7	43239.4	20828.7	28792.6	29093.4	26690.1	28166.9	31541	75940.3	55680.9	25285.6	71160.4	79461.8	40251.5	35254.6	26917.8	31439.7	30838.6	33953.1	27749.5	21032.7	13294.6	21467	41609.7	61542.3	36928.2	35906.8	57945.4	28943.9	60747.3	38822.7	33157.9	27092.3	52501.7	68157.7	25901	23803.6	22056.7	32353.4	26098.1	25771.5
Succinic acid	0.562478			89.5595	117.02	Organic acids and derivatives	forward	116706	103095	123017	101554	115283	68584.7	123748	67292.9	83421.4	21319.2	154235	198893	35027.9	2856.83	0	75927.5	97131.2	79960	126096	111809	110756	85483.2	28013.1	163169	28599.8	0	24990.2	7447.75	101332	100275	88688.5	93163.6	68915.9	136004	46018.8	43574.3	176649	246627	107051	4402.91	38530.5	55123
Silicristin	0.553877			29.8655	481.116	Phenylpropanoids and polyketides	forward	25596.2	23123.8	1134.56	985.579	2020.11	1520.7	2313.63	14073.2	13148.3	3106.68	1939.5	2610.86	2186.22	1486.29	1263.8	507.429	1485.4	939.361	1625.24	1727.63	1653.37	2542.14	1061.36	1581.4	653.037	908.4	11971.6	1789.64	2205.58	758.722	1858.42	941.9	2232.6	9783.7	971.421	7787.55	1888.45	2407.14	1234.02	2492.38	51997.4	53529.3
Mesylate	0.536281			137.495	94.9818	Organic compounds	forward	24109.8	31127.9	44983.9	18875.6	21526.6	29828.8	24531.1	19438.8	37337.4	25591.5	28344.1	33970.8	65988.5	38343.3	39064.6	23353.5	33162.3	17760.4	29732.2	17732.5	16664.7	24225.5	17013.5	32873.3	55225.9	31871.8	40694.2	57536.1	41272.1	51127	25544.7	29398	20202.3	15878.4	53980.7	24257.1	21761.5	65474.8	20203.8	43880.8	40026.7	13605.2
9,10-epoxyoctadecanoic acid	0.532919			49.82	297.242	Lipids and lipid-like molecules	forward	10107.1	27840.1	14370.6	13326.8	20468	19026.3	17706.3	24266.7	24586.9	32493	22968.9	14690.8	32261.8	21598.8	33016	22598.7	19180	18036.8	25460	12426.4	10178.5	6510.56	13075.6	13239.4	40014.6	24646.1	15528.4	17935	30776.2	20679.4	16855.6	22779.4	18809.5	21596.1	26048.6	18082	6195.69	13686	8769.07	20169.9	30821.7	12582.2
Dodecanoic acid	0.52709			50.814	199.17	Lipids and lipid-like molecules	forward	22408.5	14833.9	11362.8	22883	17739.3	12545.5	18486	23580.1	15800.1	29485.9	23979	14387	22321.4	18439.1	34689.6	12826.1	15572.1	16400.2	12477.8	14378.4	12052.7	27774.8	31935	14129.3	15846	23510.1	16398.9	30664.8	24351.8	23316.3	15585.9	17261.9	12294	13374.4	15205.1	10862.4	13677.2	12694.2	17651.7	18510.5	27499.1	20361.8
Sulfentrazone	0.52046			449.914	384.971	Organoheterocyclic compounds	forward	26638	21486.4	35320.9	25464.5	43337.6	32018.3	25763.3	29883.7	33941.4	35904.2	29748.4	31066.2	24193.5	17506	44742	24104.9	30104.8	31054.3	23539.7	26569.7	20831.7	28676.8	21283.2	327.603	605.159	44617.3	58481.5	28079.3	434.502	24803.2	29555.5	39355.7	39755.7	34669.1	44737.7	32027.8	29319.9	24273.8	27118.4	53297.5	32060.9	25262.1
Pyroglutamic acid	0.515508			302.392	128.036	Organic acids and derivatives	forward	5434.85	3636.23	5103.51	5063.49	5037.65	6267.5	2835.29	3044.46	2951.93	3546.07	2987.14	2989.65	2855.58	3030.81	6706.99	5704.28	4950.19	4441.8	4358.43	4460.98	3623.27	4293.75	4621.76	3283.78	2801.74	4749.7	4304.79	2062.87	3884.34	3450.87	4198.12	3622.11	5516.68	4397.84	3923.55	6455.02	3000.91	4190.99	2900.99	2611.32	8135.77	3160.15
Mulberrin	0.50029			146.673	421.162	Phenylpropanoids and polyketides	forward	80867.6	162066	209861	186510	163352	115442	195088	89237.3	85380	19840.4	89611.4	119039	5279.7	15354.7	8360.39	46268.4	151808	19311.8	417582	73323.1	83226	131811	87582.9	24970.7	19563.1	19628.8	28269.7	168640	16294.7	232388	97452.8	66507.4	39398.9	498087	29320.7	141693	242295	296485	207412	29477.2	13910	46577.3
NADH	0.5			33.225	664.134	Nucleosides, nucleotides, and analogues	reverse	9212.33	11627.5	9250.04	8502.65	5711.71	7326.87	4916.6	5245.93	10810.6	15367.8	10623.5	6624.02	17938.5	11259.8	7653.25	13612.3	8803.82	11574.3	7448.41	7621.95	6112.12	9179.45	7836.2	4561.67	6232.44	4429.92	15964.4	8065.29	9776.43	6030.02	6496.09	9715.55	10487.2	6132.27	6585.04	11061.1	6553.41	3326.14	3577.06	9024.94	3857.02	5142.2
Adenosine monophosphate	0.499543			28.817	346.056	Nucleosides, nucleotides, and analogues	reverse	6617.67	8502.78	8924.19	4748.5	5748.76	2217.07	5908.2	6078.76	5559.76	6380.52	6204.79	6878.49	5752.76	10979	6318.69	5111.57	5721.66	3781.08	3539.54	3337	4915.95	5179.81	4634.25	1625.78	5260.1	4779.03	8025.34	3982.95	7435.7	6123.98	6313.26	5021.14	3783.33	5973.94	3952.52	7838.74	6029.64	4335.98	4555.27	4390.61	3275.56	5839.2
Coenzyme A	0.498775			29.783	766.11	Nucleosides, nucleotides, and analogues	reverse	8656.92	11148.7	10298.3	2826.44	3745.76	4292.6	5987.44	9451.84	9442	18381.4	11068.1	6326.65	10206.8	24486.1	9175.05	4491.52	5417.75	5641.48	4276.18	4042.84	3984.73	6665.15	14019.3	3929.12	10561.5	14877	12377.9	35435.4	22298.5	5701.89	5505.34	9530.81	6572.36	5957.23	7999.6	8079.78	2390.96	4153.43	2775.79	6369.26	11900.6	8890
(-)-Epicatechin 3-O-gallate	0.49338			36.251	441.085	Phenylpropanoids and polyketides	forward	5420.54	3068.74	3377.85	6232.11	5992.27	5650.04	4014.05	4296.81	5803.91	5902.56	5336.88	5973.9	5799.01	3737.18	3979.18	5404.49	5914.51	5596.83	3901.02	5246.31	5439.77	3847.47	3915.22	4548.93	5160.57	4598.72	3131.57	3880.84	5326.88	5750.09	6932.2	7174.47	6051.57	4006.84	5522.89	4628.9	4107.19	4384.25	3335.1	4343.67	2838.94	3307.37
Aspalathin	0.492376			433.956	451.121	Phenylpropanoids and polyketides	forward	182455	73316.9	231117	258024	193875	283984	158523	165175	115408	37131.5	112407	98852.3	11163.7	10027.3	12799.8	137743	181771	63546.9	141356	166703	97684.8	111731	81651.1	225.902	294.538	20468.1	113045	29554.2	227.118	35927.4	123333	131768	88292.8	164543	126431	230229	50764.5	64815.8	28591.4	27356.8	51544.8	105721
Hydroxyoctanoic acid	0.489757			185.352	159.103	Lipids and lipid-like molecules	forward	5409.36	5958.1	5906.37	8657.32	9783.98	9627.4	7781.49	9020	6754.86	6639.69	6238.41	3879.04	5967.98	7229.7	5985.41	4619.08	5943.12	4089.65	7591.42	7825.65	8758.61	6898.81	7493.33	3678.34	4360.91	7333.24	8074.6	8521.97	6995.56	6960.95	5794.51	3717.12	4021.55	12673	7553.98	6773.04	4847.41	4605.78	5314.3	5658.62	5830.83	8268.83
Ononin	0.488389			339.184	429.136	Phenylpropanoids and polyketides	forward	2543.46	4675.02	6535.87	2206.88	7690.06	3612.5	6883.11	2173.12	5759.44	3769.08	2007.43	3362.96	1886.1	3536.72	1072.19	6558.51	6981.84	3013.17	5352.23	5472.33	5877.58	7272.71	4939.8	2173.23	924.886	3093.12	2820.98	4589.18	2039.61	1023.31	5726.19	3982.86	4329.49	6704.48	4594.38	6012.98	722.179	4725.08	3673.51	3319.42	2761.79	8448.87
Prostaglandin G2	0.48006			330.721	374.085	Lipids and lipid-like molecules	forward	9838.3	7984.1	11874.5	32328.3	15847.4	23281.9	4266.33	6722.22	4231.86	2141.98	1752.97	1558.3	620.718	856.307	663.44	17446	13039	9168.59	19992.4	12846.4	11017.5	10169.7	2972.07	485.576	386.19	1518.21	1289.57	1801.32	1653.79	503.513	6776.3	7796.12	6447.29	15680.5	8695.35	12399	2397.53	3940.08	1440.73	1797.1	973.744	1422.44
Benzoic acid	0.478129			361.205	121.03	Benzenoids	forward	5799.2	5655.77	6208.37	6097.76	7808.23	6190.22	5263.21	6289.51	4446.19	4355.96	5259.25	7385.64	6651.56	5143.74	7169.18	5764.73	6882.96	7266.58	4412.36	5306.76	5000.42	7276.43	6103.44	3800.22	4195.24	7264.65	8082.02	5555.79	4337.51	6814.95	5871.99	2356.8	6753.74	2934.76	6715.83	6367.33	4360.75	4906.17	6584.51	8532.64	6651.71	6946.94
Citicoline	0.477171			76.9735	472.254	Nucleosides, nucleotides, and analogues	reverse	39463.5	72217.3	41368.2	37427.9	37924.3	37328.6	50416.9	38309.8	28885.5	65256.7	54975.6	32823	63887.8	70186.6	29250.2	35656.8	35740.2	32910.6	67450.9	44943.8	43997	67498.1	57224.5	48163.8	81790.2	46582.9	47843.2	108883	108365	40895.2	49812.1	46079	34615	48218.6	60863.4	46121.4	48946.9	38467.3	35389.3	36204.3	47506.9	59366.7
Picrotoxinin	0.465916			278.055	291.095	Organoheterocyclic compounds	forward	5485.22	3397.74	6381.43	6185.5	6355.88	6847.17	3816.42	5450.44	5516.33	3176.81	4618.83	3224.93	1428.83	1750.17	3102.43	5654.91	5717.06	5302.34	6993.68	6382.1	6088.38	5308.7	5232.33	2488.99	1695.93	3233.14	4614.26	3116.51	1445.48	4776.25	5474.46	1525.45	4556.61	4643.6	6429.36	7799.33	4620.19	4988	5154.59	3982.18	4884.75	4454.5
N4-Acetylsulfamethoxazole	0.459871			26.9525	294.065	Benzenoids	reverse	2728.76	4330.2	3414.81	4071	5570.04	3192.49	12677	10854.4	8166.73	5591.1	12988.2	13860.4	280.067	261.969	0	1749.4	4812.31	1778.76	2281.12	2418.19	3848.77	10646	8434.84	2206.83	4961.58	6613.21	6712.56	2850.7	273.975	2710.82	6152.73	2750.54	3432.73	3251.64	1337.35	1531.85	9694.77	9854.51	8891.14	4889.3	7089.78	13344.7
(4-Hydroxybenzoyl)choline	0.447827			183.19	224.129	Organooxygen compounds	forward	291.746	1671.55	283.688	4607.21	4343.42	5012.88	5005.71	2624.34	3361.32	904.589	375.632	868.672	570.619	854.201	504.687	183.767	646.429	452.288	3121.77	2549.55	2158.05	2337.73	1077.72	705.291	747.041	528.342	657.386	500.619	492.079	1857.49	1808.64	147.476	442.014	3882.1	1593.2	313.923	3307.07	1079.36	3208.78	296.387	725.027	5750.24
NAD	0.444819			31.8605	663.124	Nucleosides, nucleotides, and analogues	forward	8769.04	9629.59	9998.4	8635.46	10202.4	7877.94	9250.54	5232.52	2747.13	8963.19	4336.65	10327.2	13573.8	13265.8	10757.2	4595.05	3834.46	9681.13	8073.22	9478.72	9234.52	10611.9	8886.89	6371.47	8764.65	9846.48	5299.42	4002.3	12963.5	1966.59	7004.91	13436.2	10525.4	6730.2	8680.2	11754.3	8003.04	9810.38	6152.24	7899.89	7468.48	5936.26
Dicaffeoylquinic acid	0.443783			152.418	515.112	Organooxygen compounds	forward	1970.7	2800.96	1942.99	3696.57	3170.51	2818.09	2264.46	2743.97	2197.43	2251.06	1536.22	1614.28	1817.56	1823.67	1519.09	2911.72	2685.65	2062.93	3200.61	3257.41	2797.76	3191.22	1557.64	2237.89	1039.34	1506.26	1982.05	744.35	1507.17	690.554	2646.33	1865.9	1972.35	2387.9	2485.64	2352.35	2766.29	1260.78	2113.25	1381.46	4502.38	434.014
LysoPC(18:3(9Z,12Z,15Z))	0.414299			193.305	562.33	Lipids and lipid-like molecules	forward	1774.75	1724.26	2433.08	3534.09	3694.61	3284.84	2746.24	3072.3	3498.83	1584.4	3037.58	3543.22	506.507	454.883	337.84	2643.8	3429.77	1239.06	3056.76	827.446	3193.77	986.712	859.44	1239.7	122.164	418.334	1070.15	2533.1	315.703	2273.82	2299.31	1850.44	1024.51	3027.57	717.862	937.957	1484.67	2177.82	1194.13	491.027	608.116	4721.57
Limocitrin	0.414072			179.859	345.059	Phenylpropanoids and polyketides	forward	8055.9	5165.11	5513.11	5638.41	11884.2	5383.81	2140.07	5010.72	4035.94	3322.63	3445.98	1815.24	2261.1	1819.95	1171.24	7106.01	8845.94	5059.48	11359.2	15995.8	9581.59	8380.68	5536.23	4743.54	2732.75	2069.6	1821.82	2200.69	3305.63	1240.41	7534.09	6541.64	3796.08	13309.2	18225.8	9475.07	6877.98	3438.77	7452.19	2419.69	4167.59	2240.47
Artemetin	0.409762			370.828	387.113	Phenylpropanoids and polyketides	forward	4906.12	4164.34	8146.93	21296	13514.5	14802.3	481.126	3910.63	2515.81	561.134	763.058	574.845	245.69	402.24	327.392	7847.67	6551.08	4763.27	14134.9	8729.53	10045.7	5365.41	1583.04	98.2042	1538.84	479.253	620.756	415.957	665.527	296.282	2211.89	3699.37	2874.01	10088.7	4846.72	10567.3	418.411	795.996	287.613	333.687	402.311	1114.33
6beta-Hydroxyasiatic acid	0.398489			178.974	503.337	Lipids and lipid-like molecules	forward	14555.3	7123.74	13554.7	16062.8	9187.45	13910.2	8557.02	8978.89	7673.32	7516.24	11559.1	11954	5098.07	4949.09	743.08	10681	10450.9	9063.19	12536.9	5661.31	8643.02	9806.95	3255.27	4281.97	5134.45	8412.62	10922.7	5228.6	2405.68	8339.01	17482.4	12480.1	7025.32	9478.56	7890.3	7935.97	2703.86	5842.42	3206.46	3353.31	7078.28	19808.8
ADP-glucose	0.392488			43.049	588.081	Nucleosides, nucleotides, and analogues	forward	11743.1	8223.46	13500.2	37319.9	30196.7	29932.2	11556.4	22190.9	19330.4	11582.1	23523.1	29268.5	8861.97	9040.1	3954.97	18160.8	14007.4	9315.67	10874.5	15533.4	7913.84	13480	8600.64	5478.08	2670.02	6446.73	11328.6	9204.31	8291.94	4597.58	13505.1	10017.2	9758.7	9120.85	9918.9	12976	10446.1	5127.81	5004.7	3917.76	4547.34	3828.48
Isonicotinic acid	0.39052			48.062	122.026	Organoheterocyclic compounds	forward	19325.7	18052.4	26780.7	36604.6	21046.3	23413.2	27876.4	24736.5	23498.4	31036.2	30075.3	26442.9	23803.8	22362.9	20733.6	23657.3	20875.9	20357.5	24549.4	33914.8	32946	17509.9	24214.9	14219.2	21361.5	17509.6	23045.1	27735.8	19969.7	14270.9	7776.55	24131.7	10845.8	34238.9	25929.3	30194.1	25792.6	17181.1	29976.2	23983.7	18586.7	29544.6
Oxoadipic acid	0.381341			174.665	159.03	Organic acids and derivatives	forward	53957.1	34959.1	56079.6	119993	91791.3	68605.7	61755.7	58252.3	53954.9	32749.8	52373.5	78333.5	13449.3	21259.8	15661.3	30210.9	38784.3	31476.5	49273.3	46137.3	37286.4	42342.3	27362.3	21680.9	14066.4	27523.4	38526.8	44274.6	17374.1	43089.7	37761.4	27301.1	31221.5	50698.1	29859.4	35735	51052.6	37135.8	41011.8	23997.1	32805.4	50654.8
2,3-Dinor-TXB2	0.373959			143.882	341.196	Lipids and lipid-like molecules	forward	92750.5	81036.3	97717.6	61724.9	104538	80670.3	120088	100476	138626	198746	158840	42956.1	120692	80040.9	164473	79746.2	54678.5	68905.7	113394	142754	157043	57143.9	204180	111819	139816	116762	185412	112787	224000	93384.7	74337.3	56669.6	40299.9	134365	157390	148751	60963.7	91135.3	82977.5	106865	130519	151902
(-)-Catechin 3-O-gallate	0.341285			199.489	441.094	Phenylpropanoids and polyketides	forward	2634.59	1419.92	2609.95	2547.91	2510.38	2733.93	2317.5	2542.36	2221.85	2482.56	3084.8	2869.29	1961.37	2882.23	2904.11	2626.32	2852.91	2968.09	2013.81	3631.93	3578.57	2809.5	2979.32	2073.43	1948.47	3091.81	2888.35	2701.03	1939.54	2667.15	3130.78	2552.76	3038.17	2973.6	2886.98	2814.82	2522.57	2341.02	2542.73	3044.09	2912.1	3014.54
N,N'-diacetylchitobiose	0.339845			167.281	423.159	Organic oxygen compounds	forward	6797.14	5129.04	5666.38	10108.2	9234.16	7608.32	11690.5	5305.88	5817.27	2666.41	6313.18	8557.59	867.936	3336.71	1270.08	1920.67	3031.33	1181.13	5956.11	2082.72	4863.52	3234.41	3359.11	2013.92	1892.12	1843.23	1822.74	5291.27	1729.87	8206.03	2421.44	2098.74	840.822	8842.22	745.842	3087.4	5488.99	8081.37	3922.12	870.977	2233.75	9028.1
Gluconasturtiin	0.328003			258.835	433.235	Organooxygen compounds	reverse	49072.7	44996.8	69114.5	74382.7	49154.7	62636.2	54408.7	56135.7	55035.2	24059.8	59660.3	68768.8	794.253	1730.55	6748.35	59766.4	73066.6	34991.9	41886.4	26820.2	52550.9	17293.5	15936.3	10414.5	5007.06	1684.16	19802.6	21972.5	9818.17	30558.7	61724.2	11027.7	43827.5	63182	25081.4	24083.4	20244.1	18714.2	17305.6	4902.41	16657.6	34360.5
1,5-Dicaffeoylquinic acid	0.327252			121.04	515.121	Organooxygen compounds	forward	10916	11880.9	12066.8	18138	12033.2	16574	9692.26	16527.2	15734.9	9718.87	10887.4	11616.9	6163	4939.02	4397.22	13289.2	12082.2	11506.1	14220.7	18580.7	18616.3	16157.9	15505.2	9681.36	3806.4	6565.57	9223.25	15452.3	6968.75	7128.63	14199.2	12697.1	13610.4	8856.86	23429.5	16267.5	11946.5	7314.8	11264.8	7154.33	9097.44	6825.05
				49.047	859.539			6849.18	9612.93	8875.09	5229.23	4093.66	4939.59	7686.62	7184.17	7293.84	7111.89	6281.28	6452.69	3756.23	5606.12	2987.42	8003.61	8005.23	4900.52	6747.06	6220.46	4465.66	10829.4	5192.24	3827.73	5512.75	6247.77	5065.76	4029.47	3650.77	6901.59	7925.38	5559.18	5004.12	7663.05	5796.32	6128.54	7844.81	5140.72	5389.8	3559.92	3232.39	5359.55
				116.691	847.489			83263.2	117254	62474.3	103935	91304.3	70479.7	91945.1	108378	150089	61345.6	45344.9	34979.5	34378.6	56960.7	24901.1	81292.6	92470.5	49117	108856	105432	46823.9	164064	197963	79226.9	59255.5	52619.1	46789.4	42052.6	42951	27201.6	85404.5	70493.2	30222.3	108343	62162.7	47851.7	166927	61612.9	127516	24323.4	36868	42843.3
				164.575	577.268			123775	112359	217513	524620	676989	582769	600216	199984	235834	38379.6	478172	692316	17967.6	20680.1	2083.74	160376	221855	44178.2	259742	106278	352061	53576.4	52229.1	65240.9	5891.38	14487.7	27513.2	120792	18753.1	243814	186920	59430.8	48257.2	321711	42599	32229.2	79974.7	236987	65736.4	9466.97	22133.8	530450
				164.101	555.283			320521	261981	400408	776298	619987	514268	674623	381637	444258	154585	468139	455311	60930.5	49607.9	14978.3	411859	498466	184223	459217	275956	447831	190422	153855	208356	16051.6	44690.5	120843	247999	52959	364925	371276	215159	159213	609922	125739	96836.2	447406	351401	347240	17732.1	41782.9	461525
				27.5305	473.282			16256.9	14475.4	19793.2	21467.4	11369.9	10541.1	17001.6	10973.2	2566.39	17891.8	22934.3	12048.6	28287.1	22487.6	16011.9	11091.6	13434	11641	12528.5	12517.9	10839.9	13382.5	9803.34	14246.1	10187.4	14501	14156.2	15607.8	17342.7	14021.2	6744.24	15423.4	10625	15908.7	10387.5	8952.94	14635	11292.3	10574.4	8891.89	9897.14	10151.7
				80.841	709.385			33475.8	23444.5	29550	22345	16258.5	13308.9	19380.5	17877.2	34985.1	11059.5	13777.2	14700.6	7698.37	10627.1	3448.14	19865	19869	14198.7	16817.1	22634.7	16642.7	23458.5	10686.8	15456.6	7327.79	9196.16	12183.9	7071.7	5569.65	12806.6	21898.3	19366.3	9832.32	29361	11062.9	11907.7	22422.4	12674.2	23507	6580.04	7833.34	9329.14
				34.674	941.487			8332.31	22628.1	13746	12188.2	6830.41	7422.98	12822	10952.3	11833.4	7067.44	7827.93	10019.2	2810.93	5777.2	3890.25	9115.99	11271.8	5725.67	14393.1	8215.6	5703.13	11380.8	7380.29	10386.6	9572.73	5812.47	4912.24	3864.88	6516.44	7072.27	11530.7	9392.64	5868.62	12138.9	4884.47	6848.87	9129.47	7789.44	6839.68	6479.64	2936.49	6426.02
				51.196	747.515			165358	366780	216444	220350	333350	124481	142583	160354	185851	74165	102360	140768	90026.1	151972	35674.8	151407	137262	154022	194621	119005	55942	194889	116404	37940.3	97149.6	140404	117585	126774	49801.8	76356.5	223041	251221	178642	149554	291328	256999	89704.3	43652.4	97740.9	113407	59417.9	82310.1
				157.579	579.225			8025.73	9342.4	13700.8	14028	12821.5	11165.1	14017.6	6214.29	14376.9	8411.63	9938.25	10836.4	1600.68	1162.37	126.446	13228.9	10529.2	6681.59	14411.8	9621.09	10213.3	13839.5	5083.7	9489.49	629.557	736.568	6748.06	12855.1	1583.22	13988.8	13433.1	8793.13	5056.48	13602	4078.78	4867.57	18942.3	15159.5	13997.2	407.163	1828.7	11357
				298.351	171.03			26626.1	12993.3	24247.4	39323.8	58539.5	66544.1	11393.7	30318.2	27490.5	61731.6	26033.4	15054.8	9205.48	10625.6	2616.37	38458.6	37568.8	32513.4	57604.9	86239.8	62712.3	18964.6	47428.6	17110.3	5510.88	19652.3	46927.3	24151.3	6956.46	18926.8	26425.3	14644.4	35998.6	47896.9	119027	113445	36526.5	25290.5	50101.1	25253.2	77410.5	41041.2
				49.419	736.492			64506.8	65618.6	88080.6	136845	93686	84528.1	172762	105576	124461	129590	22391.6	137893	85429.6	94208.3	31348.7	14632.2	75080.4	42291.2	84569.1	49980.3	59677.5	60138.7	59006.8	48161.6	82413.1	62851.9	63580	99622.9	66152.9	69876.9	70995.7	43821.3	41074.1	113436	40227.2	36781.4	104360	57619.1	90210.9	58261.8	71585.5	97321.9
				27.16	381.231			10528.6	6016.93	5726.16	11067.6	5267.25	3755.65	8381.94	7787.35	7863.72	7609.34	14205.9	5037.8	15202.2	10729.8	5409.2	3914.67	5862.97	4893.82	5573.87	7834.39	9748.62	7480.5	5247.07	4779.48	6115.08	6814.56	6722.53	7902.98	5320.01	4844.46	6139.2	6533	4193.57	7605.93	5671.11	6433.73	6415.56	5301.45	5596.39	6405.97	9025.87	5584.85
				49.3335	738.508			133609	172038	166527	191934	116215	118317	190026	167521	216249	263133	258451	163285	317778	285045	150435	228321	178226	172443	114509	83040.3	85395.6	148809	148087	118610	356666	243864	127274	202075	232600	86488.7	174978	203810	193101	147240	122728	116796	125474	56911.2	85991.1	219076	216356	151369
				90.755	851.466			11494.1	14893	10736	11570.4	10812.1	9559.6	11979.6	8132.21	11365.2	6253.36	8615.98	7386.85	6343.78	9407.73	4354.57	8142.81	13263.9	5321.83	9485.59	6594.42	6739.66	12988.3	4529.81	11474.7	5390.62	6712.88	7147.36	5687.38	4517.65	5468.37	11527.8	10084.7	5285.48	10042.4	9723.27	8586.09	9740.54	4624.7	7281.43	5213.21	3604.26	6680.4
				30.127	297.152			97002.9	85004.9	93153.6	121602	35466.4	70904	105860	62843	70226.7	77835	87171.6	69352.9	192556	74554.2	69893.2	136515	46762.8	92195	40203.9	95625.5	114186	83955.3	83459.2	112733	213094	183981	194571	58627	104381	87776.6	91247.3	118273	104960	112361	122850	142771	87924.2	120804	57841.5	281091	139185	230264
				34.696	943.487			6169.31	18545.3	8129.3	8837.85	5670.35	3641.31	9176.1	7859.75	8356.44	3443.04	5507.85	8075.12	2809.65	5471.26	2965.42	7391.41	7119.38	4065.24	9953.43	5792.66	3952.27	7983.06	5450.25	7183.03	5988.75	4226.57	4153.38	2418.79	4536.55	5894.8	8453.43	8523.29	5644.44	9905.67	4543.71	3872.04	7828.3	5359.61	2597.09	5359.49	2767.87	2271.91
				631.243	833.521			1957.24	3555.06	2221.42	2101.4	2811.18	2145.62	2223.25	2837.03	3748.06	2819.54	2185.72	2292.55	2957.35	2604.35	3040.42	1733.37	1954.74	1840.43	1743.36	2012.59	1895.53	2105.6	2466.21	2057.31	2595.71	2881.81	1873.29	1824.56	1429.89	1883.76	1019.09	2491.13	1576.35	2576.65	2076.97	1947.24	1960.26	917.666	532.978	2162.6	1468.18	2370.52
				29.1715	328.184			8573.72	7072.53	7423.51	5539.36	3550.43	7253.16	8202.89	4452.1	6042.34	7813.2	8273.59	5333.16	11856.6	6290.31	6806.16	9589.15	7897.78	8358.06	5194.64	9422.99	9730.11	7108.8	5971.55	8776.15	15467.2	11215	14484.2	7421.15	10592.6	6467.63	8833.04	8688.42	9154.15	7710.93	10280.6	12303.5	8313.35	8730.86	5821.37	14737.8	9416.57	15975.9
				177.623	476.277			7194.8	5813.74	9175.16	7013.61	7583.64	6917.7	6101.47	5880.37	7413.4	9506.58	10184.9	6775.54	10899.1	9808.7	4642.72	8219.33	7032.96	7991.46	5686.1	6104.48	7348.03	2992.26	3815.14	3833.33	11985.2	16327.1	9655.38	10662.9	15195.9	5169.36	5336.93	8310.7	9434.52	7899.4	7332.28	7192.69	3229.14	4370.32	2735.43	15563.9	13823.3	6966.49
				28.7975	339.199			446893	374222	383339	472951	163721	376821	408192	303831	327701	340968	440358	294220	660696	341828	282735	535263	362283	405209	278403	365306	395502	324222	395313	432810	811937	769254	733449	283351	362473	258509	481494	484799	413657	371177	517342	733117	357099	392142	241190	990285	708557	965856
				29.234	417.21			2501.78	2574.69	3773.66	2609.84	427.957	2026.07	2237.82	2713.19	1668.41	1948.33	2704.72	2740.78	2774.15	1970.85	2556.5	2554.31	1778.72	2317.01	1234.79	1510.62	1825.88	654.437	1640.54	2351.41	4785.73	4020.61	2271.4	2141.83	2295.3	1085.78	2227.43	3287.9	2727.5	2226.55	2910.37	4408.89	2950.74	3143.6	793.814	5445.64	6489.27	3509.92
				26.121	337.204			12345	9646.23	8113.7	14876.5	8205	4721.31	12422	9019.89	8606.36	7039.38	22350	8707.57	15573.6	13458.6	6353.4	6329.31	8595.59	8204.87	7864.2	9716.85	15176.8	10271.2	7627.54	6348.53	8884.15	10203.7	11221.2	9146.6	7897.33	5301.48	7769.62	8733.81	6254.94	6883.87	11066.6	6610.92	4906.79	7329.53	11122.8	6165.83	11632.8	12987.4
				82.663	291.196			83965.1	74370.3	91940.6	110108	103444	99280.5	105823	95485	107085	106802	99258.7	70415.2	66283.1	68859.1	47689.2	58896.1	58149.3	48859.7	131504	111184	125995	91095.3	124166	70696.6	81598	62999.2	111613	104122	96757.9	104428	66363.6	58176.5	48987.6	159321	100330	82488.8	71472.4	72573.7	67997.7	60449.1	73525.4	114466
				48.4785	513.306			24670.3	24401.9	31114.1	29621.4	20878.3	17425.8	35748.1	19712.3	21236.7	8908.8	20727.4	35280.6	8442.26	8697.75	1971.81	25565.4	27339	17876.6	19577.1	15114.9	8307.81	28811.1	7887.81	10418	4546.21	3556.61	8526.11	4054.12	3797.44	20464.8	29457	16521.5	14482.5	15738.7	6447.78	8921.86	27635.8	18543.2	20378.2	6984.13	6893.85	6105.24
				50.944	182.994			15027.8	18140.4	16113.7	8215.09	21666.9	22263.5	15941.7	18548.1	15781	12291.1	15085.2	19595.3	15172.2	14719.1	12769.1	18797.8	20213.1	8397.74	12665.8	16308.2	13731.4	15659.1	11356	15499	14842.6	22475.6	17841.7	12358.1	13879.5	9935.89	17313.9	14327.5	21396.6	14639.9	10228.7	15792.1	13862.6	9085.73	11906.3	19514.3	18748.9	17166.1
				66.5065	867.46			10887.6	9671.31	6942.67	8683.57	8866.58	4100.23	10322.2	10875.4	8160.91	5329.83	7749.43	7141.33	3745.37	5556.95	2401.87	9214.6	8258.29	3362.33	11267.2	7163.44	6774.29	7171.98	9227.88	7071.28	5153.44	5108.83	5967.15	2292.67	2102.43	5115.29	1647.5	7621.23	4570.42	11927.9	5458.22	6969.41	7078.96	3936.56	5785	4814.3	3791.94	5361.83
				49.2155	754.502			8340.83	6507.54	6285.75	9319.9	5822.07	6863.22	9438.2	11632.6	13374.4	11664.8	10383.4	7508.46	16961.9	15422.5	13278.3	10722.4	10322.5	9654.86	7077.26	4016.34	4234.69	6834.92	7096.05	7060.12	31877	21139.1	8315.49	9548.92	14068.2	2604.83	6031.75	9834.41	13764.4	7992.99	6470.4	4214.74	8429.5	2931.11	4974.51	14584.9	13562.7	6882.12
				370.279	743.246			3707.11	2478.74	6123	28070.9	17149.2	19948.2	38.5721	1718.87	974.69	212.614	135.349	70.3868	125.125	57.1866	103.605	8858.59	5323.23	2721.98	9172.3	10196.3	9065.78	3543.97	863.14	137.25	147.69	107.316	64.0833	107.013	62.7805	220.934	126.662	2370.78	1009.08	6051.82	2489.56	7205.17	168.242	77.1533	110.743	71.9243	116.928	103.709
				146.309	787.501			26623.4	18949.2	31378.6	24955.3	27327.4	22678.3	35367.3	17785.6	17408.1	9936.83	27307.1	16924.3	10990.6	9503.08	9645.3	21305.8	28999.1	7423.17	17498.5	15388.6	14082.1	11050.4	9114.24	5392.88	5161.75	11277.1	5846.58	10609.8	8949.73	13945.2	23431.4	16530.3	9934.47	22551.1	7726.18	10519.4	16743.8	10291.2	12812	10000.9	7408.37	7221.28
				43.756	714.513			20853.7	33481.7	20168.1	25362.2	25012.6	20488.4	19773.1	23175.9	22217.5	18859.7	15346.7	18804	17491	28415.4	20200.1	18633.7	21553.8	15593.3	17202.5	12443.3	7957.28	13326.6	19681	6310.38	33652.5	29375.5	15389.8	19668.5	13322.8	11443.8	19514.6	25952.8	14815.8	16385.7	24404.4	20916.3	8018.9	5399.45	8642.81	13754.4	23348.8	16374.6
				51.637	291.195			566351	636083	595256	575074	541271	510472	515889	479326	538335	615089	642077	473485	377387	582865	224704	491201	381642	333233	786007	542638	656160	427529	456255	354747	360152	302730	645628	605498	705795	512291	464487	543498	338778	1.0594e+06	570664	489548	327638	306641	238578	295030	416085	755412
				309.899	213.113			3387.94	5621.75	3654.78	8980.14	8072.64	10552.2	8817.95	10044.2	10140.3	6897.17	5004.4	3758.36	3702.99	5663.54	4370.69	4996.84	3705.16	4206.36	11038.4	9504.77	7002.49	6876.13	13390.6	7059.44	6006.69	7850.18	4939.32	6551.53	4135.77	4779.22	4877.51	3815.57	3485.44	8973.82	10054.3	6914.2	11525.5	8710.15	11053.1	4662.55	6519.72	10284.7
				241.762	431.228			3990.34	3814.22	3201.9	5969.77	5266.23	3653.12	4008.71	3915.85	3349.93	3248.97	3007.17	4195.11	889.105	1035.89	335.248	1702.74	3229.89	1132.17	3599.15	2910.57	2436.04	2312.96	1804.7	598.165	682.873	1306.74	1358.39	2173	1201.99	3376.25	3427.38	1897.1	1669.25	3300.74	1758.03	3066.23	2679.49	3107.6	3166.81	591.47	2999.9	3556.12
				25.412	423.293			3763.31	647.689	1117.15	350.092	1259.73	534.586	2247.88	1171.37	3048.13	1518.4	1798.67	843.57	2034.98	1538.33	1430.67	261.467	434.204	262.067	409.355	2074.43	0	1067.84	1157.63	2343.76	357.295	4387.44	1902.5	128.781	127.427	455.471	1440.95	1667.93	3133.09	1026.1	667.673	2385.63	0	642.299	629.22	546.609	0	682.359
				26.1995	395.262			4372.94	1271.7	957.835	767.851	1228.83	1511.08	3724.88	2003.15	4225.59	3751.75	3490.17	1311.92	2880.71	2400.98	2242.37	1679.22	1752.68	1609.95	1161.26	3237.05	1090.15	1755.88	1954.76	2756.17	1601.11	4551.69	3921.32	1903.29	1274.4	1086.43	1889.54	2470.39	2768.74	1448.4	2488.18	2300.36	1530.44	1111.2	878.99	2815.51	1691.93	1503.06
				31.4425	295.137			4623.64	3756.51	3757.1	5755.69	1281.31	3651.87	3199.85	2721.66	2850.16	2090.11	3244.91	2344.47	4547.67	4027.64	1487.89	3373.02	2464.2	3582.25	2323.32	4337.98	4868.17	3709.15	3019.54	3833.41	10787.7	6461.04	5452.12	2856.55	6182.37	2861.22	2877.03	5434.56	4881.93	5102.89	5833.4	6896.19	3224.15	5936.19	1004.65	10727.4	6627.52	7134.19
				83.328	147.03			175972	148104	184255	157196	152255	165763	121660	196665	192956	83409	125752	152011	95592.3	78055	117248	139338	150806	159428	175772	191968	189156	155230	161151	102033	101478	111443	113588	86192.1	67026.6	90115.4	152007	136284	187644	153370	149140	139391	141262	162467	125093	127480	103269	102140
				51.477	787.398			6803.88	7010.37	5992.71	5298.62	3482.68	5384.25	4908.19	4826.03	6013.43	989.592	4391.4	5155.42	1675.41	1944.47	218.493	5567.36	7295.2	1696.33	4014.37	2471.3	2451.16	4662.42	1924.39	3197.91	425.202	657.511	1938.72	3458.57	1495.93	2531.55	7722.49	4182.79	2478.61	3924.38	644.086	1068.03	2669.21	3128.17	0	850.07	551.684	435.332
				115.301	873.503			14327.4	13729.1	9452.23	12231.9	7524.98	9013.6	12047.9	12178.1	16894.8	9381.84	6771.68	6363.53	7510.22	6589.52	4054.25	7128.8	8407.34	4909.23	10190.4	10396.9	5603.95	17077.7	17333.9	12420.1	9375.28	9556.67	6505.53	4239.07	2264.15	4813.35	9621.38	9060.1	3732.73	8757.82	7617.11	4181.66	16085.2	6670.46	11090.9	4142.63	4006.88	6245.69
				330.258	317.091			15487	16149.7	21233	12180.2	16095.6	16144	20923.8	17862.1	20781.8	13182.4	18261.7	15353.6	6517.95	7509.21	3851.58	15382.9	20648.5	12271.5	19818.3	14911.3	13999.4	15775.6	15863.2	7880.23	6214.59	9543.29	14266	14761.8	8052.72	15853.5	20861.9	13076.8	13196.6	20878.5	15779.6	12409.8	14351.6	15623.1	12743.4	9080.87	12358.3	26132.7
				338.343	389.096			5909.62	1548.17	11752.5	13749.2	14720.8	12258	3094.09	3640.97	3578.73	1388.16	1943.41	1241.62	639.544	605.976	1012.48	7911.1	3976.31	3188.69	8288.32	1790.62	7069.55	5934.71	1631.15	1534.3	685.647	1161.21	1199.14	1862.1	865.141	1547.3	3050.5	3197.25	2696.23	8756	7556.76	8569.34	2179.23	1656.41	2455.54	1481.12	4662.87	1053.26
				48.675	740.519			27988.7	29677.8	30842.1	32967	21078.7	21757.5	27994.9	26667.9	38899	42933.4	32750	24571.4	57078.6	55939	37958.3	40168.7	32345.6	29313.6	20269.4	16878.2	17015.3	28389.5	25486.3	16877.2	69027.8	44896.7	20166.2	29616	34994.7	12357.9	27555.7	32494.3	35372.3	28540.3	29964.2	25031	19250.2	8774.98	6272.45	40627	35161.3	20428.6
				330.211	289.069			112610	159407	162196	142398	117245	116103	164869	138300	157260	94564.2	126454	125681	31869.6	47173.1	17487.8	123076	157714	69382.5	177724	112164	84793.5	83266.5	135248	55678.3	40233.8	61761.3	89707.7	107099	42119.3	98513.5	147068	89645.8	82707.8	188569	98569	101999	107442	104750	93730	66631.8	73376.7	187301
				49.791	771.447			27798	42880.5	27385.8	52511.8	31392.5	26931.2	42877.1	40041.8	38655.1	23725.3	23000.8	22360.9	16926.4	17808.2	11650.4	28909.7	29824.5	17983.3	30892.9	22641.7	14537.7	45237.7	23455.1	15631.2	19575.2	17630.7	19666.9	15517.1	12430.5	18688.7	35450.5	7246.68	19277.3	29642.8	20629.8	20805.8	61608.9	18632.7	46231.7	14114.9	12731.4	15427
				52.894	778.49			16724.7	18263.6	17465.9	21249.6	16327.3	17330.6	16367.2	16721	18601	14309.5	14902.1	14357.1	7091.38	8376.68	5118.69	15545.5	20647.8	12146.6	18178.8	10736.6	10490.5	19259.8	12861.2	10532.1	8152.09	10103.3	10160.1	12366.2	6101.67	11052.4	17596.7	17693	14586.8	18354.8	13839.4	10172.8	17207.1	6585.35	15713.3	6483.15	8466.92	11892
				232.567	527.18			1248.37	2107.04	1131.77	4212.14	3158.4	1924.48	2715.37	1931.17	2341.39	473.053	999.042	1242.71	192.298	189.745	113.732	974.953	939.246	372.166	2944.84	1849.31	960.012	1460.59	973.617	855.015	358.164	185.143	670.673	534.17	259.225	1024.5	1259.17	1432.36	493.253	2694.58	305.761	543.584	3526.46	2634.42	2723.84	364.984	448.38	1946
				49.3745	790.521			5780.64	5627.45	4820.21	4795.03	4078.3	7348.11	5138.01	4448.97	6695.03	1410.22	2961.04	6085.01	2276.02	2824.93	1278.01	6703.01	2555.88	3406.62	4173.1	2603.98	2681.17	8768.4	3210.95	4065.91	4873.28	4623.48	3036.78	1740.11	1717.01	3730.56	6893.75	4434.83	3964.32	2703.33	3026.5	3826.16	4534.2	3547.69	4907.88	4270.6	2602.12	2401.22
				158.389	987.523			4056.54	2375.1	3440.43	7908.81	7586.91	7431.64	6156.24	7293.61	5832.04	2076.5	4414.13	3957.17	651.227	783.918	0	4762.31	6072.67	1539.91	5284.21	3714.86	4426.61	3437.12	1358.53	2579.28	514.606	541.498	945.836	4956.08	284.062	5752.85	4495.63	1980.31	1152.06	6529.81	827.907	718.059	4355.82	3610.07	2574.4	487.625	0	6559.6
				251.834	593.271			1158.95	1189.42	1898.5	8382.57	7801.21	8614.59	6034.38	1883.88	2745.42	521.649	3965.42	4262.66	221.658	231.026	323.943	533.114	1164.42	134.284	4571.46	1837.54	4092.37	1506.54	410.882	348.175	176.66	185.792	483.385	1374.43	141.744	2713.32	821.258	88.9142	198.69	5758.32	683.359	577.121	1292.89	2880.12	1202.78	111.254	260.217	2982.51
				43.602	345.278			2319.39	1751.28	1460.61	15978.6	8796.61	3763.71	9941.7	4178.65	4237.2	28354.4	16957.6	4464.9	2737.32	9583.49	5479.69	1759.54	2945.27	835.058	7516.18	5444.99	3713.57	3989.46	14198.1	0	4207.47	1719.83	8739	8465.48	2706.66	8808.01	2139.11	1659.85	830.195	5985.78	24376.7	11670.1	6190.55	566.812	4623.4	18668.7	15355.1	9803.44
				69.3425	723.433			1647.6	1480.67	1355.85	3232.35	3267.74	3978.68	3251.2	2396.5	1572.99	1805.47	2563.6	1283.37	707.696	650.368	93.8092	912.804	2930.48	1380	1884.96	1646.01	1837.97	5524.94	2447.58	1934.62	496.078	1139.9	447.013	2237.59	1147.4	1400.82	2991.83	688.201	206.075	3929.78	174.273	516.895	3253.29	3063.52	4277.3	852.125	363.427	1453.62
				324.32	355.103			3538.19	5680.96	6447.45	7886.24	3992.26	7124.1	2064.65	3414.91	3777.19	2169.44	3637.07	4215.14	1095.89	1974.94	709.82	3945.29	7138.27	4248.47	5599.11	6983.06	5203.59	3750.87	2448.99	2301.16	280.523	931.065	3076.62	1448.47	1650.52	2078.7	3308.93	3294.01	1510.37	7231.39	2381.73	4092.2	2913.35	3811.04	3349.08	1984.52	2202.25	3002.73
				194.822	576.329			4037.07	5565.41	15121.7	32632.8	39526.1	47003.7	30524.1	17215	18841.5	4609.44	33805.8	52536.6	2681.12	2584.88	373.751	8582.34	16652.8	1823.33	18008.1	4856.78	28113.5	2522.06	1787.95	4180.62	646.264	1502.07	3400.75	21306.1	2903.98	27889.1	12025	3939.93	3535.21	26351.6	2057.38	2726.7	5160.37	17400.6	4965.26	823.488	1703.91	48782.7
				27.704	426.967			1150.68	1283.06	1394.07	1485.39	1522.48	875.155	700.885	1171.51	884.462	1419.87	1055.34	948.769	1685.47	848.524	1288.02	402.197	1164.36	1544.67	1120.65	1514.56	1086.65	805.868	673.041	825.718	1173.97	1045.42	556.078	1483.01	1233.02	1211.78	1642.44	1257.33	1344.18	819.716	532.897	817.529	1362.11	1085.9	528.771	1061.93	1.47308e+06	283.248
				117.165	778.547			4969.41	7559.21	10470.7	8143.96	9512.79	5432.06	4515.06	3278.55	7249.86	6291.81	2888.8	3028.14	5804.43	11243.9	10395.2	5586.85	4651.74	4574.52	8060.76	6453.92	4995.1	8045.39	7493.36	8356.6	13070.4	10537.3	7502.41	8933.41	11709.7	11237.6	9584.97	12320.5	15086.9	6275.86	10328.6	7225.81	9414.82	3888.19	8190.09	5684.49	5073.39	7506.43
				50.455	309.206			210028	300978	172292	556291	348762	462457	350038	380873	424188	472358	310475	139870	380471	371903	451109	277390	250539	228887	528839	314672	367960	432564	508149	333039	519936	404851	381950	410761	656977	426510	300653	441718	240762	553286	468625	420030	362819	323188	311512	485484	510912	496290
				37.259	207.016			11402.1	25011.2	13591.7	8011.43	3990.83	6977.15	7890.59	4447.48	10770.4	18811.1	18222.1	5155.17	18361.7	23018.6	15166.2	8790.98	9583.53	6279.9	7632.5	7633.17	5872.42	10945.5	11530.3	7781.39	27998.4	10428.6	9397.86	24475.9	26888.1	6660.12	11233.9	17460.1	6873.32	15726.1	9742.06	10585.8	5105.77	4224.56	6557.07	10908.6	17607	15435.4
				25.934	321.21			3815.65	3480.23	3144.71	5351.34	3038.04	2730.73	3656.16	4197.36	3197.01	3470.67	5605.73	5309.14	3772.92	5139.45	3304.55	2888.65	2613.47	2218.79	3853.84	2713.16	4367.76	3857.45	3318.72	2341.03	4167.17	2486.37	3253.07	3039.55	2746.7	1873.49	2642.22	2978.6	2168.25	2966.12	2516.86	3068.54	4192.15	3317.89	3967.49	4075.97	4036.96	3527.6
				192.666	144.046			3570.97	2750.91	3202.94	2531.8	6147.05	3691.37	3245.59	2663.22	2710.16	1774.55	2567.28	2589.73	1177.19	1731.96	1412.66	1988.56	3107.31	1642.14	2610.58	2924.24	2225.02	2062.55	3123.28	2023.94	1829.5	1817.54	1570.68	2275.14	1798.74	2594.05	2472.82	1642.82	1713.83	3130.31	1665.42	2469.07	2551.4	2991.6	2702.99	1967.45	2124.49	3910.34
				171.807	485.206			19147.6	16101.4	18315	11722.6	13200.9	14250.8	13762.3	10727.2	13030.3	12578.2	15039.9	8651.35	9635.82	10385.9	7275.56	14074	11692.2	16939.1	15104	15112.2	15366.1	10908.8	10606.1	11444.3	11248.5	11742.1	14953.3	13073.7	12481	12485.7	13642.1	8597.7	14584.9	15870.5	10292.7	6314.26	11857.1	12948.3	10553.8	10521	7982.6	14805.6
				45.931	401.086			59373.6	64995.9	71066.9	54619.4	50789.9	42944.1	82806.7	98359.2	94274.6	133597	108123	85658.6	70261	79638.1	80582.9	74966.6	53469.4	77271.4	71592.9	60610.3	102340	70162.5	135194	73191.7	79860.4	82915.4	121662	280969	191663	45847.2	64735	93889.1	57660.8	51041	83381	84440.2	32344.5	79935.9	24520.5	76698.6	61995.6	60126
				385.469	276.988			1556.44	1616.51	1479.92	1060.34	1707.6	1510.44	1291.09	1770.8	1510.08	1492.56	1572.26	615.41	274.722	798.431	277.488	980.855	1888.33	779.837	983.163	1734.33	2844.7	1386.44	1207.02	425.659	406.055	625.707	916.447	287.599	484.525	467.977	1153.37	1105.64	1215.13	1624.17	795.742	669.827	131.045	521.589	499.14	1505.86	1492.19	398.449
				34.407	663.103			7293.59	7091.86	9871.08	7023.6	7134.35	6939.88	7667.43	7351.3	10070.7	14537.6	11147.6	8642.61	15291.7	11946.6	9144.46	7559.13	8055.22	9656.8	6935.24	7792.27	7008.25	8382.14	8257.78	5800.89	7379.66	7618.91	11212.7	12594.3	10367	6025.17	8383.96	11121.2	9493.5	5707.09	7220.04	8775.53	6576.1	8055.04	4846.76	8419.13	7232.76	4572.81
				203.007	529.301			8485.27	8655.12	9876.93	11832.2	12578.6	11778.4	10509.7	7925.41	7917.06	4144.28	8036.53	10357.3	1435.31	1092.09	699.856	9194.31	10382	4121.19	9236.58	5936.41	10438.2	3356.07	4223.24	3229.55	1371.61	1885.7	2588.29	5328.24	1826.64	6109.67	9730.74	4361.46	5345.93	12220.5	3811.1	1775.14	3295.22	6309.34	3943.43	1148.83	2015.11	9321.48
				49.419	415.224			10055.8	8447.25	12756.2	7823.36	8842.51	8387.19	8797.6	8481.2	10602	3008.47	12195.9	8679.98	6408.63	4572.83	3916.54	8737.12	10706.7	5340.47	7494.49	6370.8	9154.89	4071.35	3863.24	3213.83	4690.6	3317.36	6577.4	5435.55	5161.39	7468.26	8423.98	5050.79	6059.19	11665.4	3676.82	4986.1	4327.19	3771.56	1933.85	4268.85	5366.6	4588.46
				228.981	523.154			1586.41	1273.67	2046.97	3258.38	4052.86	3333.4	3822.73	2376.56	2403.56	1432.11	2185.63	3124.08	799.733	895.5	463.024	1330.67	1412.34	968.134	2835.67	2327.73	2295.65	1597.55	1260.76	1167.59	905.506	843.111	1412.49	1217.94	719.196	2246.29	1293.71	1016.84	983.781	3197.69	780.512	1158.16	1864.48	1718.33	2140.04	694.485	1001.18	2545.79
				191.74	506.321			2920.63	3470.51	3553.6	4063.17	4415.48	4461.14	2708.24	3487.93	4018.62	1946.47	2509.16	2357.3	2117.64	1295.3	914.651	4036.46	5402.82	2954.42	3340.78	2496.47	3568.02	3057.66	2378.23	1935.84	1393.19	1584.26	1683.57	3164.32	1115.67	1836.42	3891.8	1939.92	2791.68	4470.23	2737.25	1902.7	1647.42	818.548	1531.93	908.527	1668.12	4904.6
				29.663	311.168			266299	326239	250969	396686	134771	313389	392041	194599	282851	307649	301795	273710	437110	228854	256102	526011	278575	375983	194861	382573	329606	253996	346036	414045	872998	486029	690719	297007	349027	273247	384381	506745	413253	421422	496511	678808	344327	437327	233813	1.132e+06	461400	944670
				48.104	811.5			48828.7	67079.6	57357	63491	43070.3	36164.9	66056.1	45964.2	50571.4	32124.6	44499.7	49599.9	23406.5	26281	3428.16	55876.3	63969.3	38591.5	50972	17432.5	21952.8	63033	22946.8	26240.1	12572.4	6864.92	29819.5	5545.11	10590.7	43599.8	50882.9	45522.9	30239.3	48799.6	22693.4	28453.1	8673.71	32755.6	54993	20346	10195.2	26543.8
				204.965	527.285			3067.02	2898.69	4605.63	6172.43	8581.8	8353.7	7358.06	3173.83	4145.69	1734.99	5351.63	7764.72	573.308	698.818	787.201	3305.5	5699.73	971.954	5493.76	2490.85	6094.63	1536.1	1236.63	1132.41	943.967	1015.29	1629.73	2975.33	885.928	4382.21	3303.39	1864.97	936.178	4085.99	905.071	1406.69	2534.5	3319.27	1899.28	701.236	949.814	8481.11
				35.0435	467.1			33337.9	31456.1	33699.1	49272.7	61781.6	51140.9	49721.6	74304	64512.9	96984.1	47857.5	53030.6	33048.9	41046.5	46581.2	40520.7	31042.9	22318.4	42800.3	61641.7	54595	44728.6	29489.7	35166.1	37047.8	39020.2	31787.7	48852.5	53841.2	25586	41065.8	28334.4	41959	33823.3	26827.7	46725.2	24121.7	30141	30146.8	41021.9	24288.6	22710.1
				199.83	554.345			4046.39	3637.03	3509.67	5527.08	6168.57	7863.25	6706.1	13195.4	12789.9	10469.1	9662.59	5501.17	8526.08	6583.3	30513.8	3676.94	5363.01	3003.69	6174.84	6043.99	5091.57	3089.43	9256.17	4756.54	7666.69	12362.6	7984.09	9513.65	3660.37	4591.71	6021.68	3864.27	5045.44	6709.51	7069.07	3548.39	3916.89	3775.54	4672.1	2492.9	10443.8	6479.89
				191.18	405.263			245882	170986	297965	148710	91680	76293.1	112390	65418.4	67918.8	65276.3	176739	291046	38595.6	42083.1	4261.44	97124.3	145882	93826.3	107669	57994	130934	75220.9	18431.3	37852.8	50938	50651	191398	25108.4	15707.1	86712	107334	65127.4	69125	137100	60476.2	78656.2	5802.88	39053.4	5535.94	25997.2	47414.8	191500
				158.244	483.271			896302	760852	1.12167e+06	2.20782e+06	2.27203e+06	2.65311e+06	1.84907e+06	2.21236e+06	2.0239e+06	1.08176e+06	1.59634e+06	1.26869e+06	692907	353145	99522.6	1.1886e+06	1.14966e+06	482058	1.97977e+06	1.19175e+06	2.07766e+06	699795	884536	929887	122038	251047	563325	2.45139e+06	420021	1.14544e+06	975104	729480	639704	2.43545e+06	865095	548967	987200	637082	752997	158498	354778	3.5084e+06
				35.584	957.487			2312	6356.05	2624.6	2942.55	2188.95	1829.22	3729.27	3460.58	2730	4350.1	3506.12	2901.97	2093.45	3459.05	2463.7	2678.75	2667.4	1519.75	5422.93	1644.99	1846.34	4897.55	3412.5	3138.64	3453.29	2652.72	2529.42	2902.74	3571.65	3376.49	3532.87	3191.38	1620.97	5309.95	2439.87	1452.65	2520.81	1256.91	1353.07	2878.58	1627.04	3247.58
				172.771	415.145			8154.35	8307.91	9021.87	10282.6	9894.54	8795.93	7534.14	8334.94	6610.89	3191.76	7184.93	6953.15	3763.95	3066.67	2678.01	4879.97	6990.55	4732.52	7379.88	5008.93	3420.35	5549	4922.07	5140.21	3482.29	4553.92	3927.57	6006.86	4666.15	4960.79	7768.52	4858.88	2840.4	5599.81	5520.89	3803.55	5309.39	3076.77	6284.79	3714.45	9298.33	6156.44
				204.996	343.211			33496.7	33157.9	34710.2	38426.5	38707.6	35840.3	30767.8	33251.7	32237.3	36108.4	32463.3	22150.6	36156.6	20554.8	46912.9	25475.2	30613.7	20496.6	33704	38129.3	31604.1	22553.2	43086.2	19558.6	31948.3	36990.4	78077	35292.4	39459.4	78306.8	28200.9	24457.7	28941.3	34121.1	43977.6	66855.3	29009.4	26646	30740	40181.4	34079.1	43976.6
				179.165	421.139			31492.7	34064	24727.2	29655.3	31604.5	31892.4	31083.6	30530.5	30380.3	28747.4	25492.3	22051.8	17046.8	13004.8	12260.2	17766.8	24814	16589	43968.4	48995.6	37772.4	23057.3	40836	22106.7	19935.1	22086.1	33233.1	30635	22981.3	40758.7	21164.1	18627.6	20152.7	50180.1	33826.9	24858.5	36841.5	30552.5	29334	19365.3	22329.5	41396.2
				34.666	923.519			6777.1	6409.96	6798.12	6689.6	5381.59	3925.22	7614.67	6167.35	5084.23	1906.9	6623.24	7071.44	2214.38	3396.51	2965.1	7085.85	5914.65	5153.6	5838.54	5266.26	4839.06	7383.05	4855.97	5260.82	4317.92	4669.61	3560.06	2718.57	3888.29	5249.54	7362.5	5530.16	4699.57	5751	4299.22	3206	5761.5	4966.59	3502.86	5093.03	3825.51	4890.67
				196.037	582.377			1034.28	857.292	1089.8	996.114	1200.28	1288.24	1402.75	2929.38	2665.16	4081.96	1953.86	1136.8	2611.28	2330.35	8077.42	1515.66	1975.82	1343.9	1797.59	783.682	1337.06	1323.95	2881.21	1320.84	3552.96	4165.86	1986.86	3444.64	1366.14	1087.77	1508.14	1424.18	759.879	2008.24	2843.12	1144.4	980.086	939.427	623.299	1394.35	1948.21	1473.11
				193.193	578.345			42657.6	53376	72381.6	110475	100363	115200	79107.7	86412.9	97105	35380.8	91721.4	110821	24910.7	13129.6	3336.17	94826.1	117305	47483.9	76257.1	24644.8	96112	29074.7	17677.3	27989.8	4547.31	8875.1	27178.3	77074.5	10499.4	60226.2	86708.4	53983.7	39270.7	94867.6	29028.1	22135.9	25193.3	44541.7	22830.4	4327.12	14825.5	150765
				157.573	581.24			5607.42	10119.6	9025.82	10990.2	9926.28	13771.7	9945.49	12801.5	12415.5	11926.2	13012.1	11206.2	11325.9	5466.65	1842.31	8409.19	7310	6271.65	16379.3	10174.8	16412.3	7544.33	12296.7	14963.6	2030.03	4536.63	5410.69	21980	8541.73	12331.8	8496.07	8483.92	8565.34	13153.9	9334.85	6782.37	6685.6	6536.36	9740.39	2256.98	6511.64	18013.7
				275.87	98.0258			63792.5	32771.9	86464.4	73367.3	59249.1	80431.7	84197.3	56641.4	52792.5	16293.1	76457.5	67882.2	23609.9	19878.4	15339	50173.9	56552.4	35984.2	42966.9	46437.5	31692.2	48484.4	30165.6	29125.2	6345.37	18225.5	38646.5	28148.2	24588	40948.5	35508	57350.6	47220.8	55955.9	41594.9	77793.8	51422.5	31338.1	37901.1	19311.5	10178.3	20163.2
				27.067	265.147			74031	40727	45762	45553.5	30310.3	39897	53292	38203.6	36288.8	42765.2	74827.4	50458.9	84461.1	53912.8	39807.5	41134.1	38357	34481.3	40069.6	48780.7	98973.6	54035.5	68875.6	45610.5	54400.5	51768.9	64690.1	38714.1	47878.2	28739.3	37857	46808.6	30912.1	43296.3	34339.9	37491.8	37249.5	41254.1	55846.3	53576.1	73588.2	51406.9
				324.221	445.118			12554.2	5280.09	13552.2	25043.4	22427.3	15502.9	1661.64	4315.31	3273.02	2292.93	3456.34	2634.65	1221.11	1813.64	1500.57	13696.2	11393.9	5334.32	9226.65	7783.55	3556.48	7032.34	3335.43	1633.49	1215.54	1772.2	2207.06	2747.55	757.059	1648.82	2353.43	5529.63	3203.61	8451.74	7032.36	11920.1	2181.39	3302.53	2232.97	1851.59	1779.59	1617.43
				433.955	453.118			69383.7	33089.2	84029.8	85708.3	72330.7	90543.5	58224.1	65966.7	36809.6	14036.9	39868.9	36989.2	4474.08	3872	5977.28	62084.7	63905.5	18237.7	47707.2	60819.3	32541.5	36415.2	34660.8	157.05	146.352	8054.7	40705.8	11659.4	234.084	12542.7	42797.2	42993	32422.1	63679.8	47220.2	82727.7	18085.9	23080.2	11476.3	10955.6	18397	40168.5
				201.51	921.486			745.66	516.379	895.919	1427.71	952.653	1187.88	743.909	548.442	493.916	1117.54	1057.94	928.497	845.613	1328.37	778.789	597.944	801.553	496.235	1204.41	711.79	1319.73	530.831	1488.01	525.343	1034.42	1465.15	790.369	2612.23	1603.36	1220.41	999.589	721.169	621.867	1191.88	607.969	1106.87	195.484	947.462	619.709	675.056	780.496	1783.6
				33.698	621.271			6202.64	6286.95	6279.91	14769.2	12161.3	11671.5	7890.01	7757.58	7827.53	2587.51	4860.06	4640.37	2769	2244.49	1073.3	4623.54	4501.81	2228.16	9505.91	5618.47	6327.89	7003	6195.92	3875.99	1328.1	1282.83	3331.8	2860.65	607.877	3491.93	4519.09	2919.89	4249.33	12907.3	5950.41	6317.75	5905.45	5563.18	4826.65	1153.55	2309.56	1695.28
				41.718	421.092			5296.96	4601.66	7358.72	4977.25	5137.8	4459.19	3579.47	2919.13	2749.69	5628.28	4603.76	5408.29	1685.34	4473.11	1984.74	5293.12	3780.21	2094.01	3252.43	4743.56	2856.07	1678.53	3555.16	2580.68	841.823	3018.54	5342.74	7762.37	3201.25	615.414	3197.98	5619.71	1871.86	5776.33	3182.59	3612.12	1961.87	2154.95	3733.97	3154.27	2349.99	1693.82
				90.8105	848.492			52873.4	56397	40947.8	59808.2	43501.4	46607	54654.9	61883	61821.3	11238.4	33206.8	16949.4	22616.7	31633.5	14850.8	38669.1	40218.7	24361.1	52550	52478.6	28157.6	63316.7	78775.5	38546.8	29195.2	29848.5	28204.7	12417.8	12557.9	9334.7	48478.2	39838.8	23558	32709	39673.1	36431.2	84042.7	19078.8	72439.6	18872.8	19304.6	28722.2
				26.5	309.172			31500.2	24603.6	21788.6	26528.6	17624.9	21097.8	25827.7	19654.9	24792.6	23768.4	43404	27246.7	17349.6	25167.9	28027.5	19616.5	12890.2	23126.2	25494.3	30106.7	47531.6	23409	21308.3	22509.4	29530.2	16043.8	18115	22978.2	25645.6	19204.1	23248.1	16454.3	22079.7	28692.7	21021.7	15037.1	21662.6	24735.7	28520.4	22146.6	23807.7	15075
				231.888	396.114			5748.7	8670.54	5827.85	11766.1	10164	9150.33	3007.9	4010.03	1825.87	401.604	1012.52	1613.76	486.927	545.987	163.129	7343.79	5721.69	4084.28	11670.4	7424.21	5523.53	6102.09	1992.36	763.212	783.39	637.915	656.665	844.649	630.804	637.75	3148.53	5579.8	3056.18	11370.6	4432.19	4419.65	1300.79	3934.6	1405.85	398.903	961.825	1178.6
				371.464	377.084			290462	258675	365697	842403	532812	650501	57427.1	160461	139730	75.4495	6529.59	9546.44	0	93.6644	0	380723	296424	177506	585680	429724	410700	207337	73195.4	0	0	103.264	1470.45	319.601	0	669.337	114727	224126	112482	474671	247212	415294	15639	69653.8	9885.8	745.86	6897.95	1672.73
				44.4755	441.336			8586.85	9210.44	16837.3	2076.88	4138.55	3394.5	4851.87	2718.15	2760.44	1044.78	7123.14	10857.6	1259.34	5530.04	0	7653.05	7247.3	3976.56	2792	1305.83	3515.84	421.302	1049.08	0	633.887	648.295	7228.88	861.921	848.418	2671.83	10059.3	5485.74	4666.93	7458.34	3407.34	1060.75	0	378.416	1106.71	634.675	1925.16	4922.75
				88.832	849.499			31763.9	33946.3	24434.4	21685.4	23583	28952.7	33110.7	33988.6	38895.9	16756.8	17859.6	16113.3	14087.9	8247.37	12329.1	22376.3	25020.8	17262.6	34709.2	34099	17388.5	16183.2	44588.1	26734.9	18318.7	20731.3	18097.6	9468.31	7427.18	15355.9	17556.2	23400.6	15770	30593.2	25755.6	25012.7	64132.6	21567.8	57934.5	12695	14148.7	18665.4
				179.464	474.261			1866.46	1317.73	2603.86	1950.14	3031.99	2891.09	3349.12	2133.47	2087.95	2993.26	3973.11	5023.96	1977.59	2109.6	398.184	1635.78	2482.67	1219.51	1618.23	2158.72	3499.36	647.174	325.115	973.24	900.637	2483.84	3351.33	3718.89	3266.44	3173.24	2217.87	1661.83	1636.4	3048.91	1032.39	1398.96	1197.45	2146.2	1189.03	2269.44	2925.26	2735.78
				50.007	658.409			4693.51	3876.77	3336.38	5549.21	4589.03	3668.6	3424.99	4404.63	3012.91	9291.95	4014.74	1957.53	6239.63	5001.07	3964.42	4906.36	4669.48	3183.31	5400.21	2275.27	4021.36	5106.47	6443.04	2137.17	5717.87	5716.99	3166.82	7817.89	7722.55	3033.74	4084.99	4205.21	4156.25	4979.78	2802.6	1655.76	4092.19	2929.41	3538.44	4275.5	5162.69	4655.5
				467.684	341.108			4134.44	2434.56	5017.3	11828.1	14968.8	11315	3516.45	4506.91	4527.46	2564.94	4615.9	2324.62	4408.92	1211.5	2428.46	4144.14	5143.12	3505.74	6074.89	6811.51	5105.35	3808.58	2052.01	532.12	1438.03	2300.26	2694.96	1089.47	1116.17	1479.18	4229.4	2227.6	3700.91	9099.53	7132.34	7055.27	4964.05	2656.53	2893.78	5503.6	783.394	1052.85
				195.722	511.184			1729.67	1402.34	1340.39	2903.28	2151.62	2019.66	3785.07	1327.87	1275.57	155.164	1183.47	1411.24	314.544	72.5818	42.1321	850.279	1204.63	754.1	2123.6	1857.86	1876.91	1266.52	629.73	732.263	60.7924	353.482	982.056	476.09	296.917	1488.2	1187.08	387.208	617.9	2072.48	401.503	384.267	1547.53	3448.88	2026.09	82.2769	337.392	1099.59
				370.842	559.118			10666.6	8902.55	15256.1	24182	19170.6	18274.4	3171.17	6770.81	5120.72	271.145	206.88	955.386	109.27	49.3184	34.5516	13502.7	9255.14	6426.75	19012.1	14226	14951.7	10219.7	3745.26	0	295.463	126.36	295.986	148.44	68.4492	30.8268	5703.05	8238.57	4961.65	18204.4	6183.93	11587	1141.17	2689.43	92.1764	224.206	179.528	393.846
				27.9735	697.345			708.038	1846.44	150.854	1671.87	2623.7	1920.26	1316.18	3886.04	3894.62	2707.05	986.646	462.139	838.076	3143.65	1950.2	1076.39	1765.13	933.478	2442.6	2480.01	2413.82	1324.17	1457.46	2893.56	1778.01	3218.91	3045.61	3538.56	408.51	959.369	1221.67	912.982	503.369	3149.15	1861.12	1804.21	1199.44	1933.45	395.856	658.115	1010.91	2085.05
				58.288	509.252			30448.2	32973.3	40118	58528	17201	26798.7	27025.8	27735.6	33526.3	16321.4	27106.6	25715.1	5611.14	3771.11	3634.39	36046.6	43069.7	13370.6	20118.6	15252.3	38682.7	22810.6	13835.1	8832.48	3999.55	3038.67	26445.6	48833.2	5782.83	32167.1	39993.1	22282.7	13532.9	35542.5	18325.9	15444.8	31160.4	9445	19430.7	3301.16	5636.06	36788.6
				24.036	239.067			3632.49	4409.8	2418.22	4054.45	3471.64	2037.19	3597.32	3085.22	2890.87	3891.13	4231.05	3546.75	4169.53	4067.88	3756.67	4754.65	3266.95	4214.15	2566.32	4359.95	2399.3	2865.42	2816.14	3977.21	3105.55	4806.28	4978.8	2261.63	2745.87	3478.98	4683.9	3420.46	3686.06	3549.23	3103.75	2407.02	3722.38	2675.94	4175.2	4148.4	3128.54	5365.98
				29.321	407.186			1422.12	1215.07	2111.75	3130.35	1115.86	1843.77	3072.32	1572.32	1557.46	1043.25	1535.36	1682.42	2111.41	1240.5	2272.16	1154.4	1074.92	2268.33	947.658	2049.86	2511.5	1623.86	1025	1011.22	2883.29	2439.38	3778.41	432.799	1681.59	1547.03	1006.09	2095.19	2789.56	2285.15	2426.7	2912.19	2039.02	2590.46	1049.16	1859.17	2810.34	1554.72
				26.885	367.231			4098.56	3214.62	2884.28	3236.61	1917.34	2631.95	2928.58	1973.66	2025.05	2739.87	3204.86	1885.82	3988.43	3436.47	2826.49	3433.48	3033.55	2251.07	3064.72	2571.53	2844.35	2674.06	2748.81	2790.05	5968.97	6344.06	5147.22	3222.29	4092.49	1948.96	4232.77	3054.57	3968.94	3142.12	3169.01	3572.11	2813.13	3618.35	2297.46	5549.68	5528.94	6334.03
				38.249	450.066			6962.72	8591.86	9430.83	7793.08	6445.59	4824.8	8654.02	10000.7	11244.8	19715	7990.33	7047.14	18448.8	15563.3	15204.4	4671.65	7860.22	14089	8582.04	7745.06	10696	11852	9509.12	15204.6	12859.1	10461.6	16339.3	12632.7	20297.8	5727.03	7262.37	15189.9	11023.7	7772.91	6127.08	10983.3	5351.06	10044.4	4035.6	10606.4	7860.41	3493.7
				28.6335	360.051			9924.33	14732.2	11711.4	6829.4	3459.08	6617.35	6682.48	8041.67	10157.2	24501.8	13161.3	7635.23	17957.7	25644.1	16474.5	12576.6	9956.26	11379	9146.18	8672.9	4885.49	10729.1	12809.5	5890.98	12819.2	10426.3	19785.2	20420.1	13296.7	4156.16	8031.87	15343.6	9515.6	7615.94	10736.3	15095.7	7228.05	3575.33	7138.29	11431.7	10462	6422.25
				29.395	439.19			2873.81	2443.01	2554.07	2716.44	694.93	1002.74	3603.18	859.036	1409.63	893.965	2401.56	1519.82	4521.59	1299.84	1768.77	3436.53	2148.88	1522.47	1079.67	2279.37	3359.05	2892.63	2425.84	1704.23	6276.13	2946.9	4125.1	784.912	1072.69	1252.78	2248.22	3638.85	2047.68	2542.53	2387.98	3374.21	1776.75	3610.92	2649.42	5111.31	5026.01	2883.84
				30.021	299.15			6073.92	5294.64	5972.95	7844.23	2067.4	6478.55	5714.55	4124.4	4672.41	3935.97	5047.68	3503.26	9895.27	6305.55	4235.16	7873.3	4942.79	5543.92	3886.19	5860.88	6300.43	4966.07	5749.43	7323.56	11475.4	9156.11	10522.3	5157.87	5749.31	7148.76	5616.42	7779.28	5501.31	7804.53	7629.19	10496.1	6167.57	7403.3	3752.07	14982.4	13534.9	12165.6
				33.3565	483.095			23908.2	23817.9	22685	25560.7	17489.5	17645.7	20670.4	27650.8	20947.6	29457.2	30202.1	26310.6	29646	27586.5	16598.2	28019.7	33013.4	34804.3	22468	25259.5	31060.2	54639.2	23723.2	22875.5	18180.6	29139.1	32295.9	27227.3	29768	24101.8	32633.2	38016.8	21314.5	15253.8	24113.1	25646.1	20952.4	18836.2	15151.5	15040.8	27900.5	14269.4
				31.281	503.086			2243.03	2403.08	4124.64	3937.79	2152.72	2896.91	3018.3	2429.41	1537.66	3359.96	3322.43	2849.81	3486.17	2658.16	2367.15	5899.82	5236.87	3107.79	3147.13	3525.79	3904.45	3897.63	3406.17	3582.59	1425.72	1632.45	3140.36	2798.11	4088.42	1992.36	3331.14	3790.19	3304.09	1437.84	1640.97	1822.92	3115.63	1954.46	2251.97	2192.97	2169.57	1903.86
				30.037	677.141			35807.9	52504.6	33400.5	37358.4	12621	23783.6	16774.1	23793.9	28273.4	102372	64203.4	22667.3	91387	61317.5	51191.3	64832.8	48336	64086	32162.2	33613	15448.8	41695.3	45619.8	13247.5	41228.6	44373.8	81237.1	50050.9	54268.9	14286.7	44305.7	76001	54219.8	25743.7	34092.2	66333.4	30109.2	5051.22	24002.1	48917.2	34392.7	20310.3
				29.8185	431.118			1166.57	1821.73	2139.02	2302.33	1675.73	2155.55	1960.73	1843.65	1880.88	875.921	1634.09	1679.2	2393.46	1691.7	1951.38	780.605	1558.58	1328.04	946.66	1285.68	2194.01	1758.34	2886.66	3489.41	2579.81	1261.24	1679.95	1520.81	1607.61	1702.93	1962.91	1963.05	2222.03	2478.87	2128.8	3056.24	2341.52	3293.02	1069.61	2510.63	2703.49	2240.39
				33.0045	469.08			26967	27836.4	35904	47210.6	13576	36735.8	14630.7	19168.4	22744.5	50525.5	36007.1	14236.7	40568.4	29249	24448.5	64032.5	53618.2	50581.8	31646.7	44731.3	31317.8	56602.8	20539.2	23498.9	21604.9	19400.3	31418.4	15869.4	28693.4	17714.7	50475.7	41315.6	40667.5	30465.7	27992.7	35435.6	33577.3	15578.5	32357.5	19790.3	11095.4	15558.9
				27.349	689.144			5084.18	8259.07	7329.05	7665.5	8866.82	7472.05	6482.32	8295.14	9035.23	12961.5	11768.3	7919.24	11015.6	6931.33	9573.25	9733.11	5717	7380.91	7315.4	8706.26	7810.9	8068.84	9948.99	4473.35	5999.27	11590.7	10667.9	18278.2	12122.8	4154.29	7141.73	9409.87	8326.27	5607.76	5666.31	7174.88	2969.73	2448.67	4398.21	6547.6	4865.59	3830.39
				33.589	455.098			9961.08	6905.98	11413.2	8465.47	9116.26	3746.25	5385.76	10117	5890.86	17828.5	11396.9	11180.9	11660.7	10590.8	7486.81	10814.2	11544.9	9029.26	10998.6	8733.2	9552.87	12244.4	8629.43	10270.7	7672.2	7255.23	2976.99	8477.91	11333.4	8040.7	5574.84	11166.2	10531	7314.84	9845.84	9856.82	7922.31	5649.1	5552.54	7454.74	5741.85	6541.79
				30.3735	543.107			8774.06	12372.3	7683.09	9057.93	8051.35	7243.56	9436.21	10649.2	9588.89	3927.95	9737.24	8658.38	10082.8	12325.5	11114.4	11659.9	9417.34	11492	8197.12	8724.15	9657.84	21084.9	8482.5	8293.38	6189.2	15032.8	11935.5	11131.7	7912.9	5898.31	10793.3	11682.9	9541.03	6425.17	9377.13	10663.1	7019.91	6947.58	8050.71	10772.2	7316.57	8052.26
				28.1185	166.051			7825.77	6946.75	8551.27	20447.9	4081.4	14139.3	14462.1	4714.37	8633.13	5223.58	10430.4	7992.39	8817.39	7025.02	6129.84	6597.02	7529.35	7524.56	5910.89	6629.21	6865.52	7706.48	6870.57	6384.92	7728.62	6475.68	6306.24	6844.37	8396.7	7432.17	7741.83	6547.65	5273.87	7666.54	8662.94	7844.83	8819.61	6428.64	5174.04	6470.05	6553.06	10776.9
				32.926	453.084			43367.4	45389.4	42338.7	51124.3	31597.9	45305.5	35652	41882.7	46106	80914.4	56462.6	38169.3	56228.9	36015.4	34430.6	77066.6	49693.7	55268.9	43642.1	55864.8	48578.5	72177.9	39158.6	36556.8	33481.7	29811.8	43524.1	28437.7	48867.3	27731.8	53548.7	62840.9	59721.8	34127.7	36834.9	46889.7	32314.7	26968.8	25385.9	39194.5	21111.7	16967.8
				28.9295	341.197			26724.1	23944.8	23731.1	35529.6	11149.8	22712.9	35393.3	19881.1	21706	25989.8	27487.5	24505.2	41881.4	24077.1	20754.9	35206.4	23293.4	23090.8	17489.3	28363.1	26725.9	18120.6	26232.9	29256	52839.9	46589.2	37711.2	25454.5	25516.4	20273.9	29232.4	32043.8	26495.7	24553.6	26302.7	36404.1	24438.9	29980.4	13543.2	60040.3	26364.4	51807
				46.7825	395.21			16517.6	20963	23460.6	12710.3	13925.6	13294.7	16162.1	5418.38	14749.8	22392.5	16687.9	22920.7	15649.8	21188.2	17424.9	19394.5	14362.4	19953.5	15386.1	15126.9	15216.1	14962.8	18765.2	13774	19107.3	16086.7	8744.24	16140.3	17581	11105.3	17317.7	21562.9	18926.6	22794	19427.9	34307.8	10068.2	11669.7	9928.89	14035.5	17112.7	16505.7
				29.197	425.108			3079.27	2555.9	2205.49	3193.7	3090.96	2522.37	2550.77	3715.7	3044.06	3196.92	2684.12	4140.26	2406.9	2443	1871.09	3310.94	3322.12	3835.05	2431.99	3576.99	4119.71	2394.73	3193.03	3551.45	4656.98	5433.78	4362.63	2388.22	3530.85	2937.01	2940.8	3090.27	2770.35	2458.38	5082.99	5390.05	3109.44	3798.43	2287.03	7095.26	4654.19	4093.28
				329.744	443.139			5308.19	3591.31	3658.66	5302.71	5874.25	4329.54	2030.55	5339.92	3705.32	3935.23	4527.19	3773.46	1682.19	1825.26	1352.11	4848.32	5657.93	3665.91	7082.55	6230.54	2907.56	4358.69	4947.02	358.431	123.357	2964.92	3680.87	2958.15	564.814	3248.14	2829.95	3183.09	5008.04	5125.27	8691.4	7170.89	3942.67	3134.89	2665.04	3031.4	7061.28	6763.25
				29.399	313.165			21101.9	14784.5	18597	25595.9	7472.68	17124.9	18726.3	14123.1	14945.1	16087.2	20148.8	16824.3	27994.4	18935.4	13502.9	26260.9	16950.6	9054.47	14648.6	20790.9	18845.4	14873.2	13065.2	21613.4	45676.4	35339.7	31723.8	14200.2	19475.7	13775.6	18503.1	27146	22216.5	19808.2	26730.3	36487.7	15743.6	19563.2	13144.2	51126.2	34798.4	40752.2
				29.395	400.179			2257.5	1778.44	2748.58	2589.15	839.812	2105.61	3662.16	2002.23	1722.25	863.062	3043.53	1527.65	3628.29	2344.07	646.958	2359.26	2362.67	2538.18	1094.34	2768.59	2986.71	1495.33	2457.76	3290.39	4917.07	4111.12	2650.48	2009.35	2739.48	1086.9	2323.18	2391.6	1339.35	2696.88	3292.09	3663.1	1905.28	2703.53	1064.31	4231.19	3209.29	3414.02
				28.845	453.206			2434.09	2498.8	1890.37	3309.18	847.871	2787.96	3788.36	2457.15	1690.93	2357.75	2313.39	2583.7	3436.98	2742.92	2285.55	3386.25	1753.55	2392.35	1890.77	2379.46	1731.53	1852.72	2804.62	3089.01	4843.56	4937.97	4310.86	2149.69	2253.18	1700.01	2026.96	3338.33	2502.72	2585.81	5175.4	4727.79	3040.61	3064.72	1721.24	7098.55	5042.15	4854.16
				31.542	549.323			1226.55	776.812	814.773	1229.15	885.349	1364.24	1319.67	1295.01	1926.51	170.816	460.392	633.52	821.073	1664.83	1198.58	925.052	302.202	446.321	974.997	312.735	775.842	400.652	574.457	604.904	528.787	1670.59	803.477	1325.93	1370.41	916.282	894.939	2024.17	651.17	2019.55	1187.34	480.498	926.043	782.943	852.563	1332.33	2221.54	2596.59
				111.762	212.033			55428.1	88213.8	53049.9	44061.1	51625	33712.6	42877.8	79134.1	61319	13723.4	45479.8	38056.3	13640.5	20202.6	25307.8	41977.4	62784	40681	79202.5	62754.3	44339.1	37354	42195.1	29317.3	15814.1	17645.3	32345.7	17982.8	22017.6	23483.7	40175.8	28529.4	55745.9	65090.6	41868.7	33822.1	45785.7	37019.1	35063.5	31304.5	18907.9	26150.3
				32.4055	423.075			5191.1	7694.63	7121.74	5823.95	3535.46	3041.8	6372.67	5712.82	4341.66	4454.86	9235.87	5656.5	7167.99	6579.44	4106.71	7130.61	6085.78	6119.51	4872.86	5157.02	3973.09	4728.31	3588.8	5363.44	4215.41	6158.15	5816.37	5421.63	5565.29	4024.07	3914.68	7295.15	4261.97	5077.1	6455.16	2973.94	5570.29	4662.71	2431.96	7051.11	4517.66	8077.56
				343.501	171.066			16386.6	4989.25	13331.3	15701.2	18562.5	14636.5	12270.3	13708.7	8853.65	5596.53	9640.99	11410	6355.4	7643.71	8976.24	14589.1	15583.5	12659	5976.62	7826.44	13087.7	11745.1	11128.5	2449.33	3005.34	10715.1	13182.2	8570.85	2059.19	10296.1	12879.2	7994.71	11469.6	7504.06	8771.75	10238.7	6065.68	12087.4	11730.6	11405.6	11343.4	14194.3
				34.967	513.105			98352	157780	127368	117452	64364.3	110905	89100.5	107521	118960	287730	195694	112763	235533	167632	157433	222729	144172	184355	114748	151695	91524.6	212858	135189	57542.5	113312	113793	229244	129378	153903	56455.7	137162	223429	171934	91065.7	101781	219798	85337.7	37168.5	92517.5	172846	80378	50639.3
				97.789	485.238			52986.7	49128.3	46193.9	45530	37589.2	43120.2	44971.7	52442.2	48887.6	36201.5	40470.1	21691	34286.2	29769.5	28162.9	28990.9	43738.8	25756.4	53907.8	37360.4	32284.1	43310.3	62485	26256.3	31022.5	34246.9	42250.4	43270	34079.5	26191.9	43239	28209	25350.6	51195.7	37309.4	38988.7	34996.3	25409.2	31532.6	28086.1	38605.6	72697.9
				32.093	603.105			14413	14027.4	15706.1	7590.45	18603.1	11252.2	13575.5	17350.9	14184.6	15327.4	13160.6	12237.1	10676.9	16387.5	6863.74	18575.1	12692.2	8284.18	9130.95	12977.4	11500.7	8172.36	12491	9009.75	7977.23	16708.8	14209.9	23637.5	17448.4	10034.3	7179.72	12576.6	13034.7	9362.67	11076.5	11544.5	8595.94	10671.1	4300.36	10424.3	12160	14822.9
				32.907	487.088			5023.41	4418.39	7491.98	4199.14	5207.99	6754.39	4513.2	3640.15	5951.28	7256.53	6892.07	5136.96	5695.14	5926.91	3160.82	8008.68	8952.83	6806.07	4932.36	5796.59	4886.5	7081.06	4699.33	4309.37	3480.53	2846.22	6373.22	3985.23	5296.03	3611.75	6298.47	6936.83	6533.03	3093.9	5300.08	6231.8	5372.36	2453.63	4120.56	2799.43	3663.42	2486.92
				156.75	507.271			33000.6	33663.8	48291.8	71943.6	75432.1	79757.9	73501.2	55981.3	55837.9	16721.6	54505.5	63649.4	14046.2	7166.84	4422.61	51536.1	70652.3	16170	43363	28808.1	62045.6	17277	15392.2	21238.9	2514.86	5487.03	10016.6	44657.3	9290.02	54711.6	48934.8	24725.4	19402.6	66308.4	17269.6	12603.4	22160	29601.4	17776.2	4399.8	9271.82	70513.1
				172.205	1033.55			7538.39	7275.22	8067.41	6970.91	4957.47	5331.96	7810.44	4672.45	5014.3	2360.78	5341.71	4279.29	1777.87	2004.88	516.02	4098.85	5990.58	3617.94	5991.3	4208.55	2963.7	6163.29	2076.19	3543.14	800.765	1070.28	2522.01	379.237	567.093	3664.98	4749.83	4260.64	3047.98	7443.24	2397.27	3254.65	4146.43	1577.86	3620.45	763.148	432.016	2454.15
				191.912	580.358			10150.6	13481.3	13916.8	17706.9	14348.9	18289.7	10692.8	16374.9	18289.4	7835.62	12932.9	11624.4	11301.3	3200.3	2554.11	19664.5	22254	11662.6	14637.4	7415.38	16018.9	10894.8	7447.46	7897.63	3101.52	5033.05	7223.29	12776.6	2169.98	5840.82	14756.8	16242.4	9141.63	17434.4	10039	5959.1	5729.62	7044.4	4002.08	2378.09	5201.37	18226
				370.25	343.113			18324.7	11751.9	22272.5	76449.6	48407.4	51072	2506.05	9018.09	6223.72	659.804	698.661	825.117	313.867	316.304	344.171	24228	18796.7	13302.8	35845.6	24441.1	27385.1	13252.9	4657.32	154.633	277.627	558.048	500.451	424.663	0	320.67	6567.99	9423.73	6284.3	23924.7	14362	26631.1	1281.39	3568.45	417.757	565.868	435.564	846.875
				180.195	533.347			1896.49	2323.43	2958.12	7931.4	4498.29	5344.02	4879.86	5845.11	7016.43	10243.5	3681.62	1620.88	3856.67	2551.26	3748.48	4394.7	2916.08	1883	4598.64	8212.99	3280.3	6847.14	18742.1	6127.16	5316.36	5197.2	8631.46	6041.44	10390.5	12501	4931.09	5755.97	2929.25	7928.27	8190.91	5024.41	8175.12	8481.01	11154.9	6783.2	5153.74	6560.8
				29.002	420.069			4153.68	5125.74	3310.04	4006.68	1889.96	3066.36	3569.21	2905.25	4454.35	6194.89	5564.09	3608.78	5550.44	3895.61	3744.77	3469.67	3765.69	4351.91	3670.81	4071.04	3085.33	4188.37	2969.29	4026.71	5210.76	6266.05	6363.9	11150	7371.38	3582.89	3036.52	3392.46	3937.73	2816.74	5198.58	4126.05	3488.65	2917.34	2681.84	5197.41	4968.66	4258.66
				31.4345	485.076			6779.14	11690.3	10505.1	10927.3	8096.16	6618.02	11476.9	6986.3	10244.9	17929.4	13308.4	12921.9	10725.9	9739.44	9311.4	20451.3	11830.3	17670.6	8739.12	14852.9	14563.3	19052.6	10665.9	10019.3	8796.07	10426.5	13481.9	8712.22	11223.9	7706.15	11509	15519.7	12426.2	10390.1	11367.3	15413.2	7250.31	9529.33	8675.74	11726.4	6998.01	5906.45
				228.373	450.169			167.071	98.4668	299.404	676.538	517.899	611.525	344.144	1180.62	544.598	231.19	484.148	415.479	118.179	110.021	46.6267	71.5938	0	149.202	235.701	251.633	174.131	225.421	232.305	255.825	233.885	152.342	542.765	296.975	261.161	403.421	457.044	435.513	134.764	318.479	226.836	178.757	912.331	448.912	361.628	56.4499	240.666	448.867
				48.103	425.253			44088.6	51839	55623.3	32108.1	29149.4	30561.2	40813.7	23158	28874.6	25694	42563.1	46976	13788.5	23389.7	6516.85	37735.7	45852.2	29655.9	36773.9	27443.1	31257.4	21550.2	11228.3	11656.7	12467.2	8386.64	18305.5	19635	19410.1	20620.4	42721.5	41566.2	35132.7	51199.6	22580.3	27324.1	14163	11003.1	13354.1	9906.04	17582.8	44280.3
				158.431	550.261			4353.14	4265.97	6008.17	6300.57	7120.89	7168.1	8495.45	6022.1	5924.72	2569.49	5781.44	5887.74	897.235	289.937	64.3625	6724.34	6113.3	1930.53	8946.28	5050.04	6986.28	3430.12	2406.58	2731.54	453.509	463.004	2912.9	4516.44	183.396	3151.36	6209.76	2753.83	1374.68	7718.43	1200.06	827.589	7854.22	6642.36	6656.09	0	384.375	5741.69
				222.301	550.279			572.836	267.826	242.908	943.418	1246.33	1003.11	601.066	843.692	735.79	570.157	294.707	553.888	458.605	588.118	389.307	997.289	682.756	481.864	883.923	688.287	980.086	679.929	837.093	605.79	758.485	966.453	553.706	1307.09	554.383	849.617	1078.14	877.895	541.146	909.072	863.829	473.71	755.933	408.645	640.598	749.491	783.733	1315.35
				34.6765	527.338			3477.77	3233.51	2973.81	2811.68	2319.17	1353.66	3429.21	4214.09	2549.74	165.755	3924.7	2419.44	3082.94	2379.12	1276.34	1471.71	1911.93	3034.96	3153.47	1959.23	3040.3	3150.77	2731.09	2493.77	1666.04	2956.54	2683.33	2285.09	1434.98	2428.29	3552.65	2644.25	1492.84	2420.92	2430.22	2184.12	2791.43	2496.66	1978.27	1738.09	4077.27	1191.17
				155.267	509.287			15878.8	11282.7	13526.1	22986	18854.9	20623.1	18568.5	17369.9	15976.1	6811.39	14087.8	12293.9	9539.16	6036.05	3550.15	14324	20446.6	5931.35	14756.1	9456.74	18789.7	10883.7	9344.54	10168.3	5221.52	5917.95	7301.11	13118.8	6980.17	17007.6	9150.33	7869.28	7997.61	19803.3	7703.89	5984.64	9798.76	10563	9143.93	5061.19	5360.46	18631.7
				330.146	296.098			8673.93	8044.79	12225.8	10404.3	11740.3	11840.2	7421.78	9760.68	9631.44	5365.77	7978.71	9514.42	2120.57	3483.06	1624.27	8000.98	13301.3	8428.28	9488.37	9069.59	6924.07	6170.47	7297.25	444.792	1954.5	6751.04	8888.28	5534.94	3319.18	7162.5	9618.79	5430.35	8369.49	11633	12378.9	10150.9	4618.4	7370.3	4442.66	6685.17	7498.4	15519.5
				198.168	437.157			12649.1	14918.8	14055.8	39724.8	34247.1	24275.9	37197.9	14138.8	14557	3908.28	34734	25901.8	1307.42	1673.85	1181.91	4222.42	1716.22	1714.91	16601.1	15162.3	17257.8	2166.4	1542.23	2843.33	705.181	787.83	4553.78	3846.82	2529.01	7959.32	4584.03	1283.99	1148.28	8715.37	3432.22	1140.37	10268.2	13207.3	8397.48	1205.74	2626.77	10954.1
				58.154	611.409			6202.82	7966.29	5352.66	3635.41	7311.46	5900.03	5827.87	4492.31	5865.9	16346.5	6913.53	6461.21	14809.9	11467.5	23875.7	7512.64	6021.33	8752.74	9982.93	5770.92	7540.55	5554.45	7466.46	5922.1	14039.7	6413.36	8005.1	17585.6	18443.7	13271.4	4950.7	9283.26	5867.2	9236.17	8841.91	5706.3	6617.56	4907.64	5106.71	11906.7	8991.21	9737.15
				202.04	600.193			3374.83	5233.88	2615.55	3217.67	2495.7	3483.05	2801.4	3395.65	3992.4	3523.14	3724.28	2665.1	1923.08	1407.74	66.7276	4811.6	7767.78	3455.39	3059.81	3993.74	1488.26	4888.6	3138.55	2580.66	2561.07	2289.3	3479.76	2780.78	2730.86	1745.56	7993.55	4469.58	4153.99	4128.23	3189.47	3824.33	2120.58	2090.31	1767.6	2266.98	2253.32	2874.38
				275.914	271.067			3230.54	3059.02	5646.14	5670.07	3112.35	4463.32	3109.54	3721.81	5271.36	1936.33	2465.54	741.916	823.95	872.238	745.733	2511.55	3939.56	1849.34	4576.63	3600.02	2392.07	2442.54	2968.18	877.689	502.003	1378.79	1928.54	679.568	520.834	1318.68	5275.13	2767.71	3495.24	2687.73	1812.2	3325.43	3455.05	1208.27	2444.72	1434.68	1859.76	1460.56
				370.837	483.131			13468.2	4453.49	13544.7	32924.8	24484.6	27936.2	2115.62	8172.59	4841.76	352.237	1212.16	1577.7	795.552	728.756	65.6161	16368.3	13170.1	10788.8	14785.8	19075.8	20253.9	7513.21	4772.11	46.7931	56.1486	482.568	1386.18	990.031	0	1069.81	5284.25	6345.69	6677.14	15933.2	14234.5	20896	1180.79	3824.51	1393.97	1160.92	1149.33	1418.93
				31.055	376.047			2800.98	5429.85	5756.6	3429.47	3128.26	3921.38	2997.8	3463.97	4557.17	9180.36	7754.8	3589.3	25737.9	9168.19	19889.4	9763.89	3887.1	7872.21	4080.16	5299.24	4257.1	3402.1	5248.8	3123.35	8783.31	21650.9	10476	3747.31	12811.7	3050.19	5667.81	9368.55	9624.66	3841.91	4187.54	7404.7	3251.41	3251.05	3324.88	11704.1	5750.34	5085.05
				33.518	556.112			10584.6	12026.4	12776.4	10544.8	12245.2	12094.5	12922	9626.79	15974.9	16317.5	14702.4	15043.2	24538.6	16311.7	13812.5	19320.9	12055.5	14078.2	12611.9	10998.3	11237.3	18413.8	8779.4	15090.8	6887.42	12504.7	9926.23	16410.2	15526.3	9234.77	13227.2	17981.8	14652.9	11292.4	8682.32	14048	10782.8	15355.1	9443.46	16966.5	6309.74	7430.5
				36.9625	327.061			27154.6	38541.9	18984.9	6379.47	21065.7	5420.09	9759.71	12349.2	7327.46	90238.4	36759.9	8254.54	31464.1	84312.1	46469.3	12313.7	15629.7	11558.4	21318.5	15262.4	11105.5	11740.9	55151.1	7410.01	63639.1	40089.6	42095.5	321881	64538.8	7026.23	11577.5	25697.8	10894.8	10899.7	30895.4	29384	9815.09	9050.08	9459.32	18026.8	78779.2	64789.1
				78.2565	487.254			67364.9	66372.5	65106	70292.2	57843.5	64283.5	51311.7	74134.6	75997.2	41769.8	49738	52114	34240.6	44442	21604.6	50160.3	51420.4	45341.1	80930.1	70645.7	80018.1	65415.6	86995.6	34288.2	45782.5	53915.5	58622.3	56407.9	56597.3	53847.6	57524.9	52468.7	53452.7	97885.8	71174.7	72747.9	69123.4	44765.3	44094.3	47649.5	56872.2	51689.7
				180.326	755.424			681.01	906.824	453.954	932.904	2037.37	1273.71	1597.08	1772.9	1408.09	566.471	389.592	740.892	452.443	248.413	269.438	618.358	609.287	190.646	864.444	1675.22	712.685	3340.03	1821.17	665.779	907.899	510.646	558.335	565.368	381.847	815.869	514.62	339.199	470.771	394.655	332.524	612.025	1707.63	866.251	1412.97	249.892	891.778	743.34
				433.824	527.136			1820.63	1304.13	3052.12	2985.07	4327.77	5460.76	3182.97	2760.17	1778.11	1104.18	2570.13	1440.87	406.173	200.734	575.5	1960.55	2833.19	1655.44	2045.49	2805.14	2228.81	1417.52	1119.12	131.418	68.6821	563.278	2282.21	1230.42	195.334	812.554	1452.26	780.012	1960.04	2244.72	1641.95	4363.06	1535.89	1252.89	1420.07	889.411	1206.37	1783.23
				433.951	461.15			4299.03	4705.92	5543.03	6572.15	5772.54	7591.11	3834.2	4596.35	2861.15	1065.26	2929.78	2756.74	827.258	606.62	892.437	3758	4240.99	2333.75	4242.37	5016.03	3348.62	3071.73	2726.02	771.055	1540.67	1152.81	4028.09	1373.42	1306.26	1410.28	3962.61	3586	2313.83	5585.46	3601.32	6387.6	2530.9	1906.01	1629.9	1111.08	1695.35	3161.93
				34.4805	437.089			20603.2	10344.1	14422.9	9257.16	13348.3	17008.9	13288.6	16547.5	23798.3	41314.5	32335.6	13597.5	23447.9	21702.7	18178.5	19031.6	22336	26189.5	18374.2	23688.2	25010.8	13268.7	37484.5	11736.5	27210.8	50602.1	25250.5	67812.9	43627.6	21636.7	15043.5	13588.3	17326.4	16036.5	24919.1	25001.5	5914.48	18904.9	7472.98	26438.5	35084.1	42376.1
				25.7315	200.986			3393.58	4095.51	5322.89	6899.3	3244.53	5277.21	3854.17	3427.04	4143.02	5467.3	3621.18	4544.16	8187.22	6017.83	7550.37	5036.36	2748.41	6238.48	4894.62	4357.33	4249.73	2080.37	7142.54	2270.44	4131.32	3324.44	3641.13	7680.81	11394.8	3427.84	3937.47	4254.12	3958.23	5582.64	6188.48	2635.96	4268.32	5337.65	2368.8	3549.29	5010.58	3967.13
				158.381	627.246			3848.31	4163.48	5068.06	3892.42	6589.12	2962.98	4952.7	4471.82	6124.57	5314.77	4438.94	5855.27	3817.5	1944.18	866.8	4366.56	4271.59	2009.91	5723.89	5052.49	5370	4235.65	3199.76	4437.9	1765.13	2385.13	3541.27	6271.16	2621.73	5197.07	4721.76	5510.31	3515.76	7309.99	3185.65	2447.3	3821.46	3446.15	4493.14	1114.91	1701.56	8091.43
				115.061	423.17			3679.88	5749.55	4686.57	5664	6260.67	6300.58	3793.03	8117.25	9096.4	7034.59	6619.53	3151.29	5638.08	7082.56	5156.07	4356.4	3905.91	4593.12	11364.2	8410.86	7622.84	7360.52	10957.7	9545.24	8048.88	6049.66	5575.87	9203.65	7080.08	7205.19	5643.84	8918.78	3306.36	8313.12	7519.89	5342.68	7294.43	6382.73	6884.86	4260.66	7850.06	7903.97
				231.209	459.125			1112.69	998.043	1120.52	2532.72	2463.21	2261.82	544.823	719.49	390.25	293.746	413.233	644.603	264.153	447.211	49.9944	1519.39	1349.11	796.007	2040.97	2142.1	1318.9	1203.71	538.292	307.042	594.833	500.578	550.431	308.778	295.123	659.671	959.407	726.109	718.211	2599.51	2125	2376.66	278.249	609.144	452.647	407.63	684.62	431.535
				615.111	356.171			5406.37	5263.83	5065.38	5346.09	5569.45	5295.26	6410.9	5312.26	5324.17	5384.54	5251.38	4847.73	5276.19	6395.12	5096.02	5145.7	5175.02	5706.53	8868.84	6263.72	5242.65	5554.52	826.098	4783.35	5255.09	5633.99	1169.99	4466.65	5551.7	4982.42	5940.78	5183.5	3478.56	5149.02	5321.64	5862.8	5328.84	9651.93	9049.22	5090.45	5042.42	4931.43
				54.895	824.498			7583.13	15531.9	13109.6	14405	22592.3	14937.1	12093.5	10605.8	16276.6	6815.14	9687.43	11476.6	4417.05	13622.2	6386	12508.8	7908.42	9916.25	13542.3	12094.4	9598.7	8114.71	14103.4	6243.02	7761.77	10590.3	12629.9	12441.6	8163.59	9080.68	12234.4	17519	22292.6	12392.1	17934.5	19174.8	9101.51	8197.84	12723.5	9641.45	6657.5	5310.48
				43.747	327.098			22359.6	15075.1	30814.2	8289.65	30401.9	17159.1	13052.2	8358.12	10371.9	87928.5	30259.2	8903.39	23890	16777.3	30295.9	9029.98	12810.8	5871.97	21961.1	16444.3	16252.3	5674.13	14456.2	4874.22	10978.4	7763.76	13895.8	58863.9	12409	8958.94	9587.36	13731.3	8119.01	19413.1	7431.03	10813.5	11020.1	9876.26	4841.45	3137.22	15635.8	22076.4
				256.486	421.258			30783.4	34893.2	22538.1	29659.5	25843.8	21070.7	26100.4	14709.8	14147.8	6924.67	15005.6	20134.8	5641.82	4335.57	983.376	10774.1	16801.1	9571.61	17034.4	13275.7	15239.7	12092.6	7572.95	5061.55	6721.99	4591.74	20343.3	4272.98	1593.6	10611.3	16667.9	6505.69	9880.94	22381.5	10026.5	14173.6	2855.29	10446.2	2749.26	2851.14	9262.44	33755.4
				47.449	441.103			5550.35	6244.29	7873.82	9293.41	6974.52	6897.5	6881.49	6651.54	7729.81	14323.1	9030.59	6716.77	9267.96	4982.13	5756.61	6693.3	5304.54	4454.65	6857.01	8007.14	8490.42	7435.25	5333.51	4680.17	5727.69	4579.08	5353.21	9259.59	7762.51	6385.1	5805.02	6499.11	4198.41	7068.71	3443.93	3827.62	6186.47	7072.87	4935.62	9749.11	7211.22	3704.26
				166.972	549.209			3973.61	3928.84	5679.3	8269.67	9740.07	6045.3	9196.56	4146.5	6055.55	4412.86	7323.46	7558.34	1074.79	1325.69	248.978	1823	4201.35	774.252	6581.74	3281.9	4281.59	2890.29	2415.62	1317.81	603.203	723.669	2157.5	5262.35	504.092	6543.44	2973.5	166.907	1203.76	6934.74	1740.52	1629.82	5559.72	5464.97	4782.71	1042.66	1596.18	7692.9
				28.3135	497.076			7095.11	10530.5	7547.01	8878.28	7184.03	8238.61	7322.2	7970.37	9280.84	5291.74	9055.43	8691.37	12442.4	12542	9144.48	2800	9868.04	11983.6	7278.2	8712.47	5537.82	11194.2	7897.94	6554.01	13177.5	10901.2	13850.6	8066.67	12943.3	4968.09	8453.86	14009.3	10002.1	7636.1	9447.88	11322.8	6506.84	4330.88	8551.51	9425.54	6985.94	6775.95
				609.865	356.941			1216.87	762.399	1211.08	1245.02	1379.42	1377.89	1018.95	1295.05	1111.18	1251.77	1091.53	1534.43	1002.08	1114.23	1352.28	1414.58	1157.33	1340.54	876.702	1201.37	1504.59	977.467	1855.74	959.354	727.162	1576.95	1425.61	608.45	817.708	1577.89	1169.02	955.972	1422.6	1035.66	1415.88	1234.62	1127.91	1435.59	1712.81	1610.77	1252.64	1611.89
				154.355	511.303			5081.86	3120.81	7240.4	10284.1	4442.93	12328.7	5999.3	5444.89	7372.05	5331.18	5848.21	4597.31	10382.3	5006.89	3955.65	3501.64	2503.93	1793.46	5056.08	3948.23	6049.22	3503.96	4356.67	3952.96	3221.11	6817.17	4586.04	9076.24	4710.51	6129.26	2260.11	2791.71	3347.38	5765.26	1772.52	2684.38	3443.36	3208.09	3148.73	3224.01	3900.7	18938.4
				146.484	483.153			3743.13	4133.44	9205.74	6749.92	8246.82	5186.56	9232.49	4730.85	4275.7	3788.86	5409.94	6956.2	3429.27	3920.2	3228.01	4164.86	6202.27	3482.92	12874.4	3869.7	5811.1	5212.23	4326.4	3986.07	3890.58	5028.49	3753.7	8979.91	3948.37	12941.1	4300.81	4694.09	3442.32	18233.6	3668.22	7010.34	10844.5	14206.2	8626.07	4190.84	3413.53	2147.52
				192.496	527.249			1383.87	1080.2	1645.62	1227.87	1654.36	1730.17	2090.12	1589.32	1159.08	1419.43	1816.11	1355.95	1186.05	928.587	725.763	1214.48	1273.33	695.116	2555.64	1526.51	1208.21	1500.23	1022.11	660.005	709.779	760.74	1078.64	1476.27	663.359	1391.34	1015.1	943.013	1178.19	1696.08	997.701	2027.93	2054.37	1865.6	1235.17	845.945	927.33	1550.78
				48.073	836.518			60377.9	45696.7	53265.7	59496.3	42633.1	35329.3	72821	66036.6	59512	20042.8	39254.7	51801.5	36898.8	16081.5	5264.48	53966.7	50086.1	69372.9	45750	30746	46883.9	92007.3	26969.5	144647	9795.13	11822.2	32447	8233.15	10402.6	58969.2	57476.2	50050.8	47109.8	38819.7	19218	36368	89192.1	167909	68154	17090.3	14784.3	14978.3
				204.246	535.313			4014.69	4134.08	7148.91	7636.4	8582.53	5858.57	7815.03	5744.57	4049.86	3291.55	4820.25	6447.6	1935.43	2507.8	2165.16	2458.22	3147.01	1392.08	6344.03	4255.48	4547.95	3625.93	6088.84	2040.64	2392.44	3197.03	3917.58	3258.46	3254.9	4061.29	3591.75	1880.35	1604.71	7522.68	3676.38	3346.09	5186.9	3717.85	4333.14	3030.13	3190.13	5614.48
				330.084	313.113			298301	261067	395922	358168	415533	417394	294111	388342	279986	176145	238584	322053	75435.1	88282.3	44789.2	314075	425546	268260	317704	321729	254750	186556	280628	105808	77971.1	213082	286098	197363	88612.9	244501	296910	181375	258499	363495	363760	334340	205871	246572	205765	211436	261518	534037
				278.165	522.174			587.294	1450.13	643.921	3489.65	3700.97	2369.69	2154.97	1146.62	1270.99	203.278	929.033	1225.62	132.832	229.287	148.94	372.008	818.795	226.019	1624.26	834.51	649.522	372.724	385.877	422.97	52.9649	262.212	507.694	548.815	251.489	964.756	201.667	392.292	305.747	1100.08	219.622	440.029	648.999	945.168	1091.48	135.884	308.21	1920.88
				28.952	445.134			1570.53	1926.72	2812.36	3806.49	2655.76	3522	3137.59	2991.93	3379.4	699.535	3163.28	2753.28	2588.09	2023.43	1298.7	1539.6	1815.31	1319.55	1522.85	2027.8	2207.33	1888.62	1765.04	3564.94	2638.47	1647.54	2645.17	2353.08	1462.12	2622.32	2597.24	1513.26	2396.23	2470.1	35773.6	1980.18	3073.03	2427.51	2251.61	1972.27	1799.65	2075.16
				173.194	533.297			1995.62	2239.76	2238.23	7463.22	9554.18	4096.52	7000.46	4302.63	4206.97	354.618	2671.84	4233.05	0	0	0	1010.35	1914.27	265.811	5122.84	1618.45	2209.97	656.68	1709.78	0	269.211	206.818	447.479	175.603	1310.02	2797.23	1272.47	0	273.509	11645.1	734.439	799.111	3354.74	4231.11	1917.81	1766.37	1577.02	4024.06
				30.882	391.07			4079.98	4018.94	2924.88	3927.1	3120.93	2285.54	3345.62	2485.16	2703.78	5882	3581.32	3039.67	5014.85	8867.55	12995.5	6456.43	3654.81	5121.91	3576.84	3308.81	2874.99	4901.7	6288.6	2913.7	8008.57	6718.88	7844.13	9475.97	9270.1	1875.92	2370.58	6828.02	3480.34	2522.96	4124.36	4173.53	3014.75	1547.85	2500.74	4780.54	5462.27	4109.57
				156.508	519.319			5074.05	4858.78	6360.98	9357.28	10848.6	6646.71	8192.73	8801.85	5191.56	4641.32	5077.96	5936.24	3166.91	2998.35	1576.54	3012.27	4930.58	1380.25	8623.25	3505.78	7394.19	4255.77	4740.58	3533.39	2762.16	4490.53	5293.8	4368.06	1130.57	7315.1	4676.17	1072.58	1148.12	10604.8	4685.44	3790.75	3909.52	5029.78	5419.47	1594.99	3288.91	7202.51
				27.5295	330.041			3828.03	2193.64	2419.24	2981.73	2794.31	2403.45	3597.59	2052.8	2512.75	4854.9	3274.82	2317.43	5371.03	4025.32	3065.76	3304.59	4023.54	3095.1	3129.69	3259.4	2526	3079.48	3983.09	2836.53	4392.62	3683.2	3415.31	4442.88	4442.47	2993.35	3667.61	3464.83	2694.21	1498.96	2892.87	3964.09	3337.72	1911.7	4050.21	2719.3	5623.16	4555.79
				158.751	505.256			22709.4	17873.3	29637.3	32889.6	36701.2	52561.3	34865.8	24277.5	20966.6	8251.55	27391.6	39130.8	4166.85	3243.21	1229.75	23297.3	19573	14076.9	20278.9	11529.9	28443.8	16694.7	5754.98	8961.57	1395.46	1755.92	11056.4	21602.5	3536.75	36834.1	16514.1	10107.5	7087.25	43348.2	8270	6100.46	8234.56	14678.6	12162.6	1085.99	2705.66	39408.8
				180.988	531.222			2035.1	1228.45	2280.14	4045.09	3656.84	3175.55	3531.65	4588.74	3939.67	337.668	341.502	3306.57	266.921	291.301	285.224	778.536	1807.44	1424.75	883.574	3747.36	464.802	4508.75	1969.79	469.958	155.085	2466.47	412.404	496.215	352.531	227.667	3001.22	1166.51	1097.96	589.873	127.601	744.698	10988.4	6072.13	9777.01	337.131	330.872	1635.63
				110.568	341.084			27202.6	22949.5	29677.9	19011.4	9149.74	16405.8	14405.8	12415.9	9862.34	4259.17	18497.1	31093.9	477.213	8871	567.678	14569.9	17691.5	12543.9	18028.5	13125.3	15425.3	8161.2	4580.55	6232.39	685.635	824.85	13645.9	8602.21	18271.9	27155.7	13157.7	12872.7	10685.2	21713.7	8403.53	19947.2	5622.54	22576.1	5718.07	3885.62	5651.69	18128.2
				108.739	411.205			9454.59	8455.59	11822.2	7993.65	13037.3	9078.33	7602.64	14707.3	6211.77	5083.26	15196.9	14279.3	10341.6	24958.3	11277.5	13593.7	15534.3	4216.58	9039.91	14035.4	13466.6	6501.29	15362.6	9713.78	10711.4	12706.5	12133.2	10801.7	12638.9	17093.7	14245.7	6121.32	11665.7	11014.2	13765.1	12546.6	13582.7	15067	5063.82	10776.1	13147.6	15168.5
				317.783	506.886			30520.9	28452.4	35270.2	26647	33343.3	37950.2	23347.6	39766.2	34902.8	37005.8	28561.2	29435.4	34795.8	23783.9	30806	40424.2	36562.4	44442	23244	34158.4	21976.3	29054.8	32534.3	31346.5	36786.2	53156.5	45424.2	31264.2	31672.8	25794.5	35828.2	38567	49686.1	28431	50517.9	47188.1	28498.2	27613.7	30919.3	56116.8	47093.6	32539.8
				26.927	365.097			431.186	766.309	795.279	6166.26	1209.11	3401.48	2082.55	520.865	613.764	3652.27	5106.71	1674.64	869.52	1175.56	645.307	752.819	842.827	709.508	1365.4	1473.46	1967.78	1443.22	1082.92	1605	398.611	586.807	436.991	729.42	808.421	557.548	395.352	259.395	297.843	963.959	407.265	1007.23	6701.26	1272.05	6849.32	1015.98	1051.96	383.13
				179.817	302.065			15595.3	10432.5	15193.1	14313.9	11262.6	16181.1	12572.7	11615.3	12064.3	13939.8	12671.9	15551.1	8721.65	7306.38	7798.21	12630.5	15659.2	17326.2	9326	15746.3	14136.7	11419.7	11804	17277.8	11012.5	13909.3	14921	8522.98	10763.3	15903.5	18153.2	13812.7	17408.5	14214.9	13018	10289.1	22548.1	21356.8	21108.3	13932.4	12035.2	17153
				372.184	317.054			146248	118831	276110	277421	216384	204571	78026.4	93453.6	70929	38311.1	48971.6	36179	22032.1	28202.3	18669	159116	139482	117598	282047	179795	184781	76435	122840	157.67	53.6471	35853.7	84547.2	49095	310.821	70851.2	65319.4	118788	112045	293447	189234	229112	34324.8	84887.7	20580	36291.6	52457.8	92754.1
				107.026	304.078			9207.2	9035.77	7089.17	7280.35	5300	7192.95	7909.4	11346.3	9401.9	15337.4	11676	6829.69	13114.8	9272.01	13799.8	8610.81	8734.06	9400.91	5384.35	13207.4	10381.8	7262.91	20502	8955.38	12185.4	12576.3	21407.4	13997	14381.9	10106	10428.5	9612.54	12589.5	10338.1	15706.4	16483.7	6712.87	7142.97	6863.76	14568.2	13828.4	13594.8
				230.818	415.159			96837.9	99964.5	82055.1	391124	397752	220293	240326	151269	106026	26862.6	152886	210094	4974.22	13427.3	1362.49	28402.4	1391.76	9508.16	28032.3	109988	95095.2	2321.84	1571.5	20755	1458.97	483.855	27038.8	5803.98	13265.8	12845.5	31013.9	409.749	640.854	13953.2	23637.4	399.689	13954.3	16086	14648.1	921.236	18278.5	112836
				149.01	515.337			3075.15	2950.04	4020.15	9132.82	6903.23	2633.75	8976.3	7630.86	6941.54	11041.5	8080.96	2226.62	8032.26	11954.6	2674.22	5179.91	3930.69	1582.26	12779.3	9247.12	7989.84	12213.6	40856.4	6816.51	6695.6	12545.9	13687.7	18553.6	4989.89	14539.6	2287.63	6367.68	3431.48	8238.44	17178.7	9703.89	22778.1	13523.7	13622.5	6665.77	2450.37	5052.78
				54.835	249.149			17756.5	25877.3	18798	25341.1	16187.3	21172.5	28821.2	23304.8	21920.5	17551.7	18954.9	14666.5	17561.1	12156.5	9511.34	15842	39062.1	2766.19	24813.4	16366.1	30921.7	22285.4	20512.4	14866.2	32467.3	5674.71	20255.8	13047.6	18693.7	27043.5	20338.4	21024.8	17540	30278.8	14064.4	12725.7	17257.5	15470.3	13758.3	15216.1	38328.1	41829.7
				29.399	327.181			31228.1	34395.7	29297.2	40809.5	14342.6	34141.4	38873.9	23936.1	29320.4	25376.4	35632.5	26939.3	46620	26601.9	29687.4	42070.4	37115.7	36209.4	35494.2	42640.1	39134.1	28727.6	32340.8	45303.9	70792.3	60371.8	38815.3	28030.3	33438.5	21289.8	39468.3	42343.4	31653.4	42706.2	41097.5	51479.2	30350.3	43410.1	23260.9	71949.6	49359.7	65335
				199.443	281.05			4976.21	3358.98	4479.07	4197.74	5016.67	5273.6	4799.62	4126.75	4951.79	4233.34	5048.58	5264.13	4900.67	4192.89	4407.5	4547.85	4565.99	5018.95	4098.73	5039.97	4830.98	4254.25	4510.41	4226.28	4358.51	4771.54	6077.8	5069.41	4411.33	5164.09	4201.39	4921.88	4637.3	4264.61	4177.26	4133.79	5340.51	4566.87	5268.93	5108.94	4221.8	5990.6
				230.507	417.165			3419.07	3156.84	3462.31	15648.4	15273.5	9302.01	10989	5512.16	4876.88	1172.52	6854.78	9225.28	84.6434	537.112	148.327	0	189.427	0	0	788.328	2316.73	0	110.104	762.571	164.581	151.233	1319.11	435.101	336.047	648.304	674.186	0	25.6853	122.028	0	0	223.265	286.624	0	142.771	638.335	5518
				48.115	367.23			8157.23	8311.72	6014.46	5309.35	6528.5	8182.82	7473.75	6997.73	6429.93	4286.67	7971.09	8408.95	3838.6	5620.82	2639.78	5562.77	5928.83	4869.2	7714.06	2974.35	4895.78	4883.7	5984.26	2338.64	4517.77	4042.12	6599.9	5251.37	5597.2	4261.46	5572.1	6068.3	6033.59	8078.47	4723.73	5133.62	6527.28	4162.31	5690.54	5580.63	4203.21	7637.09
				115.591	871.488			50693.1	25519.3	16694.2	20296.6	18138.9	14976.3	22681.9	26899.6	31189.4	7896.7	14849	8474.1	11074.6	15209.1	5450.78	14739.2	34111	10464.7	24619.8	15160.7	9952.81	27308.6	27620.5	21750.4	14928.2	14409.3	13707.1	4234.94	5907.05	5913.29	21443.6	15364.9	8302.45	22545.4	15465.7	10349.4	37831.8	11205.4	14646.7	8048.55	9196.28	12847
				53.5445	802.488			17363.4	26259.1	20337.6	31946.9	21224.9	11708.3	20356.4	13212.7	17847	12437.4	20680.8	18909.7	8868.16	13177.8	3948.59	20059.5	29087.6	15411.2	21019.9	13454.3	13231.4	22395.6	13547	16493.7	7071.27	9434.53	10414.2	5484.94	7268.14	16100.5	23723.7	20853.7	15021.5	19221.6	12696.2	7651.77	19619.5	13660.6	16322.2	8683.93	7333.58	8758.82
				100.611	325.201			1.33897e+06	911500	1.17474e+06	737650	725338	626658	846200	899555	968921	786652	608756	580579	815953	1.23561e+06	1.09884e+06	562115	596193	506552	996403	690387	588055	549800	1.09745e+06	413862	803132	1.07367e+06	813839	1.53468e+06	1.16041e+06	456556	546653	674352	503961	954522	1.02031e+06	944409	332008	272427	261545	826623	699101	669116
				145.036	579.208			2738.82	3115.13	4420.98	4035.99	6889.21	11614.3	6223.49	4897.95	3476.9	3137.42	4244.09	3494.21	2146.94	2626.17	2012.86	3812.91	4528.22	2498.25	5950.41	4756.48	5126.42	3149.49	2392.78	3401.41	1507.74	1472.15	2885.02	1845.53	2183.25	4297.75	3959.34	2984.42	3170.02	6266.91	2285.89	3530.44	5692.38	3875.1	6019.62	2137.27	2514.74	4326.03
				167.866	519.319			12927.8	4741.39	12664.3	20249.1	18202.1	4118.92	19774.2	19209.6	15451.2	8091.68	6119.24	7957.66	4649.99	4428.88	1627.46	6239.83	9824.17	2763.21	22117.5	12937.3	16405	8348.98	7121.16	7243.37	5388.63	7172.74	9572.96	7926.01	2337.24	15657.4	10022.2	3256.26	2985.85	27713.1	8605.12	7792.75	13889.1	10599.8	11995.3	3799.6	6027.72	17363.7
				1.6005	305.082			1305.54	720.383	728.209	1142.18	1088.04	1484.38	795.103	1088.19	861.572	1267.11	970.52	1032.5	1307.77	1095.78	968.377	1358.98	932.825	1277.05	1516.23	919.848	1082.61	1214.39	1129.05	1241.21	891.537	913.308	1234.38	1365.98	1144.13	1075.02	884.016	1060.39	996.827	1233.32	1334.12	1248.97	1032.03	872.29	985.654	595.302	1370.04	900.613
				3.1835	293.175			12763.1	12036.8	13185.9	13447.5	13350	12914	13050.9	13548.5	10891.1	13164.7	11787.8	13549.7	11690.1	12195.5	12209.2	12520.3	12237.4	13861.7	13604.6	12945.8	13189.6	12783.2	11654.6	13381.3	12534.4	12073.9	12167.5	12204.4	14520.9	13716	11583.3	13304.7	12549.9	12016.6	12270	11890.8	12905.6	13046.7	11963.4	12419.3	2033.71	12825.2
				6.832	61.9923			816165	708989	842429	787121	237628	842183	806427	789072	815307	792291	804913	857708	518757	822576	789214	795549	828519	843315	747820	836105	1.24537e+06	762561	773076	776786	717077	374764	811849	826274	728630	836261	784569	754276	829878	2.39337e+06	791426	792366	780787	834315	829160	816528	810554	833788
				7.1355	248.972			1.73343e+06	1.92502e+06	1.79218e+06	1.7437e+06	1.72491e+06	1.69663e+06	1.79743e+06	1.65415e+06	1.8192e+06	1.73923e+06	1.79232e+06	1.77493e+06	1.79688e+06	1.82672e+06	1.71957e+06	1.71174e+06	1.57683e+06	1.66412e+06	1.91961e+06	1.73325e+06	1.68149e+06	1.85626e+06	1.69154e+06	1.82219e+06	1.89975e+06	1.58158e+06	1.64482e+06	1.72812e+06	1.93048e+06	1.72044e+06	1.77128e+06	1.88773e+06	1.71503e+06	1.89565e+06	1.72762e+06	1.63249e+06	1.83234e+06	1.79513e+06	1.65106e+06	1.71895e+06	1.70466e+06	1.767e+06
				13.447	96.9612			39534.7	70195.1	54481.7	50138.9	43908.4	45263.5	387460	132797	13533.3	37613.6	46096.2	42536.8	51799.6	55726.9	43655.8	40915.3	37723.8	38427.1	45983.3	44714.4	41041.8	47020.3	43032	373091	39636.7	35547	37555.1	337970	38066.8	36297.6	48246.6	39562.7	57706.2	41844.5	41174.3	37904.2	45598.9	39619.1	40570.1	43188.5	40024.6	34840.2
				14.4295	249.975			8331.28	11466.1	11361.9	32900.9	10313.1	9948.08	9708.21	10117.6	10406.3	10546.8	10142.8	10219.2	10338.1	10451.7	10995.3	10167.1	9550.46	9267.4	11213.8	12507.5	21073.9	6908.37	10655	10672.6	10919.9	9913.57	10188.2	10261.3	11207.3	758.976	10314.5	10758.7	10241.5	11733.6	10768.3	9592.62	17446.7	10202.9	9256.16	9895.54	9886.69	8018.4
				16.533	93.0106			47867.6	33659.5	47904	50330.7	52463.4	51316.3	50378.7	47623.3	48218.3	48317.6	45450.3	52039.4	45587.1	50567.3	46988.4	51005.3	44127	48734	47740.5	48414.2	49870.3	47566.8	50012.8	47343.1	46807.4	58909	48687.4	50965.7	48880.7	46263.2	44126.5	49613	51896.1	47080.9	49988.1	48871.7	51058.2	47437.5	48084.3	50100.2	50099.4	12283.2
		Glycerol 1,2-didodecanoate 3-tetradecanoate	2.83337	22.995	668.064			11367.2	4193.11	8630.35	4259.21	3054.61	3896.01	5012.4	5527.67	11870.8	42254.5	9637.63	4578.06	42713.7	7439.32	9140.17	3671.48	11494.4	14852.1	6078.97	11247.3	8866.05	5576.19	67087.1	6436.16	9844.71	3341.17	3054.89	4720.86	15079.9	10782	4762.48	17090.2	5516.84	3287.03	3858.56	2581.92	9597.44	38608.6	3550.43	6311.4	4695.39	5153.39
		DG(18:2n6/0:0/22:5n3)	-8.90517	23.0095	682.056			1534.93	515.712	1526.07	349.997	158.752	466.21	144.505	659.521	1827.65	4736.6	1616.28	824.225	4470.34	944.393	1076.53	235.755	1679.41	806.406	874.791	1327.16	1302.96	800.886	6623.5	948.352	954.736	766.956	288.744	621.945	2679.39	1082.53	548.399	1336.19	826.165	268.936	198.424	366.363	1100.04	3506.33	219.768	506.341	821.088	535.545
				23.014	667.062			44057.2	15181.9	29406.4	14253.5	6732.68	11633.7	13464	13701.1	42952	121620	50764.8	10275.9	133621	19357.6	15822.4	13465.4	34795.3	33951.8	21146	26835.7	25443.3	15798.8	239470	18141.5	25091	12302.4	10615.4	13430	47963.5	33815	18021.1	49749.6	18007.3	9193.89	7765.32	9886.1	32349.8	95846.7	9736.9	23169.4	10131.6	12378.8
				23.024	666.059			82983.3	29475.9	57700.5	33695.3	14489.6	25024.1	22418.2	28611.8	90120.6	250637	124669	18165.6	278398	40072.9	58462.1	22297.9	65207.6	73431	36164.8	74808.4	46521.8	34683.2	532784	35852.3	52071.8	26861	14132.9	31713.5	88553.1	81446	35123.8	97535.9	41990.2	23322.8	14187.3	22729.2	62475.7	211017	17282.8	37835.1	26842.1	35930.5
				23.026	669.066			3094.34	1314.08	1443.83	988.625	446.807	547.683	704.627	1261.28	3090.18	8104.13	4357.6	465.696	8193.15	1545.18	1931.13	484.691	3114.3	2173.05	1014.01	3915.32	1955.97	1046.21	17276.2	1499.37	2780.42	1331.83	1022.54	979.545	3073.69	2615.34	761.463	3616.26	1259.67	372.202	518.762	365.123	2258.94	6101.54	1212.94	1657.01	669.046	1063.9
				23.11	726.105			1230.22	976.596	1194.54	545.016	0	272.082	850.859	620.826	1037.55	3902.19	2445.01	474.99	3624.41	1066.32	728.982	249.564	889.05	602.827	259.012	1704.74	981.701	638.959	4963.93	1688.59	972.23	442.298	289.564	765.094	1072.3	1259.47	278.907	1129.11	881.935	231.928	210.028	293.984	1005.07	2703.74	111.05	510.709	702.265	818.035
		CE(DiMe(9,3))	-11.6663	23.2175	664.067			5474.65	2076.58	4110.8	2021.28	741.542	1562.99	1564.58	2445.14	5570.9	14643.9	6088.8	1278.8	7785.07	2869.26	3638.72	1090.08	4040.16	5029.85	3157.09	5253.09	2944.5	2205.25	25308.4	1359.08	3549.96	1362.53	1315.79	1640.68	5241.96	4690.8	2805.02	4290.43	2582.63	1528.35	420.975	1288.39	3244.76	12303.4	1835.41	2518.79	1747.93	2210.16
				23.22	144.965			1720.89	535.914	1499.52	1414.12	1283.37	1219.83	1263.34	1143.98	553.536	1026.76	1161.37	784.355	1463.09	554.448	1019.51	1115.02	1257.84	1222.56	867.375	846.456	1757.22	1109.95	1306.8	712.048	841.222	1047.9	743.998	120.312	385.504	1223.58	962.279	1204.82	576.501	532.781	1206.1	543.533	1435.19	809.082	1138.15	679.952	0	1440.69
				23.638	168.996			2139.73	2012.15	2372.79	2011.88	1336.11	1409.01	1399.06	1800.02	1672.28	2265.01	1202.93	1703.3	1319.42	2259.4	1783.45	2391.34	2025.72	1802.63	2292.88	2359.18	1611.05	1751.91	1614.86	2234.76	2341.79	1829.11	3750.35	3078.27	1975.59	1167.25	1952.17	2023.42	1610.49	1678.95	1863.05	2662.12	1597.89	1592.69	1365.59	3001.84	1876.11	2153.84
				23.772	679.093			1364.1	399.087	1626.42	295.925	167.937	681.635	288.226	408.64	1820.11	5022.1	2016.74	601.634	3228.43	1216.55	1145.47	676.766	1440.91	1379.17	0	1697.68	163.301	1075.98	7571.47	607.608	1394.37	908.484	724.912	238.597	1383.11	1719.24	964.464	1480.59	928.378	406.619	97.3651	527.592	1124.37	3952.62	334.225	760.857	817.895	859.801
				23.823	98.9505			98992.4	98702.6	83624.3	79785.6	65171.4	96876.8	86636.9	96430.7	89347.1	79344.8	86243.2	77569.7	39894.3	124299	15855	70491	94702.2	80126.7	95917.4	67559.9	65041.4	113018	71894.2	71261.2	42664.6	44636.1	72347.2	70415.9	45041.6	169388	125226	129518	65380.7	112304	51414.6	81788.8	96876.5	84665	73905	33408.9	58034	154200
				23.835	477.324			900.076	1169.52	627.399	1725.68	926.373	1365.55	1673.82	843.914	1650.8	1132.25	2332.02	1570	1191.96	1015.4	957.781	969.739	868.403	668.603	372.381	1713.89	483.14	1681.69	1539.08	1199.31	948.272	2266.23	2289.86	559.491	951.436	1325.58	712.524	487.78	1085.22	1202.49	693.886	1331.1	1682.03	1730.46	1100.03	1718	36881	2060.19
				23.84	100.947			36028.4	33033.3	31463.7	27786.6	31523.6	35575	25712.2	23213.7	29443.9	29424.2	33224.6	26331.6	15214.3	45531.6	2944.34	23164.4	37045.8	25880	28668.9	25099.5	21919.5	27739.7	27081.7	19152.9	16508.6	14972.1	21498.9	25828	15063.1	43483.9	42442.6	50765.4	24184.2	41524.9	16644.5	27287.8	38920.5	30086.6	18057.6	14966.7	19888.5	58110.3
				23.911	82.9555			6391.06	5072.03	5423.35	5829.84	6537.02	5556.5	4023.24	6290.6	4357.13	4875.16	4309.08	4282.49	4176.16	5884.88	4403.23	5740.27	4913.21	5672.18	5828.25	5194.51	5250.05	5788.41	4747.81	4778.36	4534.47	4256.24	4774.37	5349.64	5067.29	6731	5860.63	6232.7	4492.81	5403.78	4753.23	6040.83	5492.66	5350.61	4763.74	3900.35	4659.32	7014.26
				24.28	490.281			2562.31	3287.01	3018.45	3064.91	2571.11	1698.47	3025.35	3529.53	3110.07	3452.91	4610.33	2204.41	3842.11	3443.44	5359.78	3438.79	3377.46	2666.42	3212.73	1666.05	1585.19	1679.92	3253.88	2579.18	3385.71	3001.45	2535.22	3598.74	2731.57	2977.14	2757.98	5568.03	2643.99	3131.13	2686.77	2135.61	4229.86	2526.22	1012.39	2714.98	4186.1	2416.6
				24.293	242.021			1026.18	1844.13	1797.61	313.618	708.751	1095.39	1249.75	1253.31	1053.94	967.085	2181.83	2329.68	2324.74	3575.56	8440.18	1617.14	1335.99	899.495	1487.31	1132.17	1402.15	1261.64	1228.27	1482.6	3845.08	2091.44	1303.95	1198.72	3298.95	1260.52	1344.03	1735.49	781.437	882.945	1405.89	1426.86	1277.11	2106.82	1060.84	2378.83	3440.17	1361.73
				24.329	416.062			1180.08	1357.21	1432.08	1190.68	987.519	920.767	693.409	1812.01	1380.68	1321.21	1207.01	409.948	2666.8	2513.12	2047.95	1716.63	1029.08	1277.64	1792.42	1472.58	1406.05	1185.3	1021.47	1260.88	1282.06	1169.4	1766.15	1939.36	2429.85	774.786	1287.98	2027.93	1578.45	1242.53	1674.06	512.524	1295.66	634.096	718.476	410.722	1428.98	1005.39
				24.395	414.046			832.419	972.524	1285.19	1114.25	740.053	616.067	1518.2	953.256	905.272	1546.34	761.958	1161.45	1024.31	1761.16	1562.92	1439.98	416.182	835.739	1526.25	653.692	786.688	1222.06	1143.58	976.12	2287.98	1351.47	1142.32	1252.13	1862.91	366.791	927.761	1131.54	1101.28	1457.46	852.777	1124.51	1565.61	1116.26	1254.99	1786.52	1238.93	790.027
				24.4465	489.277			6617.86	9248.87	11946.8	9830.97	7185.89	5376.25	6849.78	11272.3	7632.45	5794.86	15493.6	5503.54	8413.32	9416.15	10204.4	6723.45	7013.45	5403.03	7698.02	7875.96	7216.16	11499.3	6927.21	7816.34	7526.18	5521.12	5882.33	6042.92	8275.04	10970.9	10847.5	9314.41	6380.68	7884.73	7845.26	4614.78	9455.3	6123.72	3358.04	6608.08	9470.62	6278.82
				24.804	693.127			9864.31	7471.89	7450.61	3307.04	3342.57	3740	5346.78	5389.69	11923.2	22703.1	12395.5	4007.8	26288.3	6045.85	9818.57	3699.09	8521.43	9421.05	3948.08	9465.57	5073.37	5898.69	47134.4	7010.47	8284.18	3846.49	5804.55	4398.6	10906.1	9489.83	4313.82	15239.8	6456.87	3304.1	1340.25	3296.56	8575	30256.7	4271.83	9476.38	5395.35	5639.87
				24.813	90.011			4530.79	4133.83	8855.04	5503.33	6164.35	3937.49	3290.78	4559.41	4402.28	5325.7	4182.46	4582.46	5125.01	8802.7	4867.77	6733.71	5359.58	8137.8	7865.2	5624.26	7676.5	4463.42	4177.8	4428.25	4961.33	5096.87	4984.86	3473.07	5395.7	4919.81	4448.9	6184.65	5941.34	5637.86	6227.71	4497.27	5083.82	4324.52	4977.57	5552.08	3664.63	7529.5
		CE(DiMe(11,3))	-6.66586	24.877	692.123			15469.2	6974.69	13424.7	5743.97	3240.82	4233.48	7303.41	6278.91	13302.3	40142.8	21731.7	6109.64	43750.6	9608.11	14418.9	5285.69	13862.7	13966.9	6725.68	15483.3	5279.36	9385.84	63872.5	10924	13214.1	6297.74	4992.39	6853.86	15581.8	18383.7	6376.24	22145.3	8861.94	4895.26	6048	5625.18	11621	43127.9	5499.33	10814.1	9994.12	8260.54
				25.365	694.126			5206.48	4182.75	4280.47	2711.11	2182.15	1948.43	3269.85	3915.84	3509.86	10715.2	7446.51	4020.6	9870.02	4358.73	3236.45	3045.2	4436.55	3146.15	2879.69	5044.46	3114.12	3465.14	15544.9	2059.63	3812.16	3549.69	4093.89	3770.32	5483.3	2957.91	4004.29	6599.23	4665.98	2030.2	1914.28	4020.36	3266.11	9164.92	2512.09	2870.59	2398.88	2832.6
				25.843	409.277			5401.27	770.567	947.414	1174.71	1373.56	1274.11	2105.76	850.852	4083.53	3181.99	3650.88	2512.81	3173.31	3043.55	2056.62	1569.78	1582.98	1059.99	1172.14	3191.08	627.256	1596.07	1983.09	2114.47	1124.52	6660.53	3724.47	1690.88	891.412	399.995	1506.16	2427.06	2935.23	1177.24	2483.61	2293.19	571.087	1425.02	1829.38	2109.22	464.759	1554.09
				25.857	445.091			2083.08	2986.98	3341.65	7791.64	5627.14	5827.43	5791.19	5979.22	3468.96	1848.46	5366.29	8245.86	3417.35	2486.57	1982.36	2309.16	2416.46	2251.95	1912.07	3046.32	2863.13	1883.01	2147.65	3796.36	3962.96	2259.96	4047.44	3714.69	2636.69	2515.48	2856	2163.53	2729.42	3231.58	1509.87	2734.59	5621.85	3284.93	4521.66	2521.06	2504.12	2875.22
				25.861	451.325			2863.31	519.04	311.805	470.974	106.393	131.877	1523.05	134.915	1176.3	936.263	1783.48	259.281	1024.45	1028.1	583.168	265.091	277.923	778.838	424.54	315.516	0	215.772	566.73	1498.26	0	1793.39	1598.32	1510.06	121.781	290.082	213.656	835.164	1235.7	656.742	455.423	878.001	419.414	475.349	427.617	407.05	1711.19	465.309
				25.944	421.225			5111.63	4533.85	3591.22	2931.93	2907.15	2395.66	3939.93	2359.77	3510.54	2063.22	5711.78	8539.6	5214.75	7114.38	3164.55	7163.17	3625.19	5094.06	6119.43	3686.9	3271.93	3194.09	3690.6	3151	5586.95	7352.05	4545.44	3999.41	4533.57	2510.61	3817.65	3669.72	1864.56	3481.36	3479.91	3370.31	5039.54	4744.95	2390.72	3298.82	11088.3	4930.71
				26.201	294.18			20612.9	15939.5	21330.6	15022.1	16427.9	15421.4	15589.5	17117.6	15334.6	14608.4	17469	18008.6	18527.5	15098.9	18499.8	13035.5	14842.1	16289.5	15476.9	15434.2	17240.8	17410.2	15167.6	14708.2	15637.7	15082.2	16986.6	18331.3	18091	17056.2	16724.9	15460.1	7343.7	16813.3	13027.3	13058.3	18107.8	17693.9	12697.8	16062.6	12411.6	16140
				26.412	417.049			1079.55	2064.45	1651.74	2228.59	2926.67	1836.24	1708.84	1584.13	2217.27	2027.52	2318.66	2785.97	6139.14	2572.38	3293.22	3140.02	1816.69	2512.03	1559	2115.66	2486.65	2313.75	2732.55	2623.69	2685.59	1884.77	2885.47	1205.12	1353.38	2208.51	1826.86	2102.31	2452.82	1126.64	2057.46	1909.02	1402.56	2565.89	2696.79	2183.59	1370.07	2924.52
				26.5535	510.084			1562.79	1724.7	1388.85	0	223.937	1805.21	568.365	942.541	1659.86	2918.22	2460.29	820.423	3081.85	3803.22	4420.87	1198.45	436.748	2006.23	1083.61	632.963	1243.78	2266.24	3968.81	1663.2	3029.82	2601.53	2445.3	4178.24	3318.84	868.895	963.604	1789.89	1815.01	262.473	971.256	1394.74	852.378	783.715	353.892	3503.36	2555.59	1632.69
				26.564	795.17			1322.94	1188.13	797.082	632.626	415.96	896.25	145.108	1111.84	602.734	1532.77	1287.27	297.961	895.512	1270.8	2944.64	1316.33	716.841	957.05	862.195	847.48	1289.93	1050.05	1441.02	284.503	3678.89	4253.84	1105.68	3195.78	2804.58	680.655	1754.18	1276.49	421.504	297.659	1602.04	853.509	0	471.757	791.64	2979.66	1662.81	1246.52
				26.6105	464.077			1053.66	1249.49	1570.74	1943.03	1094.28	1336.53	139.833	1500.45	1440.56	4789.79	2799.57	2394.84	4998.28	4847.55	4878.58	1648.23	1434.36	1780.87	2002	1277.76	1282.14	1733.04	2940.61	984.67	3736.76	2032.01	3807.49	5140.01	4879.3	1667.84	2469.56	2037.5	2235.81	1063.22	1883.06	1886.51	1290.8	793.586	761.725	2450.07	2726.63	1924.62
				26.773	266.15			11316.3	6458.61	6304.27	9727.76	5125.84	6104.6	9033.31	7713.88	7213.33	9006.37	15595	6931.32	13642.6	9895.38	7111.77	6853.81	5735.48	6417.94	6478.1	9320.5	17997.8	8998.34	11054.7	8068.17	8910.83	10147.4	10502	6742.57	6420.03	5582.5	8076.96	6216.32	6038.38	6805.61	6145.36	7317.09	7497.21	11831.5	10020.1	9569.24	8717.33	4665.43
				26.9095	675.131			1840.01	3016.81	2727.83	6099.94	1761.18	3139.77	2728.23	3191.55	4079.38	7479.01	4198.3	2014.77	7364.57	8321.55	7672.96	4229.48	3101.26	7712.48	2923.95	3379.89	1411.08	5618.26	4119.75	1248.99	4686.26	6266.77	4499.39	5201.18	5734.31	2337.01	4917.51	6244.73	4660.12	2351.91	3578.9	5136.39	3690.83	1731.97	1576.59	3807.34	1744.16	673.834
				26.935	628.114			1061.09	1759.03	1063.13	672.347	637.738	0	450.158	811.374	2571.99	4617.32	2537.82	1422.51	4032.78	2347.48	3577.22	2988.42	737.583	1349.1	1189.02	1922.72	770.734	1366.41	2022.08	271.528	3601.85	748.57	2488.76	3251.82	4835.12	130.13	1258.79	2170.91	976.115	1409.35	1392.13	1014.42	885.188	621.459	530.923	1702.36	2047.39	1446.68
				27.021	154.022			5122.49	3972.33	5912.93	3178.05	3880.44	3466.9	2731.54	3317.91	5604.92	23252.9	4923.21	4330.35	8047.1	7933.37	6297.56	4036.54	3044.37	4248.86	3640.67	5490.75	3888.61	4227.28	3095.2	3717.52	4993.48	5155.79	8189.5	4854.12	6416.37	4781.35	8418.03	4925.58	4846.27	3371.33	5768.62	7153.9	10030.9	4924.37	10740.8	4489.88	4057.16	4323.3
		DG(18:2(9Z,12Z)/24:1(15Z)/0:0)	-11.7651	27.033	704.129			2294.77	4011.44	3242.29	2443.57	2202.1	2391.35	2028.08	2355.48	2369.3	5810.33	2477.57	2119.64	3639.22	3128.16	4547.42	5232.53	3671.93	3932.83	2874.17	2856.14	1972.37	4086.78	2396.74	679.567	2056.19	1517.35	3972.36	2042.51	2340.46	556.368	1188.5	4070.85	2914.68	2585.52	2511.71	4907.69	922.435	319.816	1440.62	2048.25	444.767	331.522
		2,8-bis-Trifluoromethyl-4-quinoline carboxylic acid	18.9263	27.252	310.177			5473.22	6206.43	7764.42	7251.77	4776.17	6647.87	5749.39	5224.71	6988.15	7090.63	8125.54	4412.47	11398.3	7135.8	6108.54	3942.43	6124.84	7526.78	6552.37	8889.29	11647.9	4719.6	7257.46	5319.6	11607.2	11275	8232.79	7576.91	7784.56	5506.97	7266.87	7721.86	7130.79	7910.99	6182.73	8398.46	6279.38	7450.76	8143.55	2750.02	9221.04	10771.3
				27.272	496.103			4659	4252.4	3620.17	3032.25	1493.11	1362.76	3123.45	3516.99	3072.18	6117.76	4718.05	3211.72	6567.34	6483.31	4552.39	3613.56	3081.48	2690.42	2866.9	3346.88	2330.38	2168.43	2263.27	3691.73	6707.55	5032.31	4416.57	8804.87	8829.76	4065.28	4186.89	4660.94	3830.83	2556.34	2309.08	3637.39	1779.65	2499.24	2648.75	4267.07	4641.08	7552.17
				27.29	765.162			9364.1	4661.83	4483.73	2089.97	2372.56	1626.43	1283.74	2729.48	2369.93	23173.7	8646.96	3261.51	8335.42	15340.4	6320.15	2758.86	2911.67	4746.72	2460.25	2322.95	1660.59	2955.62	18123.1	2150.8	12583.1	20844.3	6556.45	48925.4	22108.9	4203.37	1753.2	7404.94	5083.3	2052.33	9613.5	3878.59	1283.27	1600.05	776.591	10339.6	17577.5	28549.4
				27.388	522.072			1036.75	2374.73	2422.14	1362.32	1130.04	882.401	756.649	2570.27	1960.37	3159.57	2736.66	1413.27	3784.09	3824.68	7582.59	3487.25	1147.62	2121.1	1108.54	1785.09	941.088	1164.86	1982.56	1114.65	4408.09	1610.33	3434.05	1608.33	2930.33	1289.8	2064.01	2062.77	3052.76	1722.54	961.604	1738.93	1170.93	706.005	1200.04	2553.56	2370.61	3401.69
				27.5115	474.285			4291.41	5446.76	6482.06	6541.05	4146.37	3809.17	5906.9	3033.73	6226.83	5731.09	9202.04	4930.94	9134.97	5540.85	6159.5	5186.83	4472.51	4658.95	6208.94	4583.54	4856.67	4436.37	4215.81	4759.37	4175.08	5322.84	6464.02	4668.38	4291.11	3220.89	6185.98	5945.08	3503.69	4492.75	3095.57	4080.05	5910.6	5369.28	2909.2	3947.41	6274.68	2704.94
				27.535	274.036			1678.6	1593.49	3175.87	3481.83	2016.7	1965.31	1839.36	1633.57	1989.19	23018	9783.75	3351.96	3545.44	1132.76	605.516	2422.89	2655.09	3160.45	4642.5	3722.39	4831.8	2520.32	5121.31	7677.18	1317.48	778.988	10017.8	8257.52	4011.15	3124	2837.13	1449.01	1804.88	1865.2	3233.25	2378.23	5440.39	3154.08	5741.14	1209.16	3444.6	2085.68
				27.557	263.982			1498.67	3437.67	3342.4	4388.35	2568.19	1823.7	2206.96	3000.74	1753.89	4287.07	4421.34	5035.22	5213.22	3337.31	2747.1	4444.9	2779.46	6626.75	4387.6	4300.9	4126.21	4825.33	2026.11	3031.32	1775.68	419.42	4309.11	774.787	2814.74	2291.95	3383.93	3703.23	3546.94	2402.21	2551.26	3209.47	5106.67	947.661	3766.35	4210.18	495.871	296.26
				27.57	555.115			2886.51	4134.12	3214.87	3468.08	1347.26	3023.14	2351.94	2769.91	3161.02	7048.78	4652.67	3169.85	7193.35	7883.46	7550.73	5938.42	3162.73	5315.24	4991.62	2626.62	1895.99	3125.82	4675.93	2061.76	4724.43	4443.05	7047.67	5876.07	4910.42	2306.48	3836.54	5705.24	4973.73	3249.6	4218.68	6060.32	2497.25	1303.27	1752.83	5233.82	2242.45	4442.73
				27.576	275.964			1139.22	1576.37	1622.74	902.546	1105.89	2494.29	1133.49	2431.11	2965.01	13383.4	4432.68	2206.62	2106.7	2385.76	5108.47	820.373	563.017	2786.81	2197.1	3039.05	1774.32	532.97	10676.2	2279.45	4757.66	4346.92	14175.1	14105	4368.11	3085.43	1209.78	2497.81	1439.83	3121.93	2729.8	2327.84	2966.14	1192.49	1433.56	2899.88	1745.79	3290.03
				27.651	438.061			6595.4	6377.21	4506.4	3296.74	3529.81	3715.35	4375.04	3953.96	4306.96	6703	6569.57	4499.64	5918.61	7984.92	5195.05	6846.79	4874.81	4855.19	3549.44	5466.48	4483.87	4631.59	7163.57	3945.93	6615.54	14944.8	7658.93	14365.4	11067.6	3034.68	4350.83	5488.91	4779.59	3720.64	6713.13	6288.09	3446.2	2436.55	2897.68	7808.21	7268.14	12111.4
				27.696	230.996			1880.82	1746.49	961.308	1087.02	2406.84	1480.99	1621.7	1580.01	1052.14	1079.87	1609.35	1704.78	1149.51	1444.32	3326.42	2121.06	296.094	1106.12	1818.98	984.781	1387.47	1724.8	2191.26	991.136	840.053	1529.08	1092.05	1065.39	2020.18	1255.03	2196.67	1437.57	2349.17	1385.06	1277.74	1272.82	2281.71	798.743	1111.99	1713.87	2030.22	1907.24
		DG(18:2(9Z,12Z)/24:1(15Z)/0:0)	-1.466	27.733	704.136			3002.3	4815.65	4530.46	3304.86	2093.57	2927.31	2146.44	2858.77	3309.35	6034.23	3572.5	2400.85	5382.57	3615.06	4759.79	5985.42	3920.26	4029.2	3198.97	3736.22	2293.32	3776.65	2776.25	888.694	2365.38	2495.64	3519.61	3291.04	3053.43	521.822	1329.42	5402.63	3650.47	2795.76	2955.61	5220.02	1594.84	710.632	1820.94	2536.49	450.476	470.497
				27.774	719.153			2339.32	2205.73	2519.81	3433.45	2621.58	1637.07	1937.42	1962.51	1528.81	4512.01	1963.47	1328.31	5634.52	4230.84	4588.35	5029.22	3151.78	3282.39	2088.29	2548.06	1924.77	3438.7	3054.7	959.853	3551.24	3329.72	3474.63	2303.94	5940.91	1315.96	2843.45	3841.83	3712.82	1939.36	2277.89	3332.45	1318.49	858.255	2000.04	3081.36	1903.62	2033.18
				28.015	198.99			2813.05	3679.24	5908.55	5438.01	2908.02	2895.88	5111.55	2152.72	1808.03	1430.73	2680.22	4620.2	2232.94	2081.74	2258.12	1601.19	1704.72	1427.3	7567.27	9492.1	2620.96	3694.58	3736.76	1947.37	1664.93	1239.52	3050.41	1662.49	1086.32	3112.59	977.513	1543.17	1922.88	2579.41	3796	3491.99	3880.81	14577.9	3231.48	1195.44	1981.45	2979.2
				28.02	351.018			1980.2	1794.77	1637.65	2106.35	981.105	1011.22	1821.33	1154.84	1207.85	897.781	1307.88	618.712	858.211	2448.92	1952.64	1344.09	1573.83	1057.74	1076.88	1092.74	939.384	1046.31	758.977	737.149	570.311	1044.19	1951.79	741.848	1489.68	544.043	1114.84	2018.68	777.08	1085.12	652.072	2236.07	1048.53	651.503	531.266	978.075	816.04	696.568
				28.048	705.142			2419.26	2199.97	3404.32	3993.31	2825.44	2546.46	1726.79	2924.02	2827.37	7043.49	4662.77	2182.19	4599.33	3801.56	5053.8	6712.73	3868.49	3592.2	2464.53	5016.72	2713.58	4026.61	3707.2	2469.35	2818.32	3994.14	4851.69	3391.14	4400.9	1022.68	3731.59	4460.2	3109.47	3138.14	2006.68	3977.13	1775.39	1023.31	1775.26	4005.94	967.735	673.14
				28.0735	307.971			1621.87	2111.83	1619.96	332.288	1274	1991.84	1790.88	2449.95	3279.7	6658.93	3483.43	308.093	1433.22	1277.05	4710.84	1011.08	631.331	1265.93	2038.82	2379.55	1699.86	1178.53	7768.74	2430.35	5881.61	2211.23	8807.85	16005.6	5980.09	2209.03	1059.19	1225.93	686.468	1758.46	2178.36	1793.27	1694.37	1247.67	1464.82	2463.83	2815.06	5312.32
		2,3,7,8-Tetrachlorodibenzofuran	-5.10499	28.084	306.977			2294.68	2521.85	1427.56	729.771	1114.17	1168.73	1581.12	2456.58	2709.29	9015.71	5469.37	615.511	3151.55	3007.02	7029.08	808.679	430.151	745.443	2589.86	2600.31	1660.59	1049.92	7743.69	1712.1	7165.82	2063.78	6483.45	15848.2	5387.4	1660.54	1611.99	778.518	724.924	1760.01	1024.57	1789.39	2232.89	2234.22	793.442	2120.28	5118.5	7089.54
				28.0895	853.185			3974.22	3388.03	3383.36	2009.38	1113.47	2107.64	1657.8	3077.72	2984.45	7589.53	5734.04	1955.06	7276.08	5926	7200.69	4744.62	3587.76	3988.07	3708.98	2967.11	2049.09	3677.77	7512.69	822.985	2636.78	7179.3	6229.2	12528	8137.91	1175.02	2596.17	6003.28	3804.15	1829.34	3858.24	5083.84	427.867	191.057	791.734	2814.72	2930.09	937.015
				28.103	554.098			1971.36	3400.66	2255.2	1402.48	980.302	2008.1	1007.61	2076.66	1511.21	3368.82	2168.47	1301.91	4194.71	5258.81	6873.77	2153.36	1478.15	3604.11	2322.75	1848.23	777.866	3634.61	3420.01	1165.92	2774.01	3663.2	3355.11	4610.51	2134.21	987.229	2390.04	2970.54	1927.95	998.224	1850.25	2885.55	1951.51	155.131	1613.47	1568.7	2065.95	1452.51
				28.1045	163.999			6535.81	9696.51	7134.78	7187.22	3899.44	8130.74	7968.63	4825.33	5565.04	23876.8	11618	6624.42	9047.35	12555.3	8288.74	7893.9	8664.25	6577.06	10792.3	10109.2	8860.41	6483.79	11642.3	5942.44	12051	5472.45	17106.8	28963.9	11966.4	6764.48	6613.3	11256.6	6304.09	5040.4	9850.12	6733.64	10563.4	5098.32	9860.94	5435.7	8410.24	6672.34
				28.1185	196.994			22970.7	21143.3	33431.1	60195.1	37286.7	12210.5	36349.2	10684.4	12153.2	13637.5	18232.7	30672.6	7708.73	11295.4	7168.12	8080.47	9252.63	9191.14	29044.9	49563.7	17410.4	29240.1	22749.9	18966.4	10179.7	6242.92	21111.2	11306.9	6943.91	25603	9821.96	9735.83	10956.4	19456.8	22859.2	23091.3	37048.3	161658	27720.3	7764.24	10481.7	22333.2
				28.125	494.077			3254.13	3417.99	2661.79	1375.74	1832.91	1989.8	666.121	977.684	2844.72	3134.36	3710.1	1157.3	5893.05	3974.97	5514.85	4256.95	2831.66	3051.06	2903.84	2294.31	1122.58	3366.44	3371.61	1178.04	6865.73	3778.52	2294.21	7766.58	4928.71	1259.58	2306.96	3072.81	3520.05	2649.15	2859.64	3054.62	1208.87	1878.36	1900.63	2444.76	5388.39	3285.09
				28.162	197.999			3451.88	4102.51	4350.55	5809.09	6166.83	3480.73	5594.68	3429.39	2819.69	3056.5	4438.76	5103.88	3222.26	4240.42	3337.59	3978.42	2779.65	3739.67	4719.37	7238.51	4309.19	3739.89	4200.01	3569.43	2395.95	2428.05	4734.19	3107.36	2912.11	3527.68	3756.63	2829.04	3493.29	3063.44	5204.09	3004.4	3438.77	15075.4	4031.9	3175.97	3220.11	4874.56
				28.17	140.036			1840.9	2105.96	1690.3	8337.12	3513.17	7077.63	2554.63	2457.59	2720.66	1907.32	4092.7	3293.34	1759.53	600.056	632.754	2306.77	1664.07	2712.21	2222.82	1251.06	1579.99	1067.64	1117.18	2173.47	1828.03	1727.68	5602.63	2599.62	1490.23	1140.31	2380.99	664.247	2035.95	1638.63	3348.55	2344.63	6215.83	2196.03	10206.3	1221.31	1080.31	2639.44
				28.172	305.974			13792.7	13518.6	7132.55	6670.29	7533.32	10129	10104.7	16521.2	21064.3	71401.3	37608.7	6055.09	12746.7	18826.4	45500.4	4570.56	4642.89	4870.3	15311.8	10820.6	9922.83	4941.27	70179.3	13325.1	46074.6	19238	65947	148168	37165.7	12576.1	7077.02	5182.17	5316.41	14204.2	12148.6	12242.2	10392.5	7887.87	8160.73	16161.6	26386.4	53279.6
				28.179	687.139			1473.44	1074.41	453.924	273.894	2066.7	597.581	1349.69	715.337	885.273	178.615	617.199	623.302	521.784	297.317	975.323	302.988	600.71	1067.42	586.041	646.846	973.441	1215.01	0	0	398.821	509.635	692.612	897.71	862.031	710.814	257.466	1154.99	161.484	1408.84	0	374.921	459.851	1361.95	142.206	376.291	648.455	656.651
		2-C-Methyl-D-erythritol 2,4-cyclodiphosphate	-0.127512	28.19	279.098			1053.36	376.516	385.117	6375.77	1667.56	3314.07	4670.92	2452.33	2599.82	546.123	2509.14	2317.67	2378.01	1587.99	801.621	211.971	1457.65	483.334	593.335	931.214	766.076	1046.29	527.752	543.988	5466.36	297.139	1641.57	731.681	1734.92	1105.87	806.234	520.057	1551.83	441.181	1158.33	415.82	2163.95	1539.95	938.53	1483.23	2547.94	572.161
				28.208	397.226			13384.2	7640.08	7043.32	11161.1	8589.74	4812.99	11152.6	7056.29	6956.97	6762.75	19987.1	8352.75	16227.5	10831.4	10553.2	5634.37	7885.37	6751.58	7204.07	8291.42	23332.2	7390.61	7221.13	5642.16	7863.12	7939.61	10832	6749.09	7729.94	8137.51	7920.13	9102.45	6066.53	9878.08	4549.38	5006.26	7826.11	6734.18	6565.17	9814.14	12145.9	8221.87
				28.2885	434.071			1596.51	2605.59	2147.01	2068.04	2123.94	1667.71	1223.58	2165.44	2514.02	2785.54	3081.22	2542.11	2649.37	2316.45	3232.5	2335.47	1485.48	3084.76	2358.88	1554.67	1839.68	1616.74	2549.62	2302.31	3284.85	2256.67	2973.99	2531.83	5854.98	999.961	2219.43	2183.67	1988.34	2512.89	2157.43	2045.04	2350.88	2322.95	1646.39	1455.36	2177.69	1055.99
				28.394	254.031			2453.87	3993.95	2223.86	1422.69	2030.66	2283.53	1174.22	2230.69	1341.99	2288.73	2718.41	3645.64	1963.9	4976.62	3224.5	2657.42	3058.15	2770.81	1449.79	3440.12	2494.12	2657.85	1902.46	1824.68	2332.04	4647.62	3530.71	2287.93	2316.86	1380.06	2280.2	3300.84	2298.97	2272.81	2805.24	2971.15	1962.35	1254.31	1055.46	2792.31	1898.82	1682.74
		CE(20:4(5Z,8Z,11Z,14Z))	0.0500947	28.45	674.13			1735.31	1545.46	955.352	2274.48	1438.96	1935.63	1706.88	1888.9	2203.49	4046.67	2003.11	1868.88	4606.94	3763.04	5970.17	2579.52	2093.08	3922.9	2073.29	2112.6	962.003	2996.96	1865.13	442.367	2454.59	2330.14	4079.71	3998.93	3057.21	711.615	2589.94	4128.79	4087.44	1466.47	1303.16	3328.56	1296.99	355.251	1302.23	3102.83	1741.4	1104.41
				28.456	353.214			25105.5	15324.7	14483.2	18201.8	11633.6	12069.8	18461.2	15580.5	16085.4	15276.4	33260.8	15492.5	37061.6	20313.6	17130.3	8399.17	13302.8	15481	12200.1	6271.77	46239.1	17482.5	13730.5	12299.9	11530.4	19886.2	19041.5	15416.9	14760.2	11818.9	17853.6	16718.9	11530.9	15473.4	14180.3	17452.5	13775.4	5915.36	16090.3	21483.5	24686	16420.9
				28.456	354.217			5772.17	2515.3	4103.35	4881.26	1791.56	2955.93	4487.51	3160.53	4051.43	2897.47	7686.84	3731.7	7687.94	4886.07	3560.84	3181.84	3937	3805.27	3854.02	4353.27	8502.01	3032.34	3181.81	2882.14	5929.99	4093.28	4140.62	3221.11	4253.31	2723.07	3592.39	4869.45	3038.47	3675.51	1637.23	4113.37	4210.14	3912.44	1338.28	6273.57	6128.26	2996.3
				28.46	854.188			1163.58	2633.81	1338.31	871.375	1676.81	1361.69	592.575	2665.64	1499.26	4414.71	3130.82	2053.5	3615	3640.17	3077	2593.7	2176.44	2828.99	2351.8	1899.27	954.94	1872.41	2640.44	1011.68	2117.31	4494.21	3489.94	7384.32	4295.61	1167.82	2044.86	4582.53	1966.59	1421.14	2700.16	2854.1	698.718	357.632	919.586	2526.69	1125.94	480.89
				28.479	540.092			5912.45	4188.04	8137.48	6299.51	2976.83	6693.3	4766.24	4238.13	4559.02	9466.06	4035.15	4651.63	18082.5	9889.04	12131.4	5863.79	8645.28	12239.2	4034.63	7019.53	3380.81	6840.12	5431.16	4470.09	8841.89	8816.43	5242.89	2953.99	6329.66	3245.57	3978.05	8564.16	10103.8	2384.05	4162.07	7519.96	2843.41	1811.41	4638.22	11597.7	6631.87	2742.04
				28.5515	852.184			3179.18	3908.07	3415.31	2600.25	2234.97	3282.46	3291.12	3385.42	3812.79	8717.5	7444.69	4236.34	7760.35	4553.21	7807.89	6207.78	4283.9	5875.55	4520.79	4419.6	1933.24	5085.92	7363.45	1055	4242.61	6434.25	6320.48	11761	8387.21	2711.43	4253.81	6273.27	4168.26	3461.83	3679.09	3963.06	1667.16	536.299	657.914	3006.55	2802.73	1532.43
				28.5915	586.107			3491.88	5679.92	5101.67	4804.66	3929.22	3956.56	5204.04	4460.15	4347.72	9955.31	6582.16	5922.38	8415.57	8627.81	5326.66	6809.28	5535.4	6240.23	3886.44	5728.73	4128.8	5642.51	4516.76	4616.85	6779.03	5807.54	7140.69	9700.36	8568.78	3490.8	6075.58	8156.03	6114.65	3434.63	5393.93	6247.32	3033.66	2880.43	4615.37	7475.21	5143.58	5269.35
		TG(14:0/14:1(9Z)/14:1(9Z))	-2.26044	28.618	720.151			1863.06	2098.75	1469.7	1990.92	2146.99	2227.85	1490.58	2010.74	2377.63	4391.14	3035.8	2090.93	3125.67	3349.03	3929.57	3450.32	2522.48	3411.24	2389.01	972.137	2059.4	2429.96	2282.14	1265.92	1904.1	2694.6	3172.77	4264.41	3693.44	894.167	742.439	3236.85	2360.6	1085.44	2515.32	1601.42	1326.27	550.828	955.975	3176.92	2623.89	1958.61
				28.658	617.117			8679.2	5988.51	7337.92	3799.61	8118.48	4303.69	7580.41	4674.09	9196.89	21838.7	11983.7	5532.75	8907.02	12442.2	9470.45	9492.41	11539.6	9327.34	6678.92	6610.25	8730.8	6718.26	10735.8	5732.15	10270.3	10986.6	14661.2	13217.5	16019.4	5828.24	8130.08	10288.1	9246.84	6123.58	8129.64	7317.15	6244.71	5064.63	7171.81	10076.8	7619.96	7033.77
				28.6705	459.148			2208.31	2034.32	1988.45	2609.91	1955.39	1990.52	2052.23	2296.23	1669.39	1918.42	2477.75	2016.18	737.805	2235.15	1294.43	2341.47	1804.31	1936.56	1774.02	1912.12	1478.28	1874.3	1623.94	2407.92	2133.97	2471.74	2414.67	1466.39	1881.54	1523.78	2059.42	2389.59	2388.35	1978.32	1771.54	1963.35	2287.01	2351.49	2001.61	2016.68	2234.28	2091.05
		Caldariellaquinone	9.09783	28.674	632.083			12903.4	13652.8	12338.4	7666.7	6725.36	7429.37	8320.34	10323.9	11821.6	12258.3	11014.2	8982.94	25241.1	37810.2	29592.6	17324.5	13865.9	15142.7	7260.16	10695.2	6534.12	15923.8	15392.3	6655.26	14744.9	18053.3	28234.3	16277.8	20950.4	5242.04	12197.5	18091.3	11641.9	9184.2	12884.6	10447.4	5450.94	4832.98	5644.86	11443.6	9593.47	8605.25
				28.765	688.147			6150.23	7879.23	5636.86	8224.28	4298.17	7620	3993.01	6040.86	8819.14	15244.8	10946.3	6663.03	14003.6	7211.76	11252.7	11928.9	5114.59	8608.87	8839.58	6972.07	4030.3	7802.51	12748.2	3260.95	6702.74	11306.6	10170	23565.3	11433.9	3615.59	6371.11	12041.5	7085.99	5443.81	4149.3	9202.37	2598.94	1978.67	2324.64	7415.33	4497.12	2385.61
		ADP	4.20674	28.7785	428.21			2184.13	1718.09	1371.75	2394.67	1129.16	2430.71	1553.6	2166.3	1985.09	1928.04	1527.11	1524.85	2328.9	1629.94	1604.47	2506.44	2066.45	2453.72	667.363	1080.47	1351.39	1349.54	1591.59	1837.46	3991.04	2766.12	3527.81	2381.66	2937.76	1996.67	2579.43	3102.01	2037.99	1759.48	2876.55	3046.6	1042.91	3262.84	1629.76	4236.37	3728.78	3363.82
				28.783	482.087			18119.2	16317.1	14657.9	13449.5	6327.96	8587.4	8134.65	12035.1	10124.7	23815.9	20791.9	12248.8	29688.9	27694.6	18000.8	21271.6	19210.7	19402.9	13849.4	10504.5	7255.54	23836.6	14380.1	9694.52	12642.9	22650.7	14642.3	27303	22138.3	9939.22	14879	24933.2	18486.9	8539.96	15265.6	16916.8	11135	4898.6	8561.42	15989.7	27253.1	23084.6
				28.784	915.532			1125.3	1294.59	997.502	2763.13	2148.12	1360.11	2589.96	1972.25	2527.12	1558.44	710.014	1148.04	871.003	1825.7	757.261	1377.2	880.454	1284.63	2470.52	2102.33	2191.9	2217	2364.23	1270.16	1841.55	1948.32	1818.81	2134.27	1271.7	1272.81	2203.39	1995.72	948.673	2987.4	1380.49	869.297	2045.28	1594.44	1444.43	1209.94	2583.1	1937.34
		2-Iodophenol	22.8526	28.7875	221.02			10867.9	12165.9	17158.9	18824.6	13607.5	19724.6	13569.8	17889.5	14775.3	7453.03	5461.13	7938.56	4229.22	6581.57	3192.38	9596.3	11598.3	8859.5	3919.07	4425.08	4221.49	6244.38	5267.07	594.684	5425.34	7101.48	4757.03	3661.51	4412.5	3806.19	10943.9	7453.79	11741.1	7784.49	11590.6	11162.4	2296.07	2446.96	1615.78	10113	6525.29	6705.14
				28.8035	541.101			3426.79	5004.32	7063.01	5133.18	4113.25	3713.66	5133.12	5871.4	5502.32	5405.84	7245.47	2753.11	6981.69	7872.64	10116	6674.84	5205.38	8422.22	6304.31	3238.77	6565.84	7235.78	3508.94	4130.89	6259.58	6651.58	10326.3	2349.18	3756.14	1751.36	6609.49	8793.59	5666.34	4944.65	2552.04	6670.76	4608.76	1825.59	1669.26	6182.08	3384.43	1642.11
		Diclofop methyl	17.8267	28.848	342.199			5424.9	5187.98	5584.93	5260.99	3660.47	5673.23	4009.35	4322.35	5678.51	4021.57	6469.81	4737.83	6042.74	4578.03	4551.89	7453.11	4481.42	5506.57	3527.55	7044.36	6039.85	4812.57	4340.55	5184.17	10420.1	10827.3	7511.79	4183.34	5745.25	4915.7	6233.26	7194.51	5148.32	5581.33	5951.19	8429.68	4574.28	5732.38	3971.91	12052.7	9821.62	13956
				28.869	748.166			428.206	691.198	609.363	877.593	701.756	446.825	1353.75	1440.42	2319.2	1055.62	1300.47	925.695	2134.42	1804.98	1252.04	0	153.342	945.031	1018.5	0	483.472	522.916	1037.92	421.123	399.294	667.551	785.296	2721.52	3598.48	281.364	410.684	4650.31	326.182	694.996	894.632	558.19	0	659.338	407.293	800.857	215.767	870.658
				28.873	602.074			12560.4	12840.7	9347.01	8811.88	2966.78	7667.46	7498.44	9649.77	10574.8	25547.6	14964.6	7772.03	12669.1	22845.4	11976.1	12158.5	10848.3	11082.9	7068.16	8320.4	6980.65	10132.7	18400.1	7000.21	18417.3	23147.9	14830.9	44948.6	27016.4	7158.84	10879.3	13083.4	10038.2	7469.98	11436.7	10172.3	6174.37	6533.11	7002.32	15319.7	20373.7	19640.6
				28.8845	768.154			6957.08	8592.67	8160.21	6230.8	5217.51	5027.02	5131.77	6658.12	7022.56	16207.7	10861.3	5211.61	9531.48	15197.5	8078.36	9044.83	9317.27	9145.21	5737.23	5792.72	4072.67	9106.54	11135.7	4308.89	6871.66	12420.9	14114.9	31606.3	16112.7	5741.89	3414.53	11242.4	3544.54	5320.79	8140.34	8951.9	4423.07	1766.63	3269.23	7231.93	9373.7	7189.1
				28.894	545.099			5595.25	6065.04	4841.61	5635.48	3991.1	3292.9	4148.98	4926.2	4487.18	3823.48	5931.47	3521.61	4094.64	7234.52	5530.7	5871.9	5319.27	2727.59	4238.68	3018.54	4478.99	7202.86	5365.55	4424.03	5023.08	6177.17	6443.8	7054.83	7452.89	3516.55	2677.78	4522.34	4753.48	4950.6	3609.89	6368.83	3744.12	3249.39	3251.61	5793.85	5476.75	6006.94
		1-(5-Phospho-D-ribosyl)-5-amino-4-imidazolecarboxylate	-3.38145	28.907	340.202			102868	76800.4	95884.4	100222	28831.1	69423.6	89533.5	54200.4	67822.1	79559.7	86725.9	68854.7	156737	75590.4	62298.7	122941	86820.8	93427.3	64222.9	107866	89852	80793.6	90793.2	80156	205477	155507	152908	69228.7	76688.1	63406.5	107069	114995	94545	73626.4	92809.7	95739.9	79591.2	100852	50945	206924	141539	212643
		CE(18:2(9Z,12Z))	20.0622	28.907	650.121			3175.24	2840.66	3754.59	2024.84	2188.56	1941.16	2209.34	2341.02	2426.91	5247.08	4516.37	1995.56	5555.36	4258.52	3312.18	3856.86	3925.53	4922.69	2143.87	2921.72	1930.49	3452.31	3972.07	2593.01	5013.93	4434.93	4917.66	2661.91	5122.04	2127.57	2543.8	3360.36	4301.22	1751.85	2392.43	3420.72	2196.87	1007.17	2346.2	4222.98	2973.91	1602.12
				28.9085	660.142			4689.31	4807.22	5862.39	3696.91	2984.86	3740.51	4023.5	4181.06	4512.48	5182.32	5930.11	4399.29	6743.2	6642.39	9662.54	6984.89	3887.63	5654.56	4220.65	2725.45	3897.46	5461.83	4447.64	3532.91	9436.42	5725.23	2430.04	9309.49	9964.68	2950.46	4022.17	5787.49	6095.67	1895.55	6740.22	2689.53	2230.04	3192.57	1493.4	5690.14	5405.65	5180.63
				28.932	747.162			1056.94	375.493	1130.18	1126.29	1293.07	934.384	1627.42	2197.81	2748.37	2512.23	2127.22	1384.61	3601.96	1914.12	2227.12	1886.48	445.795	1684.23	1490.76	1438.66	1709.71	1615.83	1778.63	1477.14	658.335	1658.4	1334.6	2265.08	3105.42	1362.23	1368.54	1960.96	930.169	1514.98	939.917	833.071	463.114	966.404	283.574	1441.11	882.793	676.229
				28.965	315.538			3029.04	4262.24	2202.88	1478.94	1259.59	1171.56	2032.81	1592.4	1509.19	3299.5	2700.38	613.764	3754.58	8441.57	7572.14	2174.56	1399.78	2224.69	2001.62	2240.74	1596.09	3037.43	3352.32	705.06	2640.85	2547.43	4904.59	5198.29	3597.71	1697.95	1781.91	4533.97	2851.11	1396.45	1462.82	4551.95	746.799	196.622	669.696	1910.55	2088.02	1342.56
				28.969	721.149			2681.26	3093.21	1728.72	3188.37	1647.98	2603.97	2674.16	2016.28	3333.17	4009.85	3078.01	2859.23	4925.68	4428.54	3312.01	4856.39	2691.24	3685.78	2707.15	1771.48	1427.5	3762.66	4018.13	1787.69	1489.28	3013.65	3449.32	4292.31	5435.44	906.264	3730.41	3990.12	2790.55	2431.19	2933.48	2263.8	1643.7	1124.11	1320.05	2557.14	3142.44	1096.99
				28.979	419.064			7232.05	7226.34	4331.18	3891.26	4739.63	933.05	5145.48	6010.89	6073.67	6642.58	6774.18	5557.34	9104.38	10573.6	4602.21	6133.42	5232.93	6165.37	4448.19	6785.16	3555.67	6217.94	7132.04	4650.25	9080.47	7749.71	8963.98	9359.05	7377.42	4806.93	6029.69	5169.94	5470.68	4432.72	6768.8	7543.99	4709.34	4578.33	3750.38	7685.34	9889.82	4834.34
				28.979	584.109			2521.92	3579.42	3568.38	1448.72	1304.8	2144.75	1630.38	1431.43	2414.31	4245.41	4144.05	2043.34	4585.81	5764.41	4908.71	3389.27	2360.86	2330.86	1737.36	2106.5	1268.36	3928.24	4257.81	2218.25	5701.48	3728.55	3741.56	3950.76	5061.62	995.697	3222.75	4951.77	2060.1	1531.22	3269.35	3307.22	1298.94	1047.2	1383.47	3178.04	2304.6	1903.17
				29.038	752.154			5645.25	6653.95	6350.89	3501.58	3090.61	2718.65	2578.56	3516.03	3358.51	11385.5	7787.06	4412	9919.76	7029.13	5436.54	6027.2	3595.16	6972.02	2827.26	5303.6	1878.96	4832.26	4863.2	2680.01	5222.45	3987.86	4690.4	5001.6	9338.3	2991.86	6767.79	7396.5	4412.03	2798.59	2380.61	6513.12	3187.26	1508.57	3248.61	4111.41	3043.77	2037.78
				29.043	646.124			9769.28	10498	9731.8	7393.84	5140.41	5834.82	6194.53	8093.7	8063.05	16579	12523.9	7249.55	15473.7	17928.7	8914.86	11335.4	10187	11211.7	6833.52	8118.96	7277.39	14803.9	13325.1	6471.98	11592.5	17034.7	13908.6	22628	13496.7	6724.98	10270.3	16388.2	10627.5	8074.28	11627.7	11753.9	4673.69	5103.73	4905.8	13465.9	13998.2	14294.2
		DG(18:1(11Z)/24:1(15Z)/0:0)	-7.43335	29.09	706.148			2859.85	4945.84	4137.4	4735.04	880.114	2602.77	3417.94	3247.27	3337.95	6948.37	4848.46	4056.75	4833.56	7383.03	9382.44	6054.39	2990.83	4268.67	3036.06	1896.27	1893.11	5365.63	3090.73	3005.77	6597.26	5070.04	4439.73	5915.23	4630.17	2481.98	4297.98	6158.43	5425.41	2826.32	3228.05	5311.47	2367.33	2158.22	2362.03	6180.23	3457.29	1976.41
				29.117	512.098			40863.1	61507.1	43962.4	34224.4	15511.1	18184	24361.1	34739.5	38901.2	65337.3	54790.7	33764.7	103194	124250	73966.6	58572.9	47218.2	54667.7	36356	30620.6	21801.6	68922.2	57579.5	21831.4	40302.3	76308.8	74975.9	80055	47701.8	17951.4	43436.3	80289	52946.9	32367.6	43075	67996.9	24327.6	7436.3	19070.9	45110.4	39484.7	31903.5
				29.14	616.113			22746.9	18839.2	14763.7	8150.35	5291.46	8545.42	10689.3	11286.9	13644.9	42116.8	31776.2	12660.1	22963.6	24732.1	12730.6	22101.8	20496.2	22131.2	12896.6	13351.6	9521.56	18058.6	25712.5	12102.6	22754.5	21611.6	22311.1	18168	32108.9	12856.7	20387.8	25884.8	23543.3	8167.88	18701.5	17256.6	7203.2	5699.88	7965.62	21183	12633.1	9437.3
				29.148	633.137			6110.77	9332.69	5799.88	6262.84	4659.88	3419.31	4763.02	6319.87	6535.56	5820.87	6453.32	5862.96	10531.9	19735.4	15780.9	9284.88	6637.99	6573.32	4452.27	5960.55	3183.52	7620.99	8333.04	3730.71	6915.07	9671.28	12298.2	10873.6	8891.87	2619.35	6815.83	11272.2	6668.92	5664.16	7320.97	9662.36	3872.44	2543.49	3795.81	6306.15	5299.2	5196.11
		CE(20:3(5Z,8Z,11Z))	5.7914	29.196	676.132			21473.7	33930.5	21964.7	17573.6	10896.7	13233.6	13880.9	16164.3	20312.1	39737.8	25254.8	13882.8	50978.6	59987.7	42173.7	38457.2	23056	33101.9	14865.7	19093.7	9457.21	34450.2	30961.5	12503.3	24077.5	36966.1	43366.6	49891.5	28232.2	10082.7	21752.2	39160.2	25914.6	15344.7	23770.6	41833.3	11633.3	7152.83	9889.99	16040.8	23897.3	17689.7
				29.215	414.194			2201.03	2286.29	2651.23	2006.74	1124.08	2005.52	3489.27	2440.84	2177.22	1605.26	2454.29	2283.25	4378.27	1633.55	2898.91	3146.56	2016.75	1773.91	2138.94	2005.36	2302.85	2332.58	2476.68	2138.08	4300.06	4641.79	5097.27	2527.27	4068.79	2770.64	2325.26	3761.82	1954.38	1794.24	2457	4707.06	2391.33	2754.35	1339.01	6479.02	3893.94	4523.73
		PE(22:2(13Z,16Z)/P-18:1(11Z))	12.4107	29.218	783.142			1671.83	2248.55	1556.78	3673.58	1591.26	1658.14	1077.25	1438.55	1049.48	3224.51	2671.83	625.115	3332.19	2539.32	1551.24	2050.83	4290.76	4244.44	2243.1	3602.77	2689.84	4001.76	1752.74	1027.02	1787.1	2346.72	3838.85	2843.54	2521.05	1008.53	2582.83	3487.6	2330.33	2017.02	1496.42	3352.8	3431.48	162.047	3163.55	2208.93	1894.11	1036.92
				29.288	212.02			11882.8	13069.5	15560.6	11990	7525.94	10020.3	8173.32	6802.67	8194.48	13366.5	12839.9	11169.6	12725.8	14195.3	33098.9	10698.1	11224	12344.6	16507.8	10396.7	9498.97	8873.16	10368	6944.75	16136.7	8589.43	10812.8	8286.6	9052.19	7135.33	10525.9	15586.8	12195.8	10172.4	10659.6	12041.1	8787.32	4348.61	7997.68	15014.4	10154.5	7297.28
				29.295	300.532			2065.97	1538.42	977.625	757.736	847.528	1013.42	759.499	1159.63	1508.25	4179.15	2154.63	1380.11	1199.15	4050.87	2860.78	270.93	1199.21	1077.6	272.305	312.557	478.992	534.325	2975.17	371.868	1267.21	1646.3	1929.83	6189.85	4061.75	152.014	418.279	1610.86	943.893	1141.38	1847.59	1682.45	592.48	480.672	261.703	886.308	2231.64	1370.3
				29.326	617.124			11998.2	10252.7	12882.9	11552.1	8337.84	10095.6	2652.63	10148.4	5872.43	30289.3	18012.7	10473.6	16366	15363.7	10695.6	15420.6	16189.9	13368.8	9792.26	13033.3	10055	11452.2	13401.8	9239.64	11664.5	11102.3	14913.2	13816.8	18489.2	9608.16	13492.2	14674.4	15750.4	7240.46	10506.9	12063.2	6807.77	5530.87	6310.25	13016.1	6455.63	5403.38
				29.346	410.162			2823.69	2547.41	3782.9	2939.45	3063.98	5009.48	2514.64	3448.7	3542.29	1422.04	2948.19	3578.03	3246.08	2453.19	3872.27	3148.05	2447.64	3517.49	2376.06	3984.67	2792.78	1704.26	2836.32	3188.35	3411.84	4298.94	3488.05	1490.13	2504.97	4622.97	3269.54	2160.12	3649.41	3980.58	3466.76	3193.53	5503.72	3742.98	2130.53	3247.22	3497.35	2960.02
				29.351	393.17			2667.64	1761.54	3489.46	2141.89	1681.53	2953.52	2637.38	1697.3	2858.65	2524.48	4665.63	2286.46	2818.72	1862.62	2883.18	2281.17	2555.9	1817.37	1389	2711.04	2894.23	2144.96	2520.2	2505.02	2231.43	2266.64	3064.06	1672.76	1828.79	2879.43	3612.93	3146.43	2086.13	2742.09	2156.62	3260.2	2351.54	2978.47	2420.19	4173.22	3203.55	4063.55
		Chlorobenzilate	-22.9041	29.391	326.186			92195.8	68255	95831.9	102996	27414	97645.3	67537.4	62357.6	77740.5	53403.3	88098.5	73696.2	98847.8	76386.9	76585.2	127436	73106.8	97606.4	53774.3	102014	92343	66772.3	81980	103161	184612	163053	146127	75856.5	104599	70788.1	94132.8	78248	90764.7	99006.5	98516.8	141846	80871.1	105754	52096.4	233904	133369	209960
		5'-Phosphoguanylyl(3'->5')guanosine	-10.5733	29.391	709.426			2396.55	2558.12	1551.9	2072.8	1055.39	1507.72	3140.46	1299.07	3444.44	1367.34	2080.15	2165.36	2233.72	1058.39	2627.12	3657.15	1642.53	1897.02	2434.37	2461.55	2050.21	930.099	2896.3	2463.19	4299.89	4059.12	1910.42	2341.09	2879.57	2283.14	2889.94	1234.59	1807.59	2399.51	3008.57	2627.77	3049.67	2730.89	2723.97	4290.1	2331.28	3905.42
				29.395	618.127			8390.45	10368.3	7032.68	5557.5	2844.61	5264.75	9092.44	5881.44	3850.66	18301.9	11509.6	5974.88	11786.4	12174.5	9941.64	10003.9	9754.14	9005.83	6537.64	6171.88	4036.31	9703.12	13834.6	7437.15	10962.1	8648.46	13275.4	10167.3	15538.2	4934.16	8317.73	11509.8	8722.06	3898.43	8325.14	11566.8	5757.23	5631.72	6715.71	10256.3	5292.25	4841.17
				29.3955	481.081			26381.6	23829.7	2233.87	1575.6	2563.79	1974.91	3581.05	14150	13879.7	3363.75	2250.53	3241.11	2460.67	2620.86	1882.16	1182.96	1626.13	1529.87	1795.7	2663.28	2573.99	2941.46	1290.61	2558.06	1052.75	1357.34	12288.1	2953.91	2351	1263.01	2930.79	2061.95	3093.86	10429.5	2051.82	8202.86	2502.37	3332.19	1228.59	3257.32	54044.7	50401.8
				29.3985	707.153			2256.35	1522.51	2375.15	2261.97	3078.92	3181.62	2557.22	2316.71	3160.35	5207.09	4076.23	3167.86	7069.73	4108.59	11554.4	5373.68	2639.71	4514.79	2520.47	4113.89	2391.09	4419.14	3967.28	1867.55	5513.52	7329.76	2871.29	4089.92	5470.93	1735.92	2531.88	3702.46	2107.11	2613.94	2432.19	4680.41	1589.49	853.457	1565.1	6199.04	2453.57	1087.04
				29.399	659.343			1731.96	1717.59	1081.04	1522.64	703.047	1058.68	1127.64	1430.42	317.272	0	998.4	1055.88	1397.32	608.117	641.568	764.408	1276.7	993.124	960.277	1537.72	1477.92	783.865	417.707	2394.87	2809.51	3182.33	1644.94	1374.89	430.483	2153.6	1285.64	1205.9	847.831	2064.35	1622.14	2424.52	2044.22	1807.86	796.022	2865.81	3204.3	3810.23
				29.4	524.087			7067.89	8952.74	5976.8	6889.11	3709.73	4007.97	5375.87	5753.28	5159.82	14441.4	10034.8	5895.49	12647.3	12974.7	10751.3	8480.95	8758.39	11059.2	6430.93	7412.69	5338.96	6949.01	9281.33	3640.81	8813.51	7543.9	11344.5	14923.1	8150.68	4710.36	6446.69	12743.1	8541.45	3743.82	8531.48	9617.8	5208.22	2687.4	4620.73	9052.6	5460.09	4668.09
				29.401	441.252			5795.33	2587.27	4040.58	4191.18	3955.95	3122.65	5585.79	3602.76	3712.48	2853.32	6834.17	2732.2	8190.45	6307.39	4839.24	1801.33	3002.58	4262.79	4041.21	4772.77	10154.7	4019.17	3587.52	1717.5	3908.15	3454.14	4799.88	3023.32	4045.18	3229.09	2313.19	4018.56	3529.09	4665.08	1824.53	3777.26	4486.21	2134.1	927.157	4156.78	5094.99	1662.59
				29.411	641.419			2015.14	2828.2	1004.7	2903.39	3793.8	4052.09	3676.91	4634.1	4368.31	2531.75	1786.1	2201.22	1071.78	3408.25	3468.85	1889.59	1917.35	1825.36	4629.21	2640.71	3708.11	3404.23	4226.51	3756.83	2046.92	2246.54	2576.89	3065.59	3240.29	2589.49	3507.38	2842.57	1452.27	3502.94	2139.35	1637.24	3163.45	1435.65	2464.17	1330.1	1793.47	1984.81
		1,2-Di-O-palmitoyl-3-O-(6-sulfoquinovopyranosyl)glycerol	-2.2705	29.415	796.121			6106.64	8786.6	7023.92	6076.1	3551.2	3489.96	4481.17	5003.49	5875.07	9001.29	7783.42	3741.05	12056.4	21197.5	18912.9	8051	6438.92	5344.54	4769.58	3480.76	3432.23	6888.96	9776.06	2014.21	7343.74	9947.22	12515.4	12529.2	10705.4	1948.12	5820.39	12051.2	5738.53	5732.44	5167.05	11464.4	3536.33	985.335	2597.14	4475.4	5372.72	3868.14
				29.4325	485.28			4157.19	2986.8	3294.67	4844.47	2764.53	2455.08	5213.58	5724	3726.76	4420.47	5125.45	3685.47	7781.65	12261.1	4503.65	3733.08	2873.04	2718.72	3718.29	2748.97	5231.61	3100.79	3387.56	4020.26	4575.34	3571.44	2499.12	2852.9	8287.01	2859.75	3417.47	4111.27	2372.88	5370.92	3050.4	2183.66	4308.07	3660.42	2291.79	2482.48	6151.23	3073.51
				29.445	751.149			6286.07	8142.07	4543.47	4093.3	2093.39	2402.19	3744.78	4754.03	4711.98	8632.08	5537.07	2349.25	8345.73	5639.07	5687.39	8435.09	6212.95	4121.67	2511.81	3652.27	3555.18	6087.98	10718.3	4451.98	3938.36	2381.51	6633.72	4556.69	9519.05	2443.4	3348.22	9381.33	7174.64	2488.03	5608.25	9404.81	2245.62	1198.68	2254.85	4065.35	2247.42	3586.43
		PE-NMe2(16:0/22:4(7Z,10Z,13Z,16Z))	-9.62966	29.447	797.124			3433.27	5157.71	4957.88	2746.59	859.133	2507.28	2358.35	2633.31	3933.82	5686.14	3838.86	1232.5	7226.88	10741.4	8324.16	2766.65	3908.29	3292.5	2799.33	2777.75	2159.66	4290.71	4375.84	1571.18	4503.24	4705.8	6964.97	8946.03	6314.39	870.865	2806.4	4793.42	3326.53	2744.25	3339.64	5835.6	1518.79	991.905	2179.23	2356.07	2801.29	2008.28
				29.453	528.093			3616.17	2939.54	4221.19	4484.27	2807.75	3648.89	3871.03	4443.15	2760.98	6573.94	5430.76	3237.86	6723.17	4268.79	6816.32	5066.97	5106.61	3823.67	4469.26	4442.15	3724.85	4685.56	4546.18	3721.13	4518.04	6145.65	6069.94	5850.57	7282.55	3367.34	3458.32	5100.19	5060.59	2730.17	3112.23	3483.38	2082.15	2982.04	2040.41	5524.11	6118.82	5503.79
				29.499	314.168			4530.34	4503.96	4600.78	5627.63	1675.73	3736.49	4929.99	2136.88	2980.88	878.265	4278.04	2423.61	7379.56	3602.34	4025.19	4549.69	3849.67	4290.9	3025.53	5239.01	3820.23	2981.53	4412.66	4244.96	7188.37	5823.61	7440.15	3777.53	4047.31	3097.22	3921.69	5458.27	4258.65	4425.35	4604.43	7129.14	4449.99	5196.24	2396.85	10702.8	7204.34	9720.08
				29.5325	585.115			4732.03	6572.63	4872.4	4380.39	1430.41	3290.06	3215.24	4630.47	5441.47	15640.3	8456.24	3257.71	11306.2	5596.4	9127.97	6797.75	4597.29	3222.97	5222.26	5048.91	2748.77	4230.08	5977.57	4368.64	5898.61	4625.1	7739.25	4970.74	8867.23	4431.01	5626.26	8616.59	6717.83	3434.55	5801.09	10202.9	4464.66	651.592	2947.41	7470.89	5525.87	5445.16
				29.537	571.112			5239.25	6456.7	4806.39	3425.81	3271.58	4223.14	3571.74	4929.66	5227.26	5961.83	7711.73	3664.39	12531.7	11420.4	9478.47	4607.36	3803.66	5326.63	4654.59	6408.6	3985.57	4219.1	8003.66	4333.42	8217.62	3264.57	7273.82	3123.93	11302.2	2084.9	4979.69	7458.02	4989.73	4341.67	4736.33	7375.83	6443.05	3081.8	4247.77	7042.87	7749.12	4447.33
		CE(20:3(5Z,8Z,11Z))	10.6961	29.558	676.135			21158.4	33361.9	21403.9	18077.7	10492.2	12169.7	13106.9	7717.25	19239.5	34776	25472.4	14285.7	49720.9	60811	37802.8	37724.9	22667.6	32262.9	14823.3	18574.8	8110.8	33979	30198.3	12464.9	24042.4	34974.8	43236.2	50576.7	28264	10192.1	22131.1	36260	24868.6	15614.7	23970.8	38919.6	11331.3	6798.04	9888.69	23975.2	23746.7	17821.5
				29.624	738.159			3107.13	3906.48	3754.23	3880.6	4907.32	2344.57	4059.03	5123.27	4091.87	7552.36	6099.82	4658.9	9347.24	5570.77	5037.7	3798.07	4395.83	6474.71	2969.08	4623.18	3846.37	6383.72	4264.04	1719.95	5008.11	5572.95	6370.55	5159.7	6316.73	3220.87	4279	8715.57	4856.75	4760.97	4035.13	4859.26	3678.56	2534.12	2098.94	4960.4	3103.35	2251.64
				29.665	767.114			6675.43	4582.09	4379.31	6842.73	2808.44	5401.98	5083.36	5776.23	4567.65	13063.9	8642.06	3363.49	10305.7	10837.3	5673.78	9512.01	8961.46	8425.96	4676.45	6906.03	4152.59	8847.02	6868.71	4904.54	5979.69	5838.06	8704.15	18077.3	9517.39	3375.1	9175.79	10853.9	11141.5	4801.05	3250.97	8148.91	5848.15	2085.33	4344.78	6481.14	3972.88	4674.7
				29.703	574.121			8663.25	10272.3	9263.55	12078.4	11585.7	9856.76	12341.3	11248.7	14375.2	12537.4	12670.2	11201.4	16683.2	8502.23	9715.77	11245.1	9207.9	12671.7	10986.5	13279.1	11286.1	16732	5978.95	10651.7	9240.59	5573.71	10030.8	5307.87	9919	6097.41	10897.6	15186.8	11448.8	9000.9	7554.37	7404.01	11096.8	8623.3	8870.83	12363	5865.99	5385.94
				29.774	312.171			59515.7	62640.4	69316.5	91348.3	23865	60947.4	79912.1	45692.4	54873.9	40458.9	70054.1	39572.8	133510	53447.1	53217.7	97228	55747.5	74439.4	52522	77286.6	72757.8	48323.2	66901.1	85188.7	147436	96226	134955	55193.2	80216.2	49604.7	70040.4	93060	79528.8	46651.2	92965.1	107698	47458.4	86681.4	48725.3	201974	130519	150641
				29.7775	525.106			7948.64	10175.7	9583.05	7316.58	5900.43	6968.21	8052.22	7297.32	11547	19274.2	16605.2	9535.44	15825.1	20073.6	13675.7	9670.83	6095.02	10737.2	8964.93	9189.12	6756.98	17920.3	9531.37	10766.4	13860.4	16389.5	13915.3	24357.3	21695.6	7517.24	8249.71	16185.6	12576.6	8039.06	10094.7	10153.3	6675.11	7005.62	5663.83	14613.8	10821.6	5902.57
				29.82	495.096			5452.41	5634.41	5928.22	4187.72	2934.33	4229.67	3580.41	3906.52	3711.86	4778.01	5821.38	4113.28	9797.65	10491.3	8344.19	6581.33	4912.76	3987.89	5399.52	5068.76	3939.52	4827.27	6987.86	3185.38	7327.5	5499.31	5094.93	8322.92	6438.66	4001.23	3891.83	4140.39	5414.02	3752.62	3087.24	7095.56	3443.16	3034.84	2405.68	5235.95	3878.42	2489.94
				29.825	542.107			3773.09	5314.37	5842.04	3739.74	2982.7	5014.25	4155.37	5631.68	5996.74	5341.85	6454.55	4537.06	7344.63	6563.9	6469.4	7025.57	5329.71	4173.88	4126.92	4657.41	3494.08	4830.68	5245.77	3732.66	5294.95	5013.09	4748.67	7170.54	6760.36	2513.63	4777.32	5179.54	3203.46	4751.99	4516.71	6883.22	3986.95	2649.97	2808.7	4344.18	2437.28	2981.23
		1-Hexadecylthio-2-hexadecanoylamino-1,2-dideoxy-sn-glycero-3-phosphocholine	11.6099	29.831	737.16			7175.17	10660.3	5740.11	9345.01	6266.9	6623.83	8136.93	8793.59	8221.47	14127.6	11734.3	7707.93	16727.3	8951.48	8569.27	14173.7	7748.68	10411.7	8853.29	7131.83	4994.62	11277.2	7860.58	6528.85	9253.68	8115.9	7506.29	4944.27	10164	3637.43	9956.45	16817	10888.9	6628.42	7168.12	8797.87	7334.52	4614.38	5328.25	10382.2	7290.06	4406.98
				29.8325	396.146			3285.36	2051.82	2557.4	3068.61	2064.55	4171.21	3147.62	2579.11	2176.98	1259.89	2345	3361.79	1801.47	2629.61	2368.09	3025.5	2773.36	3742.68	2487.58	3841.94	3013.7	1638.91	1531.94	4131.72	3192.18	4643.65	3960.61	1048.63	2815.31	3870.93	3314.93	2996.19	3082.2	3213.17	4606.82	3480.73	3529.04	3874.57	2519.14	3035.17	3739.2	3097.91
				29.8455	526.11			4492.07	7202.15	3978.87	3682.52	2952.49	3185.34	3953.09	5468.4	7830.75	5965.39	5787.31	5425.36	10351	11183.3	12160	7504.65	4260.04	3721.17	4243.48	6494.14	5076.26	6970.38	5431.21	6407.48	7371.53	10306.6	6304.46	8696.63	8388.75	3275.05	2936.42	8481.85	4298.56	3187.39	5007.92	6051.26	2277.91	4546.73	3586.11	6876.27	5591.77	3771.43
				29.867	631.132			21397.1	33385.3	22922.7	20058.4	14984.1	13846.4	20475.6	21419.2	22782.3	55425.6	32704.5	20093.3	51855.9	37857	31971.3	31063.9	23656.6	30174.8	20542.9	23137.1	13153.7	36509.4	25743	21991.3	27845.1	28360.3	35834.2	43414.1	41538.3	14596.9	25131.8	41385.1	28871.5	17625.7	22465.1	30719.5	16309.6	14031.4	9974.86	33547	18769.3	17426.3
		Calcium trimetaphosphate	3.06471	29.873	601.122			19923	16200.3	13085.7	5521.17	6149.63	7905.14	7136.59	11690.6	12451.4	48772.3	24573.8	11468.3	22136.7	32303.3	18086.7	11941.2	10568.8	16934.8	9386.73	8998.39	7610.13	12457.6	39009.5	8277.81	28667.2	53952.7	25555.3	91066	54330.4	12419.1	12208.7	19579.9	14982.3	7354.93	20328.1	16909.4	4827.57	5933.46	3651.87	27998.5	44410	47047.9
				29.981	422.065			3272.47	3428.03	2875.66	2607.8	2104.88	2381.52	2875.31	3891.3	2846.49	4741.97	4455.22	2501.73	4258.48	5929.93	3807.98	4718.69	3881.33	4928.35	2469.22	2705.21	3317.37	3209.61	3494.78	3848.16	5395.8	5546.05	4341.59	4576.29	5996.95	3721.36	3234.09	5145.44	4732.9	1854.35	3816.36	3602.11	1974.64	3331.91	2494.52	4503.16	5151.73	7176.62
				29.985	436.082			36661.2	28394.2	21015	10731.9	11736	10523.6	13469.4	24099.9	25311.9	72292	40628.5	16301.8	37216.8	48448.9	31781.3	26344.9	19802	26951.8	15323.7	13270.8	14564.2	23722.7	59458.6	14774.4	56946.9	64301.8	42996.9	117869	74838.9	17965.9	19429.6	37880.2	27000.1	15148.7	31698.9	31484.7	8528.91	10946	5503.45	38852.5	62845.1	58240.8
				30.003	736.156			13434.1	18969.5	17826	17380.6	10913.8	14639.7	16118.1	16382.4	21288.9	29457.9	26231.6	16078.5	41434.4	24151.8	20247.4	28101.2	18721.9	25687.6	19593	17718.3	8785.98	22652.9	16020.3	11529.2	22722.5	14162.6	19698.3	13825.3	26932.8	11101.6	21375.8	32639.7	23095	13497.3	12833.5	21188.4	17197.8	7077.6	11713.2	21581.9	13231.4	8363.2
				30.0095	546.105			3694.84	4290.68	5773.41	5432.96	3230.12	2400.35	2300.53	3322.89	3627.4	9579.52	3279.9	1645.17	7215.02	6247.46	3025.84	5158	4305.24	5291.06	3831.76	4259.38	3726.15	5596.08	5588.64	2719.91	4035.32	4991.36	3802.96	6367.72	6416.63	2822.77	5143.71	8027.66	3577.23	3921.37	3913.96	7923.31	3660.73	1941.16	3242.65	4741.43	4152.66	3032.22
				30.066	298.155			18546.8	17252.6	16985.3	19216.7	7269.46	19420	22334.3	15042.1	10638.6	16497.4	15197.9	15900.8	35150.5	13804	13990.3	28397.8	17686.8	21212.6	13564.9	18402.8	20443.5	11949.4	17673.5	21670.2	44997.4	31845.9	38718.6	13771.8	20492.8	15508.8	17718.1	24716	23182.2	17757.3	16841.2	32816.8	17534.9	23280.4	12426.7	55995.8	36901.8	46533.6
				30.078	615.129			5210.16	2413.97	5178.48	2926.77	1495.83	1577.56	3406.76	2978.6	5367.51	9986.14	7693.91	2779.76	8015.73	10134.3	6437.48	3842.59	3939.48	4814.01	4979.98	2740.43	3088.51	3510.54	8826.03	1562.54	5004.58	5144.65	6310.15	5895.98	8777.28	2316.51	5902.74	5523.34	7350.56	1675.33	5343.32	4533.84	2469.1	1926.41	2086	4576.64	3293.79	1469.39
				30.0825	572.119			20384	36355.8	27750.6	41194.4	21565.3	24564.8	26099.1	28594	33166.7	52403.7	40266.3	29706.7	69548.9	38526.5	30176	43364	24835.1	37355.8	35689.2	31166.3	21604	42719.2	20448.4	26001.4	32783.3	22973.7	36389.3	21216.4	42819.5	16835	33224.8	57235.7	45380	26689.1	17318	30979.5	29349.1	11554.2	24692.4	36550.5	22258.5	12671.3
				30.1985	359.044			1432.19	3429.01	2154.67	1878.85	2169.84	2921	2781.39	1854.7	593.603	1156.88	2442.42	3751.58	2291.86	2147.35	2055.47	1795.18	2099.08	2812.68	1918.63	1774.01	2563.87	1875.59	1564.69	2501.35	1260.4	2094.49	3191.27	907.42	1463.23	2197.63	1916.31	2436.05	3349.95	2489.76	3254.11	3780.27	2137.72	771.556	1938.34	2152.02	1390.68	371.97
		Fluazim	-14.8774	30.2515	466.092			63304.3	89628.8	70020.6	67394.1	35898.8	47341.4	40334.5	49417.5	64532.8	157642	109377	43971.3	137185	112409	84359.7	115883	65757.6	109896	67781.2	70047.5	43713.2	106963	78706.7	28745.9	62219.6	76245.3	116986	121981	109147	32911.1	90930.9	127648	99113.5	46884.6	65065	80884.4	37990.7	14026	37603.3	70231.6	52299.4	40423.5
				30.303	440.08			6461.08	6297.51	5956.55	8051.16	6635.07	6796.5	5455.38	6039.76	5220.93	4187.73	4934.95	4944.97	5390.11	4035.52	4368.76	6387.02	6569.53	6179.4	5208.46	5041.08	5204.39	6308.31	5237.36	4249.12	4656.73	3486.19	6535.42	5484.41	6932.59	2951.02	5598.97	6628.73	6906.84	4843.47	3473.89	5180.82	4785.46	5104.07	4341.6	4003.25	5582	4494.48
				30.3455	587.11			5910.38	7380.37	7523.45	6703.33	4822.02	2250.74	4912.87	5200.23	5946.5	8172.22	7133.61	4171.22	9757.27	7563.1	6605.96	12643.5	6029.09	7882.47	3844	7086.5	5108.5	10252.2	4568.32	4403.79	5026.97	4067.96	3498.17	5967	6793.13	3609.68	8826.26	10446.2	6524.77	4768.96	5457.38	7567.79	4075.5	3847.17	4540.96	3821.34	4692.26	4932.88
		TG(14:0/14:1(9Z)/14:1(9Z))	13.6431	30.366	720.162			644.292	1834.49	640.13	2011.85	1884.9	2165.88	2461.68	2189.24	3171.89	2568.32	2462.69	2362.04	3672.93	1675.02	4222.38	3361.11	2181.52	3008.72	2002.87	1594.55	2885.07	2286.28	1892.13	422.301	862.562	1477.24	1762.41	2687.43	2730.28	320.765	1321.07	2750.99	1584.25	1248.34	2316.72	2648.68	707.757	698.551	1453.73	2190.02	1895.41	962.169
				30.367	651.378			3660.02	2864.7	2922.85	1787.25	1967.99	2428.05	3771.46	2599.49	3633	1860.57	3524.42	2359.12	3899.15	2357.74	1585.19	3731.93	3608.26	2868.14	2038.05	3791.12	3512.12	2573.85	2004.58	4117.38	8540.94	3619.4	2984.87	2028.51	3771.79	2913.6	3423.17	3741.59	2296.34	4189.62	2923.62	3124.22	3624.32	3739.73	1471.07	6442.95	4163.34	2271.45
				30.384	435.072			4395.99	5323.54	6273.66	3566	2214.63	3439.6	2926.19	4631.88	4153.94	6532.82	5180.22	6554.32	16757.4	10438.4	10701.9	5401.95	4392.16	6290.17	3634.4	5594.48	3207.77	3813.35	4255.96	5179.89	11577	12578.3	5470.47	5285.49	12570.4	1537.92	4251.15	2632.86	7090.28	3303.18	4425.8	6728.81	3228.42	3236.92	2704.52	13506.2	5867.9	3814.12
		3,4-dihydroxy-5-[2,4,5-trihydroxy-3-(3,4,5-trihydroxybenzoyloxy)benzoyloxy]benzoic acid	8.64123	30.449	491.341			3458	2262.77	1635.68	1061.07	2196.56	1943.52	3559.83	4112.48	4563.56	1802.06	4292.29	2442.83	3788.9	2814.8	2221.5	2326.06	1634.82	2290.65	1945.34	1328.29	2871.11	3821.09	1778.77	2960.74	2966.05	3031.61	2019.8	2883.8	3413.26	2094.74	2823.29	2474.56	2894.77	2047.92	1830.84	1412.92	4210.32	2441.67	1677.47	2311.87	5426.58	1632.51
				30.4645	588.119			6034.59	2832.53	6630.48	7123.05	6022.27	4898.21	5091.43	5347.68	5762.01	11216.4	7480.04	5127.03	7467.28	7403.96	5185.63	24293.8	6543.41	8351.65	5480.2	8400.56	5034.32	8891.42	4891.82	5800.97	6969.43	7159.13	5974.87	7503.98	9926.19	3927.13	10005.7	9366.27	7763.23	4042.4	8195.77	15353.7	6416.97	3565.05	4993.97	9199.11	5112.44	4915.72
				30.613	538.103			3655.95	3454.44	4598.82	4380.12	3436.31	2438.33	3046.56	4831.78	4444.07	6246.73	6461.8	3952.89	6315.92	5767.09	22905.3	7382.43	4597.11	5015	5201.63	4756.41	4512.78	5565.01	3605.41	2327.09	10052.3	5705.61	4990.24	6080.37	6236.22	2029.74	4903.89	6521.49	5057.18	3290.21	3641.89	6730.44	3244.03	3647.53	3490.8	4503.98	3872.94	3973.29
				30.617	589.138			2763.28	2841.31	2732.83	4738.72	2278.83	2330.64	2742.15	3013.4	3013.28	3646.06	3589.9	3550.61	4033.61	3767.9	3004.45	6482.05	4689.13	4079.53	2984.91	3756.29	3708.55	4421.9	2782.06	3247.67	2797.41	2084.82	3302.85	3003.1	3801.42	2151.81	3517.53	5388.42	4914.68	3915.95	3219.99	2964.42	3279.37	2921.49	3061.22	4014.85	1805.63	1766.48
				30.661	673.127			1546.02	938.413	789.116	1952.28	967.157	1778.17	1491.62	2003.11	918.384	3726.81	2811.01	948.514	3037.97	2563.82	4940.24	1862.1	1037.33	1237.14	974.6	991.546	1084.4	1899.57	3132.46	588.803	1629.42	2088.31	1434.62	3547.55	3384.64	1453.84	1953.63	2523.73	2554.38	617.374	2068.25	1221.04	301.834	660.848	536.796	2181.39	1689.64	855.761
				30.661	781.157			2393.04	2996.94	3117.23	1284.86	1939.82	148.12	1342.29	2140.26	1286.94	4003.69	1804.94	1557.77	3799.86	5345.02	5375.09	2326.25	1932.68	2733.66	2087.15	1297.47	632.262	2301.93	5027.7	1169.82	4663.5	3218.5	3826.39	6974.31	5927.8	960.767	1621.84	2651.85	1915.14	1473.2	1860.98	2774.56	700.002	1389.35	831.347	4139.42	3216.3	3773.35
				30.704	600.117			41284	35162.7	24009.8	10962.1	12002.1	11442.1	13817.1	24257.7	27715.2	76955.6	44797.6	20839.1	44116.6	50540.4	32797.4	25377.1	21830.9	27363.9	16162.8	14539.4	13701.6	26205.3	74917.5	15468.7	50604.6	89300.4	44325.4	152410	91826.8	19796.4	22395.5	36806.6	31738.5	15358	35486.3	38885.3	7477.82	13022.6	6482.83	46161.8	79633.8	75364.1
				30.7205	741.155			2514.61	1232.56	843.404	3873.41	1040.13	1057.35	1435.22	1865.94	1697.65	1882.75	1875.24	1729.48	1978.48	1641.03	1575.82	4043.63	4262.41	2501.89	1337.94	2976.2	2430.28	3390.7	1719.46	2658	808.352	612.973	2886.15	1761.77	1762.22	1209.44	2949.53	3597.17	3127.11	1851.94	799.257	2978.91	2555.54	663.822	2955.96	1479.98	802.876	895.785
		PS(18:2(9Z,12Z)/24:1(15Z))	-21.2801	30.724	871.192			1404.03	2775.89	1037.43	937.894	541.592	645.342	524.198	1877.47	2595.57	2740.99	3321.46	1147.39	5441.33	4906.16	10082.7	1877.2	1355.25	2164.44	1026.69	949.404	329.477	1939.83	2561.41	125.963	7915.6	4701.71	1311.74	2416.98	6706.15	1357	1216.65	3331.9	2827.05	971.688	1009.22	2620.3	1093.05	0	484.679	5488.7	2045.92	588.858
		N-Demethyl-desepoxyansamitocin P-3	16.4942	30.7615	606.136			2259.28	2659.61	1834	2114.2	987.073	1690.62	1505.46	2589.89	2130.55	2272.71	3479.59	2039.77	2506.22	4329.4	2446.44	3824.4	2152.62	2806.51	1481.85	2343.25	1631.13	2864.83	3223.39	2331.64	2375.14	3021.72	4507.64	7381.91	3418.43	2449.87	1881.97	3468.1	3460.25	1402.8	1398.78	3474.78	1453.3	812.549	1988.39	1168.76	2712.79	2549.77
		PE-NMe(18:0/22:4(7Z,10Z,13Z,16Z))	14.0708	30.7705	811.17			3417.24	3515.38	2364.05	355.922	829.634	738.23	487.172	287.987	1373.84	5946.09	4313.18	1845.86	5848.89	7059.9	7580.17	3058.5	2719.75	4683.55	1991.69	1706.02	315.051	2746.37	7904.93	1228.62	4777.07	2355.11	5382.09	7895.45	7167.8	889.14	2098.1	5226.74	2871.27	2402.22	3014.24	4276.37	764.56	187.058	551.246	4315.98	3732.1	3505.3
				30.776	630.128			47159.1	61475.4	39801.9	29624.3	18538.3	25821.9	21467.9	34600	36320.6	120607	72316	29493.9	95564.1	79664.6	57829	70840.9	46206.8	65125.6	37259.6	36587	19134.3	65162.8	59209.4	20200	50852.1	58714.1	78460.9	103430	74753.6	19065.4	46369.1	78873.8	53531.7	30931.4	47903.7	62320.2	20540.8	6936.18	19647.7	51404.7	40256.1	35636.6
				30.787	528.125			3500.72	3719.62	4685.6	5069.41	2887.77	2748.43	4055.14	4453.25	2781.4	7143.47	4495.95	4362.59	7351.26	6090.78	6650.43	5338.87	5014.46	4612.1	4793.34	4128.34	3484.29	4880.7	4586.34	4253.16	4540.97	8023.28	6308.21	5535.94	7199.54	3526.13	3948.49	5952.85	5542.36	3031.03	4420.37	4999.06	3520.9	3133.77	3529.2	6036.17	4934.2	4827.47
				30.815	648.131			6365.29	6156.79	4631.85	4547.05	3208.87	3478.59	3633.3	6079.93	3821.86	7932.31	5470.44	4395.82	7788.03	9067.72	5654.71	4812.49	5668.19	5464.03	4943.03	4170.58	2801.11	7010.85	6692.19	3003.64	6545.02	10550.8	2576.31	9052.63	6011.51	2362.39	6410.97	7887.02	6039.1	4460.82	4319.39	6748.43	3179.46	1824.82	3656.87	8916.74	6834.68	5321.4
				30.843	527.12			11096	4903.21	7637.6	5291.31	7411.54	6086.7	7672.71	6536.63	5558.37	11564.3	11726.2	7505.63	9094.89	7800.36	9746.41	7335.67	9798.65	9868.56	7798.72	5894.27	8873.79	8415.1	11097	9643.23	8516.58	10419.1	6963.34	10033.5	13341.5	6159.73	10161.3	8515.3	6701.6	7460.95	6681.09	6148.44	4898.43	6186.05	6154.59	6742.05	13964.3	9902.97
				30.951	508.09			3484.17	5836.78	4234.99	4790.35	1535.94	3950.43	3337.63	2153.49	3043.27	6078.09	5985.84	2695.57	7702.32	7048.27	22323.9	5880.76	4726.44	4928.03	3827.3	2330.76	2483.44	5079.5	5788.11	2213.91	11423.7	5384.3	5754.99	8623.4	11830.9	2912.24	3752.29	3187.64	4073.14	4776.79	5846.38	4568.71	2936.3	1020.56	1129.38	5743.22	4797.45	5899.28
				30.995	309.152			5997.17	7052.54	6599.29	5789.27	4432.91	7238.59	6539.04	4433.04	6122.38	7534.73	8932.28	5726.98	8833.08	5374.44	6965.24	6550.18	4936.4	7621.28	4783.65	6415.75	5781.02	5570.84	6351.34	6885.95	12916.5	12172.1	8442.56	6612.77	5851.64	5525.06	6298.53	8065.52	6932.85	7424.75	7748.54	9816.35	6674.75	7405.81	4439.36	11597.1	10184.8	12485.4
				31.016	659.144			920.214	2803.27	2041.74	2941.63	1949.14	1798.17	2326.35	1736.8	1370.01	5281.05	3100.36	1861.35	5575.19	5784.28	6490.49	3075.07	1575.05	2497.04	1778.42	1303.97	1640.98	3535.03	3373.34	1357.27	2935.79	3342.12	2647.1	5030.16	3808.88	2129.16	2446.94	2102.19	2925.33	1393.7	2473.49	2876.01	2304.5	1862.62	1151.41	4954.8	2884.09	2607.57
				31.027	452.075			40678.3	34847.2	39543.8	33928.5	23233.3	27308.4	24945.5	29074.8	34009	95071.4	58403.9	33407.7	51196	43275.3	33676	69000.9	49201.1	65750.6	34247.9	36560.3	35169.6	53342.6	46507.3	25312.2	39444.1	32128.8	44284.7	25663.1	65476.7	22598	41081.1	53952.4	57217.3	23248.5	31309.3	45535.9	25522.3	17075.1	24365.4	42010.7	23221.8	14009.9
				31.0455	486.082			3908.73	5444.62	6920.55	867.764	6744.57	4876.32	6099.11	6183.23	4059.92	6884.4	6018.2	1942.58	6973.43	5943.25	4190.64	4967.02	5284.65	7818.14	6348.82	5699.28	6485.47	5782.72	5253.64	4771.88	5132.59	5388.31	8041.87	4597.33	5992.21	3588.59	5743.22	7940.69	6829.88	5657.07	4663.92	4977.88	6644.48	5257.75	2939.99	6277.66	3575.93	4669.54
				31.113	468.07			12294.2	11974.7	12031.2	18622.3	8140.14	12538.2	12152.4	13291.1	11072.8	13055.7	17521.8	11643.4	15212.5	10841.7	9605.7	32400.3	24512.5	26234	14768.1	19955.7	18051.3	23451.5	10660.7	13041	9366.16	8330.18	13596.5	10523.5	13340.6	6944.04	22329	18106.5	23019	8898.67	8946.8	14166.3	17430.2	4902.62	16341	12824.6	7473.32	4949.75
				31.164	127.004			22880.9	28245	26883.9	11853.4	8016.54	11225.4	7358.57	10440.9	8343.62	6907.23	8977.46	7978.6	6711.79	4352.22	5141.72	17433.6	14791.7	11241.2	6999.57	8290.7	4717.67	16810	9934.41	3172.24	6648.84	8792.68	12108.4	5323.04	4308.39	6450.86	11389.8	21543.3	18667.7	9254.53	6848.01	19151.1	7181.96	4542.3	4161.17	8918.22	9110.18	6132.86
				31.1845	602.128			13759.8	13907.6	10539	10283.4	7527.11	8701.52	8214.25	10520.3	10879.6	26730.4	15708.8	8552.4	13676.4	25055.9	12310	13024	12192.4	12418.8	7516.05	9010.95	8268.31	11088.4	12776.7	7400.23	13446.9	24986.3	16027	46409.3	16722.2	5554.02	12126.5	13848	10972.2	7972.18	12542.6	10721.5	6794.33	6599.13	7805.77	15763.5	14089	22383
		Fe(III)dicitrate	19.1912	31.204	435.06			3710.9	5046.01	5666.34	3129.87	2346.09	3465.95	2929.24	4624.58	3640.74	6282.01	4871.21	3846.37	12378.5	8308.41	7751.01	5188.44	3997.41	6338.94	3483.79	5324.9	2859	3547.47	3832.81	4348.48	7928.85	9841.57	4908.24	5120.45	9572.15	1208.76	3909.83	4849.96	6942.81	2880.41	4152.86	6057.37	3129.89	2927.7	2689.07	12773.9	5581.32	3677
				31.205	323.168			10087.6	9313.01	7789.22	9138.45	6725.04	8229.7	11800.1	5739.24	6770.02	6782.8	6766.37	7695.41	13035.8	7964.26	6858.56	9896.2	7792.97	10104.7	6084.37	5473.93	10025.6	6726.73	8928.45	8566.87	13985.1	13127.9	12299.9	8467.8	7011.52	7261.29	7946.49	10111.7	9462.46	8677.59	8109.02	14729.7	7845.33	11646.9	5787.67	19367.9	14845.7	15641.6
				31.206	605.133			7860.48	7788.96	9049.87	2005.7	5220.14	5492.47	6666.34	5753.72	6026.68	4725.91	7038.66	5319.03	8519.57	9889.97	5691.74	10540.8	6786.8	7735.63	7441.68	7384.66	4090.48	9621.45	7455.32	3427.96	5606.91	8061.16	10642.8	19921.2	8536.46	3687.91	8990.55	8104.58	7655.2	5731.04	7751.56	8733.08	4303.99	3370.62	5685.1	6640.63	7031.86	6420.99
				31.223	558.104			6129.79	6411.78	6011.45	7460	2809.45	4640.11	9016.08	7130.1	8720.22	8771.41	7899.26	8271.63	11671.7	8074.29	8240.86	10304.8	4616.17	8331.01	7525.99	5102.78	5802.2	4753.54	4933.09	7832.01	7420.74	6317.56	7514.1	5628.79	8410.21	5261.33	8096.47	11098.7	9615.61	6931.44	4166.42	6909.32	3538.89	6251.19	3734.9	6720.05	4526.64	4085.3
				31.2385	467.063			21176.8	28014.7	29111	46624.6	39838	27301.9	25114.7	24081	19854.6	48192.5	52862.2	29940.8	52678.5	23736.2	22595.8	66465	50403.8	55307.9	35585.4	43885.7	38509.2	46220.3	18536.5	24231.1	16213	16108.5	30174.2	30738.2	27713.1	13971.7	48476	44942.8	58877.1	21389.1	24854.3	33312.2	41743.9	10766.3	32681.8	22674.7	13388.6	9574.27
				31.287	843.183			6938.6	10125.8	5702.38	6538.51	1005.9	3825.76	1824.98	4617.59	2006.26	21611.5	11672.1	4363.37	19302.2	8911.14	10839.3	10734.3	9720.76	11757.1	5236.64	5969.62	3300.04	5720.57	9720.7	1838.99	9795.88	7224.81	16272.7	8775.62	11105.1	2521.41	6824.41	14419.9	9609.55	4925.47	5999.54	13525.3	4713.03	466.005	2288.1	11367.6	5301.71	3049.03
		6,6'-Dibromoindigotin	-6.10746	31.2875	421.06			5421.45	4388.1	2930.51	2607.99	2846.36	2708.84	3633.71	3745.84	3332	4336.04	4495.21	3791.47	3575.75	5706.46	4202.71	5471.56	2562.62	4528.64	3842.37	4021.97	2985.43	2560.96	4144.34	3859.47	4358.15	6074.1	5457.66	6388.78	4747.65	3525.8	3110.86	4824.08	5493	2915.4	3460.32	4003.86	2174.37	3368.63	3982.8	6207.11	3900.85	5728.96
				31.325	646.136			10855.2	13312.8	10131.5	7920.59	5760.96	5994.64	6655.71	8111.66	9166.69	19113.5	14421.4	7805.6	17798.2	19374.1	11863.4	12197.4	10789.1	12347.3	7930.07	9519.99	7592.61	15686.7	14335.1	6743.11	13406.5	17657.4	14775.8	24617.6	15133.2	7042.45	10824.8	17379.8	11141.6	8136.21	12112.8	12858.3	5068.3	5623.56	5421.63	15215.8	14683.3	13010.6
				31.398	740.15			2462.16	2822.9	2319.79	3201.38	3300.73	3154.32	3642.66	3046.25	3334.06	3766.85	4656.08	2954.29	4677.44	3779.32	3754.64	6975.57	5046.04	6501.6	3255.86	4998.49	2884.71	4983.66	2763.23	1887.68	2776.3	3786.06	3865.51	4206.77	3897.93	1527.31	6988.89	6178.06	5418.8	886.328	4218.21	4566.14	2198.31	2464.76	4265.82	4173.98	2221.65	1781.73
				31.437	112.986			5603.41	6687.56	5159.43	2940.27	5076.35	3444	5556.52	6744.15	5091.3	6442.86	5080.41	5890.65	5746.42	6063.1	4557.52	5995.41	5359.98	5267.32	4808.11	4478.11	5964.79	5106.36	4136.34	3776.23	5162.83	5297.57	6288.16	3407.93	7220.12	6288.22	5822.6	9277.48	4913.77	5315.26	5866.18	6062.55	4340.55	4527.32	3571.03	7657.11	7152.66	5845.14
				31.448	756.144			1792.69	3464.82	2160.63	2687.37	2412.81	2602.03	3047.43	2861.23	2158.8	3561.16	2638.38	2732.6	4652.01	2084.46	1238.89	9179.59	7004.47	8646.49	3820.37	4935.28	3141.6	4209.71	1859.57	2401.61	2007.55	976.556	3337.92	1049.16	1230.41	455.99	5596.44	6125.28	5102.93	1752.75	1393.29	5001.24	5585.82	1632.77	5045.76	1717.6	329.578	461.816
		PC(P-18:1(11Z)/P-18:1(11Z))	2.53483	31.453	755.14			3795.58	4044.03	4117.2	9982.3	3300.76	6255.07	5409.33	4183.7	3100.63	7115.45	4967.54	5364.35	6785.06	3548.84	2038.19	15535.7	12595.1	11990.5	6315.62	9181.61	6187.8	6443.57	2551.79	3965.64	1678.38	1637.29	3665.97	2048.08	3402.32	2350.25	8536.74	6494.45	7526.29	3282.73	2741.81	6917.71	7477.2	1921.75	10110.9	4474.74	758.668	1083.73
				31.4575	675.139			3325.35	3632.75	4134.9	5810.78	2173.73	2880.91	3951.01	4091.32	4430.36	9724.73	5394.34	3139.01	8515.54	7770.05	10093.3	5615.51	2875.24	6838.42	3391.07	3207.1	2033.4	5211.42	4857.92	1544.52	4532.79	5295.01	3539.97	7534.43	5988.36	4022.68	4028.62	6388.97	4877.69	2811.4	3752.64	4772.27	3453.48	2219	1815.32	4276.38	2439.11	1016.18
		5-Phosphoribosyl-4-carboxy-5-aminoimidazole	7.71271	31.4855	337.184			15776.2	11124	11307.2	9643.46	4955.56	11309.5	12839.7	10075	12038.4	7519.06	23063.4	10662.6	18672.3	12540.5	11924.8	9994.96	10230.6	12166.1	12361.6	13665.1	8989.69	8735.99	10459.6	12328.8	22221	19877.2	13530.6	6867.74	13965.7	7665.37	13079.4	11471.4	13674.7	4028.65	14282.4	17700	14918.1	13313.7	8156.81	17727.4	21069.5	19626.5
				31.499	768.119			5595.48	8098.15	6300.55	5107.01	4895.59	3354.02	4230.18	6359.37	6277.52	18490.3	9809.85	5263.22	6857.38	12292.3	7301.13	7407	6138.51	8404.23	5779.33	4573.03	1579.15	7242.19	9772.86	3532.26	6183.38	10566.9	14209.9	29996.5	14012.2	5779.53	6037.43	9472.91	6411.71	4284.73	6824.42	6497.29	3504.31	1569	2728.91	4890.86	8554.16	7122.07
				31.509	842.182			16009.4	21253.6	16051.3	14236.4	4877.97	10496.4	5787.38	5996.13	10528.3	50421.8	31660.4	10919.9	43419.9	24155.7	24845.6	28928.2	18153.6	24831.8	12310.9	11979.7	2841.95	16802.6	23072.6	4925.93	19728.7	16315.3	35103.9	19331.5	22795.8	5956.75	19985.1	32664.9	23198.2	3709.54	17149.4	30447.5	9516.89	698.86	7074.32	23666	15374	6921.1
				31.581	648.139			4461.42	7425.82	4831.87	3275.78	3519.14	3810.05	3632.82	5879.35	4161.07	9513.69	7966.41	4776	8000.54	9110.58	4470.51	5381.6	3124.37	5029.24	4115.06	4025.53	2966.13	5708.42	6577.51	3515.75	6202.96	9718.29	6077.99	8558.71	7039.44	2772.59	7048.41	7756.43	5966.45	4593.31	4449.77	6648.81	3200.44	2348.11	3417.77	8907.6	6506.19	4591.38
				31.581	841.178			34139	47147.6	34959.8	28706.7	4380.12	17253	8411.85	15615	20276.4	124111	63764.5	18302.1	88404.5	43008.4	49598.8	62905.7	44676.6	54798	24800.7	24855	10355.3	20111.7	31788	11501.3	45782.2	27604.4	83065.4	44383.9	53131.7	12512.1	24766.6	61035.2	43123.3	19121.2	31605.1	65203.4	20868	2189.49	16691.8	45392.2	28389.8	14605.9
		TG(10:0/10:0/21:0)	-23.1206	31.625	710.141			1514.66	3100.94	1949.6	1827.15	1998.67	1218.2	874.123	282.181	1337.71	2872.98	2591.52	1779.07	3985.36	3911.44	3911.76	3110.57	3348.1	3274.77	1892.6	2314.35	1109.31	2169.02	1534.83	834.652	2726.76	1461.93	3351.23	2535.45	2541.99	298.671	2082.08	4338.2	2050.03	1197.89	1161.77	3629.05	1282.19	316.55	1329.31	3670.33	1357.46	781.382
				31.6435	557.097			9638.98	11080.7	10989.8	13856.8	12686.3	1925.78	12865.6	11188.9	11757.2	16003.9	7654.74	11893.7	20193.4	13960.7	12970.4	17525	11711.5	16144.3	12905.3	16480	9919.34	13116.8	9806.96	10332.5	10602.3	11103.7	11640.4	9504.35	8385.79	11817.1	12549.5	15300.4	14109.7	12027.7	5904.51	14706.6	11671.8	13047.6	6398.5	15820.2	9841.83	8813.65
				31.646	68.998			4241.6	3795.75	5637.98	4312.23	3854.43	5100.55	3208.51	3033.14	2135.48	4810.16	4032.05	3783.4	4081.33	3649.66	2603.86	3316.64	2928.51	4230.25	3958.9	2640.14	3413.94	3294.05	2978.67	3420.62	4553.71	2881.66	4051	2994.69	3467.77	4008.91	3184.99	4718.58	3175.8	3903.76	3663.73	4638.39	3718.14	2175.76	2817.38	3344.38	5651.05	1732.9
				31.6555	649.141			3073.72	4385.98	4304.66	1620.78	1897.82	2659.72	2007.48	3892.78	2734.9	4237.38	3635.2	2662.86	5573.91	4306.95	3583.61	4098.59	3828.97	4343.96	2043.97	2797.84	3579.51	2579.87	3710.7	2070	2420.43	5352.68	3753.4	4109.36	4693.59	2457.78	3543.1	3721.55	3976.24	1199.65	2317.07	3869.78	1375.26	2802.36	1979.68	3505.64	3685.36	2572.66
				31.682	516.109			7663.87	8279.02	8812.3	11238.1	8892.98	9245.12	8096.76	8810.8	8752.23	14983.6	10717.6	8611.96	12115.1	7101.21	9094.92	14813.4	10201.7	11870.5	9800.47	10979	9665.85	12486.7	10083.6	6526.03	5252.55	6597.94	14318	8034.45	10269.2	5939.82	10034.1	8489.61	12706.7	6077.95	6101.87	11225.3	7813.99	5302.75	7680.39	11352	6224.73	3464.16
				31.751	345.028			4778.73	2737.47	3768.64	3920.23	2551.15	2140.08	3585.98	2325.47	3020.89	6110.34	5008.35	3897.85	6256.92	4501.99	3690.93	3711.8	3079.4	7044.06	2584.28	4362.3	3558.57	4786.75	3095.71	4137.14	3274.22	2689.39	5710.17	3857.36	4963.16	1531.08	3512.93	5760.04	8456.06	2600.3	4945.49	4434.63	2844.39	1812.14	3313.08	4264.97	3085.4	2300.16
				31.765	353.015			3810.39	3915.08	4969.9	6925.73	3198.15	5003.52	6641.7	2894.76	3816.48	1172.44	2165.04	4561.33	879.868	808.991	755.876	2989.18	3188.22	616.069	4100.25	4938.43	4229.46	2715.76	1301.07	612.128	1021.46	1646.2	1942.29	888.178	559.405	3930.83	3219.23	1458.82	1440.33	3992.15	1828.45	2523.95	4428.85	2491.7	3743.79	151.55	1070.52	2666.12
				31.7705	739.147			6532.85	7662.7	5904.64	8911.85	2213.89	4442.4	4203.73	4202.51	6685.7	8301.78	8265.82	5221.22	7843.37	4876.77	3763.79	12096.5	7354.62	10213.2	6024.6	8923.54	6637.2	6561.46	4650.49	4724.44	5615.89	4537.21	6054.32	7863.55	5802.11	3549.64	7057.69	9893.21	6714.78	3516.97	6155.21	7235.5	7948.77	3505.34	5342.7	4612.6	2985.28	1972.18
				31.82	798.135			3904.69	4098.46	3213.33	1837.59	1514.49	1114.52	1040.98	1996.74	2237.57	2964.15	2006.56	1927.25	3568.96	7025.2	7264.94	2376.68	2406.87	2302.34	2315.95	1488.35	455.662	3033.77	3518.44	1082.84	3181.71	4429.96	4563.68	5543.1	4462.41	1206.18	1852.89	4219.4	2920.22	1928.06	2820.98	3331.76	580.806	1102.65	704.509	3050.98	2293.03	1552.61
				31.822	251.096			5563.93	6607.71	7225.95	5420.46	5872.07	6867.88	5133.88	6518.92	5008.67	5858.41	6785.65	6525.17	7529.53	5847.69	7361.64	4760.01	5417.08	4979.13	6618.45	5748.01	4671.35	6543.69	7258.64	4792.59	6306.51	4052.29	5473.7	6655.29	5749.43	4409.28	3636.05	5357.56	6487.38	5929.77	4745.74	5557.04	6549.97	5863.66	4539.77	5837.66	6921.76	7029.83
				31.84	498.082			16697.7	13874.7	18437.9	23853.4	6727.34	16385.5	12876.6	18320.2	16668.3	43005.3	26418.3	16588.7	38526.5	15130.8	28293	39910	21130.8	33868.6	18192.3	22122.7	13380	23514.7	15191	9666.57	16672.2	17495.4	31989.2	13122.1	19703.5	9722.59	22481.4	23871.9	24177.4	16508.2	16168	31183.4	16346.8	7694.64	7912.24	27917.5	13933.4	13498.3
				31.8725	236.097			7630.6	6706.08	5906.77	7891.15	9915.18	6457.93	8455.15	5941.84	6104.04	7315.06	9595.17	8808.91	13208.8	10548.1	7227.27	9804.54	8889.31	12129.6	7856.27	8203.39	6773.14	9596.79	9164.36	10159.6	6835.51	7105.13	8271.73	7639.95	10498	8544.18	11466.2	9428.12	10402.4	5751.87	7671.25	3987.03	8163.94	7729.98	6739.99	5359.28	12967.8	8882.95
				31.927	560.119			2439.81	2036.51	2740.02	5236.34	3901.35	2459.65	3952.03	3694	3657.39	4271.98	5561.76	3941.27	3673.36	4704.41	3271.85	4578.46	2835.13	4365.62	4215.24	4215.89	3453.22	4872.23	3002	2549.47	2891.52	3861.44	3429.49	3941.65	3674.02	3218.27	2755.89	4950.33	3340.6	3059.99	3526.55	3506.44	2864.24	2216.48	3588.35	4184.74	3246.36	1807.81
		PC(P-18:1(11Z)/P-18:1(11Z))	10.8184	31.953	755.146			3795.58	4039.63	6306.02	12158.6	3297.75	7004.75	5409.33	4918.81	4424.79	7115.45	6547.78	5365.74	6785.06	3548.84	2368.23	15687.7	13793.7	12847.1	5026.67	8229.53	7476.98	8939.74	2551.12	3974.4	1678.38	1637.29	5718.96	1903.95	3402.32	2350.25	11781.3	6494.45	9600.15	3483.1	2741.69	7242.92	10122	1918.96	8727.04	4470.06	757.911	1083.73
				32.087	429.085			1265.05	1633.03	2148.42	1665.56	1716.63	1554.23	1592.26	974.984	1194.74	1650.55	1400.38	1117.29	435.461	1361.01	1222.91	2096.16	1286.49	2170.83	2057.12	1968.91	2105.33	1085.45	1344.39	2141.01	1268.38	2246.26	1736.86	2253.44	2090.49	1520.01	777.146	2002.96	1199.62	1394.69	1053.69	2463.73	1450.75	813.743	2064.77	706.559	1496.21	1582.27
				32.0975	317.142			2178.01	2306.44	920.687	1828.23	1884.03	1394.12	2959.18	2891.13	1817.51	2232.86	2852.86	1419.32	1554.71	4050.66	8597.51	3636.06	3023.57	1697.77	2177.82	1995.45	652.77	2436.44	2938.83	1445.05	7595.94	6409.87	2068.55	3518.72	2187.92	1374.21	2368.79	1462.81	2653.84	2384.11	2463.19	2477.48	2160.38	1046.97	3883.05	5023.97	3763.86	3950.68
				32.1025	249.08			1170.37	2515.96	936.688	2923.61	2362.23	1136.99	603.951	2866.78	1889.28	3472.21	2783.16	2526.04	4950.32	7614.47	6613.28	2290.16	4076.79	2452.42	1757.23	159.141	352.394	3853.62	5396.7	1845.79	2678.79	2784.49	3277.57	4449.43	5405.36	1710.36	2747.63	3007.22	1968.16	3776.41	2250.46	4583.73	2465.14	1807.1	1677.2	1390.69	1597.94	2339.02
				32.111	679.15			10372.5	14747.6	16387.9	20022.9	6565.31	17080.4	12156.1	12882.9	13547.7	21577	19755.7	16513	21352.1	10124.8	14969	23800.5	16611.5	23535.5	14255.5	19106.5	11746.1	12873.8	8545.75	8203.55	10496.8	6217.05	20411.3	12024.4	9515.75	8862.2	24549.2	17546.7	16167.4	11326.9	10095.4	28051.2	9973.46	3710.97	13776.9	17743.5	7516.57	6000.46
				32.13	570.112			3591.56	3638.47	3114.39	2658.56	1438.34	2826.73	1588.8	2976.58	3394.88	6202.87	5887.69	1721.52	8136.89	6622.24	9003.62	6033.83	3322.19	4251.78	2624.14	3400.79	1781.17	2981.53	7353.69	1455.18	10469.4	5526.18	6751.68	10447.7	11049.6	1782.25	3226.85	7542.41	4333.76	3758.19	4276.32	4158.69	2252.34	2888.55	1319.51	7336.29	6712.18	3415.88
				32.2715	673.505			2301.91	2492.62	2936.45	3158.07	1756.54	2241.94	2067.86	2466.51	2365.06	1007.92	2478.92	3209.97	961.002	434.727	290.028	2380.37	2561.92	1505.25	1654.77	2248.69	1427.6	2015.25	1456.05	1370.8	274.331	1040.61	1629.8	1457.24	1410.44	2285.17	2425.93	2810.4	2252.04	2404.43	1030.41	1229.73	2011.68	1591.86	1141.1	1012.26	1340.69	151.711
				32.275	456.101			2479.04	2939.5	4227.33	3324.48	3378.7	1952.04	2591.58	3472.9	2108.47	3269.69	5671.46	2191.42	2196.68	3483.59	2342.63	3964.16	2436.45	3683.4	2170.24	3447.22	3820.05	3332.75	3355.75	2574.8	3051.55	1603.32	3831.18	3250.97	4109.54	2269.23	3410.62	4100.68	3631.06	1466.91	2338.53	2743.84	3112.33	1958.35	3062.68	1984.67	1544.68	2626.11
				32.275	559.112			6291.78	4388.07	6861.68	7491.56	6637.04	6313.15	7761.35	4714.66	9821.01	10039.1	9184.26	9029.98	13219.1	5974.81	5485.52	9652.21	6661.39	8076.73	7201.39	9082.62	5310.84	8402.57	4814.11	8557.45	6235.66	4359.48	6739.87	5318.58	7389.53	2541.85	5646.53	11628.7	7696.18	8100.25	6009.7	7558.57	6456.84	7057.65	5747.25	7401.81	5932.16	5690.28
				32.3215	870.564			1707.52	3864.04	2161.38	3635.26	3741.74	1942.84	2958.02	2616.88	1487.61	2337.64	1868.03	2847.77	1275.97	3099.32	3172.9	1957.01	2890.06	2578.75	2747.58	2626.13	2656.86	2680.86	3766.21	3021.21	2892.73	5134.05	2482.42	1601.99	3100.06	1522.89	2575.86	2889.41	1360.6	2567.96	5001.87	2504.9	2761.68	2752.77	3228.29	3929.49	3185.71	3450.46
				32.33	886.56			1833.11	2363.98	2128.59	3059.41	3119.58	1947.77	2466.94	2753.65	883.843	1857.51	1387.65	1738.2	473.438	3240.78	2262.19	1859.92	1975.16	1527.52	3119.16	2416.76	1430	1739.38	2166.9	2544.12	3102.88	2046.44	1502.36	1758.16	1652.82	1664.71	1571.58	2408.09	1353.13	3011.96	1472.84	2363.27	1546.7	2257.99	1150.97	2048.01	2384.45	2924.56
				32.3645	424.079			5276.03	4807.45	4817.83	2586.21	2633.06	2558.8	2482.48	2062.59	3896.12	5415.07	5445.12	3375.25	4754.73	3102.48	2337.7	5105.69	3640.23	4024.62	3410.83	4156.52	3777.58	5522.3	3169.74	3058.55	4624.75	3230.45	3938.41	4981.59	5856.1	1961.85	2778.37	2961.22	2647.34	4088.38	3009.4	4592.55	3046.14	2888.86	2932.77	3034.01	2955.87	3531.55
				32.373	661.158			9689.39	11497.9	10569.1	11988.1	8080.34	8832.84	3573.36	9148.82	11925	21285.5	16962.9	12092.7	25046.2	15732.9	15472	13822	10379.1	13964.2	11307.2	10614	7033.92	14382.8	9946.8	7471.29	12792	12077.7	15155.5	13737.6	17129.5	7350.75	12752	17401.6	14160	9010.58	8478.57	13684.8	9327.71	3865.88	8022.33	15367.5	9251.82	2624.42
				32.386	454.09			15562.6	19909.8	15331.4	16645.8	14433.2	13913.5	15468.6	11597.7	21266.2	32186.3	23018.8	18306.1	23067.4	20386.9	13967	24090	19309.4	23942.8	18585.3	17537.3	17265.7	25023.7	21396.9	10813.5	16135.7	16967.4	18543.5	16518.8	28213.6	13124.7	20774.2	28916.7	24515.1	11334.6	14624.8	16676.1	15081.3	10873.6	7466.5	18528.5	10112.4	7728.46
				32.422	690.158			5546.7	3709.35	3666.59	5473.31	2810	5605.09	4651.05	4777.44	7534.01	8523.25	7518.58	4243.28	8191.76	5108.15	7312.54	6257.51	3748.69	5825.75	6228.87	7513.72	5820.13	7279.77	7947.2	2836.8	3869.39	6676.17	6159.9	10449.4	5807.41	4849.08	6340.93	7661.42	3013.18	3411.15	4016.73	4344.2	2973.46	3856.51	2199.91	4756.83	4148.62	1913.83
				32.4225	779.599			2724.69	1908.98	2782.31	4672.1	3784.89	2707.49	3974.82	2943.7	3110.42	335.758	1880.18	2826.39	0	299.981	598.177	820.644	1650.24	302.529	3438.91	1911.64	1591.14	924.91	716.612	908.592	152.557	0	333.277	879.817	0	1367.99	991.584	786.38	453.708	3302.12	140.565	521.136	1389.19	1752.74	1011.62	0	505.015	488.783
				32.44	649.507			2769.93	2528.83	1633.93	2014.3	3755.5	1193.93	2668.44	2025.84	2367.48	1686.02	1853	3631.71	611.24	1195.6	441.011	1342.61	1816.97	1673.74	2632.96	1914.61	1585.39	1735.44	1606.63	1344.59	758.387	1226	2311.88	444.094	473.263	2727.87	3668.94	2232.18	2258.73	2558.56	2077.72	1672.07	2784.48	1574.49	1289.23	680.171	523.77	2756.43
				32.457	885.553			2723.65	4655.18	3621.82	3363.44	3895.48	2879.04	4267.88	4137.59	2666.45	2534.98	2659.64	3528.82	986.503	4231.54	2713.95	2861.65	3346.14	2452.4	4966.31	3503.39	3921.44	2528.94	3607.6	3593.98	3417.18	3547.79	3239.25	2931.98	2413.17	3745.02	3699.8	2536.68	2875.1	3578.56	3316.85	3209.5	4367.8	4031.17	3963.29	3057.96	2710.46	4155.17
				32.469	671.489			2314.85	2122.57	2267.21	4267.61	4252.03	1192.32	3528.22	1602.32	1928.96	334.771	1558.02	2685.62	151.57	897.86	145.352	1442.11	2274.61	760.927	1797.33	2240.26	2052.33	1747.54	888.626	1061.28	541.422	490.276	654.402	1173.84	300.935	1825.22	1864.23	1600.41	1380.93	1823.53	884.673	858.563	3259.29	1295.48	2643.27	0	326.419	464.542
				32.497	625.458			1778.33	2238.37	1444.46	1605.99	2547.73	1952.11	2614.99	2034.97	2515.41	670.263	1097.25	2055.28	950.176	1614.21	911.83	1570.91	1647.71	1961.36	2317.93	1449.85	934.522	1859.8	1447.71	1404.33	921.469	1311.97	1393.86	1584.88	866.994	2437.35	1878.54	2458.71	1778.6	1653.52	1751.19	1274.1	2328.7	1453.13	1905.35	1279.77	1051.96	1965.98
				32.502	196.01			6157.93	6041.02	6732.21	8071.44	7310.56	3446.55	5471.26	6111.5	5153.89	8882.7	7807.04	7262.89	10238	13196.7	6760.56	8124.65	8503.3	15864.5	4426.75	4964.24	5804.62	9432.26	9969.72	8637.74	5562.4	6081.22	7791.36	8151.14	12940.2	9743.63	9926.4	14937.8	11881.5	2947.56	5729.4	4531.51	4841.86	3862.02	2808.87	10294.1	16006.2	6195.32
				32.502	545.119			5138.59	5005.36	4383.65	4853.37	3421.6	3143.41	3573.2	4630.33	4341.26	6348.05	4968.29	4858.25	7010.97	6207.48	5039.08	6798.68	4569.13	2134.2	4628.14	4514.15	3836.28	3862.16	5090.04	3445.8	4601.88	4986.87	5586.16	6486.9	5935.12	3201.67	4717.83	7088.3	5853.91	4676.63	2988.81	6087.11	3128.48	2922.21	2831.5	4647.82	5311.57	5047.97
				32.502	617.061			4333.16	4255.98	7216.73	7023.35	3626.62	5423.76	4975	5663.18	5504.27	5544.03	8734.12	3676.81	9942.72	5826.1	4897.46	6912.75	7332.94	5541.18	5106.35	5035.27	5267.34	4562.83	4363.83	3847.73	2490.96	3129.62	7892.78	6452.97	5904.73	5193.64	5374.52	5505.93	5472.47	4403.07	3562.68	5339.57	3815.34	3095.46	3344.71	4121.44	2749.16	2935.83
				32.502	781.612			2594.47	1784.98	2927.29	3425.7	3085.71	1953.35	4410.06	1890.13	1774.8	0	1410.75	2358.99	0	145.174	290.568	636.837	1674.79	0	2346.81	1679.46	784.146	1209.93	448.087	299.882	399.594	0	0	442.959	0	903.897	1132.72	477.249	143.045	3664	304.976	347.613	1393.64	2243.37	1008.46	0	0	626.475
				32.503	541.267			1221.86	1741.04	1601.97	2679.95	2681.6	1993.68	723.618	2745.17	3157.58	2118.08	1076.19	637.717	2347.79	1495.15	4757.36	2136.06	616.995	1349.29	2586.54	2307.12	874.57	1521.79	1902.07	936.453	1703.63	2587.38	1036.82	1481.98	138.687	1540.35	2066.8	2115.36	1100.21	3961.26	3025.7	1316	2148.9	1768	1615.7	3054.85	1889.83	1541.24
				32.505	780.606			2773.81	1579.8	3160.79	3563.39	3624.64	2396.98	2625.57	1308.82	1925.85	167.385	1887.95	3214.64	154.117	0	298.141	924.801	1502.87	298.898	2717.35	949.924	2375.03	924.659	143.004	299.913	289.847	508.029	0	0	0	1518.52	1007.07	803.953	156.494	4563.2	152.488	336.36	1541.58	2285.36	292.464	0	165.74	303.817
				32.526	199.011			3427.95	4010.32	5043.8	38406.1	2571.14	3468.34	2284.6	727.533	737.087	856.398	491.389	787.829	1163.89	1310.97	1212.84	4211.28	3844.8	898.942	5958.39	8364.43	1549.88	3137.57	733.958	271.931	882.727	610.815	818.313	883.216	631.63	1371.72	719.26	658.007	887.425	1597.56	4255.23	1445.46	1887.23	3663.42	1780.88	483.65	820.469	1802.3
				32.526	869.561			2431.69	4935.97	2785.17	4414.62	8351.94	2985.82	2973.45	3926.54	1490.09	2521.29	2497.09	4171.98	624.764	3546.29	4290.27	2735.74	2281.68	2441.2	5271.83	3988.69	3661.93	4540.6	5900.87	2910.8	4563.27	5824	2225.02	2800.55	3518.58	1511.68	4636.55	4215.8	1389.22	4258.56	5090.05	3749.83	2808.47	4080.85	3748.99	3294.9	3794.99	2178.24
				32.535	645.132			2486	2941.32	2361.11	2211.16	1726.74	443.268	1804.53	1789.26	1367.11	3903.85	3698.27	1466.54	3592.18	2889	4086.85	2616.12	2722.47	5011.39	2489.58	2165.51	2146.95	4106.54	3836.34	1826.51	4684.95	3567.75	3592.33	4792.44	5243.25	1821.59	2586.55	3230.39	3563.27	1207.24	1580.61	3447.11	1648.64	1781.12	1882.05	4740.67	1608.17	893.417
				32.5875	544.121			4441.68	4780.11	4278.25	3688.91	3706.64	3006.47	3025.87	4580.31	5075.54	4722.24	4606	4347.05	4121.34	4966.22	6075.91	5623.16	3600.91	4497.38	3748.5	5267.01	4675.86	8009.1	3893.09	3352.41	2872.6	6294.07	5605.71	4241.89	4586.35	3330.73	4432.11	4748.73	5081.68	2860.33	3937.2	4826.77	3527.34	4196.08	3379.08	4641.26	4347.36	4705.43
				32.592	884.544			3040.66	4292.9	4717.45	8153.33	7279.37	1278.54	5755.41	6205.3	3122.71	3824.94	2968.74	5856.8	1244.26	2361.55	1349.14	3081.14	4731.58	3042.05	5926.54	5628.7	5486.26	2690.51	3495.77	5450.87	2693.42	2372.21	4382.55	2493.58	1678.09	4816.18	4776.11	2950.77	3205.4	2705.62	1945.62	2193.98	4482.25	6122.81	6130.09	2162.12	2174.16	5553.86
				32.597	901.555			3206.74	3545.42	4175.49	2227.31	4435.35	3321.33	3360.09	3265.9	4041.58	2444.67	1858.47	3333.82	1790.42	2825.41	3060.2	3171.52	3189.72	2386.25	3303.13	2410.39	2880.41	2416.04	3053.92	2002.86	2765.59	2357.09	3381.38	2322.51	2349.62	2143.29	3158.25	2681.01	1976.8	3088.27	1622.13	2262.11	3387.85	2426.02	2980.75	2731.67	1855.58	2563.29
		DG(18:0/24:1(15Z)/0:0)	-17.8809	32.601	708.156			2823.47	2416.8	4887.87	4182.06	3966.19	3262.56	3799.76	2243.15	3478.43	7557.81	3878.92	4862.55	6114.41	3610.75	6319.71	5797.67	2301.85	2667.24	2366.26	3705.8	2026.65	4161.03	4842.1	4030.3	7015.43	5617.34	2902.74	5222.37	6783.19	2555.58	2275.11	3689.9	3261.03	2838.52	2472.39	3953.16	2678.88	3089.64	1010.31	5980.13	2443.88	1691.05
				32.616	883.54			5488.31	4693.69	6198.55	8518.95	9159.88	8274.78	8734.56	6544.65	6195.38	4602.43	5376.45	8413.81	1290.36	2817.58	1965.04	6179.36	5754.3	4128.24	8077.36	7671.95	9157.72	4325.76	5403.86	5679.23	3842.26	2911.06	6147.51	4217.58	3204.14	8428.84	6966.95	5122.29	2891.39	6700.44	3456.62	2705.12	8663.6	9725.77	8287.73	3773.1	2633.13	6295.57
		TG(14:0/14:0/14:0)	-16.5897	32.64	724.156			1528.95	2321.85	3052.78	1984.05	938.578	1325.44	2192.61	2078.69	2922.05	3276.67	2454.46	1496.98	3627.96	2555.67	4732.59	3255.75	1713.5	2718.51	2772.96	2436.7	2880.7	2470.31	2308.46	2977.08	2227.51	2227.56	2294.87	3966.83	4379.23	1232.04	3784.88	2395.95	3748.9	2359.13	1933.14	2617.34	2083.33	2009.36	1707.77	2112.96	1362.9	1509.57
		Galactosylceramide (d18:1/20:0)	3.10543	32.642	757.157			2027.38	3007.26	2127	1587.82	1622.15	2635.8	1076.07	2145.2	2002.4	3366.85	3125.22	2361.33	3999.76	2899.19	2346.12	7987.43	5213.57	5985.25	3148.35	5220.9	3777.9	2887.16	2604.89	2409.05	4518.27	4232.49	3408.37	3003.84	6416.57	457.145	5804.49	5035.58	5177.46	1606.6	2180.27	2681.13	5036.63	332.744	3360.34	3589.17	3083.98	1643.26
				32.648	590.126			9954.55	3071.15	11508.1	12349.9	12566.9	11307.1	11726.5	10383.7	9728.94	5631.46	12093.3	12313.8	9944.05	3515.07	6673.07	12854.7	10896	10963.1	8144.74	10256.4	6971.31	9293.96	6927.3	4995.76	9723.21	7125.15	10382.2	10594.3	8647.17	7104.98	3993.52	11783.2	3507.34	7103.57	6485.58	8428.2	4897.18	7056.84	3821.6	9850.05	5177.97	7033.73
		DG(20:5(5Z,8Z,11Z,14Z,17Z)/24:1(15Z)/0:0)	-23.7443	32.648	726.125			312.306	140.417	1184.85	1007.5	564.69	460.928	715.029	566.075	443.211	2027.08	978.515	627.194	761.099	1373.39	601.731	298.909	601.964	295.489	840.205	488.293	509.305	965.529	1040.78	631.024	1127.12	1147.48	1050.47	896.546	810.868	152.313	489.356	983.901	1077.82	320.816	347.13	174.324	304.42	825.719	1166.34	213.786	728.758	0
				32.649	470.085			11651.7	13547.8	13390	12058.1	11894.4	8787.88	12789.4	14119.9	5164	14665.3	14809.6	12377.7	14232.2	15956.5	10942.6	27509	20425.7	20713.1	8812.04	23853.8	11524.7	22232.8	6158.93	13151.4	11919.9	6468.61	11046.3	4233.52	13976.5	9892.88	19944.7	18544.7	13435.7	9107.27	12997.9	12132.6	17272.5	8202.26	7661.17	11225.2	6973.48	9374.16
				32.69	539.25			1341.41	1054.66	1599.4	2596.16	3151.64	2867.57	2028.31	2459.65	2863.24	631.734	1389.99	641.662	1321.04	2248.98	623.327	1040.21	2237.3	1225.08	2745.93	1645.19	2086.97	1501.14	2755.09	1299.54	1209.83	2105.76	1333.14	1585.34	284.518	1526.05	2883.7	2058.45	1023.72	1652.82	1784.04	1695.33	2104.46	1757.91	1900.67	1910.53	1787.52	1483.43
				32.7195	769.155			5505.93	3991.97	5310.4	4905.68	2338.63	5882.62	4234.26	4813.26	2878.06	12426.1	7254.01	3652.16	7322.28	8328.35	6845.68	8933.2	5030.35	6602.94	4558.55	5162.78	3133.72	6267.45	7064.05	3979.08	6112.18	5431.26	8127.82	16638.2	6592.12	3357.65	5608.68	9746.12	6269.8	3278.41	5111.78	4199.4	4335.54	2404.19	4104.48	4501.8	4779.04	5069.84
				32.727	618.066			3153.19	4353.18	3690.76	3424.28	3900.22	2856.75	3880.55	2775.07	2955.17	13257.4	6051.93	2853.07	6351.91	4696.78	3466.14	3333.68	3455.94	3865.63	3152.93	4866.98	3316	4124.88	4175.75	2652.28	2237.79	3451.29	4828.55	5426.49	5664.36	1978.68	4197.48	4858.7	3755.85	1496.99	2166.77	3975.38	3612.18	2811.83	2220.29	3344.93	2586.56	1521.81
				32.7275	795.595			2537.08	1832.75	3291.54	3399.05	3011.82	1955.83	3994.04	1895.32	2202.83	669.45	1250.91	2603.25	0	444.171	300.728	763.579	1371.96	296.427	3823.54	1262.75	2368.01	1068.75	1466.11	1042.04	393.966	349.484	489.372	0	285.835	1817.75	994.046	1121.44	0	3708.81	293.552	510.167	1075.65	2347.03	442.987	0	332.402	452.781
				32.74	451.069			65681.3	63805.7	53956.3	77826	54802.1	51664.5	56495.4	74778.3	63412.4	104097	77167.4	58180.8	95749.2	43131.8	48413.4	123178	74363.8	106500	69713.5	71249	66016.5	107528	60813.3	50114.5	37919	31147.8	76001.3	25663.2	74394.7	27050.5	84634.7	95301.5	94382	42133.4	50295.8	81085.9	47090.6	37927.7	47571.5	57276.1	17987	16094.2
				32.7905	796.602			1214.25	1048.86	1454.64	3856.01	3399.06	2406.24	2762.62	1456.1	1768.02	0	1092.02	1429.02	0	0	0	484.556	759.344	306.308	2462.48	1102.88	936.069	929.432	575.68	429.507	402.971	0	334.965	0	292.117	899.54	997.155	312.901	140.025	2868.74	152.212	648.337	923.722	1448.97	442.987	0	493.529	146.021
				32.807	725.119			1682.84	835.991	1513.18	1579.95	627.917	623.859	1387.65	958.942	1366.77	2140.33	1329.29	1797.21	365.659	1357.04	1350.02	1340.74	589.327	457.94	1087.06	1352.07	2129.48	1847.55	1376.82	531.402	407.712	2316.12	858.401	1580.31	673.613	1090.89	1346.39	1682.78	779.775	576.446	313.669	1199.64	1045.58	1930.34	864.359	704.05	1533.72	0
				32.8635	662.12			9311.47	13006.8	6824.65	11123.3	7306.28	10296.5	5633.13	8695.47	6649.6	23053.6	17624.6	11080.8	21437.8	11760.6	14773	21317.9	14947.2	19326.1	10150.9	9714.43	6534.71	12055.8	10540.8	6739.15	10283.2	10636.2	20750.1	8240.93	17114.9	6303.56	16505.4	22868.9	22068.9	7861.6	11027.6	16020.9	9802.32	4947.5	9248.89	12743	6809.7	6254.89
				32.895	901.548			2718.06	3539.81	4032.38	2213.55	3220.9	3169.04	2943.22	3053.03	3537.57	1673.32	1699.17	3563.55	1647.04	2676.26	2266.55	2958.07	2740.11	2234.88	2895.09	2250.25	2533.67	2662.04	2901.93	1734.16	2700.8	2057.31	3192.97	2035.76	1941.62	1674.37	2888.1	2263.61	1661.52	2676.12	1466.55	2230.14	2850.76	2263.85	3881.2	1919.43	1526.61	2633.99
				32.9005	355.193			6343.3	3754.4	3188.97	5143.75	3698.84	2296.02	3075.74	3454.87	3136.61	2402.36	4518.89	3303.1	1728.72	4225.98	3612.04	1726.01	4093.65	2466.17	3627.97	4941.04	5757.27	3707.54	3727.31	3717.36	4949.49	3207.75	2543.39	3078.76	3872.72	2749.02	3343.02	3878.46	2776.24	4214.84	3122.74	2622.97	4017.39	3710.87	2538.16	4802.88	10046.4	3626.35
				32.958	769.13			2872.53	2928.31	2226.26	1522.92	1356.6	3296.43	1005.35	2724.27	2659.88	5808.16	2108.67	2684.97	2717.22	5417.94	2986.67	990.294	2763.97	1961.15	1654.2	2261.6	1724.28	2125.36	4428.25	1515.59	2461.05	4408.95	6598.41	13901.1	4188.55	1823.55	3333.69	2939.08	3020.77	1602.72	3365.3	1805.3	2306.27	787.544	574.142	2779.51	3921.36	3446.27
				32.998	768.125			5603.34	5494.34	6004.43	4955.18	5166.46	3358.73	4093.74	3310.07	6137.69	12774.7	7379.66	5080.45	6853.17	10527.3	7290.64	6595.2	6145.34	7805.09	5210.17	4558.66	1578.02	6620.64	8792.59	3655.66	6176.91	10378.5	13941.4	30006.7	13998.3	4202.06	6043.85	8870.99	6415.12	4285.41	5865.94	6087.49	3354.68	1418.99	2182.47	4224.69	7275.39	7225.94
		Mandrax	-2.88	33.013	543.117			10982	10875.2	7175.63	10905.9	7578.14	8510.87	9638.6	13010.1	11602.2	10436.2	11393.5	11748.6	14298.4	14051.3	12342.1	11967.5	15703.4	12063.9	9173.22	12058.5	9695.48	23903.8	8697.31	9650.33	8384.43	17374.9	12544	13703.4	6751.28	6929.27	11094.5	11579.5	9694.75	9316.2	11341.6	10967.3	8412.09	8293.29	7615.83	12838.2	7834.31	7378.6
		Ceramide (d18:1/25:0)	-12.9631	33.048	665.139			2307.25	4533.6	4829.09	5083.16	1678.44	2686.99	2049.29	3915.86	3456.66	6812.29	4655.5	1877.25	8153.73	4372.44	5800.51	4972.72	4714.01	5276.48	3299.48	3622.83	2900.99	4270.22	4137.96	2178.62	2894.76	3164.77	4317.5	3605.41	4303.99	1552	4481.49	6341.68	4814.01	3613.56	3009.88	6444.91	4045.05	2992.57	2828.58	4772.89	2497.87	1133.83
				33.0485	719.164			587.445	809.348	633.511	2021.83	1165.56	1038.37	823.179	860.297	750.897	2290.87	728.304	812.918	2029.96	1934.59	3240.38	1566.31	1522.2	1099.21	807.699	1130.22	1770.92	1079.32	1019.22	603.689	703.749	2484.71	547.954	755.307	2419.94	303.984	620.095	1455.36	2332.06	0	317.067	742.314	446.188	825.193	1325.96	947.398	1197.27	1502.92
		L-Threonylcarbamoyladenylate	21.7778	33.066	493.353			3398.3	2107.06	2228.27	2598.2	2763.06	1671.1	3457.74	3182.13	3099.92	2137.25	3227.99	3828.92	2235.29	1510.84	930.643	2099.7	2551.78	2115.58	4332.18	2060.27	1569.2	2850.24	2153.85	2295.23	2156.33	3498.74	2884.36	1584.29	2256.66	2882.41	3313.73	2181.3	2530.55	4101.47	1461.92	1916.74	2743.1	1884.23	1953.39	2934.95	3437.54	4469.67
				33.094	460.353			2224.44	1972.29	2895.46	2328.17	2282.15	1971.89	3011.38	2044	2069.1	1187.05	2157.51	2383.26	2230.12	2679.5	2129.83	2339.03	2539.71	1808.18	1939.61	1769.75	2971.78	2401.22	1871.65	2569.58	2310.44	1891.28	2284.59	1866.36	2188.14	1962.79	1277.17	1984.5	1767.29	1464.3	1150.04	1191.07	2144.88	1743.04	1045.77	1903.24	1632.99	1649.37
		{4-[2,3-dioxo-3-(2,4,6-trihydroxy-3-methoxyphenyl)propyl]-2-hydroxy-6-methoxyphenyl}oxidanesulfonic acid	0.0848074	33.099	445.367			7910	6807.67	7388.87	7484.56	7205.72	5146.51	7441.76	7418.11	6048.54	5861.69	10060.7	9323.91	2323.92	3581.74	3798.38	7859.46	5858.15	6326.13	5577.39	4589.52	5780.19	6839.68	5054.72	3608.11	3583.24	3138.27	3856.82	5811.04	5613.67	5404.32	7765.87	5744.24	5909.78	6428.31	3116.13	3100.83	5066.02	3676.72	2057.08	4360.37	4579.41	7173.79
				33.106	689.153			4858.01	6242.47	8597.89	8067.91	8954.67	8233.49	5016.59	10281.6	8848.12	10526.9	10555.9	10206.8	12990	7727.69	12155.2	9410.07	5732.14	9042.47	6485.52	8693.66	9861.23	7805.05	8815.32	1011.84	6411.68	10427.4	9681.69	15939.8	9293.45	5285.72	8687.27	10500.8	8656.22	5671.64	4930.78	6997.7	4163.47	3105.95	3796.16	5449.77	5026.76	5295.59
				33.117	419.246			10503.8	3651.67	9341.21	7230.58	6383.99	7471.95	8533.36	9668.66	8149.03	11063.5	14882.5	8017.91	17622.2	9034.32	9306.98	8678.65	5044.04	9525.47	8945.56	4215.54	5242.83	8943.33	6334.4	5330.55	11117.3	8575.72	6501.96	6286.91	7430.24	5730.42	9760.67	10320	6108.93	11161.6	6331.26	4568.27	9936.22	9815.24	3295.9	8102.29	12429.9	2582.31
				33.133	596.335			3962.24	2496.79	5864.6	3193.41	2251.22	2697.13	2622.45	3362.44	4799.08	505.679	6834.88	2377.02	10636.2	2804.02	3033.69	3405.01	2529.71	3301.03	3136.62	2882.12	2507.84	2242.77	2601.8	3345.58	3389.16	2655.08	2409.5	2298.06	3995.84	1975.76	3021.3	3322.39	1770.45	2951.74	2267.68	903.42	5150.13	1577.62	1502.73	2271.73	2444.81	1378.36
				33.1495	478.095			3993.72	6499.31	4855.52	3360.07	3134.86	2709.86	2936.13	2565.65	2715.9	10245.6	7024.18	2004.1	7680.62	8735.77	13015.5	4832.94	4177.85	4507.69	2820.11	2597.8	2980.23	4103.58	7950.47	1592	10748.3	10007.6	5928.68	10783.6	11644.1	2094.25	3119.75	6316.88	4573.86	3651.64	4246.29	4379.81	3252.38	1142.26	1413.91	6458.35	8466.5	4512.81
				33.157	575.128			4025.14	6297.49	4073.21	8519.23	3908.99	4307.08	7246.3	1199.38	4657.8	8080.79	7111.44	6260.03	7432.15	4889.55	4188.12	7320.97	5475.77	3263.38	5126.63	7277.36	7088.22	7079.71	4075.57	3278.31	5244.59	7236.15	5811.77	7431.98	4643.21	4329.25	4872.9	5986.36	7726.29	5408.09	3264.42	2978.95	6672.92	5990.33	6697.36	7223	4043.93	3678.83
		TG(10:0/10:0/20:0)	-5.39812	33.179	696.127			2296.12	2225.73	2217.1	2041.83	1026.5	893.784	1240.78	2017.99	2522.31	2806.8	2055.9	1100.62	3122.65	1758.38	2769.89	3482.76	2454.7	2896.44	1222.43	1015.85	1561.51	1465.22	2084.64	1565.29	2596.7	1430.53	2991.46	1901.33	1442.82	1523.8	1119.44	2612.37	2798.1	876.548	1736.44	4055.83	768.249	637.103	993.913	1784.83	1182.67	1648.7
				33.1825	224.029			8270.88	10772.8	8498.8	5015.75	6054.99	5824.06	2717.55	6629.72	7664.85	4237.49	7288.33	6269.84	6952.21	7985.27	6578.63	5757.15	6437.17	6959.17	7900.89	6614.15	6441.62	6751.76	5189.49	5009.84	8037.91	4986.13	7357.63	8516.79	9193	4037.06	5958.91	8290.53	5362.24	6898.31	6215.88	6307.32	4665.94	6193.28	3743.48	5780.5	4579.79	8989.79
		Cefuroxime sodium	9.63734	33.2025	447.379			5981	5246.84	6560.79	5898.82	4411.81	4383.02	7738.39	5985.9	5912.4	5588.12	7455.84	7473.14	506.649	2843.8	1055.86	5054.68	4781.9	4349.3	4785	3833.2	5398.74	5745.31	3896.81	3221.06	1006.61	2504.1	2535.15	3873.29	2697.24	6777.09	4819.76	4449.94	4445.67	4542.56	1331.61	3210.38	3706.36	3483.44	1635.08	1958.1	1135.49	4654.97
				33.2145	647.451			3806.41	3041.25	2736.99	4555	3053.76	2430.12	3888.82	4085.89	3401.8	1007.77	3057.64	2562.91	1968.84	2672.54	1524.63	4145.84	3424.43	4053.5	3436.4	2891.18	2358.95	2676.45	2730.73	3094.41	2000.04	2085.49	2123.1	2139.23	2466.35	2710.57	4496.32	4235.43	4389.68	2533.94	2890.42	2434.74	4534.64	2038.23	3676.94	1993.33	2288.75	2121
		TG(15:0/22:1(13Z)/o-18:0)	22.0833	33.215	890.556			886.44	921.053	495.302	1636.44	1072.59	1356.68	1440.01	1901.11	1923.38	673.516	932.055	1434	645.191	302.558	308.042	314.961	1485.46	589.746	1250.57	1131.92	1105.12	1603.71	1154.61	1143.44	448.222	483.148	306.978	428.891	459.038	1051.93	1304.63	1465.55	742.092	1324.66	438.217	1169.78	1373.76	1440.19	1051.57	0	0	897.371
		TG(14:0/18:0/24:1(15Z))	3.73668	33.225	918.55			2222.87	3336.58	2301.87	2544.51	1682.82	1965.2	3335.44	2464.29	3571.22	1011.88	1559.64	2055.62	1048.23	1639.39	1829.63	1817.91	2852	1365	2762.64	2401.43	2529.13	3199.57	3578.11	3020.78	3010.08	1945.48	929.648	2158.26	2831.73	2262.83	3808.63	2904.38	1602.07	3229.52	1192.32	1371.81	2724.39	1258.95	1459.62	1533.64	1320.94	956.797
				33.229	459.071			2627.89	2522.7	2202.84	2559.94	1217.54	2424.52	995.258	2051.52	2221.67	3647.47	2081.48	1421.35	1476.95	2551.54	1662.81	1238.8	2096.5	2285.5	2048.91	1772.77	810.483	1906.85	2195.72	1044.48	1350.73	842.792	3294.4	1039.22	1637.14	911.364	2159.67	2260.4	1843.88	1920.77	726.633	2844.51	1247.44	787.554	888.422	1173.8	1563.69	874.985
				33.243	889.552			1921.98	2262.72	2425.29	2560.5	3635.44	1663.57	3196.51	2185.26	3126.22	1173.84	1527.8	2159.43	823.521	148.915	1068.03	1867.35	2256.24	903.993	2464.44	1930.36	1884.22	3678.57	1432.77	1862.89	1235.08	1687.74	1074.89	1156.9	1512.95	2110.44	1607.84	1221.71	1605.53	1903.75	1736.7	799.008	2953.6	1452	1321.1	1093.4	520.801	952.387
				33.245	116.929			84965.5	65303.9	74832.1	90444.7	108152	110116	72563.9	104002	74621.8	91887.9	53668.4	114414	95207	82180.9	89720.4	103385	106323	111815	64990.3	99930.1	113984	55137.9	103830	54935.5	58906.3	121959	132014	81753.7	54643.4	122486	91827.7	58866.9	103931	51427.3	98353.8	127824	64982.6	94277.4	114414	121522	113192	106419
				33.2455	477.358			6988.47	4927.49	5235.76	4140.49	4519.2	3501.71	6059.39	5378.7	6782.09	3915.09	6529.19	6148.13	2708.24	3265.59	3394.95	5685.27	5820.1	4659.09	4833.12	4965.15	4096.3	5358.18	5151.02	4076.32	3668.29	3579.25	3372.18	3993.56	4563.1	4868.9	5397.54	3821.83	2950.27	5661	2967.16	2092.46	5520.69	2370.12	3414.26	2760.43	2792.41	6407.87
				33.2625	672.141			3044.14	2736.38	957.976	695.52	1705.74	900.973	1129.04	1587.15	1553.27	2134.99	3028.31	1182.59	2868.85	2789.71	2013.09	3811.99	1723.27	2732.47	1206.3	1159.4	1461.73	1048.47	1298.94	1022.65	2571.77	2392.53	2562.46	3363.39	3707.98	753.076	2394.56	2825.97	2707.35	836.912	2182.89	1869.6	306.162	475.064	897.016	1586.45	1842.8	1594.38
				33.292	768.144			7884.68	9986.1	10283.3	7522.01	5286.87	6055.55	5461.75	6881.18	8015.52	20790.4	12604.5	6001.03	10747.6	16248.3	8624.13	4817.59	7451.97	6233.6	6937.31	5264.24	5277.11	9788.24	12510.9	4378.03	8312.95	12712.2	15357.7	33087.1	16760.5	6270.05	9265.37	12722.3	9978.76	6524.15	9216.13	10052.8	5061.69	2282.57	3534.84	7765.06	9763.31	8583.31
				33.3105	753.159			5499.31	3395.31	4897.76	5068.17	3754.87	5178.09	4074.31	3714.16	3480.91	9701.16	7430.19	5820.51	7589.71	5225.52	3261.01	8581.35	6135.88	6259.13	3457.29	2615.26	4712.64	5180.95	4734.21	1968.6	4473.34	2177.8	3187.64	3500.77	6070.81	3080.21	2328.15	6323.59	6311.1	3242.73	3948.18	6504.01	1494.67	1027.01	3698.08	4767.61	1203.18	3171.41
				33.316	444.248			9027.2	10917.5	10467.8	8706.08	6085.14	6854.72	9713.18	10867.6	8687.44	5202.47	14778.1	6791.3	12196.7	10079.4	8752.62	10454.4	7899.04	10284.4	8567.28	7536.53	8891.14	8309.82	10346	10222.5	12693.4	10187.5	8432.43	8966.57	9659.01	8066.86	9744.51	9973.08	7542.73	10893.8	8549.28	7040.34	11347.8	8527.59	4630.68	9221.48	11589	6621.08
				33.321	421.248			5433.06	2529.47	3015.34	3301.41	2795.78	2587.88	3876.55	3069.57	4464.45	2305	3403.33	2534.06	4245.9	2722.1	2612.78	2954.9	2529.02	3469.02	3324.22	2250.04	3632.16	2803.72	2449.68	3111.59	3754.09	3307.14	3219.87	3156.9	3075.79	2588.75	3333.12	2211.51	2051.81	3064.08	2044.36	2027.23	3151.54	3164.85	2118.54	3266.4	4586.8	2525.14
				33.3305	420.249			5347.33	3414.56	3346.39	3736.55	4246.4	3190.6	4780.45	5229.02	4838.57	2958.79	5725.27	3327.83	8105.74	5424.85	3522.99	4186.91	4182.9	4492.6	4016.31	3378	4080.2	3998.87	3870.59	3987.65	4970.21	2921.34	3841.64	4443.67	3975.72	4099.95	3720.62	4508.27	3340.25	5130.14	1428.38	3124.38	4694.09	3563.38	2402.94	3155.49	5899.92	1948.39
		Estramustine phosphate sodium	-13.2829	33.3405	565.346			21045.7	16276.4	18942.8	15207.4	11711.2	12047.5	20325.4	18692.6	20218.1	17180.8	38262.3	16082.7	52678.3	17877.3	25796.4	15000.7	19314.2	14863.9	18741.6	9830.9	13067.8	23663.4	16566	18691.3	17913	16877.9	9068.54	19484.3	18443.2	16575.7	20536.1	22383.1	15484.3	20424.3	9850.41	9035.66	18226.8	14430	11384.4	12233.9	22695.9	14056.6
				33.342	358.094			4779.77	4167.68	3439.24	4018.2	1874.22	5634.26	3921.85	3742.42	4225.04	1783.28	4295.59	1595.19	4113.12	6741.39	18503	2621.19	3598.05	3544.83	2605.15	3740.78	4058.18	3192.78	5396.29	1703.44	15554.2	9339.77	4795.02	10225.2	11001.7	2591.56	3133.97	4394.3	3034.73	3289.63	3180.06	5682.56	4878.42	3042.26	2918.23	6737.82	4876.85	33328.7
		O-Hexanoyl-adnosine monophosphate	7.23496	33.3465	446.375			18262.1	15035.3	16922.3	18507.2	15023.9	11665.3	20048	17001.8	18355.6	14159.6	17708.1	18581.9	7661.15	8067.49	7447.18	16488.6	16980.4	12659.8	14593.5	11202.1	13713.9	14443.8	8791.83	10467.8	5147.79	7510.73	8248.06	10979.4	8088.74	14473.2	17726.7	10241.4	11373.9	15367.3	7516.88	7557.13	11024.5	10711.2	11253.3	7599.26	6769.98	14786.4
				33.3505	573.126			17897.1	24082.4	25244.1	36501.8	32130.2	28041.6	33892.9	30676.2	34104.1	26271.4	24419.4	30575.2	32033.2	22822.1	19556	34707.3	25113	25102	33273.7	33603.9	27578.5	44362.2	14719.2	29896	16686.2	21973.9	22734.8	14111.5	21326.7	15954.7	28175.4	34451	26324.3	21478.8	13375.8	26921.9	25571.3	21146.3	25274.1	30177.2	12258.4	5831.58
		6-({13,14-dihydroxy-9-oxo-8,17-dioxatetracyclo[8.7.0.0,.0,]heptadeca-1(10),2(7),3,5,11(16),12,14-heptaen-5-yl}oxy)-3,4,5-trihydroxyoxane-2-carboxylic acid	17.7417	33.357	461.362			11215.5	12391	10143.2	11063.5	10887.2	8929.86	13257.2	11796.2	11626.7	11394.5	11373.1	10365.4	6310.14	7296.78	5660.67	10862.1	9193.78	9377.15	11207.5	9785.41	10066.4	12106.2	7577.7	7976.93	4676.77	7754.02	6670.01	8877.09	7451.97	9470.66	10741.1	9633.94	6338.5	10487.3	6399.56	6216.73	10811.6	7140.77	9347.08	6230.25	6161.67	10861.4
				33.373	445.247			5876.02	5046.53	3501.97	3739.4	4831.49	3354.63	6533.58	7375.29	5332.92	2450.45	6358.97	6530.4	5041.33	5952.1	5242.5	5028.69	4604.15	4959.05	4575.13	4825.58	5361.29	5272.56	5890	6166.13	6481.62	6369.47	5013.76	4884.52	4568.77	3792.57	5177.36	4323.53	4360.32	5237.26	5716.55	3093.29	5105.6	5194.88	9459.3	3244.97	5717.3	6652.37
				33.3885	767.14			10220.4	3267.84	11591.6	8096.37	5283.41	6656.16	6059.36	7173	6178.25	11913.2	9119.8	7806.48	10598.1	15994.4	8048.29	9096.45	14072.5	9619.35	5442.58	3136.78	5515.61	8460.52	11402.9	4815.87	8670.89	11126.1	7043.33	25650	15325.1	5277.5	9710.56	7686.29	6753.92	5880.49	8127.38	11989	4281.22	2537.41	6857.06	4725.31	7598.11	8402.12
				33.396	917.545			4117.57	3975.87	4164.83	4771.76	3731.42	2739.23	4535.57	4284.71	4145.18	2554.79	2726.88	2944.38	1880.33	3405.03	2749.2	3399.98	3970.75	3028.97	4017.39	4200.04	3168.95	3464.47	3776.91	3907.24	3779.62	2665.23	2801.57	2878.12	3584.88	2277.62	3592.28	3443.82	1323.66	3372.8	2953.13	2036.8	4589.29	1911.06	3117.96	2741.27	1707.09	2768.06
				33.398	566.35			7100.68	4331.54	3979.22	3564.94	2847.04	2408.4	5883.01	4361.51	4017.97	5102.27	10051.9	4617.73	10790.4	4912.59	5840.01	3972.72	7056.44	4104.42	4181.01	3434.42	4690.16	4824.08	3602.98	4863.99	5688.61	4730.01	2911.61	4960.53	5521.09	3031.44	4178.16	5701.32	4039.92	6092.84	2882.39	2067.43	6612.18	3967.89	3007.87	2823.98	6228.87	3556.17
		TG(14:0/24:1(15Z)/o-18:0)	2.52015	33.412	904.566			601.667	2499.54	795.563	1472.33	782.033	1050.51	1867.39	889.841	1783.25	334.973	923.203	804.19	611.401	1477.93	1371.26	1875.46	1198.09	733.014	1239.2	1284.74	627.612	1470.01	1015.68	567.744	1911.83	1131.73	895.491	1140.88	1205.84	1061.28	2020.89	1730.03	1009.88	1452.3	874.015	965.5	1646.97	1241.45	899.943	1078.32	657.372	1810.17
		CMP-2-aminoethylphosphote	-14.6024	33.436	431.246			23280.4	18366.7	20133.8	18676.4	12339.3	20927.2	26698.4	26701.6	20533.2	23781.2	35503.2	19970.8	30810.8	26717.7	22806.8	22153.5	14373.1	24296.6	21587	14074.5	24379.6	21703.8	17728.6	20156.4	24548	27449.3	20501.5	21414	22402.5	15152.3	18154.3	20088.4	16921.1	27999.4	17366.9	16437.7	24260.4	20861.9	15781.5	20475.5	31445	9713.8
				33.445	564.343			51761.6	40598.8	45666.9	35582.6	27917.7	30597.3	49731.5	39418.7	55144.2	44568.2	89533.7	36981.8	118227	42489	69644.5	41436.3	53816.8	37526.8	47644.4	27774.5	38027.6	54736.5	35239.1	44920.2	38695.7	42588.3	27378	51315.6	47490.4	39865.7	49237.5	49846.8	37852.5	52745.3	24147.8	20311.3	48516.6	33165.4	29405.5	25401.8	61050.6	35382.3
				33.456	574.13			9183.8	8402.41	9985.47	10004.6	12913.7	7629.49	16045.4	9545.52	15648.7	9576.01	7529.65	12833.5	15675.9	12068.9	9578.27	8464.95	8007.88	11072	11498.6	9464.83	10464.2	16762.9	6569.28	7735.82	7050.75	9456.88	9080.7	9222.5	10899.4	5332.62	9504.68	12380.8	8930.31	7296.16	8771.04	7235.7	13733.3	8758.42	7575.53	11844.9	6265.65	5647.79
				33.4635	443.246			30922.8	21364.1	22473.3	23928.7	15704	20898.5	22292.5	25500.1	25597.4	24288.5	36816.3	20235.4	27715.7	25129.8	24282.9	20035.2	19429.1	22287.4	23067	15159.5	22094.6	23136.3	21716.3	25363.9	26293.6	22774.2	22238.9	23461.4	25263.7	20783.6	18409.8	21075.9	18054.5	25013.2	20616	15249.3	23216	21848.5	17152.3	17467.2	30843.1	21346.6
		CE(20:1(11Z))	-14.2828	33.466	680.15			4078.68	3008.71	7009.24	7468.23	6670.45	6073.52	4616.62	5932.42	6337.96	10484.2	9671.4	7229.56	7509.3	6936.36	7756.53	7646.81	7814.4	5660.18	6078.73	8238.04	4589.97	6621.24	4389.6	3850.32	4488.5	4159.59	8808.69	3728.4	4975.59	3261.67	8251.28	7423.22	2835.53	4986.96	5233.44	8228.32	6404.78	2270.36	5712.9	9448.73	4573.68	2887.67
				33.488	181.992			2357.14	2010.63	2755.21	2835.1	1539.51	3327.91	2443.11	3886.82	1645.38	3870.88	3263.8	3029.73	2770.92	2988.71	2788.54	2515.11	3154.29	2400.91	2878.83	2105.72	2034.96	3649.52	3765.78	3476.51	1929.31	3038.68	2566.09	3329.42	2598.15	1969.39	2309.94	4382.34	3425.13	3344.23	3381.85	3497.71	3324.46	3205.92	2952.19	3055.4	4456.35	1824.17
				33.518	607.284			3791.99	3416.52	3840.37	8080.7	5846.6	4404.48	3028.88	4091.33	3994.83	816.34	2453.33	3662.72	191.273	1192.8	453.072	4183.02	3868.15	1645.17	5816.25	3353.97	4541.04	4612.51	3010.04	2312.22	553.706	1132.14	2931.21	1280.9	1588.14	892.444	2756.41	2480.12	1743.51	4944.13	2024.29	3664.26	3021.24	3777.07	1974.48	1053.92	2092.01	609.524
				33.5365	462.366			5193.93	5556.33	5253.76	5525.94	5270.75	6827.91	7430.79	7723.25	7092.18	6837.5	8158.23	5147.96	4260.6	5778.92	3843.29	5797.84	5855.28	4515.47	6752.71	6263.78	6603.68	7027.44	5574.21	5476.11	5133.49	5529.28	4885.04	6893.75	6067.45	5912.53	5667.05	5684.18	2496.54	5941.84	3805.11	2944.84	6454.08	4798.29	4393.78	4468.34	3831.73	7643.19
				33.549	581.342			7836.54	6241.25	10346.8	6921.35	4114.52	4372.86	7475.78	5499.23	6237.78	7469.41	11993.8	4808.69	18769.3	7274.88	9472.04	7894.62	8929.98	3310.52	6099.03	4169.03	6489.79	5896.25	7317.14	6657.79	4593.54	6260.19	4109.36	6614.4	7621.6	5893.1	6165.86	6925.86	6723.9	6659.42	5276.7	3765.57	10320.4	3368.98	4076.5	2455.93	7171.89	4787.27
				33.568	917.552			3858.79	3833.12	3043.34	4533.59	3029.28	3185.65	3911.31	3941.02	4146.21	1994.37	2776.73	3350.87	1882.66	4835.77	2579.1	3065.75	3594.93	2857.27	3739.54	3379.74	2834.26	3038.47	3612.89	4336.35	3265.41	2293.43	2612.99	2882.78	3596.54	2274.15	3325.48	3298.62	1323.64	4115.56	2184.39	1854.41	4581.75	1911.27	1947.02	2176.29	1706.4	2413.74
				33.5705	623.283			2055.18	2249.58	2069.75	2891.56	3087.69	1974.88	1729.24	2052.58	3708.88	167.843	1974.14	1911.79	935.909	286.292	308.042	1773.01	2074.74	1345.99	2084.7	1431.73	2496.86	2378.9	862.985	1454.84	1299.71	0	1345.6	1008.16	608.902	460.536	2018.39	1001.63	874.456	3526.01	1871.55	1712.71	1826.77	953.368	896.874	777.565	1155.63	597.654
				33.615	559.12			7975.63	8767.26	8083.26	8734.65	7973.5	6952.66	9136.62	8653.14	11290.1	9462.26	9798.13	11982.4	12340.6	10506.9	5446.36	9640.25	6725.36	8904.15	8673.63	9919.78	7572.17	9960.48	5223.51	8501.12	6110.8	4928.74	8704.42	5951.35	9876.95	6306.8	8948.21	12752.6	11727.4	8086.16	6863.46	9846.77	6700.28	7759.5	4064.78	10642.4	6349.36	6186.96
				33.646	1011.52			2185.9	3687.28	3834.12	2750.04	2320.44	1825.09	3877.56	2677.56	2071.42	2437.8	2446.48	3360.67	919.261	3156.99	1395.29	3782.71	2708.74	3171.87	3196.84	2090.76	2193.35	3604.13	2301.46	2978.32	3553.91	2218.14	1666.55	2006.5	3644.82	3334.71	2181.75	3345.59	1310.02	4643.11	1738.5	1234.78	2390.41	932.467	1042.92	1590.9	1630.58	2535.59
		lamotrigine-2-N-glucuronide	-20.8551	33.649	432.249			10424.2	8284.92	7797.16	9179.2	6578.78	6835.06	11227.1	11727.4	11288.7	2871.19	14021.3	8565.68	11633.8	8393.57	6427.49	9836.84	8020.71	11254.2	9025.34	6205.46	8908.86	8776.99	7173.6	10213.9	11295.9	11975.4	9144.59	9626.51	8916.92	5148.92	10605.5	8779.56	7588.22	10549.2	6020.99	5349.16	10638.8	8531.36	4777.19	9120.26	11958.9	7082.22
				33.668	580.338			16297.5	14433.8	28246.8	13668.1	10200.2	10101	18045.7	14695.6	14090.8	15867.7	25086.1	12672.8	47388.7	17670.6	19818.9	15879.3	15725.5	11647.4	16104.5	10750.4	15436	16388.8	16569.6	14394.5	10405.7	13443.7	8455.44	13086.7	17745.5	13602.2	15583	15094	15284.1	14355.1	11063.1	9099.65	21264.3	8673.42	10913.1	9268.55	16689.2	11926.9
				33.6705	606.28			12047.8	10509.2	13046.9	25947.9	19810.3	17958.9	9020.35	11152.6	13876.2	5156.57	10226.2	8576.04	1677.91	2722.38	1232.26	8613.76	9300	3119.95	16581.7	8856.18	14673.1	13230.4	8159.27	5775.02	1167.95	2094.56	6111.61	3591.95	2601.94	4105.8	8678.53	6224.7	5274.69	18137.2	7661.52	9408.94	9134.07	8343.04	5305.09	2871.32	3189.97	2695.45
		UDP-N-acetylmuramate	10.0004	33.675	680.43			3056.31	3780.03	2455.16	3510.39	3411.68	3670.73	3793.72	2576.89	3602.71	3142.02	2328.5	1453.44	3662.93	4356.71	3548.88	2563.53	2312.47	1708.76	3557.48	3726.2	3713.73	3471.74	5095.34	3564.91	4954.4	5209.73	2212.41	4712.55	5318.66	2821.1	2670.36	2008.52	1836.17	4008.34	3238.84	1089.03	3130.98	2125.7	3429.89	4439.76	3211.19	4079.34
				33.684	757.191			1440.46	1453.99	614.341	2588.62	463.933	1356.19	438.366	695.485	457.89	1661.76	1416.27	968.15	1648.99	1482.32	1701.61	3653.48	2389.39	2713.22	1902.74	2274.23	1598.28	2034.75	2034.55	1095.6	4341.59	4220.15	1348.4	2457.77	5956.93	149.746	1593.54	3141.89	1622.99	712.291	1449.51	882.542	2686.21	331.46	724.468	3138.62	3088.3	1275.2
				33.69	692.175			899.98	439.488	0	1876.25	1214.25	1262.41	854.684	1659.12	2090.86	0	2397.8	1133.27	1822.56	2095.87	433.004	1702.7	1198.19	150.654	810.821	1833.48	2507.11	1811.55	577.803	200.797	688.053	1007.74	1144.32	1012.77	1234.75	1234.2	458.133	2035.33	1632.96	458.256	1418.45	1651.27	144.831	1147.7	822.44	1187.68	873.02	737.781
				33.707	903.568			1430.66	3172.39	1923.39	1133.55	1823.37	2133.36	1580.07	1604.31	2073.92	655.924	1532.38	802.717	901.989	1496.53	1852.25	1051.35	1334.97	1649.78	3450.95	1270.16	1247.23	2286.08	1868.06	1723.28	1845.45	948.48	1728.62	1441.42	862.263	1827.92	1866.62	1948.61	1758.87	2179.07	1455.74	639.542	2850.05	1600.04	749.957	1062.69	649.189	2118.51
				33.7105	705.495			1585.69	1709.62	2526.35	2307.45	2819.82	1216.1	2161.75	3095.88	4330.96	2126.34	2445.32	1422.29	2420.88	1659.56	1995.8	1301.59	1491.54	1514.9	2616.66	2727.11	2383.31	2548.53	2714.47	1542.54	1610.24	2383.75	1215.02	1581.45	1906.95	2135.83	2888.02	2286.3	2070	2042.21	2665.59	1343.73	2860.33	2187.51	1677.04	1111.86	1307.34	759.617
				33.7205	206.163			13552.6	9942.24	11390.1	13663.5	8247.51	11062	13822.6	15159.5	13112.5	4700	19857	13619.5	34624	12258.5	16819.2	11370.2	10145.1	9930.01	14325	10166	13076.5	13579.9	11289.9	10384.7	16092.4	15914	11252.7	16157	14771.9	14153.4	10152.6	8433.7	9054.56	16100.4	8679.11	11236.7	16021	14067.5	2279.26	12634.5	19417.6	3162.95
				33.7265	605.276			23031.5	20010.2	27222.4	55873.7	36481.4	39888.9	18584	22001.7	26722.2	10974.4	18919.1	13410.1	2471.57	5269.44	2318.96	19050.5	24512.2	9438.26	32930.7	18350.7	31973.4	24943.2	16387.8	11516.7	2767.37	4641.6	10683.2	7604.44	2614.96	5026.46	16097.7	14872.7	10440	43681.2	15715.3	18098	16911.1	19059.1	8832.11	3173.6	5722.95	6871.46
		Quercetin 3,3'-bissulfate	9.99272	33.747	463.374			2492.37	2397.99	1908.65	2013.38	2310.84	2134.54	3008.91	3518.89	2237.17	334.973	2886.59	1759.77	1215.79	2238.68	1399.17	2221.53	2510.91	1964.17	1787.3	1786.59	3290.11	3309.69	2592.08	1291.49	2246.77	1458.3	1567.42	1431.16	1760.67	2257.25	2010.91	2475.93	1148.99	3059.86	1590.76	639.691	2116.62	1728.49	590.549	2237.46	978.769	1507.49
				33.7525	450.085			14390.4	14365.7	12751.1	14145.5	11337.8	12161	14589.8	15049.6	15918.9	28482	19861.9	14326.2	24507.1	13161.3	14670.9	25371	16899.3	25388.7	16662.8	16343.1	16270.7	26105	11483.9	14122.7	9650.41	6322.41	16038.9	20570.3	15137.9	7740.31	18298	22347.6	19168.3	10650.3	15485.1	18266	12971.6	7632.15	11748.5	15674.7	7725.09	7410.58
				33.753	346.176			3496.63	1966.64	2706.94	1584.2	1721.84	1516.57	2598.19	2312.44	3120.55	489.091	4101.93	3672.94	6638.58	2679.25	3223.65	2096.94	2511.1	3000.26	2490.5	2090.52	2699.79	2423.57	2026.29	2844.11	2293.12	2353.35	932.705	2741.2	3189.66	3487.54	3062.61	3001.07	2632.77	2171.08	2164.76	1681.26	2420.18	2830.12	1957.88	1689.28	4571.58	2099.54
				33.761	691.17			2857.11	2581.42	4266.91	3911.59	5780.81	5066.45	3453.64	4901.83	3725.76	5122.97	3316.91	5644.77	5432.18	4051.86	3587.06	5187.39	3180.75	3401.09	5431.83	6755.26	5604.14	3350.57	3551.48	2903.34	1503.6	5215.56	2245.36	4849.68	3837.11	1689.94	4621	3454.63	3040.98	3421.49	3814.03	3590.69	1329.31	1337	2088.02	5560.19	1410.75	900.408
				33.764	655.422			6691.55	6745.22	8765.31	8325.89	8141.55	7514.45	7451.82	9256.68	7426.68	5797.39	9615	6855.06	11143.9	6235.29	7167.18	7606.08	8688.68	7970.53	8315.83	5710.64	7586.51	8863.75	6622.92	8127.47	6817.58	6867.13	5171.09	7790.85	10975	6802.02	8151	9336.09	6668.72	8461.75	5782.59	4344.52	8327.81	6471.7	4929.74	4386.91	6194.37	7600.55
		Glycerol 1-(9Z-octadecenoate) 2-octanoate 3-tetradecanoate	23.4688	33.765	694.115			3666.22	3705.46	3717.1	2771.64	2264.37	1863.63	2481.45	3457.94	1625.62	4370.14	3588.12	2700.5	5034.56	4008.17	3277.84	3626.43	1902.55	3092.79	2086.16	2955.52	1874.03	3192.81	3077.35	292.397	1071	3577.68	3712.38	3316.3	2368.2	153.891	4009.85	5159.2	2405.36	1670.16	2011.83	4235.14	2523.35	1615.58	1421.05	2408.05	1949.13	1145.61
		2'-Phospho-cyclic ADP-ribose	-17.4368	33.783	622.277			4465.29	5962.15	6451.68	10152.9	7013.91	7442.48	4164.54	4383.89	5550.85	2418.65	4542.08	3228.94	2100.27	1510.22	1088.25	4305	4179.41	2104.86	6994.04	5034.65	5556.81	5082.46	3885.24	3306.59	1157.94	1908.88	2273.41	2150.06	2324.2	2440.68	3318.29	2582.06	1744.65	7404.44	2150.81	4016.67	5602.86	3001.26	2137.55	1646.13	982.093	1654.97
				33.79	221.154			10458.5	6639.73	9414.5	6029.87	5638.28	6419.69	9537.92	8705.17	9842.68	10403	10461.4	6047.27	17067.7	8156.46	8358.85	8413.12	7550.15	7479.42	8298.33	8046.52	7010.6	8604	8266.38	8917.96	10279.9	7695.77	5304.74	9794.76	11668.8	6894.72	8487.73	8919.36	6575.71	10177.6	8009.28	5985.67	6527.25	10182.2	4121.1	7049.16	10057.8	7165.27
		CNQX	-23.4064	33.79	233.154			5166.65	2415.58	6499.49	4365.83	5280.27	5012.21	5758.8	3440.41	4613.02	3839.43	3530.43	4495.34	2978.91	3294.14	3792.6	2182.07	5159.6	4930.2	4305.18	4268.3	3843.59	3955.72	2257.03	6556.9	3063.69	2865.35	3376.76	3340.5	2002.77	2399.4	4500.29	2213.95	3634.21	4885.83	3461.17	4046.43	5962.38	5463.39	4409.27	6333.26	1834.31	3104.73
				33.79	258.049			2038.89	1975.21	3884.46	3213.01	3497.93	2526.86	2855.61	2203.23	2725.18	3611.48	5041.77	2597.05	3344.72	3855.32	2940.5	3292.94	2915.77	3012.55	3664.25	1979.79	3091.25	2851.59	3234.16	2005.5	2875.59	3648.36	3820.4	5424.67	2259.19	3718.16	2368.42	2818.54	2502.28	3249.63	3227.35	3312.16	4016.27	3037.36	2667.47	2482.77	4621.37	4969.17
				33.7965	360.192			5127.77	4255.82	5369.73	4195.05	2324.08	3200.07	4680.93	4671.57	6119.78	2971.62	9062.78	4904.41	14851.1	5104.09	8409.22	4098.46	4192.77	2719.39	5631.67	3851.95	4617.75	5165.95	4032.39	4431.88	3588.01	4110.24	4219.28	5353.76	4574.28	4597.19	4400.7	5042.31	3859.79	5762.26	2916.89	3122.21	5143.73	4136.44	1476.54	3490.63	5399.34	1625.61
				33.804	694.415			4577.36	4101.12	2333.18	5068.99	4497.22	3965.91	3686.8	4535.22	5457.1	2905.4	3639.98	2235.53	3600.53	4002.09	2231.47	4656.24	3025.71	4128.86	3691.43	2875.82	3529.23	4683.06	3355.1	2143.43	2155.78	5781.5	2597.62	3791.19	5168.97	3086.33	3777.09	3303.31	3322.39	4066.65	3899.63	2218.84	4085.44	2393.38	2760.05	3249.54	3500.63	4244.87
		CE(20:2(6Z,9Z))	6.07295	33.824	678.148			26911.8	36524.9	38687.9	54825.5	19116.8	39427.4	25843	32116.6	30394	56283.2	51809.8	31207.3	54037.4	33163.3	32972.4	58302.6	45818.4	56614.5	37054.2	49135.3	26291.6	37736.3	30381.9	18657.6	26551	21308.8	56813.3	28682.8	29080.6	20573.5	49833.6	46579.7	23220.8	30146.9	26313.3	52057.7	33172.6	8615.48	27282.5	41768	19645	10257.7
				33.83	619.256			4972.54	3955.34	6984.41	15453.5	12111.8	11408	6457.98	6127.86	7016.27	1754.76	5822.68	4183.76	601.744	1215.57	154.202	4020.3	6608.46	1348.65	9095.82	6597.26	9500.71	4437.05	4666.18	3269.16	1004.68	1435.27	1679.68	2149.29	1855.89	1516.17	2814.21	1830.2	2487.84	12577.3	4500.39	3157.23	7442.59	6367.49	5415.7	1794.29	2441.07	1536.92
				33.842	623.453			2482.54	2377.99	2536.4	3023.67	2724.9	2598.32	2587.38	3211.35	4045.8	1797.02	3460.01	3210.74	1992.09	2429.89	2292.34	2941.91	2999.39	2863.05	2759.67	2740.89	2578.93	3052.37	3174.61	2718.82	1552.15	2831.71	3048.46	3300.51	1752.92	2874.94	3651.63	4110.32	2449.77	3922.84	1608.24	2231.14	3739.37	3760.92	1697.55	2499.32	1146.62	1639.1
				33.846	656.426			4940.78	3187.06	3808.71	3076.41	3678.56	2557.56	3174.15	4180.37	3909.42	4467.65	5980.26	3044.13	5238.37	3854.47	4646.05	3487.93	4638.3	4500.83	4162.07	3402.56	3471.59	4978.32	3985.47	5000.49	3159	3187.25	3002.12	2848.77	5193.3	4576.29	3340.79	4428.03	3417.36	4118.66	2467.74	2795.44	4191.9	3453.36	1660.06	2893	3186.18	4028.38
				33.8615	934.538			2179.17	4154.83	3244.73	2641.96	2947.15	2421.44	2431.83	3205.54	2512.15	1153.13	2002.59	2059.21	888.483	2060	1844.11	2569.84	1908	1661.86	2059.23	1773.36	1747.77	3200.01	2446.98	2533.34	2292.75	2487.22	847.809	859.697	2040.92	1953.42	2195.12	1986.6	2213.46	2638.6	2755.69	866.062	1968.7	1555.38	1649.58	1575.02	343.957	1847.94
				33.88	408.074			2586.15	2777.16	2414.79	2571.1	3551.41	3320.71	2083.19	4222	1958.91	2953.98	2220.38	2455.94	3074.14	3385.78	3464.61	2826.32	2658.82	3125.32	2623.22	2092.55	2059.3	2859.43	1605.25	2043.89	3559.98	3698.73	2974.61	2310.63	4202.06	1842.09	1702.27	2569.52	2439.91	2670.87	2457.43	2885.76	4517.37	1628.86	5034.02	2398.92	3007.3	2652.83
				33.884	933.533			1877.46	3871.96	2866.32	3177.2	1636.37	2434.06	5710.4	4122.52	3976.18	2359.65	2351.05	2836.8	1038.97	2358.87	1410.44	2068.77	3541.23	1646.66	3703.57	2921.42	3135.41	3599.65	3029.8	3393.15	1906.35	2512.81	1247.15	1433.11	2193.45	3537.74	2745.63	3784.24	2944.48	3477.45	2616.67	1344.74	3776.58	2241.92	2315.02	2940.18	1303.26	2990.75
				33.8905	1026.51			3946.44	4487.63	3317.39	3041.05	2152.59	1062.75	3577.19	2340.76	2532.77	2552.51	2429.98	2429.15	1225.25	4327.79	2615.98	2348.28	2806.47	1940.79	3711.98	2272.99	1743.37	3191.09	3174.61	3744.43	4550.96	3143.97	2238.89	2990.29	3766.15	2889.72	3358.56	3533.89	2333.12	4484.48	1603.37	1184.27	2214.25	1712.76	1050.66	2565.22	1966.73	1931.99
				33.898	933.543			2315.63	4114.96	3693.67	3775.85	2703.7	3011.92	5476.89	4060.22	3836.15	2548.54	2408.27	3185.69	1336.03	2499.73	1399.09	3627.04	4135.91	1941.8	4382.94	2913.75	2997.85	4145.13	4323.92	3974.57	3308.23	3274.24	1542.43	2366.35	2619.72	3535.99	3755.31	4082.15	2495.79	3967.33	2523.62	1200.59	4258.96	2400.95	3631.91	2932.4	2346.61	3073.24
				33.902	478.359			2351.56	2098.61	3064.31	2487.12	2782.57	3182.55	1710.88	3584.07	2659.68	2757.78	1865.03	3652.49	761.523	1209.05	2008.03	1067.31	2395.52	1511.22	3022.8	3679.65	3517.23	1615.8	1288.32	1556.04	1007.18	1738.25	2905.58	2445	1352.73	1814.83	2600.35	1739.37	1050.96	2899.77	1749.21	1372.6	2592.64	1388.63	907.325	1498.17	980.757	2689.33
				33.907	376.188			2515.88	1441.8	3225.84	1901.66	1570.88	1676.47	2454.93	2313.62	2371.08	2276.04	2944.52	2080.89	4278.15	1368.17	1533.87	2246.42	2553.84	3151.62	2194.63	935.135	2363.72	2537.36	2163.21	1473.21	851.034	1734.59	1866.52	2281.92	2339.35	2264.29	2151.32	2300.75	1750.79	2166.7	1008.32	2865.56	2880.81	2057.95	747.404	1477.24	2626.11	1534.27
				33.907	497.1			13940	15543.6	21575.3	26106.3	12851.4	12920	16973.4	14644.1	16216.4	31785	28643.4	16644.5	38603.5	23929.7	23372.1	24498.3	15061.8	24899.6	15130.6	17709.8	10352.9	19581.9	17836.6	10806.3	19176.5	15772.9	23772.6	14088.1	25918.5	15275.5	22377	29567.2	26527.8	13828.6	13345.1	20662.8	17373.9	13384.6	11919.9	19173.8	13867.4	12337.1
				33.917	1010.51			2668.45	3671.09	3799.47	3326.46	2424.12	1979.85	3717.41	2183.81	2655.2	1143.74	2431.22	3986.74	1341.47	4303.54	2000.34	2263.47	2829.21	2405.08	4438.62	1780.56	623.292	2649.11	1858.04	2263.61	3307.6	1776.95	1515.82	1565.37	4789.16	2271.65	3018.51	3274.67	2033.87	4492.43	1758.3	1739.76	2406.13	1096.2	1035.1	3363.82	1299.78	1788.93
				33.924	257.045			2996.54	2307.42	4386.3	5530.53	5715.46	6973.25	2385.31	3707.29	3045.74	7222.22	7528.6	2236.61	7278.38	6229.95	2127.11	6757.66	5755.91	7276.05	4102.39	3783.75	6540.94	4537.52	2241.4	3498.11	2996.75	2841.19	9847.11	3313.6	5761.6	3468.16	1830.66	3225.94	2822.65	5069.61	2196.58	6015.84	9139.83	4370.66	10757.6	5291.82	3751.2	1813.94
				33.928	620.261			3247.45	2103.74	5832.67	8838.7	5197.76	6818.76	3588.96	3669.62	4144.63	1116.28	2921.81	2563.39	592.142	912.767	934.474	2486.45	3713.18	1045.3	5640.19	4354.02	6325.57	3489.67	3163.94	1848.88	858.293	974.827	1512.03	1574.67	574.201	2577.96	3178.15	1175.66	2039.64	5840.12	1894.77	2271.93	4207.47	4476.66	1506.69	311.395	1313.69	1408
				33.936	484.099			10753.5	20707.1	15119.1	16297.4	20363.4	10694.9	8314.96	13782.4	6952.55	17225	14054.5	9266.72	23136.4	14706.1	9057.61	27684.4	17061.5	13561.4	11959.7	15650.7	11309.6	27819.8	14909.5	12509.6	9389.81	15950.9	14263.6	12957.8	13633.1	4175.52	16781.4	17621.6	15918.9	12395.7	15365.9	11114.3	10224.6	12224.1	8668.25	12847.9	16085	9712.75
				33.943	1027.52			2927.9	3756.21	3312.59	2720.82	2298.24	1212.99	3138.71	2038.44	1793.13	802.074	2407.75	2575.77	1187.7	3722.1	2165.14	2208.19	2067.44	1504.36	3379.01	1777.33	1563.03	2144.81	1588.56	1972.8	4264.56	3589.99	1353.76	2701.02	3310.02	2267.72	2189.72	3280.43	1896.3	3471.89	2030.37	1680.89	2626.37	931.438	758.519	2902.38	1799.66	1636.13
				33.9495	1010.52			2668.45	3664.22	3980.15	3318.2	2164.86	1984.49	3727.86	2192.56	2661.22	1931.94	2590.39	4175.08	1342.4	3870.38	2003.27	2213.69	3010.55	2731.9	4011.32	1778.18	958.494	2649.11	2147.52	2270.25	3580.18	1602.13	1519.54	1565.4	4745.25	2267.72	3025.61	3263.1	2037.47	4834.77	1302.14	1739.24	2411.56	1096.69	892.083	3326.3	1301.62	1788.93
				33.959	303.014			3078.99	3420.28	1737.42	4223.69	3410.62	1957.79	3430.6	3185.9	2207.24	4341.59	3695.3	1273.03	7785.38	6160.68	6450.11	4241.74	2751.54	5150.34	2476.32	2427.96	478.6	4083.04	3443.34	5827.47	4496.67	4325.9	4214.56	3798.01	5793.16	3391.3	5012.86	6988.6	3481.93	2476.66	2822.01	4315.14	4076.01	3182.86	3600.7	3786.69	4832.98	2050.45
				33.962	576.134			1193.03	1563.38	1050.13	1860.12	1807.12	1933.44	2086.06	2002.43	1374	2382.31	2734.35	1568.11	2392.85	2132.46	947.882	3713.56	2380.35	2703.97	2041.23	2644.8	647.437	2829.63	1125.79	1700.73	3045.41	3486.8	1849.97	2038.22	1341.48	1228.81	2327.13	2645.52	2006.46	1944.53	1650.24	1675.04	1703.47	1813.85	2251.66	2653.85	1933.11	1200.53
				33.962	693.113			3786.34	4758.23	6628.86	4211.82	5234.47	3342.96	6209.43	4385.77	4930.71	5597.93	4180.36	2714.15	7963.52	9257.19	8202.07	5962.15	4184.1	4057.06	2615.02	3081.95	3462.5	4666.72	5811.21	2322.66	2949.38	4147.29	5793.55	5298.69	4918.56	3191.45	4055.84	6370.92	3937.72	4472.19	3580.91	5909.39	2845.92	2040.17	2242.13	3725.49	1964.2	1497.27
				33.9665	753.168			5070.18	4819.66	4455.84	4749.26	3615.73	5182.97	4079.35	3417.61	3482.22	6932.41	7096.25	3664.24	6550.81	4944.5	2783.2	5977.58	5855.06	5959.62	3634.2	4453.18	4705.84	5183.61	4554.75	1964.43	3818	2028.75	5912.89	3497.79	4369.54	3857.08	3753.96	5904.45	6027.44	3240.1	4662.02	6362.26	1241.2	871.537	3716.73	4614.75	915.168	3157.92
				33.967	653.263			1238.46	521.211	2064.53	4404.63	1546.49	2418.98	2201.02	2081.36	2899.98	948.853	1676.68	1276.84	792.306	921.736	452.363	1167.02	1474.98	607.553	1783.01	2805.72	2236.71	1243.99	1966.41	1106.95	278.16	458.92	298.72	1437.52	726.434	614.302	858.603	1077.86	1342.6	3100.04	1212.29	1658.55	1803.2	1576.37	1463.43	0	810.134	384.038
				33.972	638.273			1914.36	1988.94	2361.92	3885.73	3387.41	2288.99	1018.5	1893.44	2528.06	655.924	1376.36	1919.88	309.619	597.504	751.057	761.546	1043.87	1063.29	1803.46	1613.02	2666.63	2042.41	1425.28	706.734	1137.93	764.054	1204.24	422.834	574.201	906.468	1155.92	1153.97	876.362	2772.08	871.377	1827.71	1510.62	1091.02	1060.39	763.809	976.319	593.348
				33.981	653.407			3673.67	3072.88	3442.77	2153.23	2714.53	2873.06	3013.77	3210.75	4192.85	1929.88	4094.42	3231.86	3110.23	2976.99	3088.79	2500.8	3459.6	3160.23	3273.18	1476.27	3485.86	2591.6	2283.46	3100.02	2542.96	1761.71	3094.61	2422.5	3466.42	1969.28	2940.59	2674.66	2641.28	3418.75	2348.41	2716.27	2989.01	2486.32	2100.77	2103.71	2958.12	1486.78
				34.0015	589.246			6264.08	3824.48	7194.28	5751.97	5762.9	3336.84	3712.2	3652.11	3577.05	2098.77	6031.53	4343.72	7656.29	7023.01	4972.52	6040.89	4927.09	4794.72	3855.1	3078.08	5899.39	4625.52	2870.15	4147.18	3843.55	3751.73	3173.57	9286.34	30875.4	10304.2	4086.01	4832.9	5293.05	4409.95	6402.58	5191.3	4352.52	4225.04	1973.26	3308.38	3928.38	5819.94
				34.008	693.412			3851.75	4519.92	3123.25	2184.57	3608.49	3328.69	3840.26	3655.11	5706.44	3803.36	5095.15	2871.77	4137.44	4275.08	2452.11	3844	3879.06	3007.76	5284.56	2602.49	3742.11	3189.6	5042.33	3443.17	3649.71	4042.23	3357.74	4998.41	5273.53	2879.99	4200.49	3696.43	2856.97	4734.89	1889.69	2666.98	4029.13	3316.36	2557.86	2593.67	3682.55	1733.92
				34.047	522.261			3193.97	1587.09	3168.26	2341.64	2152.26	1667.55	3296.75	2640.54	2226.29	2262.58	4119.35	1772.09	8923.11	2986.27	4413.14	2492.74	3252.74	1807.09	2483.14	2248.99	2369.57	2585.22	2860.19	1379.33	1714.71	2647.84	2111.34	2689.4	3488.16	2716.29	3244.49	3472.84	2074.3	1896.55	1734.24	1385.37	4202.79	2191.49	1676.43	1665.47	2575.73	1641.48
				34.052	590.25			3190.23	2119.43	4290.85	3299.34	3430.27	2434.14	1588.28	1750.75	2405.85	974.303	3931.29	3039.66	3170.19	4616.17	2303.17	2655.33	2803.38	2271.19	3179.2	2262.36	3937.76	2691.59	2155.5	2505.15	1991.04	1408.93	1949.94	6266.01	14885	4529.23	2619.66	2437.87	2470.04	2896.05	1896.88	3703.15	1495.37	2191.99	1500.96	2536.37	2276.1	1498.9
				34.0635	637.266			3071.83	2769.02	3014.83	6846.84	4607.18	4083.49	2157.42	2938.57	3588.44	1315.39	3398.74	2070	924.067	467.315	613.413	2369.17	2835.04	602.389	3860.09	2886.84	4245.71	2271.03	2582.95	2565.99	732.999	1102.93	1350.89	1428.41	595.252	457.972	2020.62	1297.31	1770.43	5057.05	2032.38	2293.1	2101.71	2462.51	1507.12	711.313	810.576	824.065
		DG(18:0/24:1(15Z)/0:0)	-3.59106	34.088	708.166			1935.72	1082.02	1871.17	1892.6	2037.81	1991.03	2168.05	1663.22	1754.98	3939.79	1869.12	2040.54	3656.78	3384.55	6589.59	1515.33	296.841	1624.36	1276.11	1484.92	1808.43	2794	2997.47	1701.52	4219.34	3825.15	1909.92	3887.61	3943.44	1525.44	1067.9	2480.09	1192.43	967.622	888.565	2677.53	1448.27	1092.96	0	5144.7	1210.52	509.435
				34.1155	301.54			2790.99	1705.66	2547.95	1018.81	785.447	921.967	1586.08	1602.02	1927.43	5182.11	2750.46	1927.52	2149.64	4201.84	3077.93	1680.02	2394.5	1935.51	1795.27	1276.89	1901.38	1713.11	6018.54	296.973	2491.73	5156.66	5777.78	14370.4	5951.09	1661.77	1128.06	1930.26	2015.98	1623.34	1308.21	2443.22	0	479.265	296.13	1913.58	3984.84	1196.55
				34.134	1023.54			4794.5	6078.22	5495.29	4164.22	2818.89	1052.34	4866	1887.76	2661.84	5298.07	3785.54	3228.8	1775.15	6113.98	2935.28	3176.75	2664.99	2101.14	2876.84	3106.52	1108.71	4274.88	3893.39	4199.35	6257.65	3931.78	2738.17	4529.49	6010.75	3341.8	3982.36	6078.52	2612.06	4402.24	3170.67	2357.1	1489.41	2765.42	1995.95	3116.81	3195.39	6038.18
				34.141	932.522			2898.45	2909.36	3142.21	2991.08	2417.16	2402.89	3749.36	2641.6	2800.38	1658.01	3244.11	2559.87	887.126	1593.54	1546.56	3691.97	3127.69	2407.23	2963.28	2434.72	3045.54	4641.76	1591.65	2652.97	2048.7	2387.85	1542.14	1452.32	2146.3	2260.86	4576.45	3748.65	2635.23	3213.11	2077.76	2029.47	3209.69	2227.75	2682.91	1879.57	1482.48	2046.71
				34.149	1014.51			1465.96	3909.41	1899.64	3627.12	2085.17	2289.58	3701.61	1872	2371.04	2084.58	2616.73	1804.5	881.707	4426.12	920.256	1943.87	1590.49	1248.61	4225.3	1813.97	1277	2121.21	2590.34	3056.34	3615.42	3821.05	1567.19	2161.39	3859.89	3708.03	2847.79	3007.1	1613.37	3788.75	2505.37	582.864	2358.93	2523.83	1875.07	2269.29	1149.78	2110.81
				34.175	995.544			864.571	2799.03	2647.2	2967.91	2323.66	1516.32	2276.58	2027.82	2530.53	1582.94	3164.28	2414.53	1304.65	2247.83	1093.09	2179.2	1895.89	1072.7	3420.5	3097.57	1444.93	3116.46	2445.13	2060.13	2100.87	2039.72	1350.07	1879.13	2748.87	2279.36	3049.25	2111.58	1037.87	2869.63	1750.74	1172.58	2219.04	2657.84	1078.37	1616.39	1305.86	900.06
				34.179	205.159			75817.9	61001.2	55986.2	83249.1	46111	65168.8	88854.5	80622.4	70341.6	74912.3	119291	69371.7	212569	74868.3	102276	58648.1	42211.6	59379.8	76592.2	59643.9	87412.3	72599.7	75661.8	65759.7	90410.2	86655.9	56065.5	82477.3	87221	58006.2	61909.4	66336	51522.3	93989.8	62700.6	41332.6	99779.9	74526.3	49643	74539.1	134095	65504.8
		TG(22:6(4Z,7Z,10Z,13Z,16Z,19Z)/22:6(4Z,7Z,10Z,13Z,16Z,19Z)/22:6(4Z,7Z,10Z,13Z,16Z,19Z))	-4.72211	34.179	1024.54			2919.53	5065.43	3678.88	3620.81	2131.07	1827.12	4763.58	2930.88	3136.68	5025.09	4056.51	3378.45	1670.8	5646.81	2015.64	2639.58	2523.58	2552.22	2873.28	1444.21	1250.46	4339.03	4061.31	3254.43	5520.14	3012.11	2253.58	4024.09	4759.11	3658	4710.98	3522.56	1744.93	4283.91	2303.79	2238.05	2332.96	1560.44	913.912	3161.04	1959.85	1837.35
				34.2305	500.374			4561.3	4926.78	3820.54	2463.1	3008.86	3634.89	1709.36	3216.88	3910.75	641.944	1487.15	2092.46	3884.51	3402.06	10649.1	8887.49	6458.35	5547.25	3011.5	2109.24	4232.61	1066.78	2289.08	1963.59	2537.31	5974.42	1060.39	1994.18	6347.94	1958.06	4586.3	5566.46	5653.27	4920.14	1931.59	2056.87	1476.26	2007.33	603.353	4398.46	4147.18	446.652
		6-[3,4-dihydroxy-5-(3,4,5-trihydroxybenzoyloxy)benzoyloxy]-3,4,5-trihydroxyoxane-2-carboxylic acid	8.0831	34.2365	499.36			5145.4	4669.96	3620.94	3329.48	4169.92	3639.09	3704.32	3808.86	3716.31	320.972	2532.33	1767.8	3276.71	3844.56	4326.9	8734.25	10712.6	6163.95	3823.11	1967.02	4381.83	649.234	1732.17	2923.9	1969.07	5380.02	1328.46	3142.13	5048.24	1652.17	5644.29	8034.93	5094.27	4465.43	2195.88	1593.63	307.512	2158.07	301.676	4038.1	3578.36	1041.59
				34.2505	319.057			3455.11	5357.06	6257.66	6140.58	4966.93	3489.98	5966.31	3266.65	5624.96	4914.06	5446.13	5218.26	6222.1	4076.29	3661.28	7867.8	5733.96	5268.51	6156.89	7337.58	7687.62	7020.37	3645.51	5362.62	2890.67	2225.7	5216.31	2164.86	4760.47	4125.47	5813.59	8024.23	6164.21	3060.21	4006.61	5966.71	7106.45	3491.64	10462.4	3184.56	1463.85	1808.1
		TG(22:4(7Z,10Z,13Z,16Z)/18:2(9Z,12Z)/22:5(7Z,10Z,13Z,16Z,19Z))	-8.21196	34.314	996.543			2337.64	2391.05	2058.5	2604.58	2473.5	1519.35	3573.48	1748.29	2531.04	814.173	2292.27	2234.25	1051.13	2561.98	1236.68	2625.26	2069.82	2421.86	2888.81	1458.31	2122.8	3375.21	3589.68	2091.31	3416.28	1753.31	2410.99	1858.71	3335.92	2415.8	2332.37	2424.95	1473.55	2749.63	2020.65	1640.1	2095.69	1734.69	902.557	1924.88	1962.92	2071.6
				34.3235	228.018			4031.26	5333.18	3401.72	7813.1	6303.02	7305.39	7071.01	6166.67	8217.33	7193.19	7676.17	6963.5	2501.97	6361.24	2155.88	2691.33	3784.71	3921.98	5555.02	7667.49	5352.44	5772.47	4278.83	2293.8	7580	4681.18	7128.63	5187.27	3854.39	5535.12	4795.1	4251.18	3310.38	5353.19	7554.79	6566.13	6554.42	6172.8	5318.64	3850.52	6118.9	10808.7
				34.327	1025.54			2464.5	3598.32	2900.83	2748.76	2802.92	1216.1	3951.83	2696.59	2681.54	3724.57	1995.47	2794.09	752.821	3598.66	2163.59	1477.13	2226.8	1805.85	2752.11	2280.12	1100.25	2794.22	3161.44	3070.21	5473.18	3285.18	1642.15	2708.21	4172.9	1956.03	2646.1	2807.6	1454.51	2746.56	2385.04	1613.13	1651.36	2346.27	758.519	1940.54	1462.34	3161.54
				34.3305	661.136			6789.61	10598.6	7820.89	7609.82	7118.81	6545.17	4108.4	7363.95	10505.1	17741.3	14695.9	8065.92	18101.7	17331.1	14918.4	13623.8	10358.7	14846.3	8882.01	9759.47	5449.85	10097.6	6071.72	5089.99	11860.1	13238.8	14364.6	7866.8	13437.9	3978.07	11071.6	17701.2	15101	8221.29	6034.09	12505.1	5112.88	1312.39	8167.2	12877.9	5062.8	4565.18
		TG(22:6(4Z,7Z,10Z,13Z,16Z,19Z)/22:5(4Z,7Z,10Z,13Z,16Z)/22:6(4Z,7Z,10Z,13Z,16Z,19Z))	-18.5156	34.366	1026.52			3785.72	4176.31	3620.22	3303.53	2180.3	1062.04	3580.74	2340.76	2529.94	4554.38	2734.2	2429.15	1227.78	5171.28	2608.85	2351.49	2957.76	1933.03	3686.08	2272.99	1743.37	3185.67	3301.58	3744.43	4694.15	3139.74	2235.44	2996.91	4036.37	3371.02	3361.96	3526.98	2495.53	4253.88	2025.15	1183.56	2214.25	1712.46	1050.66	2250.08	1970.68	1670.66
				34.3705	514.111			58009.7	79824	82474.9	135104	70746.1	60276.1	64407.3	79020.6	80648.2	116507	95492.5	85152.2	105516	68760.2	82340.6	146724	94097	113811	92348	106967	66033.8	109280	59099	38037.7	42899.7	50920.3	113854	43741.5	65852.7	34225.9	91305.9	99451.5	94566	63434.3	56783.9	99267	67096.5	21560.2	64751.8	73830.7	35674.9	21041.7
				34.377	999.496			2618.1	6508.75	2676.66	4024.1	2096.61	1571.41	4256.85	2788.02	3653.09	3363.5	3737.34	4612.46	2673.53	5042.36	3869.01	2089.73	3646.63	1907.82	4769.39	1954.57	2050.96	3710.72	4218.76	4142.19	5935.89	2835.01	1860	2716.75	5226.39	4323.1	3963.57	3309.21	1675.45	5288.91	2712.15	1048.46	3143.15	2971.81	2641.92	3180.44	2167.84	3678.78
				34.3795	498.358			16013.5	14246.8	10113	5210.54	8110.81	8331.54	6898.5	10557.1	10161.5	2215.22	7484.4	3391.98	6414.96	10352.4	16114.8	19812.4	20113.3	16826.2	9579.57	4894.58	10396.3	3342.24	5362.62	5649.34	5602.33	12134.2	3430.05	8970.16	12361.2	4989.3	13832.6	22210.4	15513.3	12590.6	3741.75	5273.58	2815.55	4340.11	470.575	9872.01	10339.3	1769.93
				34.382	665.108			1479.32	2507.2	2868.65	3450.67	1877.48	1979.02	1861.04	2737.08	2693.04	4064.34	3236.87	965.811	6446.81	2693.29	3370.69	3402.88	2363.62	3783.8	2753.35	2746.51	1727.76	3345.89	2738.94	1545.2	2333.3	1728.93	3186.52	3006.75	3306.63	1374.53	2945.32	4880.61	3819.55	2630.34	1753.67	3585.25	3018.58	2376.83	1203.06	3555.31	2294.67	906.227
		CDP-abequose	16.5475	34.385	534.334			2733.51	3476.92	2845.95	1413.98	2604.43	2425.74	2277.92	1886.93	3620.39	318.304	1793.18	316.592	2219.26	3404.3	3110.11	5201.17	6657.72	3934.99	2333.93	1137.09	2516.6	971.27	2021.64	1413.23	2664.77	3743.49	1642.06	2290.88	4155.88	918.41	3856.31	4152.13	3848.51	3017.71	1461.48	1926.41	733.66	1539.35	919.199	2531.7	2618.34	628.291
				34.386	438.093			9447.86	12712.4	14329.1	10820.9	5132.18	7247.42	10371.9	12190.6	11489.9	17978.7	12474.9	13657.9	13144.4	7165.24	10098.5	7664.84	14625	13211.6	2892.89	5563.07	13499.2	6350.18	12645.6	10049.2	12053.5	19299.1	12679.7	19502.6	9617.79	8428.07	8938.36	16557.8	9080.59	10505.7	15525.6	10904.7	8429.32	8967.65	2673.04	16752	12892	16185.8
		Campesteryl linoleate	-17.6738	34.3865	664.106			5530.07	6312.89	6402.06	6028.41	3914.26	5922.9	4345.12	5071.98	6621.4	14192.9	8498.3	4035.98	14793.1	7345.66	7169.79	8167.68	6319.51	9528.62	5605.99	6048.05	4905.59	6083.18	5937.6	3555.53	4371.54	5175.78	11390.1	6410.97	7799.29	5063.09	6885.89	9074.91	7780.48	4581.49	4323.77	9297.68	5187.96	3072.75	2138.4	7142.45	4079.08	2513.69
				34.394	558.125			7378.02	8138.52	7281.93	8868.69	7553.2	7824.45	10041.1	7177.93	9320.52	10919.4	9666.07	9111.22	11898.4	9764.34	9080.45	12259.7	8518.45	8521.78	9061.12	8631.94	7823.18	9475.02	5753.53	7703.54	8489.73	6532.79	7926.59	6026.39	8748.57	5997.6	9353.51	5795.16	9999.63	7928.17	6877.72	7520.96	7451.65	6198.04	6114.96	10239.5	4722.09	5916.84
		TG(16:0/22:5(4Z,7Z,10Z,13Z,16Z)/22:6(4Z,7Z,10Z,13Z,16Z,19Z))	21.0504	34.405	954.514			1740.84	3485.27	2829.54	3522.72	1889.43	761.896	1877.56	2359.18	2109.02	1744.39	1823.19	2599.18	572.283	2452.51	1085.56	1745.78	1635.11	1212.43	2721.17	1799.73	2568.11	1885.81	3333.06	1656.04	2218.04	1737.01	592.179	851.768	2146.04	3198.34	1754.99	1929.4	1336.02	3557.06	1224.02	1159.52	2077.04	1396.06	1280.46	1910.89	1477.11	900.803
				34.425	718.421			2899.82	1998.19	1887.69	2002.18	2019.69	1067.37	2461.56	1740.15	2097.15	1286.17	2425.54	2890.31	1347.52	2684.11	2469.29	2304.92	2210.22	2393.4	2197.63	2435.76	937.035	2715.82	1444.4	2380.03	1407.38	795.475	2253.27	2290.48	2895.43	1529.2	2495.48	1683.55	2195.59	1450.12	1160.02	1332.44	2902.85	1558.61	1220.82	1201.47	1467.19	1101.31
		3-Iodothyronamine	20.9948	34.4735	356.186			6994.87	6819.32	6441.18	7947.39	6198	7362.49	8971.44	6805.36	6863.48	1740.43	15333.4	7733.83	20914.7	6243.09	7680.26	7694.15	6300.07	7207.89	8032.51	4558.88	7413.03	7513.45	5198.78	6063.49	7017.44	3585	5892.48	1433.42	5763.49	5418.18	9392.86	7854.84	6033.35	10199.5	4488.79	5824.93	8533.75	2613.59	5925.34	4671.39	4569.98	1462.17
				34.481	424.07			1470.79	3891.09	3397.15	3730.08	1912.52	2408.38	2173.28	2158.47	3492.72	3673.22	3927.29	2053.69	3872.24	1965.64	1692.22	4111.57	3317.1	3829.79	2866.11	3288.17	3207.26	4642.18	2351.12	2190.66	3556.32	2598.06	3961.7	3506.59	3921.29	2603.4	2409.74	2227.88	2273.5	2857.76	1326.23	4174.07	2395.2	2584.22	2307.89	2101.49	2311.53	2367.63
				34.5	496.094			2994.78	4054.18	10930.2	12349.3	10096.7	9143.76	12342.8	10923	10093.6	15731.1	13055.3	9274.04	4864.33	17017.4	13236.7	10795.5	10751.2	6864.9	12112.3	11129	9444.03	11083.1	11798	9279.33	5985.61	10076.1	4072.91	9182.09	14252.8	4202.23	9892.43	11586.3	6806.15	7445.27	11951.2	11641.6	11234.6	14044.1	10992.8	11955.7	10796	8730.8
				34.518	949.52			4460.52	5165.81	4742.98	5981.94	3978.31	2124.04	6451.71	7383.12	3722.34	2263.09	3654.84	3535.71	1179.16	3124.52	2474.16	3877.76	3960.42	2716.02	5268.82	3735.88	1876.76	5521.06	3865.06	4842.44	3534.28	2218.33	1472.19	2582.04	3568.14	5789.39	4104.98	4036.6	2327.09	5109.82	2895.93	2738.52	3862.32	3587.57	2546.05	2257.48	1626.32	2523.06
		TG(20:0/18:2(9Z,12Z)/20:3n6)	-22.7896	34.549	952.519			3756.72	6025.91	5162.79	5172.05	2296.88	1669.74	5050.14	3961.35	3899.64	1410.71	3930.15	4186.29	1355.27	3534.41	1570.29	3175.26	3386.56	2423.01	4649.43	3759.38	3179.24	6084.24	3735.84	3756.34	3060.89	2351.2	1634.83	1579.51	2153.73	3027.58	3860.47	4846.94	2374.12	5011.43	578.542	2479.55	3532.54	2636.2	1826.44	1800.32	977.757	1887.53
		TG(15:0/18:4(6Z,9Z,12Z,15Z)/24:1(15Z))	14.6391	34.555	924.523			3862.35	5942.51	4374.93	5152.63	3521.01	2596.74	4983.26	5190.23	4199.29	632.819	4060.52	4665.5	1325.77	3401.79	2337.54	5201.34	4890.05	3773.53	4200.62	4431.61	3321.25	4780.16	5041.87	3768.69	3350.7	3456.94	2974.63	2140.3	2879.84	6157.22	4896.14	4853.07	3227.94	3438.2	3610.72	2578.04	4340.46	3407.33	3641.57	3278.56	2279.58	3916.24
				34.5595	995.538			865.966	2809.18	2493.51	2840.09	2504.65	1516.98	3044.74	2331.38	2538.53	1277.38	3014.89	2415.66	879.061	2255.75	936.667	2190.07	1901.92	1073.82	3021.51	2616.86	1272.35	2974.1	2449.21	2506.41	2106.68	2044.52	1351.2	1719.06	2754.02	2126.03	2783.26	2111.76	1041.53	2877.34	1751.6	1174.31	2084.01	2311.98	1530.72	1618.13	1471.42	872.955
				34.562	967.539			14746.8	20904.2	16407.8	15308.9	11914.7	8170.08	19715.3	17235.5	16928.9	6171.66	13406.7	15544.9	4166.37	9172.3	4992.34	12823.9	13430.7	9668.27	17443.9	12209.5	10625.9	20309.7	11636.1	14423.5	9780.31	10222.7	6257.99	7127	9503.72	13721	15665.7	19152.3	9251.66	14246.4	9496.38	7592.88	11329.4	10728.7	7982.08	9309.22	3658.35	8659.63
				34.579	707.166			1807.38	1458.7	698.833	3732.95	2397.35	2397.7	1658.09	2877.14	2770.89	3413.04	2813.14	1238.17	3874.34	2334.71	3970.16	3454.69	1299.3	3598.93	2116.04	2251.76	2763.56	3730.32	2894.41	1576.31	1407.24	3897.07	1785.93	5056.33	4257.09	1020.86	2586.59	2968.05	1956.93	2117.07	1006.73	2139.18	1644.91	312.136	1304.88	4011.67	1546.44	975.228
				34.5825	950.52			2569.92	4437.35	4123.56	3814.51	2305.74	1666.44	3609.75	4465.34	1941.02	806.951	1798.61	2416.94	725.835	1931.36	931.078	2771.06	2787.33	1638.89	4703.88	1964.19	1904.55	2660.68	2591.74	2367.13	2115.47	2346.05	1789.91	577.868	1010.99	2576.31	3273.74	2774.17	1326.19	1858.65	1309.51	1747.6	2355.89	1705.55	2279.07	1753.76	810.294	1067.74
		TG(15:0/22:4(7Z,10Z,13Z,16Z)/22:5(4Z,7Z,10Z,13Z,16Z))	-11.795	34.603	944.488			3716.28	9417.02	4726.65	4789.55	2771.67	3028.15	4838.08	5259.89	5810.85	2187.9	3900.95	4035.31	2243.34	3847.93	1561.11	4196.6	5048.31	1969.71	6539.56	3264.9	2675.38	6222.53	3724.81	4606.52	3620.33	2207.05	2220.75	1289.76	4011.13	4992.96	4743.54	4831.09	2789.75	5456.45	3084.6	2930.28	3991.11	3087.13	1236.39	2970.79	1632.99	2449.43
				34.609	335.151			6860.21	8261.58	9263.06	8611.88	7439.86	9693.38	5449.72	6649.4	6648.48	10517.4	9637.15	5389.36	7340.68	6643.23	7935.79	6420.83	5961.88	6218.66	6530.02	5110.24	5309.53	6689.41	5590.82	3806.32	8659.63	9054	7312.36	7236.98	7790.15	4430.44	7820.38	7614.26	7823.86	7050.29	5796.72	6658.75	8874.31	6097.09	11206.3	7316.99	6570.24	5375.51
				34.609	440.073			8759.12	5455.1	6210.12	4497.84	9272.14	5641.85	7530.72	6859.47	6250.64	7253.98	5336.61	6014.62	6095.27	4878.17	4951.71	8544.41	9266.78	6281.09	4222.52	5669.49	5399	7119.04	6404.18	4020.28	4900.12	4124.45	7160.46	4085.84	6627.81	3474.85	6646.05	4197.38	7713.98	3620.91	4932.94	5519.68	5901.45	5259.81	4823.83	4831.21	5977.03	5585.65
				34.61	557.116			7068.4	5976.44	13060.8	14519.5	13124.4	2909.04	15013.7	13714.8	13711.9	17669.2	15640.2	15165.4	21097.4	15394.7	12701.7	18027.1	12024.5	17173.1	9485.8	17285.8	14904.7	16737.1	10394	12661.3	10857.8	12255	6885.7	10474.5	14771.1	12962.8	13718.6	19233.1	18433.2	13071.1	10408.7	15249.3	12124.6	10290.2	10497.1	17267.2	10887.1	5282.83
				34.61	951.517			3308.09	7480.99	6248.8	5572.74	3233.86	3008.24	7632.11	6270.77	5242.13	1575.91	4053.07	5607.77	1632.55	4176.26	2647.46	4511.46	4257.92	2254.09	5428.14	3437.85	1901.96	6018.62	4022.94	4138.38	3771.66	1858.42	2383.64	2009.75	3149.53	4243.95	6651.26	5388.77	2359.01	6091	2481.54	3075.99	5033.52	2630.54	1824.38	2663.98	1958.72	2463.35
				34.6205	673.44			870.939	1080.28	483.233	1815.73	931.725	1053.67	2148.33	1131.36	2411.6	791.55	457.586	964.64	1184.46	1345.19	2196.97	1440.33	734.021	619.534	823.876	1305.78	2080.82	834.138	1576.02	1380.91	984.305	1242.26	1194.11	1578.2	1433.56	1380.14	1031.69	1009.7	1038.21	1702.77	929.507	868.132	1021.56	1400.44	1221.02	1322.91	812.271	1110.23
				34.6385	954.524			1588.22	3498.24	2829.54	3262.14	1889.43	763.571	1441.33	2362.16	2114.61	1439.7	1823.64	2596.19	573.741	2240.82	1083.63	1749.49	1639.59	1215.42	2731.37	1644.81	2450.28	1890.32	3042.5	1656.04	2220.75	1736.94	593.58	850.574	2146.04	2568.66	1477.05	1930.32	1336.02	3492.99	1223.45	1159.52	1924.34	1399.53	1278.49	1908.56	1307.3	889.604
				34.664	290.167			7288.29	4831.19	4402.16	4407.06	3847.85	5908.11	6891.62	7487.33	7047.26	791.55	7811.96	6934.35	14285.2	5945.77	6907.14	5674.98	5278.87	5889.68	6911.11	6536.71	6488.99	6650.91	6055.79	6246.44	8064.64	6603.08	5955.86	6871.64	6015.96	4524.55	4641.35	6048.76	5245.25	8434.56	3747.23	5077.59	6769.14	7289.49	1699.02	7051.97	8171.09	1081.07
				34.666	987.497			1618.44	3471.51	2655.18	1125.49	1798.61	1824.34	2987.9	2121.08	1939.11	1606.98	1228.18	1750.68	748.066	2565.86	1700.74	2417.3	901.266	899.423	2331.91	1638.75	793.348	3508.58	1569.15	2508.28	3923.29	2338.22	1680.8	1439.25	2610.27	1405.17	2029.22	3256.18	931.299	3389.34	2529.31	730.902	2373.97	2562.98	518.954	1582.22	653.305	2196.09
				34.696	925.525			2573.65	2948.95	3808.1	3149	2897.53	2767.4	4430.15	3527.49	2859.49	934.869	3306.22	3391.56	1021.28	1613.83	2028.54	3399.36	2965.18	2568.74	2725.49	2148.4	2217.67	2683.02	2295.35	3496.41	2375.27	2036.82	1331.8	856.572	1584.8	2878.18	4126.43	4015.54	3083.28	1722.99	2149.3	2605.66	1914.76	2943.04	953.113	2511.28	1306.65	1018.11
				34.696	1013.53			2365.72	3375.57	2559.7	2110.84	1721.23	1427.15	2176.73	1640.55	2240.93	2355	2669.66	3791.61	900.422	3328.72	1668.51	3264.41	2625.24	2071.34	3737.16	2113.29	1885.46	3534.7	2413.67	3005.11	3320.72	3003.17	1371.56	1548.49	3628.88	3426.39	1943.08	2542.37	1793.55	4836.45	2007.14	1027.89	3405.17	1787.17	1039.24	3075.4	1346.28	1485.2
				34.749	970.517			9121.9	11968	10504.2	11339.5	6127.48	6710.89	11520.1	9922.99	8891.41	7646.32	4795.59	8601.09	2038.24	4942.45	4279.32	6649.62	8163.43	4860.13	11353.9	9247.36	6557.06	9225.53	8242.83	8611.18	7411.82	6460.25	3703.27	3457.12	4818.24	7758.57	9752.23	7839.73	4994.39	10747	6451.41	3846.59	7859.68	8437.38	5415	5078.93	2855.17	5891.67
				34.7505	571.132			4959.56	5936.78	4216.46	5874.26	3003.71	3931.82	3151.92	4354.7	4951.74	7627.25	7683.02	3189.15	11300.1	9885.09	8507.79	6545.74	3807.82	5184.97	4571.06	5480.49	3973.48	6902.26	6403.6	3640.8	7030.24	8031.82	7125.41	9677.4	6790.64	2151.99	4983.74	8472.22	5130.22	4074.04	4070.01	6686.93	5708.09	2772.64	3782.15	6136.46	7748.44	3923.76
		TG(18:0/22:5(4Z,7Z,10Z,13Z,16Z)/18:0)	-3.92329	34.754	938.51			2746.47	3369.57	2655.86	3100.95	2451.96	2273.87	2865.47	2349.23	2854.86	1575.91	2988.57	3045.13	429.877	2856.95	1260.4	2402.82	2964.61	1830.26	3547.66	2938.93	2057.73	2461.45	2881.61	2769.79	2225.14	1392.07	1935.73	3138.62	2451.55	3190.99	3517.97	3607.14	2632.05	4016.07	2319.87	1893.13	2208.56	2816.66	2030.25	1749.52	1629.83	1505.17
		TG(15:0/22:1(13Z)/22:6(4Z,7Z,10Z,13Z,16Z,19Z))	-15.6303	34.804	948.516			5146.62	7726.54	7158	5586.32	3112.92	2863.33	7250.13	5659.55	5486.55	3944.47	3910.87	4670.04	1166.2	3285.31	2817.45	4217.44	6359.75	2997.95	6691.77	4103.84	2689.79	5159.94	4580.92	6011.16	3649.77	3878.7	2238.02	2583.13	3704.27	3924.6	4464.27	5675.83	2338.1	5957.28	3117.88	2631.49	4582.2	4099.17	2397.58	2517.09	1469.52	3653.16
				34.8255	997.529			3369.09	4021.61	3077.32	2117.06	2330.6	1499.01	2748.14	2770.13	2411.35	2899.95	2405.63	3073.89	897.743	3134.97	1400.46	2364.42	1466.48	459.584	3697.3	2774.81	1430.16	3960.62	3571.8	2747.63	5418.94	2960.5	1790.7	1998.67	3666.86	3066.72	3550.95	3668.85	1970.01	1969.5	1154.04	739.305	2971	1610.33	805.074	2821.81	488.092	3321.26
				34.836	953.522			2161.5	4502.43	3295.06	2997.69	2650.86	1815.35	3269.68	2638.85	3768.84	625.115	3326.54	2585.27	906.732	2399.41	627.3	2941	3267.51	1806.08	3780.12	2454.2	1889.99	2966.03	2306.04	3060.52	2798.52	2182.51	1347.44	851.998	2588.8	2410.38	4284.93	3213.82	2121.98	4218.98	1585.07	1757.05	2933.46	2319.05	615.411	1471.56	1623.45	935.67
				34.836	1004.48			2433.59	3194.7	3426.09	3681.07	2663.66	2133.18	4146.36	2706.62	3335.86	2053	2416.35	2413.25	1365.59	3133.98	1403.08	2313.17	2345.5	1207.04	4932.9	2469.22	2084.24	3181.46	2591.32	3751.02	3441.09	1891.83	1493.27	1161.77	3431.96	3030.46	2968.12	2490.43	2234.89	3416.75	1758.64	1329.21	3096.47	2025.52	1211.93	2080.11	1143.18	1227.54
		TG(15:0/22:4(7Z,10Z,13Z,16Z)/22:6(4Z,7Z,10Z,13Z,16Z,19Z))	5.87473	34.838	942.489			6771.33	16383.2	10645.7	11495.8	6378.22	3932.04	9330.65	9073.1	8237.99	3598.61	6843.94	8285.51	3120.47	5194.67	2986.46	7375.01	6707.6	4252.73	11671.6	5215.47	5240.22	9617.56	6456.75	5986.44	5857.39	4548.78	3998.45	2992.45	4747.41	5879.15	7728.82	9144.56	4751.2	10188.5	3918.92	4520.38	6921.94	5646.12	2448.65	4441.34	2611.38	2772.62
				34.839	999.508			2821.94	7579.31	3516.49	4219.32	2127.43	1567.88	4449.47	3216.5	4267.62	4408.88	3924.79	4659.9	2871.8	5543.12	4292.94	2688.66	3635.99	1900.31	5672.63	1949.58	2045.11	5026.08	3707.18	4050.44	5846.88	3398.16	2279.13	2703.96	5819.13	5133.47	4872.31	4137.54	1880.29	5677.84	3433.64	1045.78	3563.86	3164.65	2950.27	3628.68	2160.54	4137.26
		TG(22:5(4Z,7Z,10Z,13Z,16Z)/20:5(5Z,8Z,11Z,14Z,17Z)/22:5(4Z,7Z,10Z,13Z,16Z))	-15.2588	34.8445	1002.5			2740.79	5429.44	3920.46	3272.91	2602.3	1668.83	4415.38	3801.69	3334.36	3533.93	2282.73	2890.55	1622.39	3250.05	1861.06	3197.73	2819.18	2168.28	3986.31	2110.91	1738.09	3935.68	2604.82	4714.42	5334.57	2402.86	1639.71	2312.22	4016.84	3807.46	3500.38	3550.25	2353.07	5109.4	2658.41	879.399	2302.99	2492.82	2589.87	2688.22	1472.02	2027.06
				34.845	1003.49			3309.95	4650.51	4606.07	3841.85	2634.3	2790.62	5761.65	3961.46	4052.86	3676.03	4070.81	3588.13	1921.7	3424.78	2797.35	3765	3557.14	2104.59	4759.94	3776.61	2694.3	4739.09	2728.77	4752.85	4324.55	2203.99	1493.27	2136.63	4011.67	3338.51	4719.58	3484.96	3207.83	4380.61	1463.41	1782.77	3634.18	2906.3	2188.17	3680.5	1305.38	949.078
				34.846	967.533			14961	20351.9	16888.6	15238.1	11449.5	8691.77	19902.6	19037.6	17252.3	10991.6	14053.2	16256.6	4600.93	9274.39	5317.31	12848	14878.5	10177.8	18245.1	12541.3	10176	20275.8	11660.9	14876.3	10720.3	10121.8	6252.86	7582.49	9724.27	14527.7	15763.9	18659.5	9343.92	15181.3	9063.51	7797.48	11122.4	10419.1	8230.08	9807.43	3241.68	10475.1
				34.864	289.165			29135.8	19648.4	21814.9	21517.9	20015.7	23991.3	23803	23974.7	27384.4	25654.3	37400.6	23306.4	65588	25943	28824.6	26107.3	21239.9	22702.6	26786.6	18207.7	26114	23861.3	22571.4	21630.4	31442.5	25957	22166.4	26291.5	25023.3	23672.1	22422	24576.3	19829.8	32947	23332.4	20214.6	26621.6	27408.8	18479.9	21925.7	36294.1	26744.4
				34.8685	332.055			5208.06	5183.7	6579.8	4519.31	3063.92	4388.8	2908.28	3173.71	4153.53	10785.5	6440.52	5804.52	7172.65	8185.55	5926.88	6738	5583.61	5179.03	5348.29	3943.75	3850.46	5297.15	6225.04	3572.71	5438.54	8725.58	5559.43	19915.5	9826.01	3743.75	5351.13	6986.06	6289.87	4125.64	6738.86	7654.07	4348.34	3142.13	3990.76	4893.16	5121.65	3951.7
				34.875	349.186			9677.66	6587.43	8276.52	8122.75	7122.21	7436.37	7673.33	8769.15	8094.05	5523.01	14300.2	8254.48	20042.2	9300.13	7822.92	7620.71	7093.35	9551.66	8453.48	6076.23	8638.86	9226.43	8641.82	8009.46	11965.4	8008.04	7014.01	7435.89	6888.63	7576.4	6845.29	7864.45	7126.57	8989.9	6171.11	7389.8	8933.02	8364.32	2716.39	8686.33	11946.3	1989.84
				34.88	1001.51			4414.8	7359.41	5897.36	4419.75	2934.73	2533.43	6135.03	4980.95	4546.16	5283.65	3998.13	4389.9	1629.43	5343.89	2700.64	3779.08	4011.28	2417.23	4583.46	4085.62	2673.38	4717.76	4476.58	5820.88	7697.02	4435.87	3295.47	3132.08	5053.71	4456.38	4971.5	5409.43	3089.69	5790.47	3440.71	1730.5	4632.26	3587.11	2164.39	4429.26	3219.05	2960.81
				34.89	965.529			26410.8	42909.4	37915.7	37712	20782.2	18723.5	45666	35294.8	32021.9	19386.1	24576.6	31753.7	6069.31	15131.1	10745.1	29992.8	26633.3	20528.3	31499.1	25175.4	17117.3	40066.7	23555.4	30957.6	21164	11604.4	12630	11805.4	19453.3	26669.1	34246.4	34004.7	18018.9	35359	18736.8	13891.6	26384.7	17563.7	14794.9	18892.6	8455.95	21465
		TG(22:6(4Z,7Z,10Z,13Z,16Z,19Z)/o-18:0/22:6(4Z,7Z,10Z,13Z,16Z,19Z))	6.66577	34.905	966.532			20901.8	33573.8	32001.7	32641.1	16355.7	13004.4	36867.3	30316.3	26861.9	17697.5	23268.9	29123.7	5913.04	13957.1	7797.31	23046.7	22731.3	14298.3	30266.5	18393.5	13643.3	32437.9	20792.8	23407.6	17758	13868.2	10865	10006.8	15509.2	23133.6	25454	27858.6	16019.3	24295.4	18977.1	11363.3	21460.6	17671	12263	12808.4	7016.82	14717.9
				34.936	302.167			4163.98	3333.14	1411.99	2692.77	2930	3637.39	3546.03	3181.24	2996.46	0	3624.03	2914.72	5767.49	2972.18	4576.32	3470.55	3500.38	3645.41	3665.02	2420.2	3223.38	4592.21	2003.91	2888.56	4732.32	3369.26	2672.35	3160.24	3276.36	2871.92	2536.8	3141.3	2811.62	3563.95	3653.86	2752.45	2652.62	4311.6	2139.06	1766.34	5712.79	3336.19
				34.939	1001.5			4461.57	5998.18	5420.17	3826.89	3086.94	2741.91	5743.42	4980.95	4942.84	5806.45	3741.71	4389.91	1626.95	5638.25	2700.64	3775.45	3844.35	2437	4214.9	3757.2	2673.95	4625.32	4486.19	5216.85	7894.71	4431.92	3294.72	2924.5	5061.85	4445.78	4156.7	3181.96	3089.69	5790.47	3440.71	1728.43	4612.54	3579.14	2769.04	4778.55	3292.52	3703.15
				34.961	971.511			3793.57	5840.85	4696.33	4418.62	3083.53	2570.77	5511.2	4202.67	4246.73	2820.51	2562.28	4557.44	883.824	2216	2002.75	3336.04	2499.56	1964.86	3796.65	2814.16	1247.96	4717.01	3166.52	3648.36	2935.46	1881.13	2117.96	2151.04	2141.25	4576.18	4708.31	3331.57	3372.21	4678.4	2863.32	2471.6	3557.32	3415.16	3396.6	1467.16	1299.4	2465.96
		TG(20:5(5Z,8Z,11Z,14Z,17Z)/22:6(4Z,7Z,10Z,13Z,16Z,19Z)/22:6(4Z,7Z,10Z,13Z,16Z,19Z))	15.551	34.9665	998.522			2321.81	4007.14	2328.76	2606.61	1845.69	1360.51	2410.76	2547.35	2415.23	2402.81	2885.19	2563.31	752.627	2574.2	1403.08	709.659	2289.99	1376.38	3409.2	1789.12	712.006	3106.26	3048.62	2166.51	3744.27	2983.12	2210.4	1920.24	3027.86	2766.65	1474.03	1850.45	1663.41	3481.01	1019.95	1014.85	1464.1	2016.74	1982.95	892.971	1037.19	2101.94
				34.9705	673.449			1453.6	1080.45	2524.2	2107.02	930.819	1058.11	1858.45	1728.43	2719.96	3376.77	2464.02	1449.55	1646.77	1657.65	2498.26	1444.16	1178.36	919.651	1928.67	2282.22	2251.66	970.039	2012.92	1236.17	1384.45	1080.25	1198.33	1862.02	1432.85	1997.74	1442.83	1701.5	1783.96	1699.9	1058.62	1012.24	2387.27	1555.85	1058.41	1478.91	1303.75	762.321
		TG(22:5(4Z,7Z,10Z,13Z,16Z)/20:5(5Z,8Z,11Z,14Z,17Z)/22:5(4Z,7Z,10Z,13Z,16Z))	-21.1084	34.979	1002.49			2726.34	6358.81	3574.4	3240.59	2632.5	2087.15	4397.46	3722.81	3879.05	3917.89	2655.76	3313.4	2156.3	3652.18	2078.55	3185.57	2808.74	2163.18	3892.91	2103.98	1728.45	4289.87	2984.75	4460.39	5878.63	2771.14	1629.91	2295.73	3988.43	3784.03	3725.11	4321.12	2553.55	5575.29	2598.03	1460.21	2705.66	2485.16	2127.26	3313.12	1463.56	2804.46
				35.007	301.165			14410.6	11444.3	14639.4	15375.1	10186.4	12602.5	15282.5	16170.3	14658.8	8209.55	20325	13406.9	24278.5	13035.6	14384.2	16540.2	14207.1	13724.9	13700.6	11858	12267.7	12390.6	12995.2	16295.1	17747.2	14098.2	12209.8	12377.2	13635.7	13747.7	13931.4	15312.5	11828.1	16955.6	12830.6	13725.9	14101.7	16601.9	9826.82	11851.9	18873.4	14056
		Fucofuroeckol B	7.92668	35.016	479.372			3158.63	2964.62	2297.91	2661.49	2645.75	3202.67	2713.35	4282.59	4854.05	962.901	5574.24	1453.25	2479.52	2382.57	2858.83	2981.79	1612.91	1843.59	4242.69	3242.13	3352.83	3260.21	3861.02	3269.82	2483.99	2476.31	2237.14	3570.03	4167.09	4141.43	2661.16	1661.26	2234.14	2865.08	1860.95	2617.58	4412.64	2660.32	3067.78	2716.2	2772.96	3793.76
				35.021	721.18			1961.05	2265.83	1676.88	2633.58	1394.89	1543.97	2545.71	1603.16	1859.72	2320.75	2364.95	1946.64	3468.24	1484.65	1379.5	3110.3	1736.36	1034.85	2143.18	1785.66	1838.77	2975.24	1569.71	765.228	993.064	2689.19	1141.74	2046.24	1827.63	932.764	2255.12	2762.11	1621.53	2689.16	1761.8	1678.99	926.026	1531.32	301.304	423.448	1694.91	1384.12
				35.025	210.005			20169.4	19402.2	19227.2	13845.2	15161.7	14125.6	14560.7	9935.51	12864.6	24700.8	20430.2	11100.5	18969.8	25015.5	22978.5	4041.93	17137	15201.3	14071.2	10461.7	10086.3	13887.9	17152.5	7860.53	18597.6	22782.4	16580.4	23560.6	23829.1	10306.3	14561.4	16730.3	15412.8	14151.5	17087.8	15888.3	11301.4	10526.5	12977.2	16785.4	23748.5	20641.4
				35.031	361.186			7162.09	7799.2	8741.65	8367.25	6511.32	6937.18	7980.48	7661.15	7201.05	2532.89	13480.7	8037.21	14483.3	5786.55	8283.71	6009.19	6910.41	7317.92	9577.77	8442.67	8407.61	7496.07	7312.53	6626.56	8595.07	5889.25	7016.18	6855.19	6639.13	7871.57	7411.4	9510.13	6816.51	8838.2	7621.48	6562.02	9189.52	7323.45	5215.84	6335.48	11906.8	4161.96
				35.038	1003.49			3309.95	4650.51	4519.34	3569.56	2634.3	3106.9	5474.16	3932.79	4200.94	3653.33	4070.81	3707.85	1921.7	3630.54	2797.35	3752.87	3522.26	2103.82	4759.94	3776.61	2694.3	4673.44	2729.98	4594.45	4009.12	2414.98	1493.27	2129.45	4011.67	3332.42	4289.92	3484.96	3213.77	4977.95	1463.41	1782.77	3708.38	2944.84	1736.28	3732.64	1305.23	949.078
		Gonyautoxin 2	-22.7424	35.051	396.347			5033.61	4745.1	4199.97	4477.13	8974.51	3040.64	5844.66	6141.36	5595.68	1407.21	6198.88	5333.48	2777.19	4929.87	4422.33	4894.97	5340.8	7333.51	5466.23	5890.85	5303.54	5728.95	3162.98	5075.17	3442.58	4195.86	7084.38	5438.71	5016.26	5482.54	6843.42	4541.52	5798.17	4560.38	2589.14	3870.55	4978.71	5636.42	9984.14	4795	7481.28	2085.75
				35.051	970.509			8502.18	10998.6	10550.1	10793.8	6102.13	6219.57	11561.3	10229	8643.67	5440.15	4996.66	8398.93	2051.1	4939.17	4075.05	6639.17	8023.01	4803.25	9356.61	9071.9	6125.37	9390.04	7999.27	8751.38	7429.18	5446.2	3958.14	3606.18	4814.04	7107.11	9563.58	7673.31	5002.97	10772.3	6713.05	3859.51	7805.04	8989.58	4849.64	5091.33	2861.2	6428.77
				35.0665	939.516			3242.87	3491.06	3182.75	3273.41	3661.45	2277.73	2718.05	3924.57	2738.7	1099.56	3023.51	3683.88	451.805	1663.92	1883.26	2557.09	2247.78	2597.92	4345.48	3141.72	2734.54	4096.88	3432.62	3053.03	1961.64	2959.78	2401.27	2430.55	1721.78	3801.3	3984.87	3037.13	2500	4027.04	2022.16	1752.5	2352.9	1863.8	2431.7	2461.62	2433.9	2901.24
		TG(22:6(4Z,7Z,10Z,13Z,16Z,19Z)/20:4(8Z,11Z,14Z,17Z)/22:6(4Z,7Z,10Z,13Z,16Z,19Z))	1.73821	35.082	1000.5			3120.41	6890.83	3803.58	4692.53	3219.51	2363.37	4736.33	2646.16	4048.86	5503.46	3325.45	3442.46	2768.85	5054.73	4027.46	2907.46	4637.61	1862.32	5369.8	2056.78	2786.65	5427.7	3427.61	4024.62	7207.93	4308.91	1437.7	4662.02	5185.07	3851.71	4157	4583.75	3102.43	4149.03	2421.57	2086.65	3757.52	1869.71	2926.42	2552.94	2322.82	3155.12
				35.099	407.256			2877.35	1861.64	2197.41	2945.54	1416.66	3022.41	2693.91	2399.24	2231.87	1255.12	4114	2922.57	1346.43	902.375	1710.44	3675.98	3416.46	3673.15	2302.73	1164.15	3161.64	2821.15	2454.7	2865.18	1229.95	1451.28	1493.27	577.941	1589.87	4297.5	3675.45	3753.73	2705.31	1857.88	990.526	1014.05	3419.6	3740.8	604.67	917.053	2797.31	1537.01
		TG(18:0/22:6(4Z,7Z,10Z,13Z,16Z,19Z)/22:6(4Z,7Z,10Z,13Z,16Z,19Z))	6.95128	35.105	980.539			4598.1	7143.64	5140.44	3227.22	2652.39	2260.97	5381.97	4089.38	3946.16	2993.2	5617.69	4180.17	2765.39	5751.75	3463.63	5624.04	4138.38	3049.31	4906.27	2789.06	2572.02	4811.74	6713.92	4444.76	9514.64	5488.68	3449.16	6590.43	7007.95	3212.17	4088.75	5814.27	2961.58	6102.8	3878.8	2183.21	5025	2803.88	1675.49	4173.35	4140.22	5200.71
				35.148	374.244			7215.91	4977	7594.7	6686.53	8697.5	7115.61	5734.21	8285.26	6124.1	1885.78	11779.5	5658.96	5059.9	4120.08	5834.46	12799	8329.51	6853.25	9906.35	4405.13	7860.27	8670.93	5446.72	5226.68	3872.95	4939.22	9555.13	4585.13	6322.09	8161.67	4450.6	6280.84	6116.69	6278.2	2123.91	4337.17	5944.5	5586	1654.26	3540.95	24851.1	1389.18
				35.152	331.049			17055.2	29795.6	18805.4	21735.8	10135.8	14260	14951.9	7630.16	16661.3	27410.4	28975.1	15617.3	27821.6	29812.3	21340.7	22550.5	17985.9	22358.7	11411.2	15543	15614.7	28550.5	21162.9	10279.6	13025.1	17174.4	23484.8	26706.2	18414.3	16799.6	19470.5	27247.1	11726.6	15957	16289.1	24904.3	19831.9	11915.5	12860.4	15750.9	14727	18821.7
				35.166	523.268			2176.33	1345.48	2055.23	1554.52	1401.61	762.947	2282.5	1168.46	1351.17	1440.41	2128.72	800.134	5269.44	876.6	2018.95	1159.3	2267.58	1496.19	2042.71	1286.31	1113.06	1629.5	2010.53	1375.36	848.152	1408.44	908.861	1850.33	1736.36	1682.72	1920.59	1708.52	1753.76	2142.2	1004.65	1033	2186.25	1715.91	1667.97	1355.36	3422.51	375.785
				35.1725	953.532			2020.45	3909.61	3277.16	3001.57	2156.17	1820.63	3255.66	2643.2	3768.84	625.115	3336.93	2593.58	903.279	1944.62	627.3	2579.62	3255.62	1807.61	3704.62	2452.57	1895.62	2972.84	2308.94	2458.72	2501.87	1867.35	1197.93	852.925	2581.77	2407.71	3412.3	2914.72	1758.19	4008.41	1624.04	1756.15	2939.61	2319.05	302.579	1471.56	2063.95	559.069
				35.179	1003.7			3450.22	8322.83	5550.96	2801.04	5392.18	2279.03	2997.58	3577.64	4535.39	2330.04	1652.56	2738.82	2880.91	4030.88	783.764	5217.5	3123.63	4591.08	1760.44	2130.68	153.329	4549.29	2004.04	248.845	2063.08	2563.89	3310.31	1858.84	1147.94	459.71	5877.9	15212.3	8245.22	3026.69	7471.06	9680.48	433.621	777.876	0	6259.56	2280.66	3279.47
				35.219	584.419			2436.41	2874.88	2458.99	2668.46	2949.69	3957.84	3555.5	2937.47	3632.94	1087.74	2436.73	1934.65	2640.6	1939.63	1751.79	3099.89	2692.46	2753.59	2996.07	3749.72	3366.99	2718.41	2144.99	3659.1	1221.32	2123.93	2991.36	1570.46	2662.26	3967.22	3075.38	2759.98	1935.91	2249.02	1142.62	1153.56	4130.79	4015.88	1207.23	1705	1309.63	1181.27
		TG(18:0/22:5(4Z,7Z,10Z,13Z,16Z)/22:6(4Z,7Z,10Z,13Z,16Z,19Z))	-8.81198	35.2275	982.54			5086.88	8576.2	6324.4	7658.65	5618.59	3774	7506.8	6406.73	5909.26	3305.57	7117.09	5447.27	2955.03	4853.86	4227.59	5552.21	5052.81	3271.72	9396.8	4755.22	3526.66	7001.19	7762.89	4853.96	6924.79	5220.91	4043.33	6923.56	6688.47	6957.17	7807.86	5436.09	3712.62	7987.91	4567.54	4358.79	5612.68	4382.05	2701.83	4091.18	2600.72	4528.98
		3,4,5-trihydroxy-6-[2,3,4-trihydroxy-5-(3,4,5-trihydroxybenzoyloxy)benzoyloxy]oxane-2-carboxylic acid	1.24797	35.252	515.356			2431.92	2564.25	924.918	2394.41	2806.57	2282.32	2296.1	2653.62	2739.95	341.991	1824.8	158.046	0	2395.41	2976.28	1696.51	2368.43	1668.6	3280.42	3931.8	1903.64	1926.46	4133.39	1658.37	2204.06	4478.25	1339.31	1867.11	3329.73	2011.9	2059	2497.54	1332.59	3154.09	3231.89	1009.88	2352.26	2495.4	1063.21	1295.55	2442.8	1254.81
		GDP-4-acetamido-4,6-dideoxy-alpha-D-mannose	-2.51679	35.285	631.399			3932.02	2554.61	3712.63	2791.24	3092.85	2708.5	3939.84	3148.01	3437.81	981.928	3173.57	4124.4	1446.5	732.461	1092.65	2729.04	3110.85	3223.71	2902.63	3584.22	3780.62	3884.63	1730.69	2436.71	1795.19	1227.28	1494.21	1569.17	2402.62	4161.79	4462.01	2033.18	2233.59	3162.01	2230.86	2482.5	3741.22	4174.45	3207.71	1444.17	2108.52	2212.98
				35.2895	242.176			451.557	549.405	6056.1	940.309	2567.74	2271.28	5695.24	2206.49	308.465	0	8324.82	661.666	10259.8	10118.8	5248.57	1117.09	4992.34	153.131	0	331.277	2734.21	1882.36	284.193	0	3743.66	2926.31	6117.29	10855.8	13917.8	2073.14	696.936	2748.61	5795.43	277.795	584.075	1312.23	1327.48	5878.51	754.519	5229.63	11197.2	4916.98
		Sorbitan trioleate	-20.5057	35.29	958.482			2641.22	5002.44	3085.72	3053.27	1267.2	1523.45	2437.7	2721.31	2586.62	783.496	1662.95	2424.66	1773.21	2407.53	1558.07	2158.94	2530.77	1222.03	5180.1	2801.65	1452.44	3736.55	2304.15	3172.88	3850.58	2640.37	1792.65	3151.22	3449.89	2593.78	2914.13	2784.67	1938.16	4458.64	1724.07	2169.23	2393.13	2213.26	1517.81	2178.74	1627.26	2044.55
				35.293	957.496			2312	6368.82	2011.55	3052.02	2188.95	1834.4	3741.57	3465.33	2736.82	785.598	2890.49	2941.27	1669.96	3618.65	2354.41	2684.95	2676.61	1524.12	5336.49	1649.37	1928.35	4912.72	3582.98	3146.34	3457.62	2652.97	2545.44	3281.89	3533.38	3364.2	3072.21	2923.54	1626.12	5233.57	2438.88	1452.65	2522.15	1260.58	1350.81	2874.61	1624.72	2637.07
				35.3	598.4			1724.84	804.089	939.302	2353.94	1329.26	3193.89	1998.86	1218.83	1869.08	1170.02	2573.82	2721.45	1003.45	1332.34	1252.76	1567.82	1909.87	1517.9	1759.91	2281.22	2429.24	1055.53	855.105	1369.91	830.645	1069.79	593.538	1035.13	567.315	2623.31	1635.41	1650.16	1632.61	1556.26	494.168	1153.57	3252.47	2484.08	1832.37	428.385	976.686	652.684
				35.3655	600.414			4300.93	1881.53	2638.52	2958.58	2502.19	3482.76	2990.43	3071	3618.08	309.688	2594.89	2252.89	1043.03	1760.39	2662.99	2028.83	3094.82	2300.06	2998.59	2762.37	3707.37	3431.3	2306.94	2999.42	818.313	1545.03	2395.23	608.768	3405.61	3378.68	3669.99	1937.04	1478.99	1682.72	1273.9	1443.83	3976.05	3693.09	4470.13	1631.93	1800.49	2024.16
				35.3735	660.441			2440.78	1481.37	2509.64	2971.05	1731.37	1675.48	2127.37	2826.72	2718.86	1248.49	1809.22	2281.94	1178.3	431.723	1699.51	1019.9	2698.43	1829.02	2331.6	2442.77	3050.27	1759.19	2176.5	2070.31	555.275	311.854	1582.15	1292.89	285.808	2718.25	1941.69	670.732	2078.58	2496.87	1456.85	1897.83	2961.26	2170.19	1420.86	591.938	818.812	1230.26
				35.3795	969.508			12900	18097.6	19622.2	15815.9	7990.13	10511.4	18724.5	16128	15640.9	10651.3	10358.4	17354.4	3640.91	8935.62	6175.41	14200.2	14981.8	9674.63	18328.9	13273.3	8036.73	15986.5	10833.9	14647.7	10891.9	10017	6171.71	5776.91	9128.9	13824.2	14597.7	13382.7	9998.59	18636.8	8829.79	7465.1	15481.8	12681.5	8340.09	8948.09	5093.38	9291.52
				35.398	614.394			2618.16	1740.76	2977.94	2654.28	2838.13	2430.97	2284.4	1610.87	2125.07	782.223	2133.82	1603.49	1746.3	1059.97	788.983	1567.9	2340.87	1841.99	2188.63	2120.56	2742.7	2428.53	1577.87	1630.72	418.612	756.338	294.923	565.783	850.452	1992.11	2640.27	1652.2	2360.85	2672.48	283.225	1443.83	3080.83	1558.17	1055.71	429.754	1308.69	1095.92
				35.4085	968.506			18830.8	25360.5	18790.2	23486.9	10332.4	11289.1	28198	20456.1	22855.2	16099	14019.1	21020.9	5831.31	12803	7331.15	17980.3	17587.3	12278.4	23342.1	18426.7	10946.9	20543.9	13853.1	20383.8	13665.5	15229.3	8443.65	8161.1	10088.3	16439.6	22172.2	18719.4	11857.5	25230.7	12538.3	9993.77	16354.5	14182.4	11623	12534.5	5704.4	15854.2
				35.424	760.167			2148.74	2932.03	2364.76	779.823	444.566	296.743	348.093	945.047	1363.56	5407.7	2357.08	472.017	4514.86	4530.4	6715.45	1403.91	293.237	1951.35	1479.67	654.02	491.349	1746.93	5119.59	1529.55	9348.44	10000.6	3076.68	7955.31	10513.2	904.667	863.326	4037.03	2511.25	896.939	3483.64	2303.99	0	458.003	134.752	4120.34	7596.42	2438.82
				35.434	583.415			5497.03	5980.88	6214.36	9192.37	11001.3	8056.36	7419.81	6357.19	7613.05	5453.16	7008.39	5619.67	5037.92	5476.16	3274.98	7413.97	6551.57	6242.27	7904.76	6031.56	9717.6	8111.88	4709.49	5432.02	3150.21	3548.99	4061.21	5981.6	4397.94	6987.61	6682.21	5746.39	5351.74	7537	16894.4	2944.47	7616.19	8372.11	8233.69	4244.46	3731.21	22715.9
				35.469	635.384			9351.25	10357.7	6187.71	7611.44	1538.75	1967.5	2317.29	8641.68	9589.35	2907.85	8255.9	4530.17	13543.2	11285	12923.8	10491.2	9884.68	10561.2	11481.8	6187.14	8676.86	7836.2	6700.6	8090.29	8918.15	14451.7	8456.34	18037.4	23037.4	11180.7	8465.42	11131.5	11222.3	9464.05	8627.12	7472.04	4865.05	6271.09	3795.79	9745.11	9585.3	11954.6
				35.481	227.019			9180.47	6253.46	11900.6	11177.9	11049.6	10446.9	6867	8263.07	7058.25	7761.4	5904.18	6957.76	5716.73	6671.89	5762.24	8106.91	8000.96	5378.87	5854.09	8337.56	3606.59	4878.59	4558.71	3143.59	4764.73	6994.71	3997.86	6563.16	3457.36	6727.91	7227.09	6398.59	4548.8	4846.66	7106.88	6587.43	4895.81	7698.8	3945.43	8356.56	6596.19	7069.18
				35.493	363.059			3943.06	5938.22	4895.13	3721.08	3853.07	3986.39	2780.78	5005.67	2667.03	5295.03	3706.29	4027.52	3293.3	3800.58	2455	4684.57	3725.8	3961.02	3333.61	5044.82	4256.36	5546.12	3333.98	2711.78	1875.23	5001.37	3933.6	6210.49	2688.96	2634.76	3531.8	3254.75	2530.86	3201.84	4606.3	2413.96	3995.88	3221.08	3546.49	3731.21	3271.54	3527.59
				35.4955	981.53			6588.57	11045.5	8609.16	9438.06	5873.55	4836.49	7405.41	7423.49	7284.79	9556.67	6781.31	7472.89	3214.53	6891.01	3430.1	5141.04	5954.23	4603.32	9547.75	5332	4947.15	9410.14	7424.64	7969.05	10486	5171.8	4921.59	7577.88	9339.41	8666.98	7517.92	6404.92	3965.91	9523.87	6135.94	3951.01	6768.98	4798.09	3618.11	5757.58	5408.36	8848.63
				35.509	375.068			2594.12	1758.06	2915.24	2898.86	3518.63	2210.49	3703.87	1751.97	1775.88	1899.23	3929.56	2621.3	1402.69	1876.89	6725.82	2692.42	2355.7	1677.67	3442.02	2504.75	2185.6	1588.66	5123.61	1029.73	4222.67	2482.6	3699.38	9533.86	2799.53	3774.64	3038.07	2548.53	747.761	3651.43	4093.21	3890.58	2929.21	2863.76	3111.1	2020.84	4138.98	9858.28
		Sorbitan trioleate	-12.8674	35.5115	958.49			2641.22	4676.64	3470	3110.77	1104.24	1523.45	2466.8	2622.71	2583.12	3155.78	1971.16	2349.32	1771.3	2405.67	1560.7	2158.94	2543.65	1222.03	5434.67	2823.48	1454.81	3763.97	2297.22	3349.28	3847.68	2471.55	1798.46	3186.86	3447.44	2593.78	2914.13	2775.43	1938.16	4373.36	1724.77	2145.87	2533.58	2213.26	1520.35	2178.74	1629.59	2476.48
		TG(20:3(5Z,8Z,11Z)/22:5(4Z,7Z,10Z,13Z,16Z)/20:3(5Z,8Z,11Z))	6.80905	35.5195	982.532			4839.48	6862.53	6265.24	7431.01	6248.03	3464.05	8052.79	6412.37	5171.39	6684.51	7200.47	4824.84	2967.58	4554.31	2943.55	5369.84	5094.47	3250.91	9232.4	4543.36	2754.08	4600.23	7686.95	4121.67	6650.18	5270.46	4029.75	6908.42	6726.92	6929.51	7994.35	5420.71	3758.91	7965.69	2761.58	4424.04	5332.08	4316.11	2701.83	3877.07	975.54	6246.05
				35.52	468.101			11685.9	16633	17599.1	40244.7	20158.2	15443.2	17704.6	23786	35741.2	21433.7	20754.7	18563	16808.5	20994.1	28872.4	51846.6	46327.2	30744.2	20762.7	24445.9	56737.9	21435.1	12155.1	31420.4	28565.9	34618.5	38878.9	17525	38050.3	11362.9	19345.3	24947.6	23821.6	27960.5	14465.8	36965.5	16105.6	9794.62	18344.9	19596.4	12053.5	13605.4
				35.54	613.391			4162.08	3664.83	3558.22	5646.53	3193.61	3834.23	4332.3	4026.95	4270.23	2333.69	4393.55	4033.88	2626.09	3366.23	1877.76	3494.36	3720.07	3207.97	4323.93	3928.92	4488.11	4101.46	1429.81	4250.26	1390.44	1858.88	2226.74	2144.74	2570.42	4012.56	3822.87	2607.26	3099.32	4373.29	2202.32	2877.12	5037.71	5124.64	3360.15	1295.68	2270.23	2046.84
				35.54	986.513			3104.51	4553.17	4355.19	4057.56	2824.89	1972.93	2931.15	2971.01	4482.63	2902.43	1986.05	3437.75	1786.27	2960.36	2211.2	1979.68	3039.29	2960.43	4722.03	2045.12	2302.95	5567.71	4236.05	2596.89	3536.43	3108.11	2007.11	1572.32	4403.89	2915.86	4061.42	3197.12	2415.18	5345.5	3641.93	2108.71	3612.49	2869.31	3013.96	2496.36	2126.91	3480.99
		ADP-5-ethyl-4-methylthiazole-2-carboxylate	-23.3326	35.555	597.395			3464.56	3759.21	2619.35	4871.82	3643.4	3938.62	3173.36	3886.54	4053.05	2465.03	2558.55	2737.96	1298.59	2373.75	1702.45	2357.22	2470.44	2585.5	3516.99	3074.18	2916.03	4378.87	2277.62	2665.6	1651.65	1744.45	1999.75	3399.37	3106.48	4265.68	3294.38	3996.33	2538.78	3289.07	3762.47	2042.87	3611.63	3103.67	1810.52	866.273	3029.27	4964.06
				35.569	981.523			6566.78	10538.1	8331.57	9235.55	5545.71	5269.7	7261.27	7897.86	6968.95	10148.3	6810.84	7676.78	3235.02	6873.25	3420.46	5254.48	6100.05	4256.05	9511.08	5567.76	5526.6	9415.93	7714.29	7253.21	9402.7	5486.56	4027.04	7531.65	9213.96	8659.82	7511.55	6372.1	4112.95	9506.64	6015.53	3945.67	6947.72	4669.45	4053.86	5830.7	5176.63	7455.75
				35.581	393.276			4931.82	9712.56	4134.38	6407.04	4245.04	4009.5	5061.82	3530.1	4294.49	1096.78	9460.69	3689.26	6991.17	4243.7	7282.14	2537.25	5473.02	4796.35	4230.2	3940.36	5533.02	5610.78	4855.91	6551.09	5513.89	4752.69	4796.75	5278.54	4023	4182.44	5093.57	5989.87	5362.7	4104.39	1151.26	4630.64	4977.15	4563.6	1638.44	4397.62	8014.17	1576.89
		Cacodylate	-3.25669	35.628	139.004			24028	25637.6	29995.4	27120.8	20497.1	28029.4	12547.4	11704.2	12202.6	85526.5	34817.9	14160.5	14449.8	22113.1	11542.1	18572.8	7771.18	15834.9	40477.2	30148	24259.9	18743.8	31832.8	21336.8	15988.1	17143.5	48020.9	23776.1	14704.7	9721.5	19646.3	21596	16644.1	16616.5	17009	19147.4	48651.2	8997.08	45792.8	16791.9	12311.6	12976
				35.638	272.057			4008.17	3536.27	1703.02	1636.22	1413.08	1803.01	2006.19	1573.95	3654.3	1880.4	3823.78	2902.94	2758.56	3781.44	4089.54	2132.12	1925.31	3121.76	2319.01	1316.68	2789.72	1939.59	5741.83	3356.39	5060.62	4236.67	3463.62	7477.46	6239.61	3148.2	2436.47	3169.87	2704	1693.75	2197.12	2881.37	1470.08	2492.49	2328.76	3496.64	5038.05	2620.1
		Cyclic di-3',5'-adenylate	19.3289	35.645	659.432			3773.52	2897.95	5464.84	4402.06	3981.4	4131.91	3946.05	5631.87	2506.14	2815.16	2718.59	3544.91	2027.9	1065.49	949.498	2637.9	4017.75	3024.73	2681.49	3571.93	4314.52	2682.46	1562.77	3180.39	1085.86	1443.23	2220.25	843.67	853.11	3369.39	2922.35	1279.74	1620.55	2248.88	1471.76	1743.28	5019.81	3816.72	1352.01	796.857	2272.37	4222.38
				35.65	983.527			3876.84	7825.1	6357.37	5386.49	4420.4	2607.43	5039.12	4943.21	4567.43	6831.14	4932.1	5352.43	2482.15	6473.55	3129.96	4320.88	4433.51	3267.03	5657.74	3779.52	3609.69	5287.94	6014.49	4108.5	7612.76	5917.59	4774.95	6938.61	7336.61	6093.71	5498.78	5177.77	3907.45	5390	4230.89	3966.07	3725.77	4274.45	4075.95	5052.59	3779.22	6533.05
				35.653	682.412			1612.24	2011.76	1687.29	2123.2	3338.33	2431.86	2361.25	3726.02	3310.62	3132.63	3156.93	1301.19	2520.03	4038.02	3120.75	2707.08	2374.96	3147.91	2714.24	1998.01	3307.3	3411.07	3320.24	2101.6	4638.52	4622.98	2630.78	3901.77	3941.04	3243.2	2857.95	3161.28	1030.86	3729.46	4467.33	1929.69	2934.04	2349.3	2256.73	2142.56	3159.18	3625.8
				35.661	361.059			43285.6	72182.4	43118.9	41936.4	33105.3	38531.9	39157.8	43496.5	43645.5	46547.9	47387.3	40572.1	45994.4	55439.6	34306.9	47818.8	44692	38891.7	33400.7	43822	30030.3	87132.7	42810.3	21413	22137.1	67041.3	49499.5	79126.1	37289.4	25414.6	37440	48819.5	47207	41070.4	44831.4	61991.9	25059	23022.3	30451.6	43505.6	30455	38810
				35.686	681.412			3275.6	4929.19	3672.28	2219.09	3630.87	5459.96	4377.22	5581.63	7336.22	4343.58	4636.11	1732.37	4685.44	5111.69	13144.5	3447.12	2590.16	2154.04	7076.43	4578.6	5605.72	5055.16	6869.74	6828.2	5115.68	5751.61	3741.4	6338.53	5712.6	4131.41	3622.34	5646.26	3218.44	6255.54	5787.55	3245.43	6963.56	3855.62	4053.9	4376.73	4914.78	5961.15
				35.692	209.02			85094.3	89911.6	77909	38567.8	24307.5	29856.6	25773.6	26611.3	39399.3	128840	114888	37653	116064	170532	141399	70386.4	69902.7	79985.1	47730.8	37891.7	26685.9	52297.5	64283.2	26578.7	119811	97630.4	100948	213574	154603	43505.3	66042.7	94811.2	60463.9	50470.4	69984.7	65188.7	42490.4	17248.4	36737.4	68625.5	156029	104566
				35.7	497.111			15373.1	21110.2	19347.5	24260.3	17276.5	17444.8	16138.8	14731.7	17642.3	37456.5	25804.5	20114.9	40942.9	25862.1	24003.4	29150.2	17438.2	26414.6	19937.6	21197.3	14435.4	21127.7	17197.7	12193.3	21232.4	17588.9	26159.3	16473.4	24448.6	14714.3	20547.5	31368.5	23660.3	16556.5	16076.2	23552.9	17016.2	11523.5	15747.2	21049	15626.8	11094.4
		dTDP-3-amino-2,3,6-trideoxy-4-keto-D-glucose	21.1872	35.7175	530.348			2910.27	1498.32	1535.02	2245.35	2318.48	3327.93	2799.39	3434.64	3484.72	619.376	1691.24	1495.69	1593.72	2425.76	4506.02	2712.97	3593.74	2135.19	2581.31	2956.86	2465.16	1803.54	3598.73	1890.9	1913.57	5357.87	1049.46	2023.55	3123.61	2642.4	2525.69	3068.82	2409.43	2537.57	3007.9	2322.89	2656.24	2030.36	1512.14	3304.25	5047.63	1171.67
				35.744	986.506			3105.18	4516.15	4349.92	3507.45	2848.3	1972.93	2496.24	2952.37	4422.57	3726	1824.88	3283.34	1789.56	2960.36	2211.2	1979.68	2903.03	2955.21	4722.03	3043.94	2302.74	5602.38	4237.4	2310.93	3576.54	3108.11	2007.89	1570.47	3949.16	2915.86	3791.62	3197.68	2269.16	5151.07	3939.76	2111.54	3608.34	2869.31	2411.25	2495.49	2126.28	4262.77
		TG(20:3(5Z,8Z,11Z)/22:4(7Z,10Z,13Z,16Z)/20:3(5Z,8Z,11Z))	-21.4686	35.762	984.52			6164.86	8794.41	6934.24	6948.61	5842.9	5715.45	7754.56	7749.71	7950.37	6895.22	6540.83	7903.9	2306.77	7157.23	4166.94	5728.25	6720.42	3919.85	10126	5162.13	4341.82	8616.43	7554.29	7003.13	7568.05	6112.29	4756.78	6148.57	8039.91	6728.74	6163.31	6826.26	4983.29	9452.56	5469.64	3914.32	6172.7	5139.45	4366.75	5210.02	3819.11	6011.4
				35.767	388.085			9740.04	13015.6	13041.8	8885.74	9885.86	7702.52	12225.7	9877.1	12629.7	6968.23	10986.9	10608.5	18176	14464	31932.5	11766.3	9381.11	10741.2	11898.5	7165	9828.81	12438.3	7993.94	10579.4	23515.7	9639.03	14542.8	8519.32	18919.1	4522.56	11456.3	13791.4	8034.2	8154.91	6284.65	9166.16	7318.41	8625.28	5750.81	9110.2	6107.8	4623.78
				35.772	362.062			7480.06	19860.3	11198.4	10849.7	10494	7947.31	7366.12	7407.11	11079.3	7276.87	8999.21	9931.56	9365.27	3035.99	9039.56	9169.87	12987.5	11615	11556.5	12344.6	7242.03	19519.5	12851.8	6990.11	8206.37	12688.7	10981.8	14450	8016.61	4653.46	9491.52	11046.5	8240.04	7057.28	6684.52	17560.6	7293.23	8936.76	7315.54	7125.56	8496.81	7065.93
				35.775	350.306			2472.56	2601.25	2757.53	2353.63	3417.03	1052.73	2445.79	2191.86	1669.53	462.398	9440.94	3999.5	882.162	2289.9	4943.92	4038.2	1921.55	5542.57	2594.7	1475.36	3595.42	1682.17	3296.66	2149.34	2470.63	1540.96	1199.96	3000.78	4288.19	4192.96	3920.92	1382.62	1797.41	1711.85	855.082	1014.71	4078.42	4010.74	598.504	2550.91	5734	811.392
				35.778	985.509			4807.16	6494.66	5514.98	5190.4	4383.79	3691.09	6058.8	5370.14	5424.47	5804.44	4589.95	4956.98	1023.9	5156.08	3218.22	4268.9	3863.76	3268.2	7414.97	4282.06	5274.01	5536.6	5215.24	3402.11	5917.18	4927.98	3949.21	4416.23	5560.14	5374.02	6704.88	4858.47	3027.38	7021.7	4748.49	3298.54	5606.44	3616.08	4734.32	5600.16	2324.84	5658.97
				35.787	357.072			10589	12908.3	11726.5	6300.94	2499.57	4875.26	4740.15	5904.84	7292.74	16711.1	11487.9	8182.29	13593.5	27551.5	107634	6938.84	6951.57	5506.21	5405.38	4403.68	3016.91	6810.94	14157.4	3901.58	79662.3	37315.5	13714.7	37774.6	52618.6	5061.44	6122.01	14118.1	7592.29	7979.91	8639.46	9818.78	3083.18	2433.84	2591.31	27273.2	28920.5	16268
				35.799	316.082			6891.3	5373.66	8241.6	5740.89	5267.61	6947.05	5276.86	5456.78	7227.94	8533.84	16561.7	7452.53	9812.89	10015.3	10562.3	8940.19	8633.03	9968.33	6587.16	6008.92	5836.63	8092.54	8760.38	5237.04	7459.53	8213.92	9587.82	9251.95	7750.1	5914.96	8028.48	8083.4	6151.8	6874.15	5990.86	9338.4	7587.7	3766.11	6182.16	9560.16	5810.02	5234.86
				35.84	479.108			6284.89	7286.2	4080.64	3146.49	3677.55	1941.54	4307.07	4841.24	3968.76	9086.4	6148.17	5308.03	4333.86	5073.76	14029.7	5679.09	3043.24	4888.43	3868.71	2275.66	2576.19	4466.2	7528.66	2857.53	15032.9	13704.2	5432.71	8931.07	14563.7	4551.42	2827.82	5706.47	4135.87	4604.43	4003.77	4325.43	1618.42	3059.3	2748.56	7560.05	4528.99	4535.93
				35.841	286.071			19582	12242.8	12729.1	6126.7	5098.33	7668.09	8394.57	16998.5	17240.1	25200.8	36329.8	11766.3	12976.1	10822.2	19505	12589.5	10888.9	22744.7	8470.75	7323.47	17970	12823.6	34955.5	13065.1	19976.6	29203.8	26655.2	43451.3	32820.5	9052.23	12494.4	16461.2	14758.7	6554.68	13006.9	14851.5	5531.68	9390.45	4762.83	19016	38511	19961.5
		[2,6-dihydroxy-3-(3,5,6,7-tetrahydroxy-4-oxo-3,4-dihydro-2H-1-benzopyran-2-yl)phenyl]oxidanesulfonic acid	8.74337	35.842	417.321			17804.7	17016.1	9283.06	19511.3	14133	12027.4	14296.9	8202.79	11934.8	3779.47	35660.5	9264.71	17078.5	8705.6	17304.2	7267.43	14880.6	10691.7	13645.4	13554.5	12650.4	18587.3	15140.1	16264.7	11531.5	12339.6	14239.8	8337.09	10588.8	10296.5	16621.1	11719.7	20375.3	11111	12142.7	9101.44	10666.6	16944.5	6242.53	11545.8	19744.6	12859.5
		Benzethonium chloride	18.8627	35.842	449.097			5623.33	6608.87	5881.82	5271.44	1503.31	3953.19	2688.6	2570.11	4628.04	12214.2	9698.78	3980.85	6797.65	6904.24	6766.06	6992.22	4207.71	5734.77	3566.12	3784.95	5350.64	4338.08	13465.1	2894.34	10578	10673.3	7570.5	25026.9	13976.5	3854.79	5555.74	8412.51	4502.33	3583.51	6687.99	8210.52	1870.27	1795.46	1518.61	3859.58	10811.3	7109.86
		Pretetramid	12.7287	35.852	352.321			3519.61	2712.96	2759.67	3724.25	4792.89	2734.18	3583.99	5219.79	4233.14	773.872	10830.3	4845.71	3057.39	3769.47	4558.04	5684.38	4402.79	7884.1	3552.31	2932.54	5788.21	3057.37	4298.75	3128.89	2978.13	3234.78	4162.28	2009.79	4938.01	7594.48	4888.78	3407.64	3928.43	2654.08	2280.39	2030.76	6314.72	5668.66	3812.67	2979.25	7986.93	4168.98
				35.8535	430.254			3214.81	3315.2	3535.06	3368.56	2358.77	4094.84	3070.75	3940.41	4965.61	2262.14	6662.1	4367.63	3933.38	3832.71	3470.45	2581.11	4099.21	4435.16	2844.78	3665.22	3696.1	4607.78	3082.07	4426.71	3853.72	2811.79	2098.53	3405.55	3930.69	3866.09	5080.34	3010.86	3474.59	4018.92	1922.16	2941.23	3923.27	2503.1	4427.75	2990.58	4517.97	1492.16
				35.906	414.293			9362.52	5731.83	8699.13	6903.99	6324.45	7737.05	8448.24	9777.26	8328.22	462.398	10995.8	11855.4	6553.34	3206.6	4115.86	5789.87	7121.47	6189.3	8154.13	6604.28	10068.6	4521.23	2746.48	6698.3	3813.58	4612.8	4940.86	6571.19	4133.03	7448.54	7763.13	6101.42	6829.88	7040.75	2879.06	4472.94	4115.96	5342.2	2154.99	5004.56	4398.62	3017.92
				35.919	983.516			5626.03	7235.4	6958.61	5101.8	4328.06	3009.83	4737.63	4971.22	5248.46	8299.94	4914.28	4943.1	2684.64	5865.8	3115.86	4233.61	4733.38	3829.87	6716.71	3932.69	3637.52	5279.47	6402.11	4087.56	7567.55	5919.06	4146.35	7170.28	5704.35	6058.7	5265.99	5573.87	3615.66	7129.23	3993.62	4006.61	3724.15	4466.43	4088.01	5086.81	3768.61	4905.27
				35.928	616.409			2320.63	2141.66	3093.5	2501.66	2351.21	2104.9	3710.03	2443.9	2609.11	651.376	1798.12	3329.32	1148.51	1756.73	1396.78	1855.64	2532.78	1845.37	2568.23	2132.05	1634.35	2184.21	1290.8	1781.7	951.42	1118.97	589.084	568.452	2261.19	2017.93	2726.29	1913.79	1196.45	3151.93	1974.21	2194.08	2825.91	2807.73	2131.55	1743.81	812.361	2376.51
				35.932	413.289			27997.6	24615.5	29510	25815.7	24653.3	24050.7	30064	29143.4	29548.7	7202.13	36365.3	37654.8	20882	6877.8	9958.34	22330.1	28677.8	21372.5	29773	20562.3	36747.9	11480.4	11986.6	19332.2	15068.2	13308.2	16053.9	23689.3	12519.6	32380.5	28905.2	19414.9	28594.1	34038.4	9864.68	13322.4	15775.1	16672.9	5375.77	11310.5	17051.5	37866
				35.9875	471.095			14829.1	2617.75	21910.1	21466.6	12370.5	22941.7	7882.17	18454.6	11946.1	17548.2	24872.9	17312.9	14928.5	15564.9	12011.1	25179.3	17490.5	12639.1	16758.3	9732.03	16886.3	29504.4	12821.4	15100.8	11334.3	10041.3	7679.63	7740.92	14901.7	12250.3	20007	19872.6	16670.7	15548.3	17582.3	10294	15271.8	10416.9	9885.68	14344.2	7435.02	10027
				36	675.45			5237.15	3542.37	4957.08	5321.65	6918.77	4389.07	4104.79	3730.46	4015.85	5081.6	4046.18	4007.64	3005.41	3685.84	3945.96	2426.76	3009.1	2338.73	4064.27	2292.76	3059.15	3708.54	3590.72	2568.11	2625.44	3478.07	2340.75	2985.88	2470.11	3716.67	4508.07	3588.98	3405.56	3542.3	6755.21	3450.62	3363.19	3590.8	4365.79	3324.63	1935.78	4147.38
		Potassium bromide	3.11274	36.005	120.01			4366.23	4067.13	2792.14	6191.5	4291.95	4872.57	5038.69	1253.58	2455.04	14545.5	9416.74	4200.8	5478.76	5553.22	6965.72	5105.97	4424.24	4071.21	7128.75	7744.38	6461.43	3877.74	7514.49	4747.06	4107.69	4428.03	9410.11	10246.7	6509.11	4087.37	4363.39	3398.69	2835.06	3373.8	4854.59	3328.3	9654.23	2492.53	7759.53	3882.02	13263.1	4285.26
				36.046	452.101			10255.9	8125.24	15965	12164.2	4476.98	9029.29	3775.14	9482.81	11096.5	4863.4	19849.2	10477.2	25081.3	9385.51	14348.8	14542.7	10694.5	13194.5	14464	11224.9	10671	12172.2	15153.1	7594.13	6415.02	5574.44	9867.43	9415.25	11446	10489.4	10537.7	15132.8	13226.5	8941.54	6546.94	12294.5	12631.7	9513.12	5057.27	12847.6	7431.75	5261.39
				36.047	325.535			1158.72	1913.39	2751.56	1510.98	726.468	1680.52	1015.56	2357.52	1393.25	7849.02	2580.52	1966.79	6808.83	11388.1	5358.91	3013.08	2712.41	4970.19	1089.03	2468.15	994.052	2823.85	2436.94	0	1093.38	1384.85	6461.02	1429.35	2813.81	0	2187.54	4920.05	3181.87	970.397	1885.73	4304.71	1474.56	0	447.001	1853.66	326.652	0
				36.064	313.262			7910.32	7633.15	6654.16	9165.3	3549.81	5789.38	8722.52	8567.78	9792.28	9345.44	21679.5	5767.15	7095.54	5765.45	8175.65	12001	11390.7	7344.04	4371.99	7548.96	6588.98	6748.35	9028.95	7532.13	7712.43	11079.4	6512.57	11733.4	9909.05	7908.41	11052.8	7543.22	6206.15	5622.75	6724.3	5085.92	9558.97	5297.05	8272.41	5610.07	12367.2	5590.77
				36.102	633.091			13243.6	7881.82	19523.3	16428.3	12231.7	10833.3	12752.4	18928.3	17091.1	6607.69	9604.86	7914.17	11630.9	29964.3	19873.8	13669.5	11195.1	11247.1	10693.9	12385.9	13768.4	15014	14140	7351.94	8150.81	9069.6	9804.4	12905.9	12695.3	8950.32	6324.95	19255.3	14489.8	9787.1	9139.77	16427	6582.63	7654.59	6925.21	7793.45	6506.69	4971.87
				36.1025	984.509			6891.53	7978.4	6664.22	6951.83	5568.32	6507.74	7754.21	8161.18	7950.37	6895.22	6544.8	7649.07	2306.77	6339.75	3645.89	4961.65	5566.91	3919.87	10126	4737.21	4081.46	8616.43	7239.2	6815.34	7565.74	6197.26	4852.74	5404.96	7809.47	6749.27	6578.76	6828.86	3580.3	8837.7	5359.92	4543.99	5878.17	4817.23	5301.51	5360.16	3826.04	6011.4
				36.114	835.469			11888.1	7540.5	7755.69	6665.34	4590.06	3219.49	9266.92	4821.51	4931.05	4018.87	5917.86	6016.06	4639.85	8918.89	1210.37	5509.56	12314.6	4524.42	3372.8	3579	2717.49	4920.31	2551.51	10452.8	2488.68	2091.55	3034.1	993.249	2795.51	5378.26	7510.72	5107.41	3385.85	6777.56	4819.34	2015.82	5453.3	4883.3	3427.82	1861.62	1774.46	3897.2
				36.14	387.23			1609.4	3542.64	3512.79	144.434	3041.83	4268.4	6222.95	2278.99	4155.45	1484.08	9287.7	10052.4	2518.75	1532.83	1395.63	1959.75	1602.02	1862.85	5304.71	3469.44	4597	1438.51	1427.56	2575.29	1391.21	1236.56	1486.94	4997.67	1847.95	4943.18	3951.3	2091.85	294.572	6173.25	287.262	1455.88	1327.04	3297.32	0	1276.02	2274.27	598.738
				36.148	302.032			1861.85	787.994	1885.08	1644.6	3424.8	2439.5	696.523	1776.35	1236.17	3387.76	1688.11	1930.86	4278.8	3143.86	3541.47	1589.24	743.793	3328.55	1032.68	804.683	928.708	2193.15	2357.59	2961.13	2096.76	2381.16	2215.82	6469.92	3918.04	965.521	1487.28	3082.13	1616.17	1725.6	1526.35	2175.97	2137.34	1302.35	2209.05	2844.49	2376.03	1394.39
		Fosaprepitant	-14.124	36.182	615.405			5250.02	3791.99	7417.84	2900.84	5531.61	6283.47	5288.41	3564.49	4493.01	3480.5	4946.37	6812.03	3923.44	4044.29	2947.99	4233.68	4989.95	3559.68	4283.45	4053.33	4661	4787.4	3748.83	4000.79	2256.76	1719.23	2631.45	3545.32	5425.74	5103.39	5885.48	4005.59	3313.74	5203.88	6220.75	3478.36	4436.31	3826.02	4591.87	3114.41	2264.76	7704.86
		Caldariellaquinol	3.14824	36.189	634.095			6421.7	9706.51	6619.94	12373.1	9022.37	3850.84	7753.1	8026.36	9533.06	11616.6	7398.13	6385.98	10801.9	13887.4	13697.2	10413.6	8627.47	9011.18	6771.15	8520.66	5333.22	8316.28	8352	4460.22	4011.23	6817.96	14307.3	9949.79	7268.28	3328.23	8183.99	7863.6	9006.09	6094.83	7125.86	11342.1	3000.74	3426.3	5091.03	6439.99	5600.65	1999.23
				36.213	358.076			3520.59	3267	3431.57	2919.45	1590.31	4717.65	2163.55	2148.5	3344.17	1433.44	3957.58	964.749	3720.33	5939.7	19196.5	2544.36	2221.49	2757.49	2329.1	2921.4	3095.86	2641	5334.24	1104.93	15370	8581.78	4020.19	8403.88	11058	2927.76	2866.67	3706.39	2431.15	2992.09	2154.44	4971.5	3745.79	2527.63	2068.02	5534.29	4398.24	7557.01
				36.2315	389.051			5783.49	6956.03	7528.53	5492.68	5344.56	4315.08	6216.13	6670.47	6381.49	6487.71	5643.37	6007.65	10631.8	10691.9	9442.71	6741.5	4865.37	6592.88	6660.3	4035.43	6222.21	6639.92	5501.38	5508.75	8011.03	5020.03	8664.62	5155.7	9382.3	2477.73	7021.11	7108.95	6298.3	5417.95	4745.07	4338.48	3134.78	5038.02	4610.8	6898.76	6195.66	5124.62
				36.26	611.115			3733.59	3652.24	2734.81	2192.02	1044.86	1360.41	863.681	998.519	1585.79	4558.58	3057.5	1649.94	5579.4	4643.83	7491.73	3827.83	2149.03	4152.44	1496.08	2390.81	1651.21	2934.88	2864.35	1143.97	7388.99	3477.13	4583.7	1679.25	7413.28	305.662	3705.72	6669.86	2011.73	1535.63	2782.23	3862.98	694.36	484.949	601.436	4221.73	3346.24	256.819
				36.277	836.474			4401.46	3544.26	3741.97	2271.41	2490.13	1932.43	5128.41	1640.3	2758.9	3613.84	3433.37	4069.72	2573.57	4145.67	680.738	3795.7	4061.63	2318.54	2356.07	2289	2057.32	3075.46	2064.45	3263.18	1854.01	1372.41	2214.2	1471.92	1463.55	2357.51	3764.64	4490.4	1940.37	3514.71	3154.38	1143.95	3336.93	3881.68	3242.27	697.274	1284.35	1957.63
				36.285	411.274			8942.19	6538.75	13120.9	12936.3	12663.3	13535.7	18590	10944.6	11032.9	4415.9	17348.7	28149.8	3342.07	2586.04	2341.42	4715.07	11164.2	5098.25	14050.6	8594.63	15710.7	3923.88	2873.25	5205.49	3515.83	2619.19	4631.65	8190.47	2808.04	20287.2	8174.98	2911.78	5696.02	16069.1	2727.56	4182.61	5683.98	11427.3	2992	2384.65	2744.69	5994.16
				36.291	412.278			2958.42	2873.09	5365.22	5722.56	5416.3	4709.91	5066.96	4278.53	4451.16	963.748	7763.88	8703.1	2168.71	3811.51	3606.56	3964.48	3153.1	3535.53	5960.62	3154.43	6807.91	1275.12	2168.02	2174.29	2818.58	2630.21	1362.26	2649.64	3892	7214.76	4376.55	2745.14	885.61	4312.09	709.462	2033.67	5868.76	5473.51	1509.96	2969.83	4716.99	2279.94
				36.312	365.234			4088.97	7223.96	4408.99	6640.76	4377.67	5721.84	4542.91	4355.46	6982.36	5451.55	8729.07	6203.71	10465.5	4266.93	6345.46	2269.37	4915.59	4053.81	3591.38	5221.94	4949.09	5507.48	5826.82	5462.9	8123.62	5832.44	4463.26	2967.38	2804.74	5377.37	5025.3	4103.56	3690.5	6358.26	3477.64	3475.37	4577.6	5641.95	3525.37	5101.62	7312.44	4624.87
				36.32	500.096			13741.6	22234.7	22699.8	32867.8	21124.5	28267.2	20273.6	24221.1	21367	15041.4	23165.7	21229.1	31989.3	18789	18726.5	36322.3	28902.8	27707	11825.8	12738.4	20035.4	27179.3	16232.9	13301.6	11378.7	17961.2	31342.7	13886.7	18405.5	15883.9	27261.6	32421	28648.7	19999.7	21178.2	24644.9	18824.5	10203.1	15964.8	25878.7	13819	14622.2
				36.332	414.068			2363.35	2761.89	2713.34	5292.52	3362.21	4872.74	3758.09	1512.43	913.113	4913.87	4677.6	3323.88	1289.53	5528.12	1396.75	2816.01	2555.06	3026.15	3833.15	3150.9	7131.15	2916.92	4670.17	2677.54	991.506	2531.13	3720.96	9738.39	4717.4	4184.78	1793.1	3218.88	1653.05	3261.15	4650.03	1831.8	6657.29	5170.93	4504.94	2464.54	1866.98	2691.81
		Perfluorononanoic acid	-5.64634	36.3775	465.081			9310.27	11223.2	11701.6	14423.6	10950.6	9727.26	6721.32	8075.94	8753.37	12576.5	12327.6	9326.48	11977.5	10896.2	11540.9	14384.8	11107.2	9172.61	10460.1	9812.16	9117.19	10911.7	7208.01	5936.5	3827.05	7518.62	9795.73	5063.36	9980.02	4560.24	9520.42	12660.5	10603.5	9813.5	7806.92	11415	9309.1	4880.13	6894.32	8041.78	8205.68	5870.28
		3,4,5-trihydroxy-6-(6-hydroxy-7-methoxy-2H-1,3-benzodioxole-5-carbonyloxy)oxane-2-carboxylic acid	3.65725	36.412	389.29			16773.1	7128.58	3827.62	24553.3	10473.6	6342.31	11430.3	12232.8	11147	3394.42	33616.3	11219.3	29009.9	11184.7	19910.9	4682.56	8663.56	10458.7	8232.68	11383.4	8950.25	13600.4	16858.2	18711.7	25591.6	20173.2	14189.5	5535.54	9658.73	9615.99	14126.4	13217.4	20063.7	11531.8	5979.65	8955.25	13477.9	19008.3	6496.96	21611.9	25962.1	1947.39
				36.412	390.294			5191.78	8179.41	4273.13	8966.26	5475.36	3794.3	4337.72	3446.43	7205.45	1029.57	12193.2	4959.75	9607.56	3662.02	7076.34	2070.38	5157.21	4639.9	6241.05	4821.05	5244.77	6884.68	6301.37	6863.31	8536.13	5879.02	5246.69	5307.13	4939.17	4991.85	4822.8	4738.62	8686.71	5429.86	2149.59	3477.66	4553.99	7539.32	1813.07	5380.05	5833.96	709.432
		4-Bromocatechol	2.0321	36.442	190.014			6899.98	8179.87	8931.49	21453.8	19974.1	12403	9071.48	3970.16	5436.47	4191.94	6039.03	5356.78	2746.09	4288.38	3161.41	8419.93	11667.3	6585.56	11678.8	7432.01	6520.19	7931.44	5290.02	2468.04	4671.52	2654.62	6480.27	3686.62	2235.51	3419.54	8630.13	5908.39	6500.61	9410.52	5610.9	7891.61	9098.01	3401.22	9243.52	4865.34	2811.33	3574.94
				36.4675	635.101			6278.17	4991.5	7644.23	4718.88	4600.51	6526.5	6743.47	6425.84	7089.19	8188.57	5055.42	4842.79	4451.59	4058.91	6580.47	6831.08	7317.66	5926.8	6512.11	6846.3	5780.01	6840.13	3794.67	954.992	970.181	2065.34	9418.78	5193.3	3660.11	2340.38	5614.33	4895.3	4126.33	5200.19	4029.49	8246.57	4528.77	2755.41	6311.57	3093.9	1777.02	528.921
				36.549	984.5			6890.49	8794.41	6922.27	6916.28	5842.9	5716.66	7956.29	8060.13	7950.37	7453.96	3191.47	7903.9	2517.17	7362.51	4166.94	5724.37	6720.42	3919.85	8933.06	5162.13	4341.82	7021.94	7555.6	6998.01	7556.55	6108.49	4757.61	6141.34	8224.27	6728.74	6367.49	6818.39	4972.96	9452.56	5359.92	4537.72	6172.7	5139.45	4818.67	5210.02	3821.25	6245.76
				36.5645	493.095			4795.88	5030.97	4349.18	3036.97	2670.67	2354.47	2503.41	3696.41	4165.01	6331.36	5261.66	3844.37	5601.69	7305.13	8180.65	6138.52	4920.17	4309.99	3934.92	2863.29	3495.68	3170.46	4312	3478.29	7775	4219.43	7526.52	7247.92	8089.38	1949.21	3573.12	5379.22	5135.14	2585.71	4629.23	4245.08	2792.95	1654.18	3106.43	6605.2	6490.04	5783.24
				36.615	379.213			1905.86	2367.32	2695.08	2423.98	2081.81	3605.47	2078.98	2211.01	3228.5	3350.02	2867.7	2379.91	4513.19	1037.21	1829.36	1493.23	2219.65	2100.57	2424.59	2686.97	2882.33	1058.21	1282.2	2381.99	2551.34	2802.33	1251.18	2161.01	1672.27	2565.73	2657.58	3407.73	2644.03	2201.38	1573.9	3007.34	2946.93	1717.62	1865.95	1728.1	2957.66	2556.95
				36.652	384.25			1612.12	680.227	2278.34	2019.18	2173.22	1992.45	2570.46	1808.17	1211.77	1209.35	2766.64	2707.25	1231.53	297.694	764.216	1085.99	1174.74	1234.36	1746.47	1475.73	1631.9	991.233	709.129	502.952	813.566	213.858	894.494	1694.83	0	3028.22	999.797	1632.9	1370.41	2757.3	726.555	142.692	684.394	1711.58	611.184	576.904	1289.47	1002.93
				36.687	139.023			23823.8	24295.7	30052.4	24794	18347.6	26507.1	12820.1	10992.2	12304.2	83134.7	34593.1	13986.2	13878.8	20841.7	10950.7	16281.6	16917.2	14021.5	40037.4	25697.4	22902.5	17418.3	31082.7	21288.9	15953.3	15067.5	45070.8	24117.7	13755.1	9671.52	18921.2	21683.5	16394.5	16177.8	14568.3	18518	46480	8197.81	42326.3	16530.6	11864.5	10699.1
				36.7365	138.02			38449.5	33935.6	13933.3	347201	230083	307099	103081	35777.5	33054.5	1.13925e+06	476770	12346.7	26583	14878.4	5334.02	100801	80299.9	55281.2	478984	319345	277113	45523.1	370474	318132	11408.8	5818	460469	149324	26614.8	64266.2	120378	35320.9	40833	137547	182668	62354.8	656431	70342	696655	19734	69602.9	32135.4
				36.8335	1017.68			1644.75	4817.35	1982.07	1601.78	1718.14	1505.74	1999.87	2723.69	3565.86	152.866	1971.46	2102.94	0	451.906	0	1171.95	2147	305.55	1998.76	1716.2	829.138	3104.17	1293.36	498.484	0	150.564	744.93	607.456	546.834	777.329	2825.82	2060.96	900.65	2479.14	767.26	736.571	896.202	461.713	606.978	846.912	321.97	253.459
				36.843	499.09			28159.6	32446.3	43966.1	55895.5	45431.1	53475	34367.7	43529	39665.9	46366.8	45641	49820.4	45098	36361.5	11340.1	63914.4	57730.1	51977	35259.5	55536.5	43666.3	59747.8	29797	27497.9	15451.4	31408.5	50234.2	14850.6	24985.3	22373.2	39646.1	48823.9	47225.4	28746.9	32102.1	58475.7	35587.4	15864	31901.7	38531.2	18742.1	11792.3
				36.86	407.08			5369.49	9422.11	4872.45	7794.09	9824.54	8897.99	7948.87	11060.7	6904.64	7160.45	3067.29	2987.2	8570.53	9543.75	5449.64	7587.9	2269.87	4381.97	6600.56	4876.87	5153.66	6529.72	6907.64	4140.56	5661.66	6746.83	8928.64	9361.33	8281.11	3533.26	3320.32	6255.56	4786.18	12574.6	6995.96	5983.65	2126.31	5405.48	3851.47	8119.62	7199.91	8700.18
				36.862	654.408			2135.85	3235.85	3650.22	4814.29	4086.59	4218.39	3103.09	1977.72	1993.43	1930.86	3175.26	4489.23	1322.4	3682.22	1902.74	3662.51	3797.74	1414.02	2990.72	2157.4	3158	1651.17	1279.96	1739.54	1961.02	1587.42	1449.43	1083.6	2311.77	1937.22	2250.23	2299.64	1649.14	3897.55	2286.16	864.759	2284.42	1064.5	1196.08	858.91	1456.56	4078.28
		TG(18:0/22:6(4Z,7Z,10Z,13Z,16Z,19Z)/24:1(15Z))	19.1745	36.905	1018.69			2256.42	2005.13	1986.51	2071.13	2143.44	1654.57	1582.08	1860.54	3149.78	0	1696.36	815.434	0	297.96	0	1031.97	962.754	304.843	1790.17	670.967	386.35	1914.19	582.209	617.481	0	0	294.232	0	276.878	333.762	1752.16	1388.59	466.506	1338.32	767.923	435.418	1179.08	309.267	511.795	0	167.653	684.649
				36.951	385.165			5016.5	2839.67	6321.81	3407.06	3646.58	4653.18	3008.94	3894.5	3363.29	2223.6	6889.32	7010.23	4620.99	2899.72	5347.3	3160.64	3995.4	3523.51	3570.94	7112.39	4817.58	3747.57	2281.56	4136.97	4186.4	3363.21	1941.19	3258.23	3287.2	5472.84	5091.42	3604.31	4815.52	3259.21	2787.4	4824.16	5156.65	4833.93	2594.69	3277.86	3887.78	1846.15
				36.955	472.098			6308.38	6478.32	6686.99	3512.49	6694.74	6351.06	5429.48	5166.51	5775.41	6752.98	7522.16	5663.35	5435.73	7630.49	4442.01	11349	8803.79	7840.17	8714.22	3056.42	8481.08	6165.27	5109.66	5204.93	6663.68	5044.77	6028.4	5932.84	6981.72	4224.54	8985.27	6838	6023.52	6435.24	4707.23	7000.63	6680.21	3720.43	6943.53	7214.74	3390.59	4526.28
				36.969	605.119			13289.2	13360.3	7700.92	11248.5	15031.7	14054.9	12975.4	13279.1	10573.5	17192.2	1936.48	14222.9	15155.1	13097	7730.4	16794.6	14409.3	14933.1	13156.9	16889	12129.9	18030.4	11438.6	6277.27	7234.13	10268.5	17572.6	25250.1	11568.4	9268.44	9967.4	16204.4	7623.03	9263.41	11747.1	6114.7	4222.74	9059.71	11327.3	11217.3	10081.8	9053.64
				36.9865	384.081			2982.59	3912.78	4121.83	3747.63	3019.51	2532.84	3178.4	3183.7	1929.85	2566.14	2864.98	2439.66	3614.66	4667.36	2754.71	3005.24	3725.05	1223.14	4143.03	2905.49	3012.82	2629.55	4437.41	1532.31	1822.74	2198.36	4207.85	5594.14	4377.73	1942.48	3095.48	2848.27	1676.18	3839.24	3928.83	3837.71	3978.58	1684.16	2447.68	4140.32	2561.49	4072.4
				37.1545	419.087			3527.71	6001.56	5982.39	2230.81	3840.06	2402.33	3160.26	4087.35	4910	8769.53	9801.86	2156.6	4240.26	9612.69	5191.57	3546.92	3213.29	4147.45	5092.92	4843.78	3987.85	1902.41	8247.38	2454.77	9246.31	7466.25	6365.14	23894.1	11812.2	2499.26	3036.48	5345.28	1958.6	6198.05	6113.9	4668.26	3217.74	2219.83	1908.25	4458.8	10842.6	11304.5
				37.161	195.139			15186.6	13701.1	14315	17086.6	10050.8	13742.9	12654.8	9828.26	9671.86	8257.39	10542.7	12248	10132.5	10967.4	11176.7	11632.2	15348.9	12979	6754.92	8669.55	10636.5	12104	12045.9	8891.2	10427	7602.75	9883.53	9024.14	7364.14	8805.92	17222.5	12844.1	9146.12	13393.6	8056.72	11920.7	9890.59	9255.53	2531.22	8923.21	12643.4	2444.4
				37.1655	344.076			5613.92	6403.66	8772.58	3848	2493.76	4162.25	3617.55	6381.66	6220.81	3397.48	7419.12	7431.54	2331.19	4315.97	5865.98	4321.8	4977.16	4620.1	3293.62	2498.09	1922.56	3450.89	5016.27	2244.44	12488.2	7387.3	4768.3	6033.93	4687.13	4191.99	3057.28	5268.08	5738.48	3985.64	4810.28	3860.38	3471.73	2249.37	2747.06	6628.78	2052.45	3266.7
		2-Furoyl-CoA	24.0493	37.1745	862.63			448.661	1484.12	1386.48	1333.95	421.369	1192.64	1149.55	1758.05	1844.38	1655.35	2883.74	328.501	2888.83	2424.23	1881.48	1318.86	2158.06	1681.55	2695.44	1478.13	2157.34	946.207	1060.24	2388.21	2009.97	3216.42	2093.63	4765.09	6186.97	2193.98	1680.62	3403.9	1375.32	1887.88	998.521	1458.42	1308.31	2035.91	0	3406.25	1607.58	730.951
				37.1785	602.096			3660.97	4581.67	4995.97	5247.79	4135.35	3665.25	3735.5	3901.32	4729.48	10294.8	6423.74	3680.94	3957.01	6246.2	3874.52	7150.78	3537.57	4335.81	4158.22	4782.65	4192.33	3832.22	4201.38	2556.9	3128.34	3280.97	4054.08	7333.81	6149.34	3240.79	5878.04	5093.23	4932.78	3596.86	2732.08	3070.13	3315.87	3658.4	3495.46	4318.53	3130.02	2161.05
				37.227	614.13			3479.71	2807.63	3419.01	2453.17	1741.17	1536.66	1010.71	2481.72	2511.45	3928.6	4431.2	1706.26	4481.88	5066.17	4025.74	2186.94	2632.52	2221.24	1783.68	1069.35	1860.04	3033.59	4396.22	2724.45	4241.94	6305.57	7282.95	8047.24	6303.83	1140.34	1149.68	3540.55	3200.6	3151.65	2571.58	2492.98	768.275	830.519	1462.96	2806.34	3978.12	4147.92
				37.3075	314.067			4873.42	6816.98	8339.44	5060.61	2510.84	3822.54	3166.31	2562.32	4219.06	5199.34	4278.27	5722.19	2382.11	4861.41	4464.71	3173.69	5384.89	3293.05	4272.84	3102.14	2846.42	5483.72	4443.86	2562.94	5919.94	2834.59	4835.84	3974.55	4736.5	4937.47	5298.64	6697.45	3603.53	6210.56	4521.78	4580.67	3500.71	2165.13	2977.01	5070.32	5001.98	2559.95
				37.363	432.271			7838.54	5398.7	7591.91	9539.24	8570.64	2636.6	6512.51	7803.69	6558.99	6236.62	10899.5	6718.33	6986.39	6894.71	7052.14	6555.55	7250.07	5541.28	8300.14	10581.8	5668.16	7659.31	5527.66	3879.89	7289.46	5825.22	6707.21	4803.22	5613.73	7672.73	7420.4	7186.34	5019.6	8356.89	6789.74	6062.45	8200.38	4751.15	6409.48	6073.69	6279.63	5564.66
				37.488	474.221			4235.5	2279.42	4487	2133.75	2665.23	2915.91	3114.85	2504.03	2696.64	2098.04	7300.76	4920.06	2803.19	1728.8	3138.34	1665.25	3528.82	2310.11	3270.29	2710.16	3079.42	2748.03	3535.68	4034.18	2728.48	2783.3	3279.55	2906.73	1923.61	3405.52	3455.6	3600.32	2521.76	3195.53	2936.2	2194.08	3262.13	4228.84	2612.77	2890.18	4946.5	1820.26
				37.525	473.217			8481.49	6576.47	10615	7875	7401.47	9071.54	9580.1	7472.03	7114.29	5054.62	17718.7	12026.5	6808.67	5585.78	7928.19	5990.55	7732.56	5488.16	7780.94	8898.55	8805.12	8067.62	8994.56	12920.3	5667.19	7703.53	5892.41	7546.98	5904.16	8710.46	9110.76	7534.89	8609.44	8504.04	7686.42	5805.1	7887.04	6342.74	4936.28	6551.18	6734.39	7462.71
				37.542	861.626			451.688	1856.5	1811.31	2110.91	1323.43	1934.85	1716.79	2923.35	2142.68	7851.05	4076.31	533.036	4100.05	3709.67	2951.96	2174.98	2895.56	2034.93	4371.11	1803.25	2160.51	1786.42	1862.45	4178.88	3886.69	3928.16	1787.03	5898.45	8038.92	4101.53	3470.93	5646.06	1664.76	3149.45	1860.04	1586.3	1087.77	2693.72	154.658	3526.05	1606.88	1309.46
				37.551	448.088			5952.78	7885.24	8000.37	6150.47	2459.52	6064.98	4404.6	3766	3717.69	8198.04	7332.64	4037.82	9974.46	7194.75	7824.63	9297.26	8281.38	7115.92	5663.31	4235.48	5873.7	8115.06	5254.74	4671.01	5783.36	5601.64	10707.7	8590.3	11429	1873.73	7168.83	9925.3	8171.58	7120.61	4166.01	7232.83	4884.38	3050.36	4035.23	8129.81	6604.47	6828.63
				37.566	604.112			21720	7012.86	22624.9	17025	5018.31	9612.21	12947	16568	19077.5	5309.45	12582.8	18819.2	20680.1	24319.6	13808.5	33223.1	27347.2	12994.2	17072.6	26274	18088.6	8223.49	23848.8	11114.1	13499.9	21955	28050.7	62426.2	21400.4	12631.8	18289.4	9038.91	25737.3	15852.9	16680	9935.18	16445.5	10613.6	14809	4785.83	16284.9	14746.4
				37.579	178.014			8811.64	5881.06	9925.28	15099.4	7136.77	10239.3	8336.81	6651.32	5666.77	12695.3	11409.9	5601.56	8981.57	8695.48	9043.35	12170.5	4247.66	11636.3	12732.2	12786.5	12041.4	8887.41	6946.92	5221.52	4213.46	6752.21	11036.3	6069.63	4133.58	6736.13	11103.6	9860.13	8295.5	12383	10942.4	7593.07	12853.3	3939.94	10686.8	9484.27	4366.74	8075.51
				37.605	527.094			5875.43	6388.86	4899.53	3066.55	2852.57	3737.29	2469.23	4105.51	4744.88	10925.6	7556.88	5416.25	4445.04	4139.32	4368.85	4058.29	5115.87	3876.05	3563.88	3489.62	2667.92	3894.09	7149.47	2745.75	3541.54	3661.89	4756.88	7192.4	5090.83	3638.42	5365.07	6494.96	4846.24	4081.47	4891.74	4605.34	2880.15	2534.7	2411.55	4888.53	11309	3730.1
				37.691	649.427			8807.63	11598.2	5414.33	9604.4	9258.02	11412.6	11416.8	13856.7	18789.2	21675.8	11655.9	7903.03	26863.3	14627.6	20313.4	15841.6	11156.7	15747.2	17687.5	13056	26695.8	15235	21322.3	37784	29105.8	32713.7	18351.2	22738.1	38812.1	23593.4	12450.3	3316.76	14862	15428.4	12487.4	10707.8	12251.3	28476.2	11483.2	16476.6	15753.6	14591.8
				37.766	421.142			2728.95	4991.61	5094.91	2534.81	3582.69	3230	3182.82	3059.96	2070.83	1542.52	5294.08	3271.33	3415.8	3526.56	4569.52	2348.58	2870.66	1873.8	3221.83	3069.56	2831.11	2898.79	3005.66	3169.81	3344.55	2821.28	2525.17	4597.57	3603.83	3101.32	3044.68	2983.46	1858.02	4742.27	2769.53	4646.75	3088.54	2363.76	754.939	2983.91	2655.87	2433.76
				37.771	492.094			6852.29	9446.93	7121.09	4193.18	2530.19	3294.58	3450.8	4862.73	4572.46	14679.1	10398.8	3903.83	12937.7	16028.1	18475.2	8299.03	6103.94	7004.72	5861.01	5386.11	6469.57	5630.62	11398.1	4660.94	14930.2	14538.5	19909.6	27718.1	17991.1	4029.98	4759.14	10657.2	6182.73	3948.67	7655.9	9442.32	3450.42	2085.61	2131.18	12954.6	7909.43	12349.5
				37.7785	345.099			5412.36	8366.08	4662.9	11167.5	4325.75	3074	2897.88	4543.55	4542.27	2194.4	3336.49	5778.29	5025.83	8523.72	9527.85	4850.94	5886.05	4739.82	3879.37	3573.88	3224.67	3884.02	4839.98	2908.93	5866.98	5730.81	8092.07	4613.64	7509.04	2373.87	4344.79	5948.85	2538.42	3691.85	5766.63	4761.91	2759.24	3249.99	2643.46	7130.07	5283.16	3402.74
				37.793	294.029			1629.82	1094.41	1223.74	1500.9	2632.53	1387.17	1344.61	1083.72	457.783	0	1336.49	2186.96	748.582	1401.44	466.929	1847.26	978.908	766.397	527.058	671.812	1173.5	671.326	721.814	848.266	272.366	442.603	1247.94	1472.93	963.566	1296.92	960.77	388.39	1123.72	1537.52	867.601	725.985	378.288	1556.31	211.952	1706.29	482.553	381.889
		Benzoylprop-ethyl	3.36661	37.8175	367.247			4861.53	4383.36	4839.07	10023.2	6054.42	4696.78	3844.57	4127.17	4799.57	4003.74	5124.95	4500.23	5013.12	3323.19	3534.15	2812.43	3770.42	2912.54	5160.58	3383.88	4154	2904.59	2409.14	2529.15	3864.06	4929.08	2351.91	5804.45	2401.17	3139	3795.24	2635.95	3296.7	5143.23	2495.24	2794.85	3785.81	3237.89	2434.06	2032.81	4288.12	6271.1
				37.984	517.104			6761.16	7417.08	8731.75	18868	14764	14930.1	10928	11519.4	8356.89	9374.85	7158.67	13064.8	6600.14	6452.45	6062.91	12912.5	11044.6	9059.54	9671.03	13988.9	10043.8	8683.78	5068.54	5027.99	3722.86	5287.15	9320.84	6812.15	5208.29	5883.81	9655.93	6292.83	7835.22	8274.58	4857.48	9321.45	8529.51	4168.81	7547.51	7444.32	3017.36	4197.24
				37.989	383.076			6948.96	9237.4	4691.86	6852.93	10021.1	8277.33	8090.29	10160.3	9166.31	9557.32	9217.04	8212.11	6398.84	6110	5183.44	5388.54	7626.29	5474.07	7278.43	6270.4	7535.34	7214.55	5749.41	5324.87	6860.49	7526.19	8389.07	7929.17	7270.87	6876.43	5876.93	5882.91	5608.69	8806.67	9058.29	6327.21	6852.7	6121.83	3467.26	11620.6	7588.14	9237.74
				38.03	589.065			9948.45	8452.46	14230.2	10725.4	15208.9	11678.2	12231.4	12252.9	11709.3	15014	12300.3	14043.8	7501.52	16461.8	7645.56	10532.1	11962.7	8672.98	6662.52	9455.16	11951.9	8256.17	9195.62	5824.31	3719.65	11297.9	16057.3	20021.1	11326.7	10651.5	8688.81	8202.6	7680.72	7468.11	8332.09	8791.53	4995.89	10974.2	8420.34	9327.87	7893.76	8360.83
				38.044	406.143			13181.8	17058.9	14118.7	22773.8	23320.7	13867.6	15703.4	25653.1	29748.5	12806.2	10094.1	10905.8	3454.06	17603.1	5446.77	8205.86	12624.7	6228.4	22772.2	17943.4	21153.2	6155.05	7947.76	10827	7188.44	11467.1	15933.4	15637.9	5000.35	8840.07	9342.67	12688.3	4668.92	30099.5	15772.5	13358.6	5469.4	11187	4398.45	4938.49	10629.6	22910.8
				38.0495	590.07			5228.46	4254.27	5599.01	5265.52	7076.16	4224.17	9074.23	4558.96	4941.11	2201.85	5104.11	7628.84	4047.28	8003.85	3748.83	5128.53	5195.68	4717.4	3395.49	4613.24	3783.66	3262.13	4221.27	2999.45	6780.67	4489.59	6148.86	6954.23	3874.88	4202.26	5334.87	5569.62	4051.48	3328.96	3692.88	3078.72	2440.64	5813.53	3259.46	5266.18	3359.34	4173.05
				38.0515	405.14			59096.6	76166	57423.8	94040.3	100888	67273.2	75428.7	105190	115868	44252.9	44203.5	34638.2	11702.5	69060.9	7618.72	39116.6	50519.6	22704	94060.6	66948	90348	21426.4	35183.3	37656	25232.9	50137.5	72955.3	67636.1	10106.5	30626.5	34053.6	47007.2	23127.5	141672	62207.9	53234.2	22383	50527.9	17099.9	13798.9	39562.2	56316.1
				38.135	239.128			91392	59831.5	79574.8	79684.1	75714.9	73344.8	71787.8	69678	58976	58812.1	64015.7	74134.1	63628.8	64794.6	59918.8	68776.4	81689.8	72645.6	55679.9	63109.6	61014.3	76021.9	64644.6	58861.4	55794.9	46998.8	68280.9	52685.8	50859.5	69282.3	91824.5	61503.3	61379.2	76369.7	64575.4	62948.1	58468.2	58824.4	54547.4	59254.9	101797	60779.5
		Chloramphenicol sodium succite	-2.64471	38.157	446.19			4728.03	3834.28	5444.31	7627.37	4834.03	3780.14	3513.16	3704.88	4256.83	2324.21	5180.95	4054.12	2378	3239.18	3670.45	2798.01	3763.77	2688.47	4441.55	5219.41	3015.55	3396.51	3688.03	4195.42	2749.04	2793.15	2727.3	2943.93	2225.2	5236.43	3531.26	3204.37	3083.26	4755.88	1638.33	3204.19	4173.99	5033.12	4654.24	4484.62	4147.69	5589.24
				38.202	483.048			13096.8	14695.4	17267.4	16683.9	13324.1	14234.6	12421.4	14257.5	12890.7	21959.1	17939.9	13869.7	16864.8	16917	14488.3	14880.6	15513.4	10343.2	18035.4	6301.03	14560.6	16366.7	10753.8	8893.18	7498.62	8759.61	16069	7094.33	11854.1	11538.8	14637.3	16660.2	15210.3	13292.4	12058.8	14006.9	11978.9	10522.2	7839.83	12700.8	8382.74	9914.31
				38.204	438.105			9665.4	7966.99	6427.57	7741.4	8365.96	10147.5	6985.71	8329.75	7510.94	14230.3	11893	9187.05	7503.04	8365.7	5978.14	10039.1	10226.6	11432.8	7891.92	10676	9108.51	9980.43	10072	7100.81	5869.07	8632.14	10944.1	11036.9	7957.19	6579.06	9259.17	10995	10228.1	7047.73	10150.1	10109.9	5345.29	7569.46	6192.41	9612.14	6857.77	8064.45
				38.239	284.056			5134.53	8960.49	7111.4	4212.4	2352.29	3815.07	1895.63	1117.85	1958.84	8132.19	8947.43	4789.13	4730.38	7537.95	5922.03	1941.47	5931.91	2535.18	4690.96	3612.18	1593.75	3695.98	6753.09	1522.76	12118.8	4582.51	4931.99	9323.47	8375.14	2837.03	3129.5	6083.9	2583.49	4830.87	3885.25	4793.96	3356.94	1207.73	1401.75	3776.86	10148.8	4818.34
				38.251	1128.72			1539.28	2938.69	2033.92	1105.13	1443.09	507.245	2985.14	2199.78	2135.52	586.374	1374.01	963.659	842.378	494.855	0	1634.83	1537.01	418.186	1767.65	1499.93	613.105	3487.31	929.24	1129.16	500.371	0	748.871	0	355.763	883.951	1525.55	2025.86	708.971	2789.87	772.102	1562.33	2072.49	1695.67	971.257	212.228	546.5	173.351
				38.516	566.022			1075.54	1111.03	836.031	1020.98	1640.43	606.17	641.376	2180.78	841.015	205.413	681.472	1052.01	445.479	2192.22	0	586.654	1247.88	1191.07	953.754	758.041	992.466	626.988	1716.56	494.962	145.437	571.898	2242.72	1272.05	568.569	758.976	768.74	1125.32	1167.43	1714.57	509.178	909.694	655.226	1001.68	167.2	432.808	1937.77	1358.34
				38.6025	193.017			2904.33	3686.11	1592.75	4609.41	3256.04	4014.01	1472.35	3090.47	3634.42	6717.14	3308.44	3405.2	1454.96	2379.46	2606.86	1510.95	2494.24	1445.51	3509.75	2614.45	2417.12	2096.57	1481.75	1075.84	3559.65	1509.29	2654.63	1576.01	2367.15	2251.78	2308.84	2120.11	1052.96	4114.04	1662.67	2031.07	3843.99	1511.23	2252.19	2951.44	1180.26	2619.68
				38.619	388.074			15512.6	16751.7	12041.3	15712.9	16583.3	14185.6	16196.7	15848.5	17173	12378.5	17247.6	15811.8	21257.7	19118.8	36616.9	16539.4	16334	15959.5	15569.6	12007.9	15112.5	19175.4	13744.5	14682.6	28527.7	9204.96	20353.2	14094	26773.6	10828.1	16984.3	18161.4	12194.6	12802.9	13530.8	15102.5	5895.66	13445.7	11342.4	14740.5	10613	8634.96
				38.6305	387.071			37586	65572.7	63824.1	33012.1	28780.1	21418	44320.7	51428.9	39417.7	25722.4	54308.3	54914.8	68412	69703.4	114750	54616.1	28237.6	53499	52651.9	36997	41713.3	62781.7	28139.4	57104.3	90279.5	30628.2	42673.8	44147.5	72723.7	24994.7	48128.9	67236	42100.5	33596.3	27684.3	41457.3	33984.4	42005	28427.4	51811.8	34328.9	24356.6
		N,N-Diethyl-2-[4-[6-methoxy-2-(4-methoxyphenyl)-1H-inden-3-yl]phenoxy]ethamine hydrochloride	-5.06088	38.687	481.043			72156.9	92442.4	84461.3	81059.7	82897.4	62647.4	79461.5	84411.7	78451.2	85277.1	81465.5	62203.1	35504.1	100044	48990.6	54942.3	60380.4	48504.7	49383.3	46281.8	46591.2	58139.5	75213.3	24065.3	20991.7	43751.8	81459.9	134639	68326.4	41902.7	61210.3	59461	52892.1	57834.5	58838	56521.2	22937.7	56932.2	25071.5	32542.3	39445.1	56128
				38.7205	1033.68			3330.51	4164.22	3628.73	3914.68	2452.98	1347.62	2208.72	2454.53	3057.44	1420.34	1672.38	2357.03	855.163	979.853	0	1376.69	2659.79	618.477	2780.32	2323.77	1346.57	2703.65	1334	969.741	210.198	213.33	810.613	0	742.894	958.459	2677.83	3453.1	1312.61	4251.15	625.555	2134.34	2036.88	1235.04	797.797	1046.25	485.196	138.588
				38.729	482.047			17451.2	25784.2	22586.4	16600.2	25048.5	10795.1	21904.4	21104.6	19493	22298.5	12126.3	12806.7	17973.7	25933.8	16075.9	20298.7	19650.4	16411.3	6650.12	19737	16001.6	9944.29	10968.3	10554.5	10749.7	18015	23247.2	37086.8	18190.7	10024.2	13484.6	18746.2	14151.5	12665.2	16076.4	17974.7	12875.8	13455.2	11498.8	16990.2	14027.6	13273.8
		dehydrofelodipine	-5.63443	38.7445	383.243			3719.48	1499.73	3644.71	4992.24	5975.2	5562.81	4420.03	3436.49	2295.73	2874.83	2580.15	5262.59	718.305	2980.74	1596.61	2243.85	2381.51	2274.99	2016.82	4158.44	3429.41	832.249	2424.63	1348.4	1579.35	1590.64	3053.5	419.507	876.141	3659.77	3118.06	1890.05	2449.31	3975.14	1132.24	2426.86	1514.89	2934.45	3518.32	1853.43	3004.42	3914.27
				38.7475	429.286			3957.55	4532.45	4324.39	8040.54	8556.69	8011.13	3637.69	4455.74	4823.96	4019.93	5330.49	6332.89	1118.49	5333.91	2302.09	3256.9	3631.92	2797.75	4308.38	2411.46	3604.5	2318.85	2497.93	739.817	2981.3	2327.55	3122.39	2874.06	2050.78	3334.44	4949.29	3141.57	4798.53	4762.38	6430.38	4961.32	4234.19	2176.5	1727.25	2825.07	2529.75	3706.39
		TG(15:0/20:0/o-18:0)	16.7106	38.769	864.513			4915.36	6507.32	1565.75	4417.23	2392.52	2246.92	3409.08	2671.47	3389.27	2174.88	3828.88	4367.24	2249.55	1949.35	0	5120.69	5322.98	4067.04	1961.3	2031.63	1765.24	3363.44	1201.85	1482.06	420.189	426.077	2192.24	583.135	981.004	3176.5	5522.24	3675.79	2384.2	2325.84	926.968	3359.62	3453.11	1788.82	1737.2	716.653	959.401	2988.98
				38.795	593.085			3741.5	6184	4352.38	4672.67	4092.5	2738.69	4565.55	3665.46	4697.14	5714.09	4729.51	3532.07	5888.75	10322.9	7082.46	5100.46	2599.12	4732.83	3789.03	2299.62	2769.55	4818.19	3923.63	1258.75	2925.13	2887.79	8121.07	4358.92	3599	1070.46	4436.24	6470.42	3785.56	3100.12	4364.63	7682.89	3703.75	1554.39	2373	3992.08	3160.66	2193.14
				38.7985	110.977			8035.44	6593.72	13469.9	13820.2	15806.1	15621.6	8962.63	8742.46	6807.43	8599.4	10727.1	11090.2	5402.05	9369.28	8142.37	6350.38	10264.7	7368.79	6549.22	9792.55	6943.42	5826.41	6511.96	3505.1	4035.01	7785.2	5638.67	6157.14	5908.92	6973.39	8187.29	7093.26	7869.98	11115.5	8524.53	6499	7250.8	6157.05	7730.53	8099.02	7281.97	12349.1
				38.802	418.163			2772.5	1285.45	1765.5	2378.5	2358.91	1814.93	1113.72	2594.45	1791.91	299.726	2406.84	1475.32	2207.8	1926.24	2595.61	1170.17	2548.97	578.212	1965.4	1302.73	1756.6	1683.86	2116.73	2067.13	1181.27	1353.92	1020.19	1916.37	1083.7	1083.1	2929.3	1452.41	1083.64	2105.75	1244.09	1091.36	1572.77	1324.7	2761.33	1694.22	1079.18	677.949
				38.83	719.419			3792.53	3031.64	1713.54	1487.74	961.838	957.533	2451.98	2311.38	3775.31	1294.79	2950.76	1605.6	2510.47	2092.42	1054.71	2942.19	2369.8	4935.17	2178.99	1792.24	2921.62	2247.84	2043.12	1204.72	2648.41	2846.43	1311.61	4517.32	3161.66	2789.18	2360.13	3221.75	2591.36	3955.52	849.831	2792.29	2156.79	2422.8	673.532	2068.14	2740.74	2009.72
				38.9	603.081			15297.8	19573.5	23739.3	12031.5	19506.2	6700.98	11580.9	22101.2	9596.03	22699.3	18758.7	11550.2	13888.6	17501.6	8835.76	25367.1	18474.3	16244.7	5061.3	6845.33	5433.46	18772.4	8975.87	4937.53	7995.09	16468.1	17401.6	25214.1	17850.2	12461.8	16413.2	5836.23	16457.8	13738.6	10934.7	14796.2	12438.5	11102.8	12500	13376.8	7206.85	8156.41
				38.902	256.061			14968.1	12727.9	17648.8	3906.55	8582.4	7979.57	8223.33	10720	11512	19161.8	22075	10237.9	14927.5	20939.7	19100.5	10553.9	13863.7	11532.4	13299.8	13661.9	10321.6	11556.6	14812.6	9135.91	24177.3	18978	23442.6	28364.1	32793.7	11503.6	7900.51	15498.3	10939.7	10996.9	14250.1	18464.8	10155.4	8636.73	10529	16169.4	28803.5	17639.6
				38.934	146.966			16981.6	8854.4	14872.7	12833.9	15766	16562.4	20213.1	17518.3	12434.2	7391.81	13367	17292.3	15865.4	9219.44	14179.4	14492.6	12902.3	17627.8	15378	15809.3	22155.8	13330.6	17371.3	18092.5	12199.2	9783.42	18813.5	11888.9	16323.4	19936.4	9946.18	12590.8	13204.4	14477.4	12562.9	13915.1	14817.1	31079.2	19118.4	13725.8	16904.2	13487.6
				38.9355	712.205			563.376	705.034	450.471	136.414	0	211.197	2375.78	7711.04	4633.41	1184.63	1839.04	1462.19	714.949	872.363	1391.55	1606.21	659.119	2509.65	2192.64	1680.46	7672.51	5095.68	8712.81	11481.3	2618.22	1374.28	2405.5	6720.41	3250.31	359.688	1121.05	635.625	2751.86	412.43	981.687	2779.15	795.871	9058.66	1005.9	1341.01	1988.55	896.164
		Cer(d18:0/22:1(13Z))	14.2737	38.9375	623.076			2318.83	3319.86	3918.27	8865.52	6578.8	3094.84	4377.53	1332.45	2171.18	1292.39	1904.63	4047.49	960.185	4751.48	1385.83	3227.47	3534.39	1413.13	2486.21	2526.36	831.323	2088.53	1892.55	480.417	392.44	1421	2137.13	1886.93	1292.57	1064.83	4063.29	1453.81	1192.32	2377.45	1243.42	2488.26	1848.56	750.313	1065.64	486.274	427.79	354.938
				39.011	591.08			10884.1	6809.55	11100.1	9958.93	16051.4	7395.18	15633.2	14684.5	11328.2	12793.2	12693.4	15722.7	9882.2	18944.4	7520.34	13154.8	9487.19	8795.86	8652.26	6463.07	10857.8	7999.29	8574.6	7568.88	6138.27	12474.5	9110.67	14916.2	12857.2	10654.9	10015	8779.99	8172.4	6099.75	10094.5	8269.25	3661.4	12282.5	5719.61	10044.9	9537.98	10387.3
				39.031	576.152			3303.15	1820.84	3733.52	2623.65	3048.4	1606.79	3619.83	3121.07	3270.61	5845.89	5414.69	3907.68	4147.03	2820	3102.71	3276.24	3076.12	1834.8	3732.59	2418.33	3009.3	3565.35	2795.12	2651.94	6495.08	6079.35	4886.79	7898.47	2812.93	1037.33	2848.82	1724.15	1169.96	2562.01	3541.39	2230.19	2122.13	1695.75	2782	9556.42	4527.4	5170.18
				39.122	592.085			8461.32	8318.13	6605.78	6550.08	6787.65	5217.56	5999.62	7364.65	5265.72	9223.71	8764.26	5550.61	4555.33	8003.01	4141.71	7272.98	9295.66	2450.62	5107.86	4391.88	3069.45	6766.61	5433.74	3344.98	9853.87	5610.41	7219.23	5426.4	6648.57	4268.13	5073.02	5768.77	5282.1	6505.67	4982.01	4310.4	2770.85	2750.09	2820.09	10208.4	4843.28	5376
				39.1375	427.27			10126	11962.7	10668.3	6204.8	6701.62	7672.08	7450.91	6865.89	10703.2	2321.61	8779.26	8871.14	4802.2	6446.63	2479.32	7479.45	9850.14	5583.17	8530.97	8411.26	4677.21	5233.35	4902.97	1382.47	4084.38	2381.56	5211.73	3661.29	5536.31	7113.04	9204.93	7379.45	4469.04	13244.3	5356.34	5774.5	5241.13	2750.71	3458.71	4638.91	3865.09	7123.03
				39.194	462.067			4319.82	3792.4	4498.59	4461.25	2662.95	2985.82	2365.18	2399.9	2666.07	3118.78	4007	2935.54	6404.59	2777.62	6827.13	8608.55	6672.66	6801.55	3125.48	4045.13	2638.21	4175.24	3770.32	1668.26	5003.84	1653.6	4294.65	2943.29	3737.93	1104.43	4337.34	7839.47	6348.58	3140.61	3514.45	3772.56	2560.07	1290.83	2132.93	4261.15	2041.55	870.598
				39.274	61.9928			1.77676e+06	1.49223e+06	1.4473e+06	1.40262e+06	1.6191e+06	1.45931e+06	2.02325e+06	2.20763e+06	2.42004e+06	1.84547e+06	1.64266e+06	1.64256e+06	3.84575e+06	1.86436e+06	2.4514e+06	1.72429e+06	1.85377e+06	2.85961e+06	1.76382e+06	1.48555e+06	3.78107e+06	2.84449e+06	2.79376e+06	1.94081e+06	2.34471e+06	4.21899e+06	2.31059e+06	1.8374e+06	1.97143e+06	1.79376e+06	1.93989e+06	2.47925e+06	3.29745e+06	1.71853e+06	1.77808e+06	1.63212e+06	2.83525e+06	3.16988e+06	2.98825e+06	2.40753e+06	2.55976e+06	1.28556e+06
				39.392	63.9952			25413.1	24738.5	25938.1	21584.5	23499.2	23086.7	30703.9	25485.2	30267.3	28521.2	26732.2	27470.5	37267.5	25300.8	33556.5	27144.6	26694.4	40308.3	26256.9	28505.9	39525.8	31148.9	37799.2	46965	31278.9	39033	35986	31182.6	36615.1	31628.2	26583.2	30632.9	33219.2	23428.5	26949.1	33607.5	35589.1	47187.2	33783.5	32374.2	34716.9	30520.9
		(3S)-Citryl-CoA	-18.5511	39.4	942.632			1242.37	1089.54	183.207	1346.76	405.955	369.616	833.132	4022.68	2906.13	4929	2221.8	433.712	2512.78	2306.41	5152.2	2166.93	1252.44	777.112	3530.93	1306.12	2750.79	1189.58	2906.8	3644.25	3434.54	4358	1271.08	5307.08	9978.15	2613.74	634.022	2381.73	0	4115.97	2513.8	1060.06	1802.65	1543.77	215.348	3453.07	1492.11	2801.87
				39.4305	698.165			2815.14	2692.68	2132.41	2067.91	146.006	509.338	771.778	839.953	1948.66	3761.87	3415.79	2375.86	7163.19	5811.25	6309	2398.53	714.13	1147.01	2389.4	439.079	2803.46	1447.76	5280.27	1741.68	3978.56	4799.21	5010.4	6399.98	5631.05	646.524	983.173	3136.08	2683.74	824.01	1178.63	2285.37	2003.71	526.241	794.011	4535.56	3595.07	1310.29
		TG(14:1(9Z)/15:0/16:1(9Z))	-6.81016	39.448	762.228			1861.57	2440.24	2359.95	1879.93	2418.16	2408.56	2421.12	3310.95	4120.43	1069.71	2380.17	866.813	917.8	210.414	1292.71	1508.42	1657.35	1041.2	2484.03	1526.38	2807.42	3511.54	2466.84	1706.7	1126.68	1491.07	1438.07	1308.53	381.122	413.742	2373.91	2515.27	826.76	4603.9	2694.2	2118.26	1282.47	2462.59	1280.77	1689.23	971.48	411.957
				39.4485	351.145			6254.46	6693.22	5320.76	3595.59	6534.33	7876.61	4394.97	4037.03	5369.14	5807.29	4107.14	3743.66	4298.7	4769.47	4025.56	4819.63	5182.09	1884.77	3795.94	4134.66	3618.07	3956.47	3369.78	1544.21	5868.13	4812.05	3242.53	3812.44	3806.25	4373.16	3354.58	4716.35	4066.99	5854.97	4174.16	3282.14	2327.11	1561.85	2354.87	4152.83	4254.08	4581.35
				39.464	636.445			3065.54	4574.82	3716.66	4816.08	4949.13	3094.61	3105.75	4340.48	3341.5	6919.93	4243.93	2599.17	8949.31	7125.07	12979.9	6247.64	3729.2	4167.25	4937.14	2180.63	3936.83	4338.29	5229.68	5183.09	12253.1	11286.6	4594.8	10139.2	16300.2	5018.9	4822.14	6524.95	5170.26	5536.85	6630.18	5661.72	2835.56	2715.34	1067.72	7957.52	4916.9	5353.58
				39.517	225.926			6468.86	10815.2	6908.39	4830.5	4789.29	5803.09	8992.31	8433.88	9386.3	8523.42	8625.86	6561.71	10068.2	6424.18	9763.01	9273.75	8266.25	11406.4	11981.1	6512.44	11512.1	12806.3	10286.6	21783.9	16814.7	8428.63	10007.8	8364.5	15144	9268.56	8731.49	11429.7	10757.7	12478.7	5250.65	7267.25	13124.9	10304.3	5010.16	7432.59	13123.4	8372.38
				39.592	940.62			1454.7	1981.09	605.268	1951.85	960.465	1164.57	1872.12	3938.17	3871.56	6692.17	2969.69	167.643	4280.69	6409.41	3752.63	2386.16	1657.41	1042.43	4830.76	1581.63	2571.21	2930.58	4364.78	6881.55	4922.9	5039.1	2697.44	7033.83	10943.6	4815.04	2673.64	3138.93	1033.05	3367.51	2514.88	1877.82	1190.18	4329.3	432.13	4160.94	1444.85	1787.98
				39.592	941.624			209.726	959.018	211.059	1334.19	1801.45	1687.75	1395.88	2530.6	2256.74	5504.98	2010.79	613.571	2442.48	3337.62	1046.06	1302.59	1653.05	207.9	3842.72	1986.31	1477.48	1126.47	2272.28	5481.22	2384.23	3199.86	1853.25	4048.64	9513.14	3287.82	1963.36	1963.44	1189.26	2868.76	1672.03	635.913	591.613	1964.87	0	2177.03	1065.7	1973.46
				39.6155	586.123			3744.42	4049.37	7427.25	5331.18	2791.57	4398.32	5795.18	5391.26	8273.46	9575.22	7904.27	5359.82	9579.4	5646.73	9593.99	6446.16	5491.05	5089.31	5854.28	6823.97	7324.76	9067.76	7110.79	7860.98	7023.29	7810.58	7826.31	7077.87	8230.87	3377.37	5500.84	6615.98	7936.13	4154.18	5760.5	7663.07	5068.13	6397.35	3757.22	5787.56	4119.82	3112.36
				39.621	392.061			5455.91	6928.72	5022.47	3686.28	4924.02	4316.84	4953.95	6505.03	5244.6	8901.84	8073.39	6584.22	9522.18	7316.8	12538.2	6286.18	5204.9	8485.62	6711.49	5033.31	8812.25	4070.65	10727	8778.72	7612.19	4900.18	8186.87	28600.8	10266.9	8201.06	5851.42	5721.03	7056.86	5180.39	6676.14	5633.39	7008.77	9092.26	6442.41	7779.75	11626.6	12796.5
				39.656	501.106			24851.7	17906	21613.2	20614	19056.5	23868.8	27382.2	16219	29395.8	22749.1	19441.6	27789	14576.8	22736.7	11532.4	44711.4	22717.5	26078	23790.1	26180.3	16623.6	57425.2	1048.95	7643.64	11832.9	10823	22628.8	18606.7	7964.61	14245	23829.9	19122.4	13597.5	25863.5	20402.5	20752.5	26139.4	9607.91	23390.9	18682.8	11406.8	5228.3
		Decaprenol phosphate	-11.2278	39.6655	780.164			915.031	1451.56	891.224	1182.24	146.692	1506.67	973.87	1783.69	1840.25	2277.97	2335.87	1256.88	3224.54	6837.32	5077.59	1515.42	1345.54	2089.11	761.391	385.46	661.102	2097.74	1831.07	0	2796.27	3502.28	3682.76	3873.73	3615.41	208.834	423.128	2021.42	2283.46	1314.53	1814.43	2281.03	1079.19	422.027	638.689	2993.17	1183.55	1131.37
				39.734	115.921			2747.29	4281.3	2158.79	2762.96	1448.17	3253.45	3521.55	10405.5	6732.19	5556.64	4390.25	4957.24	7935.55	3669.99	8472.29	4869.77	6092.61	8776.04	3320.01	4916	9519.46	4566.47	6283.17	8559.27	4767.23	9652.97	11524.3	6370.42	5013.3	5622.37	4758.61	4749.69	9206	2850.98	5623.24	9315.78	6011.46	11721.3	9069.37	7500.32	11379.7	4511.78
				39.8375	940.611			1449.58	1479.68	603.248	1738.11	947.072	949.258	1456.37	3482.48	3665.35	4683.22	2958.24	0	4097.47	5455.94	3523.6	2380.97	1653.66	1040.11	4967.03	1583.96	2400.94	2576.15	4360.71	5671.67	4687.98	4905.09	2711.72	7448.1	9501.02	4605.25	2534.79	3129.13	1033.49	3286.04	2507.73	1874.7	1172.38	3611.46	214.983	3815.91	1443.98	1247.8
				39.8595	779.159			1457.72	4066.1	2918.88	2015.91	1340.28	790.017	1451.03	1523.62	1462	1925.53	3709.04	1731.61	6826.84	11419	10319.1	3159.77	3564.7	2477.21	2170.87	1309.23	1267.66	1926.49	4373.09	539.451	3143.01	5227.07	7096.42	6513.25	7667.14	414.728	2583.22	3782.76	2600.72	1560.61	1247.74	3984.26	1616.79	417.047	854.834	4011.29	159.54	762.857
				39.86	750.151			3757.4	4724.4	4531.71	3024.2	2680.58	1782.03	3929.33	5708.53	5863.74	9911.7	5803.61	4221.11	7940.59	7406.28	5252.57	4583.17	3342.66	4728.49	4740.91	3528.75	3566.19	5119.72	11975	5262.83	6205.34	9882.96	9665.49	17190.2	13203.2	2992.65	4657.96	6601.59	5786.79	3107.46	4372.86	5749.59	1931.05	3272.18	1686.34	5252.47	6020.25	4664.24
				39.8925	209.949			3530.63	4856.02	4671.65	3991.78	4592	2708.71	5590.36	3405.53	4762.2	15702.9	4240.85	3159	5899.4	5241.22	6351.18	6462.23	5646.33	5866.22	3462.85	3492.97	5644.8	8555.06	6246.4	6392.82	7563.2	6388.52	5647.45	4095.4	8303.65	4418.82	3998.09	4984.42	5027.23	4554.88	5823.81	5056.77	4923.94	5221.77	5343.15	5574.54	4580.42	3292.42
				39.905	639.148			935.939	2196.89	2157.28	2237.86	2165.24	1962.31	1254.87	2132.53	2277.29	3666.17	4202.96	1576.55	2259.77	2644.97	2090.56	1300.11	2274.08	1771.24	1574.75	1682.32	1710.18	1321.75	1704.97	1732.89	5412.69	3834.34	2338.82	4838.33	2819.7	1552.3	2118.25	1160.14	1853.11	1912.37	1894.58	575.158	760.305	290.249	855.023	6943.45	4744.57	2243.7
				39.919	610.432			3129.17	3468.04	3490.9	4636.19	3134.84	3768.32	4795.36	5271.19	6537.32	8685.92	4113.26	1508.8	5893.79	9272.76	7561.23	5648.09	3959.11	3957.9	6815.97	4366.7	5443.33	6479.54	8537.56	8975.77	8886.71	8156.63	6244.71	13513.3	16704.5	7895.41	4832.11	5643.02	5857.94	5242.31	6507.93	6106.5	4160.5	8442.31	3206.02	6930.36	4843.41	7456.09
				39.972	749.149			7639.75	7689.79	4612.45	3696.53	2374.17	4203.63	6981.58	10755.1	10222.5	17012.9	13132.7	7365.64	12970.3	12267.3	11147.9	5227.07	4516.71	9296.53	6944	5280.25	8375.87	7884.42	23153.8	10264.3	12709.4	19263.5	18578.2	53011.1	34399.7	3956.46	4308.05	14129.6	10243.3	4883.15	10016.7	8161.84	2139.46	6320.36	1706.42	9519.85	12533.1	10332.6
				39.986	635.436			7322.29	8235.81	4794.5	6309.72	6309.58	4187.23	5842.94	6321.92	7027.08	1770.56	7239.65	2585.79	12809.6	10494.2	13212.4	8571.33	7548.96	9711.21	6556.05	4367.34	7732.37	5853.69	5205.13	7485.15	11115.3	13628.6	7788.53	17574.6	22132.9	9160.05	7585.08	10634.8	9512.93	8233.04	6237.12	7142.35	2877.89	4352	2564.19	9148.05	7913.08	8117.11
				40.035	634.43			17963.3	16576.7	12125.3	9261.1	8749.37	10421.6	14154.7	20185.1	19077.1	27444.8	16054.7	8100.22	38363.1	27151.9	33251.9	21211	18165	21308.3	17397.4	8200.44	21645.9	12614.4	13182.9	29312.7	29704.5	42667.2	19254.1	40373.5	56203.7	22106	17175.5	26660.8	21787.5	20594.7	15112.4	14862.6	10465.5	9111.55	5554.35	22369.7	18997.7	24730.7
				40.051	742.14			1132.44	217.507	1510.09	2208.97	2249.97	1397.73	2089.41	1901.5	1923.39	1540.49	1376.27	493.413	1343.19	2076.15	1454.24	2037.49	1753.4	1042.26	1190.42	1354.31	2425.43	1307.7	708.686	1712.94	2479.21	295.263	2471.53	1688.18	920.405	577.942	2038.52	565.806	206.961	1837.11	834.587	1352.34	1586.91	1185.98	428.444	1542.75	698.515	183.125
				40.0565	611.436			1654.35	2819.57	843.576	2650.96	2563.43	2194.4	2281.41	2661.77	2883.71	5889.5	3446.43	1456.55	3040.23	5237.2	2782.07	2510.88	2904.42	2289.74	2812.58	1901.46	3056.76	2481.92	2917.89	3242.12	2094.83	2976.42	2928.23	6232.66	5067.3	3039.78	1053.23	3807.12	2066.4	4016.33	4015.03	3115.98	2567.94	3629.68	1501.37	2733.96	1912.5	2051.08
		Glycinoprenol 10	-24.8726	40.0915	706.223			2293.47	2591.38	1147.05	3117.21	2968.61	3140.88	2902.31	4718.76	3125.64	213.676	1581.44	1510.35	211.48	420.905	0	1083.16	1655.14	1874.02	3487.79	1953.02	3503.29	3515.58	2238.64	2029.43	1257.29	212.626	1476.21	2450.97	0	1028.78	1681.67	2081.61	1859.99	3660.13	1451.21	2965.18	1113.22	1247.79	861.755	420.626	0	0
				40.099	687.156			2505	2736.67	3190.68	2444.8	2192.87	2357.09	1243.91	1569.49	1195.65	2055.92	2277.84	2799.93	2067.23	4728.61	1276.96	1721.77	414.769	1198.64	1207.73	1906.01	1485.89	622.095	4366.86	2160.44	1402.27	2457.3	3223.88	4731.38	2797.81	369.899	1533.84	1947.69	1187.22	892.303	1665.36	1821.85	527.787	1852.39	428.318	1054.86	2573.99	3059.63
				40.227	164.035			521350	529520	589467	505455	252447	334002	315869	416530	107016	598266	664043	430869	190908	570869	295428	184511	297448	267345	656812	732774	543043	251362	306326	361897	276779	270755	323880	906460	723437	350358	246767	207155	108016	510782	523662	238822	284771	262648	416658	260458	353116	935806
		UDP-2,4-bis(acetamido)-2,4,6-trideoxy-beta-L-altropyranose	10.5335	40.42	633.42			16207.7	13097	11258.7	7848.4	9587.13	9225.34	14534.9	15910.6	18332.3	31900.4	18481.6	8307.76	30842	25022.4	13189.7	22369.7	16948	20726.4	16934.4	8208.38	25015.8	9699.85	14156.7	25877.3	18718.4	22609.3	20430.8	46394.8	40751.2	22159.8	21265.3	26169	20343.6	21347.1	14400.1	11336.3	7089.6	16597.7	5147.94	19631.1	13784.6	28229.4
				40.436	632.416			32384.1	28129.5	22799.8	19593.4	19721.1	20547.9	32756.3	37013.5	41723	65026.5	42662.5	19426.1	63981.5	54237.4	24839.1	53813	42262.5	58575.1	45720.6	15742.9	52999.6	22877.6	30916.9	54562.3	38705.3	61984.5	38896.8	119070	99014.7	53711.4	44691.2	54551.2	51176.5	47637.5	26966.7	28781.6	15873.4	35766.3	9116.48	36398.5	35898.1	62005.6
				40.466	574.455			3353.3	2394.22	5564.4	6467.99	3786.08	2956.5	1248.63	1159.5	1046.63	1167.3	2875.24	1922.43	1219.54	4868.06	2459.88	1738.65	2893.78	624.068	2402.35	2723.82	437.217	978.134	348.514	0	1676.08	853.506	810.276	1079.32	2232.47	778.834	3510.27	1457.42	620.483	6421.37	6215.42	847.062	780.827	194.534	0	2184.83	637.538	2715.13
		Chrysoeriol 7-O-(6'-malonyl-glucoside)	-12.3554	40.489	549.45			2521.97	4366.31	3459.56	10501.5	5244.68	4579.49	1603.4	1317.58	2019.78	4343.95	3843.26	1035.12	3216.41	7426.44	7925.3	1952.93	1666.58	366.416	4490.49	2338.94	553.252	1246.39	3574.98	746.689	3014.53	3632.25	1691.17	2964.05	3445.19	2479.08	1752.23	2210.86	1693.07	5494.99	5276.76	2679.33	0	141.824	430.369	2896.24	1226.33	4252.57
				40.492	686.153			5517.27	6755.72	7073.6	5008.1	4486.79	4369.62	2453.71	3750.56	4042.84	8751.1	7299.08	3852.35	2675.65	9349.44	2849.45	4180.44	2732.38	1784.13	1838.3	1634.25	3366.1	2239.36	5197.12	3822.24	2948.92	3437.71	5092.16	19485.6	14476.8	1951.86	4596.54	4826.72	2945.4	3226.91	6138	2131.95	641.568	1543.72	218.143	3328.43	3109.59	4636.46
				40.4965	877.621			1478.76	2020.04	1038.43	2866.33	2269.22	3604.98	776.186	2610.76	2571.26	6128.83	3859.45	426.676	2429.75	6179.7	2706.46	2488.02	3042.32	1826.9	5544.47	3944.82	2765.1	2439.51	2373.88	2824.17	3732.69	3225.47	1580.44	4613.5	6114.85	4328.4	2169.88	4887.68	1039.85	5773.68	4402.48	795.296	1364.55	492.353	433.983	3713.7	2460.46	4075.56
				40.517	443.098			5334.35	4970	3769.66	6383.71	5693.99	6753.19	7309.25	6711.1	3403.14	7011.76	6978.17	5925.79	4747.86	4232.5	5008.05	3942.1	4057.77	5127.67	4605	5500.43	5680.95	5815.39	4575.02	3118.34	6240.38	5521.72	8872.18	8634.39	5176.81	1469.72	4744.89	3629.62	3789.69	4395.42	4223.63	4727.88	4170.98	1648.44	3704.76	7956.3	3926.52	5708.41
				40.521	667.389			4955.77	6778.44	6061.6	7037.75	7243.22	7536.59	8435.08	5242.26	6481.63	7790.6	6847.85	5433.65	7510.3	8863.23	13016.7	5660.85	8330.65	4879.35	7316.3	6687.93	4587.44	6208.41	8296.2	6471.27	11334.9	11348.4	6108.76	7488.32	9567.6	8247.78	6808.08	4573.02	2639.65	9873.63	8296.68	5339.33	6410.03	5824.44	4204.85	4409.87	3588.92	4560.05
				40.537	704.221			5221.07	5629.55	3980.26	9024.92	8719.88	9329.32	7895.47	10384	12517.2	1285.64	3973.18	2805.93	1903.56	421.719	443.773	4761.64	4764.08	3740.46	8015.52	5425.3	11272.5	10152.5	6460.27	6024.85	1883.08	1915.22	3803.6	1727.06	1516.84	1232.4	6112.99	4781.67	4128.74	8747.43	4797.67	8879.12	5143.06	4352.53	2159.27	1473.06	1700.81	624.268
				40.5415	613.164			2307.86	2611.65	3723.23	1468.63	400.423	2110.81	1252.34	961.886	837.426	6963.2	5027.86	1515.23	3173.41	5941.91	3561.3	5454.71	2477.36	3145.76	2600.15	1265.92	3057.96	3324.98	3872.18	2011.05	4818.34	3841.72	4445.33	5831.25	3132.94	1644.41	3598.14	4159.66	5784.46	2044.28	2717.35	3090.94	1954.36	389.639	2161.24	4433.14	2765.78	1467.16
				40.564	740.13			3334.16	5463.64	3125.09	4112.26	3756.69	4833.89	7450.79	2653.17	3148.21	3084.94	4697.46	2074.56	2429.34	1564.6	836.536	6181.54	4312.17	2963	2404.24	3757.23	1253.85	4592.75	774.669	1302.7	634.419	214.603	4402.01	1594.29	827.948	969.21	4471.46	3132.7	3764.33	1455.65	1545.66	3057.75	1811.67	1010.8	2304.36	919.76	0	1558.51
				40.569	705.225			5016.68	5886.98	3532.66	6882.66	6005.38	6855.78	6049.66	6412.93	8374.91	841.045	3548.41	4926.71	1322	2336.31	666.592	4128.83	3128.81	1875.51	6484.64	3694.16	5230.12	6211.19	4572.49	3385.35	1256.39	213.093	1688.59	863.664	768.563	820.938	3830.29	3942.27	2687.34	5939.15	2938.66	5501.57	3419.4	2056.97	863.749	1261.52	637.394	1264.59
				40.5735	620.081			22178.2	18077	35909.7	56900.5	37998.5	34375.3	18999.3	16294.4	17659.8	27605.3	25668	25053.3	11986.2	16788.1	13892.6	21403.4	35410.3	19956.1	15598	25374.6	17485.3	22000.9	9875.47	5670.02	8740.4	6553.43	27628.3	7622.63	9275.83	10478.5	18353.2	20302.7	14521	15745.5	16546.9	19342.5	4476.26	7403.99	12272.1	12027.3	4002.17	2243.62
				40.5735	673.157			4036.41	3453.44	5068.41	4009.62	3303.72	5566	4147.64	6677.2	6160.34	7455.88	5569.84	6753.61	4737.2	4106.88	2565.62	7846.07	3550.86	7131.94	2846.44	4416.1	6392.61	6514.1	4924.12	5006.03	3955.33	3673.09	8088.03	5008.57	7230.86	2566.48	5966.51	6233.14	3324.23	2616.89	3682.29	4572.12	2723.72	5528.58	1960.38	3966.65	3603.12	5760.82
				40.645	551.41			1463.83	3510.06	3789.16	3159.34	2932.06	2733.2	622.752	564.415	208.178	614.533	2941.88	1925.01	211.63	2754.04	223.036	1298.05	2938.47	207.634	1237.47	650.502	436.524	0	0	176.643	209.398	426.186	843.852	863.849	191.972	205.199	1472.88	835.319	0	3457.14	2294.64	421.979	0	189.616	645.487	210.173	425.358	3515.81
				40.6465	653.083			2301.08	3048.02	3903.4	5795.8	2776.78	3067.29	2295.91	1881.21	1673.32	2845.67	3042.63	3868.95	1607.95	3384.3	1192.18	3783.68	3745.31	1041.47	2398.8	2616.73	2182.91	3113.82	2015.46	366.104	3557.32	425.762	2530.78	1873.34	1702.7	821.042	1900.28	2005.55	1240.91	3140.87	1461.73	2509.47	642.201	0	1502.16	3023.15	1487.68	207.415
				40.675	619.076			45902.8	48350.8	95747.4	181648	91765.3	83714.4	58613.3	57595.3	41530.1	65624.8	70962.5	52818.8	30197.4	49236	24934.3	87974.1	89440.3	42723.4	43161.6	75742.4	37897	39738.3	27031.6	18039.6	17951.3	11960.5	67481	13379.6	18442.3	19554.7	59856.8	55583.8	29277.1	46945.7	35648.9	42541.3	27497	12818.1	29422.5	17656	13880.3	7792.91
				40.6965	545.421			1258.37	1739.61	3367.36	6071.2	3580.23	3859.31	2498.66	769.171	1046.63	1747.61	3224.8	1080.01	912.176	6154.85	668.004	1300.31	2290.12	624.678	5303.31	2606.79	873.726	1660.91	416.976	180.099	627.222	425.734	845.729	2591.84	1371.13	1308.3	2534.11	1331.68	619.137	5230.44	5026.92	1055.37	329.605	445.08	648.056	1683.15	425.025	3016.19
				40.71	548.44			4754.48	4975.48	6179.99	13708.5	9560.65	6932.81	3590.19	4784.09	4598.26	7221.32	5568.39	4619.28	3753.78	10852.3	4254.5	5121.89	5321.69	2059.03	5850.74	5217.32	2235.53	2351.06	2973.6	821.971	2634.18	3494.11	2195.26	4021.4	3410.12	5486.62	4400.86	5214.7	5849.29	8725.67	8172.62	2634.38	2133.48	1402.92	1980.71	2286.23	1676.09	9172.53
				40.71	647.143			3020.2	3712.09	4589.41	2439.22	3037.2	4089.57	2399.19	5283.46	1362.77	5631.46	5537.3	4532.45	3585.82	5879.71	3648.83	3980.65	3169.41	3756.48	2130.85	3033.28	3126.65	3325.64	4138.23	2627.79	2670.56	4090.59	2684.66	7352.94	4128.58	2679.97	4184.42	3303.08	3140.38	2331.22	3175.2	3133.44	2468.46	1845.66	1870.34	3609.73	3221.97	2776.91
		Cyclochlorotine	5.45521	40.7325	573.449			6948.21	7141.79	12719.5	15436.3	8366.98	9811.52	2739.85	2941.07	3151.42	8024.32	7091.81	7706.26	4500.92	14110.5	11680.3	5275.25	9122.13	831.891	6385.99	5283.99	2405.15	1874.34	2473.93	942.744	6349.42	6041.62	1906.93	3607.58	7513.06	4769.41	7296.74	3545.21	1996.44	13594.9	10090.8	4324.97	1694.43	484.213	2381.39	7618.94	2243.6	8757.31
				40.735	502.109			5525.82	8168.49	10007.5	7815.82	5743.66	5298.45	10612.9	7801.13	7660.24	11056.7	10042.8	10144.8	6927.23	5855.89	7979.06	10345.5	10507.5	8585.63	10161	7889.81	4707.6	19646.2	5674.83	4648.66	4131.04	6888.8	7917.55	7323.33	5592.66	5545.18	12892.1	8929.78	8862.06	6709.81	7590.15	8074.95	10034.9	3715.06	5715.18	6838.89	3942.22	4422.37
				40.79	635.073			4838.66	3352.28	5526.9	8935.31	7087.67	5276.25	5652.57	5726.44	5897.93	4294.64	3394.91	6516.61	1792.22	2505.59	2366.48	4385.58	5414.41	3945.17	5412.9	5333.76	4489.48	4935.13	2009.89	434.55	406.51	1128.49	5481.24	2283.92	2650.44	1439.12	5011.41	2856.39	2844.41	4885.58	3024.44	5412.69	3502.51	1822.45	4938.1	1616.17	487.28	379.461
		Cer(d18:1/23:0)	-9.12767	40.83	637.088			4439.92	5412.26	4901.43	8808.09	4409.71	4194.37	5367.49	3344.64	2737.6	4994.88	4299.52	5126.79	1628.65	4215.76	2198.92	5719.88	7289.66	3262.39	4761.92	3721.96	4185.26	3231.54	1891.59	694.355	1212.14	641.274	5586.51	1088.95	872.528	415.083	3732.88	2685.96	2058.05	3085.85	3208.22	4984.05	1074.97	780.764	3198.98	1058.85	1450.55	0
				40.862	508.136			1049.14	1087.49	1146.56	837.191	588.616	2909.18	832.852	1923.77	2719.29	5479.69	4391.35	1082.71	2360.38	1276.16	2235.76	654.168	832.437	207.797	2487.13	2928.84	3059.95	1246.71	5413.75	3473.69	10690.9	3845.36	5079.67	16775.1	3132.94	956.471	422.557	1537.86	1032.57	3062.23	11324.1	2935.06	387.47	1493.7	1727.73	5680.69	5719.99	3559.87
				40.8975	725.226			2253.16	2031.79	1263.09	1489	2274.28	4375.98	1904.14	3304.77	1755.49	2359.15	3757.35	3843.12	3959.01	4119.47	3928.99	1557.49	3882.35	2431.78	2054.79	3534.39	2974.82	3280.82	4076.16	4530.88	3165.47	1920.33	3390.37	3164.99	3299.37	1344.75	1063.45	2209.11	2864.04	3015.25	1705.28	2616.86	1742.77	2652.5	2179.74	3889.93	1499.78	1696.21
				40.9355	348.056			2883.46	2160.27	1262.38	3742.97	2090.82	3314.83	4776.55	5037.19	3104.63	2325.17	2892.82	3220.27	459.116	2270.1	3650.06	2899.15	1654.84	2511.29	3056.73	2068.85	1858.06	3794.34	3940.64	1840.41	1641.4	2405.82	2818.21	2033.04	2706.77	1493.61	3174.66	3169.65	2865.38	3722.77	2614.16	2712.33	2058.01	1443.66	3260.86	2920.47	1397.68	1835.55
				40.9605	369.086			6891.02	6947.95	6030.08	6943.02	2955	5370.98	6541.65	4910.34	4593.89	4563.75	6149.57	5757.62	5682.43	5033.6	7461.5	4831.25	5035.68	4175.68	6428.88	4773.86	2572.36	5011.25	4499.24	2854.48	6066.51	5619.63	5240.68	6261.42	7184.54	3104.41	6468.39	5810.94	5688.04	6272.23	7507.37	5734.07	4415.88	3943.66	4091.01	7638.48	6494.5	5880
				41.0125	61.8012			27206.9	20874.6	20819.1	20778	23553	26162	44640.5	46293.1	38050.8	31475	26906.8	25180.9	53947.8	32534.2	41540.6	34747.6	29334.9	52992.5	34003.8	27562.3	56712.5	44555.4	49332.2	75242.2	43134.5	46902.7	48188	46076.3	49442.4	47695.5	33886.5	40149.2	27671.8	23984.3	23832.1	46135.5	33283	71313.6	41686.8	47533.4	51744.5	29376.8
		N-(2R-Hydroxyhexacosanoyl)-2S-amino-1,3S,4R-octadecanetriol	17.8928	41.052	713.201			962.812	133.657	297.511	22647.7	11866.7	13371.4	6473.29	2947.95	8585.14	1003.34	9400.01	15569.6	1175.43	573.709	1457.9	879.811	0	1197.62	926.541	1034.7	4510.17	1689.37	4278	5478.43	1565.41	450.41	1539.8	4294.22	2207.34	682.975	849.481	1028.07	1471.4	262.316	696.347	1956.53	5007.11	4163	3247.52	921.854	1552.91	458.486
				41.064	484.093			16457	20088.5	18324.6	24464.6	16311.9	17677.4	15894.5	17932.7	19437.3	25777.6	7259.63	18331.5	22076.3	19994.1	16683.5	24349.7	21802.9	24800.9	16897.1	23217.3	19627.1	26200.6	15690.9	15416.9	11186.3	18475.1	22522.4	18375.2	19103.5	14334.5	22136.9	20718.5	21962.4	17143.7	14339.2	19962.5	17727	12927.4	13675.6	20443.2	13277.3	9719.25
				41.099	608.407			6352.18	8083.13	3219.31	6122.57	3498.68	2744.41	4211.87	4011.38	3385.99	5320.07	5256.09	3241.48	2462.2	6846.21	1105.01	5067.04	3781.6	3144.55	4736.9	2801.63	1979.16	4403.93	4199.02	4073.76	3792.37	4954.77	4682.06	7994.04	7103.83	3502.98	5114.28	5643.1	3743.39	7012.1	5298.29	4892.88	2391.26	1790.98	2606.46	4440	3851.26	4675.27
				41.185	649.157			1940.72	2152.82	3327.31	2939.24	2911.9	2456.94	1610.8	3639.1	3591.63	4599.93	1794.15	4593.56	1633.52	4223.73	1377.69	2880.7	2670.05	1091.25	1578.75	2512.21	4396.06	3402.61	5393.64	3873.84	2026.3	511.709	790.219	4305.97	653.683	1024.68	1899.74	2470.54	1564.59	880.219	1683.51	2728.06	1820.98	3571.54	652.763	2482.38	1072.03	1530.63
				41.212	879.636			3327.49	3665.57	1437.69	2452.42	2698.97	3085.18	923.461	1415.07	2331.36	5254.24	5277.2	435.009	2672.38	4271.8	3448.83	3077.3	3272.58	1259.62	4142.57	2590.82	2433.36	629.968	1756.89	526.029	3865.15	863.205	1004.35	3751.51	8114.52	3970.81	3547.04	2135.75	832.178	3021.59	3604.31	2500.92	1611.99	1096.12	219.261	3658.2	642.455	3076.75
				41.214	572.439			16009.2	19510.3	29081.6	30971.5	14184.2	19017	6023.93	5195.87	5051.02	21453.6	18680.4	12588	8366.78	24512.3	7119.96	12823.6	19095.7	2931.9	12514.2	8563.97	3068.49	1884.29	2511.7	1925.82	4206.57	4507.93	4424.61	8454.85	10269.6	6169.07	10699.9	8335.16	5401.57	24319.5	13357	5309.58	1393.51	794.955	871.222	7580.01	3842.02	23465.9
				41.229	716.162			2540.8	3162.81	2554.91	2787.58	1861.37	1002.02	2248.22	4597.75	4080.99	2733.34	4273.67	4128.78	3400.81	9927.96	4503.85	3726.67	2393.56	3452.38	2061.2	1422.87	5071.91	630.347	4087.47	5820.34	9261.93	10389.4	4664.58	3950.69	14879.5	2491.75	1067.78	5359.17	2624.86	1431.32	2562.43	2214.8	203.98	2844.11	749.729	8667.15	2318.4	1577.63
				41.2335	121.03			10262.6	16092.5	27467.7	17819.8	11748.6	13790	13773	14878.5	14956.8	29259.7	21634.4	26246.6	13060.8	16069.5	14816.9	17874.7	14872.8	14039.4	21619.3	23737.3	15130.4	14307.4	16629.1	11805.2	14275.8	11213	16475.9	14334.4	13085.9	15981.6	18300.3	16971.2	16193.1	19317.9	22983.5	18104.9	20763.5	12411.2	13361.5	16112.1	16907.3	19411.5
		3,4,5-trihydroxy-6-({11-hydroxy-17,18-dimethoxy-13-oxo-6,8,20-trioxapentacyclo[10.8.0.0icosa-1(12),2(9),4,10,14(19),15,17-heptaen-15-yl}oxy)oxane-2-carboxylic acid	-15.1586	41.265	547.436			8722.93	12364.2	15758.5	26731.6	20410.5	17997.5	6479.7	5724.92	7189.51	18395.6	10331.8	7151.93	6599.57	25962.3	6822.56	8269.47	13963.7	3714.2	15170.8	11981.2	3960.58	2930.9	5967.09	2850.45	6453.39	8068.54	6117.58	13808	9235.47	9596.13	10474.2	8350.07	4780.72	23618.6	16783.7	7520.77	4079.51	1598.16	4367.34	7047.16	5253.21	20251.5
				41.3155	422.095			2525.73	3093.12	4049.46	2441.56	3782.73	2690.93	2457.48	1795.69	1701.3	4883.3	6003.53	2155.67	2779.35	3332.71	3305.95	1848.57	4831.73	2832.49	2639.22	2501.26	2308.75	2094.32	2680	1238.47	2236.42	1759.12	1743.35	2414.32	2107.55	2929.29	2527.69	2874.22	1582.9	2793.09	3023.23	3351.57	2149.88	1523.4	430.04	2190.99	1490.72	3231.81
				41.3875	552.125			1972.72	3109.86	3857.43	2334.77	3162.79	3555.16	2670.57	2740.18	2670.27	6592.39	4773.92	1672.9	4945.68	8138.18	5030.15	5330.83	2557.46	3344.71	3546.68	2401.22	1707.39	3136.66	3620.61	2586.34	3356.09	2146.71	5306.22	4378.38	4305.67	356.457	2257.87	2707.75	1469.31	2741.18	3676.88	3639.87	1897.12	1665.52	1733.39	4591.89	1070.8	2141.95
		N-(2R-Hydroxyhexacosanoyl)-2S-amino-1,3S,4R-octadecanetriol	11.3893	41.4125	713.197			1245.5	266.414	297.504	22321.3	12930.3	13405.2	7563.75	10546.8	9044.35	1002.38	12015.4	17414.7	1176.35	574.854	1457.63	1316.74	0	1198.31	926.652	1035.39	4824.76	1689.62	4314.14	5585.87	1703.25	451.158	1540.18	4432.88	2491.25	683.018	850.857	1171.29	1474.26	262.578	982.067	2251.23	5057.58	4181.7	3553.99	921.468	1552.42	464.108
		HR1917	-0.282841	41.419	571.434			46175.7	44665.4	78111.9	66848.4	54452.8	45278.7	18623.3	16482.7	14318.1	50157.8	47095.3	33883.6	15739.7	64306.1	21613.3	33527.1	45701.1	10077	32012	18267.6	6973.65	6390.51	7022	7276.59	13974.8	18178.6	15585.5	26369.1	31907.2	24296.5	27777.8	23429.5	8641.64	62318.7	38198.4	17951.5	4434.44	2615.38	3512.04	21804.5	10271.7	64928.6
				41.635	160.911			30107.1	42038.6	31617	30345	31127.1	37799.2	31063.4	30488.6	36478.2	33147	33078.3	35459.1	35324.1	36432.1	35749.9	25743.3	28541.9	29449.1	38087.6	34298.9	29164.5	33178.2	30852.4	30909.6	41674.7	23939.6	27346.6	25736.6	38980	31868.8	32011.8	35300.3	25686.9	34384.5	33172.3	29452	29800.8	28155.8	28180.3	31578.8	30654.5	35181.8
				41.719	287.057			3379.22	6758.49	7988.75	8258.83	6317.93	7395.56	3020.84	2413.7	4113.55	5410.76	7054.18	4841.26	3610.51	2935.78	4919.69	5484.07	7873.34	2304.9	5676.19	6349.87	2430.24	2509.56	1911.24	194.129	1474.77	0	833.938	555.343	2614.01	1976.67	4041.65	3924.79	3914.82	7486.46	3804.53	2761.69	4018.8	1578.85	2838.42	2261.39	5355.66	1679.52
		Castacrenin A	-4.23913	41.719	615.426			5095.96	4030.97	8582.72	3662.96	2806.46	6937.62	3990.27	4001.47	4255.68	3371.57	8438.79	3570.94	3999.69	6022.89	2769.03	3701.07	4837.69	2576.68	5829.17	4582.71	2923.71	2658.59	3206.94	1889.3	2410.38	2349.66	3560.09	4098.52	6087.49	6361.93	4766.48	4034.51	1684.2	7100.51	10932.1	3351.78	4220.82	2171.6	3760.61	4803.27	3368.56	10422.6
				41.745	490.095			2479.29	4088.65	2343.84	2524.48	1663.68	2754.01	2311.95	2976.23	2956.62	5961.46	4111.36	1506.92	4098.84	6122.23	6496.51	3151.43	3992.48	3440	2863.91	4124.92	4954.75	3893.25	4773.84	2343.36	6494.09	5042.84	7566.92	6601.83	6396.04	2577.58	3114.52	2015.57	2648.1	2608.72	5471.55	3906.4	2913.91	2416.82	3264.45	10476.2	3857.42	5104.45
				41.7655	623.094			3583.03	4805.98	6740.91	13014.9	7034.15	5685.14	5472.03	3603.09	5078.69	5546.2	5728.49	6475.95	3485.08	4630.55	3112.95	6166.46	6800.81	2935.68	6314.76	4854.53	3298.6	5245.15	3575.68	1551.88	844.967	1725.21	5126.24	2593.58	2242.4	2026.43	7244.03	4324.07	3327.25	4013.49	2121.95	4680.39	4671.71	2511.03	3046.99	1905.04	855.627	849.597
				41.778	739.192			1625.99	2540.37	2173.4	3297.2	2124.5	3113.41	1464.04	1855.71	3718.39	2855.75	2452.78	2333	2291.21	1836.7	2141.04	3480.36	3201.32	626.344	3018.27	3272.37	3634.84	2870.19	2324.42	1919.58	3437.58	1020.69	2286.68	6669.97	2974.43	2045.7	2452.7	2313.98	3560.13	3790.65	1886.71	2125.83	2372.81	1785.04	2283.48	3282.39	1596.79	192.09
				41.814	621.091			35184	31982.8	49799.9	84880.1	49379.2	45385.1	35807.4	37564	32863.9	42978.3	44375.4	31929.6	25529	40114.5	21123.5	41584.7	40378.9	26822.9	33575.9	36376.6	33126.3	32086.4	20102.2	16408.4	10028.4	6433.94	41924.2	11583.2	11309.1	11264.5	41897.7	30486.2	24813.9	35204.4	28956.6	24438.8	26815.6	16460.9	27042.6	12040.5	3361.85	3871.34
		4-Glutathionyl cyclophosphamide	7.41797	41.822	567.405			5083.44	5902.17	10230.4	4468.69	5913.27	6188.98	3369.96	3974.55	2333.29	6134.2	7558.12	4770.05	2322.14	8701.08	441.26	7709.62	8087.8	2306.21	5120.99	3052.42	1760.06	629.906	839.465	603.092	3793.6	3234.37	2351.98	5185.27	4455.26	4531.45	4908	5009.17	2705.09	9619.2	4666.68	2555.01	793.63	0	440.295	2325.92	3210.01	10589.1
				41.822	570.424			51940.3	49400.8	102386	73234.9	77872.6	62989.3	24021.2	18843.7	16448.7	60542.8	68302.8	51077.4	18840.5	82962.8	10725.6	40572.3	79839.3	14918.1	41463.5	28130.4	17966.4	4644.07	4672.95	5921.43	13264.6	16194.6	13739.9	41295.2	25639.4	19778.6	36256.8	31795.3	12304.5	99566.8	38498.3	16323.7	4874.97	3780.21	4016.53	22571	10254.1	105835
				41.846	229.108			7785.83	8241.82	6654.84	8488.63	7267.17	9528.75	3552.98	4972.73	3365.1	2352.12	5649.75	3626.4	631.885	4912.09	220.938	4593.04	7945.08	2081.05	4941.31	6734.54	2627.44	3131.87	2084.54	974.65	1469.14	1069.7	3192.47	859.352	1177.67	2663.6	6359.77	4213.23	826.752	7793.9	8235.14	3804.9	1733.78	770.552	2839.27	2315.88	2128.88	2512.78
				41.897	569.42			123023	117259	254699	179493	174565	144159	52983.1	46695.5	45810.2	144309	154987	106468	37281.7	203186	25402.4	103928	174996	32665.6	96575.8	67546.8	37643.5	14663.9	19317.3	14352.5	28250.9	32096.3	35793.9	88765.4	73568	53169.7	85217.6	80124.9	27402.1	226314	94070.3	40440.5	11945.6	7465.9	8808.01	49924.3	25779.9	220119
				41.956	360.083			6189.3	9147.32	10313.8	5198.03	2155.65	5338.19	2178.43	3387.24	5236.55	8647.52	10878.3	6626.64	3733.94	9681.63	7362.17	3362.99	5476.03	4602.67	4714.13	2747.5	3576.29	2250.16	5158.85	2458.92	6773.96	5863.97	8287.29	4249.02	5333.4	3097.48	4333.86	7450.46	5266.46	3890.15	5781.38	5709.16	3697.94	2287.41	3520.09	4293.99	7185.1	14123.6
				42.039	622.095			12593.8	18701.2	13724.8	29331.1	16439.6	16341.3	15560.5	12102.9	10227.2	15633.9	9900.09	12611.4	9963.15	9321.17	8783.44	15628.8	19056.6	8196.22	14164.6	11732.6	9095.68	15549.3	6099.16	3706.67	4160.99	3898.55	12127.3	3906.95	5689.79	2568.13	17560.3	13072.7	5939.68	11289.2	9339.5	7891.29	5671.19	2826.88	6772.26	3816.8	2361.84	841.438
				42.0945	737.512			5156.06	6437.12	5352.73	2204.61	4870.9	6014.38	4785.22	3893.19	5623.18	1977.43	4387.68	3137.61	1288.39	5492.79	1209.44	6374.63	5701.99	1556.9	3648.98	2458.5	704.519	5368.77	2324.47	602.373	1581.72	1440.99	2486.69	1847.7	1344.94	1223.18	3817.89	3741.86	2132.24	5916.41	4174.03	3404.79	2091.12	783.695	857.428	2317.75	2243.33	2627.89
				42.2345	565.135			1474.03	2104.98	1435.13	838.511	2283.31	853.354	1266.23	4068.21	3182.01	3288.08	2950.75	2127.53	3736.98	4696.08	2622.64	1539.31	1680.59	2309.72	3282.01	2737.47	8309.65	2312.51	8952.73	11870.8	6763.12	5195.6	4469.23	7143.87	6569.55	162.718	2121.13	2154.69	1666.93	1795.31	636.152	852.859	748.027	1411.14	1980.74	4995.58	2413.99	1275.55
				42.287	385.222			3577.33	3275.35	4993.55	7080.39	7811.68	5839.88	2521.79	1456.48	2321.82	4755.37	7938.31	10506.1	1053.31	4690.43	220.418	3068.28	4196.19	1044	3469.48	4564.28	436.83	1043.96	1250.33	580.431	838.579	2362.28	2978.39	2154.94	393.212	2453.99	3623.85	2490.52	0	6560.22	4242.25	1483.93	1033.93	573.91	874.721	2312.53	1917.61	6325.46
				42.3	620.086			36762.2	45965.7	53340.6	88180.8	50896.2	49958.5	39753.8	36597.8	35810.2	45767.2	41630.8	37208.2	25159.8	37886.6	24201.5	48094.1	50359.1	18610.7	36305.8	41449.3	34469.4	38077.7	19380.1	11695.6	4818.55	11413.8	43210.5	14774.2	21117.8	16284.4	25326.5	15617.5	25388.2	34197.8	26444.1	28113.6	24960	13067.4	24951.7	16521.1	8227.48	3004.29
				42.339	137.025			11298.2	6411.4	11368.2	11808.6	6235.52	9612.69	6966.27	5732.01	3644.69	14606.3	13030.8	28665.3	4404.32	10894.7	5366.17	10491.8	8595.27	8380.87	11601.6	9140.05	6500.55	6633.43	4526.53	5053.62	5766.76	4037.79	7545.24	4411.26	3816.57	5104.16	2921.86	8073.84	4372.78	8807.09	14279.2	6759.64	9254.67	2657.63	9376.32	7348.93	4454.95	8974.86
				42.353	389.065			4001.39	1643.51	6435.6	2505.73	3194.92	3490.19	2253.07	2105.09	2959.72	6462.42	6525.25	5431.31	3925.95	2304.91	4183.29	1523.7	1725.88	2145.37	3621	2591.28	1999.07	2036.15	4019.26	2530.9	1835.3	2994.9	4051.93	2145.13	4132.01	2928.19	2954.88	1771.61	3714.77	3567.22	2521.74	2576.8	3347.01	1579.48	1730.42	3261.33	1347.36	2398.3
				42.409	411.108			2737.95	1089.98	2702.42	2214.8	3044.42	1432.51	1465.99	1777.55	1053.14	4404.9	4749.52	3023.86	2861.35	1260.09	885.733	1309.86	1463.33	1879.31	2685.9	1723.21	1534.4	1669.29	1254.36	569.708	5046.07	3214.1	1274.66	3731.12	2809.12	1027.7	2122.84	416.5	414.833	1922.83	1475.48	1058.7	1973.62	1146.17	1091.55	3768.05	2413.97	3146.48
				42.442	123.009			21004.7	11491.7	25932.1	32193.2	26231.7	18360.8	19600	16732.9	17255.7	23825.2	24159	19255.6	17864.7	23333.8	16526.4	28108	10959.8	22857.5	25573.7	21729	21052.3	17856.7	19574.1	10127.3	15366.4	10548.6	24045.8	22482.5	21256.9	17773.1	12807.7	25318	19318.3	21149	22605.1	26814.9	19424.2	11835.2	21945.5	19968.7	14204.8	20205.3
				42.449	427.098			1589.84	2746.54	2185.26	2760.06	4257.77	4882.75	2377.93	2698.34	2195.58	5615.63	5218.56	2963.93	2702.72	1357.97	2259.73	3133.46	3702.29	1080.99	2573.82	5629.49	3040.64	2351.67	2601	1280.15	3747.27	1715.2	3485.4	3118.53	2051.26	1879.23	2237.91	1369.16	1279.46	3718.48	3558.93	2838.76	2554.23	2892.97	2581.95	8922.32	2254.09	2258.57
				42.5055	843.494			10963.4	7658.89	9445.37	4178.13	2510.96	3288.29	3060.24	2367.57	2675.06	3303.18	2904.48	2829.24	2237.62	1484.65	985.243	5428.07	5079.04	2298.8	3692.95	2363.01	877.84	3015.95	2323.53	1076.44	1528.11	1375.02	2275.61	1051.25	1128.45	1601.38	7548.36	5133.61	1656.46	4867.62	3288.33	2908.98	2545.52	303.045	1288.86	1331.82	1613.54	6130.63
				42.5085	413.123			3374.85	2180.59	2598.36	2287.22	1712.11	2759.38	2943.62	2963.15	3157.43	3231.66	3566.44	1936.36	1369.57	2779.62	1770.37	1751.23	2090.39	1043.71	2423.39	2810.65	3508.77	1879.75	4089.09	1989.71	3367.02	2364.45	2341.48	4243.61	2198.94	2878.13	1913.09	2495.16	2077.94	2871.64	1897.32	2337.94	1774.76	1577.25	2182.46	3559.4	1280.76	4400.15
				42.591	581.386			2546.04	2627.47	2903.88	4795.63	2364.35	1707.36	2110.14	1884.22	2121.02	5364.39	4189.9	1950.45	3163.73	4935.58	1544.61	3306.71	4844.61	1888.72	4521.11	2836.61	1101.35	2102.68	2099.5	802.885	3581.38	2590.37	2777.8	3634.76	2627.04	2674.44	3416.3	3758.03	1249.99	4344.13	4502.26	3833.94	2374.18	1581.47	2872.35	3349.98	2142.3	3772.52
				42.625	428.109			1264.75	655.198	1456.99	2452.94	2770.05	1891.39	2523.46	2079.9	1684.47	3499.03	3764.41	1303.79	1893.38	1499.38	661.901	1316.29	1884.93	416.493	3883.51	3043.7	2842.6	1045.82	6668.62	0	4194.12	1502.77	3197.5	2797.45	1950.66	1023.89	1279.87	1241.94	829.478	1647.19	1478.84	847.3	1238.06	764.466	1530.44	4774.25	1916.99	853.932
				42.654	172.016			4408.43	5225.58	6412.04	4039.38	4234.5	3827.75	3135.89	3351.19	2944.93	1498.58	5116.93	5250.72	1757.45	2976.7	5295.13	3699.6	4581.96	2821.18	4343.27	5324.17	2404.51	3956.66	3218.72	1508.61	2741.88	3639.93	3815.11	3468.14	2136.75	4536.75	5517.83	4890.05	1863.78	4983.88	6096.52	3689.09	3947.44	1274.82	1515.72	3457.21	3848.36	5049.9
				42.6665	982.251			211.273	1532.22	836.734	615.409	1050.88	426.399	1895.62	3159.15	3805.28	2124.26	2093.54	1712.92	3788.8	3211.48	3795.84	3514.07	1258.64	3725.15	1856.14	2158.53	5048.32	3402.62	5216.71	8806.8	3988.28	4004.25	3630.09	7604.29	5551.42	2050.17	1918.58	4784.69	2904.47	1851.53	1485.93	2754.85	1858.4	4111.83	1316.7	2729.39	2131.66	2306.26
				42.6825	398.113			6574.34	5180.32	7391.23	6341.33	4549.73	5458.93	3952.84	2867.86	4567.93	3921.21	4565.1	5908.91	5063.55	6973.6	5130.23	5354.93	5218.9	8507.91	6230.39	6698.29	3449.63	4509.16	7560.53	3710.72	4788.53	3289.75	3084.72	3051.49	4808.08	3183.23	4172.29	5474.84	5871.43	5941.55	4424.05	5617.66	3885.63	2492.14	3845.35	4468.98	3166.72	5956.19
				42.7295	517.122			5534.98	4678.03	7725.92	12243.2	7911	10608.2	9035.14	7410.21	7855.59	6470.19	4865.05	8587.27	3919.52	3859.09	4298.44	6408.08	9032.94	6018.21	8303.48	13879	8379.57	7830.62	3170.67	3408.43	1827.37	3124.43	5864.76	5271.21	4244.6	4841.35	8146.67	3951.87	5472.94	8689.18	3977.8	6137.6	6807.5	2553.23	5639.61	5898.46	1614.21	3651.89
				42.7305	173.027			10118	8312.46	3949.5	5717.58	7288.55	4331.14	6076.93	4986.95	3371.22	636.905	2711.66	6435.25	1052.68	5064.58	1102.71	4828.28	5026.43	5408.88	4121.65	3253.54	1965.7	4599.64	1663.84	378.446	2719.07	2568.52	3835.98	2792.45	2474.3	1844.43	5740.3	4778.02	2893.37	4719.87	6982.74	4437.5	1236.99	558.849	5457.87	4412.31	3192.8	6121.35
				42.7985	769.466			8415.23	10178.6	9179.85	4299.86	3640.04	4993.2	3969.39	4553.45	4412.13	0	3973.71	3619.37	1684.62	3377.47	0	6444.73	8646.42	3539.85	3706.78	2605.92	1749.63	3340.22	2081.74	773.397	837.178	2565.54	2978.56	3010.19	1557.12	1228.55	8268.32	6857.37	2274.33	3483.33	4633.7	2536.19	1723	190.627	4350.74	1473.04	1489.13	7117.87
				42.801	236.057			7045.01	6569.59	7694.67	6482.87	4524.13	4419.05	3174.62	4613.32	1906.98	2831.32	3349.26	3907.21	1899.36	3658.96	660.092	4644.61	5541.95	1680.94	3516.08	4090.25	1320.95	1681.34	3149.9	398.043	1264.49	864.766	4494.95	2376.18	1411.04	2674.28	3636.17	1251.7	2294.26	5178.12	4901.1	2131.71	2277.48	392.601	2777.11	2326.73	1930	7271.1
				42.803	695.463			4408.59	4150.59	4136.75	5651.4	2970	3069.13	1677.55	1866.52	1466.52	930.053	3334.6	2970.31	0	2136.51	442.494	3498.9	4189.19	1248.01	3083.96	2388.96	437.272	2709.06	1873.35	0	836.475	213.676	636.287	430.173	385.55	409.435	4886.75	2069.85	621.49	4926.85	2323.85	2118.09	827.142	373.266	869.004	1681.43	1277.77	5907.61
				42.846	960.215			211.215	0	419.021	0	207.019	0	842.381	400.727	211.402	617.249	838.946	0	560.824	213.693	442.772	0	0	0	207.194	1090.33	219.519	839.371	209.639	0	210.374	0	639.364	1513.29	1014.32	411.619	212.861	624.062	623.289	0	211.335	425.068	199.837	199.519	0	422.266	0	424.497
		({7,8,9,12,13,14,17,18,19,25,29-undecahydroxy-4,22,27-trioxo-3,23,26-trioxahexacyclo[13.10.3.1]nonacosa-5(10),6,8,11,13,15(28),16,18,20-nonaen-24-yl}methoxy)sulfonic acid	5.23314	42.901	713.511			22762.7	42868.7	24705.1	26283.5	33993.7	29982.2	13032.6	38977.2	34094.7	29209	16272.4	12524.9	4211.95	39641.2	48350.1	24389.6	30758.9	11716	16487.8	13664.9	3058.96	20697.1	31953.6	2841.12	21161.8	20412.5	17988.1	24925.3	4567.25	3271.29	22403.2	30165.6	10691	21592.6	51330.5	31490.7	4755.69	1117.7	3056.38	19076.5	16641.9	29763.1
				42.943	621.102			34082.2	36389.8	59616.7	88311.1	55161.8	31872.3	8570.29	40204.1	36987.3	44073.6	46483.5	33576.9	24456	33229.9	22041.9	46734.3	44124.9	30459.8	37734.6	41355.5	31300.1	37708.7	19115.6	14647.2	11628.8	9459.14	41242.2	11421.5	19191.8	14623.3	47244.4	33681.6	25258.6	31112.9	29094.7	32936.8	26013	13660.9	26326.5	14852.9	6179.63	3409.25
				42.955	665.372			10697.7	12448.3	8438.89	12452	10496.9	12582.2	15265.3	16377.5	18720.5	19939.8	13639.5	2793.93	15349.1	16831.1	24506.4	11298.2	12273.3	7344.12	21765.1	13890.9	17321.6	18542.6	26186.6	25138.4	23109.8	25795	12411.4	20883.6	29117.1	20843.5	12004.9	13126.5	7234.37	17805.7	15885.8	10821	18955	20844.2	15184.7	14608.5	12286.5	14732
		Everolimus	-21.6687	42.965	959.211			422.429	0	209.51	211.508	828.682	637.373	0	1203.36	1269.59	606.521	1257.5	426.238	422.166	1282.16	663.82	220.053	419.699	418.864	621.581	1305.66	659.62	838.756	838.821	387.544	421.031	860.162	1065.19	1079.65	405.491	0	425.722	832.694	831.661	206.143	1059.16	638.225	199.077	596.217	438.285	211.222	427.5	636.746
				42.9755	983.257			0	656.007	208.773	404.5	642.645	0	1682	2704.54	2110.35	1700.28	1671.66	1067.87	2107.24	1498.48	1321.13	1315.64	1048.59	1878.83	1237.42	435.729	3064.13	2723.99	3543.41	3659.09	2098.44	1933.4	2558.12	5379.7	2358.7	1227.29	425.895	2286.71	830.061	823.292	1271.8	1271.68	1239.86	2520.22	656.149	1670.42	852.537	637.316
				42.9795	735.497			2951.27	7503.34	4165.89	3384.46	4066.25	4363.55	2733.9	2918.18	2959.66	844.757	2718.1	2340.08	631.127	3006.96	882.957	2638.99	5981.3	625.104	2887.59	1736.44	437.806	2515.24	624.55	0	1049.18	2149.94	1705.34	646.114	585.256	1229.16	4053.32	1661.8	1865.42	3500.25	4884.94	2754.81	1031.68	189.004	2411.85	2105.61	1278.78	5114.21
		2-{[3-(4-hydroxy-3-methoxyphenyl)prop-2-enoyl]oxy}-3-(sulfooxy)butanedioic acid	-5.52533	43.0165	407.315			3606.15	4889.43	3321.42	4574.26	2289.5	4196.16	1261.82	3947.92	2739.19	0	2510.88	1085.48	1052.68	6789.51	2867.94	4020.7	4096.28	1248.02	4193.4	4120.94	655.445	1463.19	1664.45	0	4806.9	3848.95	2770.84	3005.35	2283.62	1840.81	4890.19	3946.69	1860.11	5079.66	4444.16	3804.19	1236.99	0	654.893	3361.55	2341.6	4769.9
				43.0365	796.484			4882.49	8762.26	4556.76	6469.61	3403.56	3724.57	3388.31	4411.96	4678.62	3117.87	3559.66	3657.13	632.233	3851.23	1761.89	5987.07	7808.85	2519.93	4898	2394.5	1763.44	5486.28	3362.34	398.785	2531.9	1515.43	2783.6	2161.27	2210.31	2060.25	4923.84	4165.02	1876.6	6011.09	10030.7	2771.07	2480.99	0	4336.95	2328.9	1715.82	8978.56
				43.057	711.493			52485.2	76689.7	57535.2	66100.9	60069.6	65749.7	28108	57552.9	58371.2	38863.1	29338.9	30727.1	10748.2	47997	24396.6	50256.6	63909.9	19058	35596.8	30579.7	10494.2	36818.2	31119.8	5997.6	17668.5	17263.2	22060.2	26080.9	7140.81	8598.41	47917.3	33979.9	16140.9	47983	63070.7	40819.7	11967.7	1147.82	10084.8	19914	20463.2	35454.4
				43.064	392.071			4996.91	7125.6	4192.39	2854.02	4646.7	3269.18	5233.84	6355.96	5248.75	4897.62	6830.86	7149.45	5493.4	7171.28	4656.96	6204.32	5073.26	7753.01	7043.32	5238.38	9291.86	3696.28	11365.7	8747.84	6351.7	8016.82	12890.9	24085	9334.13	7644.79	4858.23	4799.37	6290.8	4771.94	5975.1	5277.43	6490.61	10376.4	5302.8	6329.98	5318.96	13268.9
				43.065	673.487			2951.75	6769.33	6864.71	3176.03	11863	9579.31	3363.62	3117.8	4216.38	809.219	2299.44	4070.59	630.761	4273.81	1985.65	5469.54	5445.18	2286.47	4707.54	4340.79	2187.75	4809.43	3961.59	383.177	5878.12	2566.18	4048.88	3004.72	2509.37	1846.09	6375.88	4154.82	5785.52	6768.71	9942.28	8029.98	2057.52	189.004	2631.52	5468.73	4049.9	3788.95
				43.065	679.435			7139.3	5591.6	8116.88	4821.48	4227.41	4674.39	4332.53	2618.77	4452.14	2057.11	3662.7	4251.46	702.994	3133.98	1578.95	3033.58	3279.1	1669.78	3633.77	3045.23	1095.71	2501.89	3415.84	3233.25	2935.64	3278.63	1907.24	3403.88	3652.05	2902.95	4779.57	1185.49	1555.81	5870.56	1464.9	424.149	3943.36	2010.74	1075.76	2034.94	3409.58	4098.39
				43.0705	146.026			5724.57	4568.87	8998.58	11300.4	10378.2	10980.2	10423.3	5513.91	3400.52	7654.26	8867.44	15420	1830.41	4261.51	4822.33	3527.57	5379.76	4106.86	5242.35	7780.33	4909.18	2738.54	3807.48	1997.91	2193.77	2804.25	8920.38	5441.2	3158.8	11642.8	6396.03	3158.59	2692.8	11159.1	2551.21	4448.62	6429.29	6782.48	4993.11	3759.23	2148.93	10541.4
		Savinin	-10.3156	43.0815	353.341			1898.4	2843.87	1671.7	2873.75	4356.26	2340.11	840.484	1039.02	1685.61	0	835.938	2126.42	210.048	5574.06	2206.7	2413.92	2094.75	2704.44	2269.78	3036.22	1310.89	2974.95	1248.79	0	1255.38	1070.42	3836.27	3436.91	3555.68	2253.77	2558.07	4357.09	3310.61	4308.34	5712.64	3808.63	825.062	0	1091.7	6556.36	2767.51	2557.17
				43.095	647.401			6756.48	5589.46	4048.48	6235.84	4679.11	6038.13	8149.87	6037.16	9737.94	6210.07	6495.2	3591.45	10718.3	8331.23	7117.12	7899.89	6308.25	4507.82	7108.15	4560.94	8151.84	9038.78	6948.42	12760.4	10536.5	9511.74	6705.91	10637.6	13565.2	5714.54	4612.28	6286.32	3851.79	7268.77	4871.65	4798.31	5844.48	9721.71	6274.35	3952.08	6005.06	4766.51
				43.1265	757.484			5905.3	5048.23	3127.32	5206.44	3661.58	4820.3	3999.86	3125.51	2533.6	0	1874.19	3858.31	0	2791.11	440.232	4612.02	4412.02	1666.05	2480.52	2171.71	653.948	3362.97	1247.85	209.836	837.132	857.839	639.378	1715.56	373.936	1024.33	3627.86	829.603	413.978	3910.34	3614.46	1058.16	412.577	0	4804.07	1051.59	1699.52	7458
				43.138	516.124			6508.15	5607.24	16337.4	41332.9	24553.4	32419	22206.8	12496.4	17720.9	12436.8	10491	23218.7	10282.9	7701.39	6210.68	18251	14764.6	11141.5	26170.6	29923.1	22770.7	15936.8	7447.23	8741.24	3812.31	5192.32	8977.36	6824	10564	8218.16	15386.5	8585.97	14223.4	12708.4	5533.93	8926.25	15232.6	7489.11	16615.4	10220.3	4305.45	4645.58
				43.146	770.462			18709.4	19945.5	14142	15329.8	11310.4	11636.9	13345.8	6951.5	12118.7	6452.02	11550.2	11300.5	5478.19	11402.6	5411.01	11112.4	12029	10922	9599.79	8712.74	5731.36	10462.4	6609.78	5414.7	13893.8	11237.2	8470.09	8415.46	7479.06	5728.66	13269.8	10864.5	9920.62	9311.78	13670.8	7883.52	6403.78	2960.18	5662.72	8478.74	8805.11	9889.4
		Cisplatin	-10.323	43.148	301.055			9746.91	10993.4	9855.06	7951.08	8553.95	9098.84	5588.01	7205.39	7656.84	7506.43	7615.35	4966.98	3825.43	5755.46	3022.38	8106.85	7634.77	7292.88	5693	7270.68	3974.87	8575.11	6648.71	2285	7456.14	4277.01	6434.27	5720.36	7403.29	3893.91	8402.6	7709.13	3433.97	7933.83	4258.67	6441.75	5854.27	3031.27	4198.73	6155.69	6450.48	8618.03
				43.148	760.514			2530.63	4598.88	1253.62	3151.31	3014.42	1873.96	1689.95	2084.59	1901.24	1053.36	1462.42	1505.35	210.209	1505.62	660.349	2195.99	2728.81	832.43	1381.5	1303.43	0	630.198	1876.62	209.555	1260.71	430.938	1068.86	429.708	1144.1	204.927	1279.66	1244.73	0	2673.26	2761.34	1909.79	205.525	745.874	1755.72	842.429	1277.1	2131.39
				43.1495	168.003			5514.67	2626.83	6196.14	7981.28	4080.36	7042.01	6536.25	4790.25	4030.19	5149.3	6509.89	9322.51	3794.83	6223.65	2204.78	7934.52	7160.79	7342.85	4870.01	7369.56	3304.91	5255.48	1682.47	2206.46	2318.05	1727.89	5321.83	2374.74	1421.14	4735.8	8109.34	4592.4	5626.16	6200.03	4678.24	7237.35	5945.6	2173.65	6756.3	4620.02	1499.1	5747.37
				43.2165	712.499			23863.1	31539.1	21408	27161	25004.3	29357.6	19532.1	25443.9	30499.9	17721.6	18273.6	18915.6	6326.8	20453.9	10360.2	23254.4	27763.7	10106.2	17004.5	12866	7944.88	16864.5	15588.1	5413.53	12874.6	9755.27	12793.8	15349.7	5879.66	8850.17	20351.3	15946.5	10228.2	23495.1	25024.1	18099.6	7659.81	2573.72	8108.88	11232.4	10523.5	18461.9
				43.22	213.186			10830.6	9650.02	10072.1	13696.2	12621.3	5032.73	15852.5	9459.4	8526.04	10638.5	13970.6	14888	6360.92	15374.4	12954.5	15194.6	17493	7433.1	15578.4	13268.3	4761.09	14468.3	10028.5	4474.61	9170.86	13256.5	12911	12734.2	5771.6	10560.7	15932.4	11447.8	9543.55	10565.7	6247.37	11243.5	7664.86	6960.57	13078.6	8778.26	9980.2	14121.1
				43.221	486.111			5486.69	6758.11	7718.54	6166.18	7398.79	6752.74	7089.07	6491.04	4266.27	8242.58	8066.18	5709.24	7190.49	6392.2	5087.15	5766.81	7404.41	5853.46	6966.7	7589.27	6892.28	5515.06	4798.12	3633.55	3866.77	4729.66	5977.62	5441.7	4572.44	5967.54	6674.46	6277.34	6130.4	5928.05	5036.76	4387.88	6993.61	3733.23	4808.25	6648.8	4783.72	5496.65
				43.278	636.104			3837.32	4540.28	5842.99	7576.74	3367.37	5496.61	4598.77	5438.65	5075.96	5815.82	4282.49	5701.77	5115.24	3609.45	1575.16	4915.86	5278.42	5021.68	4762.91	6228.25	5280.89	6028.54	843.596	2098.2	1255.93	588.464	5267.06	2307.96	2956.6	1016.01	5681.7	4336.58	5608.24	3267.25	2817.42	6766.67	2798.6	2841.2	3276.81	2974	1559.59	142.912
		Bromobenzene-2,3-dihydrodiol	1.86546	43.283	192.03			8320.62	19279	22507.5	22919.6	9165.25	19219.8	14352.6	11637.5	10777.8	15115.4	13303.6	15576	9121.71	9864.08	9898.71	18373.1	20094.6	8721.89	20777.3	19279.7	9963.13	9241.58	7208.35	7662.98	6808.61	7117.9	13502.2	7490.24	8595.92	9289.29	24349.9	17248	11350.2	28594.4	3175.02	13843.7	9581.32	5685.75	9821.56	7540.62	9457.38	10169.9
				43.344	501.321			4655.55	5468.93	4685.97	12371.5	7456.77	6567.05	9458.55	7530.42	7328.67	3062.81	5893.3	4786.95	2463.43	6888.09	3731.69	5037.64	3568.68	2836.74	6624.65	4340.27	6228.23	3355.77	5139.56	1228.02	2739.62	1651.39	4482.77	4321.32	3126.5	6066.2	6368.18	3406.98	2705.71	4158.59	6342.97	4043.5	4854.47	2252.32	3929.8	3763.19	3897.01	7004.57
				43.367	771.469			12443.4	17120.9	10394.4	9530.48	9285.61	8026.93	7787.29	7919.49	7183.48	849.621	6057.21	6233.48	2314.77	6828.58	1765.23	10971	13018.4	8107.7	6313.55	3908.32	2179.61	8382.2	4170.46	1467.46	4618.61	3852.77	5967.32	4081.37	2860.26	3692.19	12363.1	9957.67	4137.96	8840.19	7007.87	7194.5	3498.33	372.748	8119.63	3971.38	2344.64	7458
				43.376	773.483			8647.22	10204.9	6241.78	7686	6761.35	6435.62	5469.01	6856.22	5477.15	0	2706.61	7074.06	2108.64	5096.62	1544.18	8557.06	7539.64	3744.05	4745.08	3687.56	1529.16	6914.36	3536.72	1326.22	2719.69	1498.72	3623.35	2147.99	1497.39	2048.5	6999.15	5186.08	3103.93	5761.82	6378.71	5289.56	2268.01	745.496	4585.94	3361.55	2554.24	9375.88
		DP+	20.5513	43.439	745.435			1680.95	3918.46	2276.4	5031.9	4001.03	3547.69	1045.14	2276.49	1469.39	435.036	1463.88	649.001	0	1063.02	221.84	2618.66	1043	1040.73	3886.74	2387.3	1310.73	5003.36	3341.44	1176.58	0	427.398	1274.24	861.788	0	1027.17	2331.33	415.641	1446.62	3272.77	839.998	1904.57	6649.17	970.82	4562.51	420.947	851.65	1262.09
				43.492	710.484			113784	158736	121318	125418	84516.3	110626	47610.3	78710.8	89949.6	62664.4	54357	49309.2	19273.6	89929.5	29214.1	103164	118429	33396.7	58332.2	51202	15808	74438.7	54270.7	10370.7	25398.1	21296.8	31123.3	25590.5	18448.5	13526.9	96967	65235.9	28536.6	87673.1	92587	69572.2	27412.4	3774.99	25245	33057.5	30476.3	51328.6
				43.53	267.091			3083.23	3899.24	3418.96	2552.57	3119.82	5612.85	3917.67	1988.91	2430.82	3695.49	3048.32	3405.51	1442.04	2387.98	3468.77	3467.59	2195.15	2808.41	4105.98	4319.9	2727.71	2877.59	1696.41	1004.3	1750.33	1696.96	2338.66	1611.9	1196.94	3933.49	568.214	2232.33	2285.94	3903.69	5224.98	3203.22	4369.36	1607.68	3119.44	2489.04	4089.75	4646
				43.53	754.467			9066.3	8978.36	6436.08	8226.45	7605.62	8275.87	4642.25	3134.29	4871.42	211.034	3340.04	6396.78	210.326	2577.75	880.25	4397.88	7362.87	1879.95	6557.41	5036.41	1965.25	5739.05	2292.59	209.199	1892	1505.08	1065.91	861.906	579.959	1638.83	5349.65	2071.92	1453.6	6811.17	3412.64	2122.4	2475.98	558.996	1755.72	1661.1	1489.01	3210.2
				43.5325	217.017			5083.1	8537.22	3723.99	3282.11	4295.78	4839.2	4444.77	2710.67	2326.65	980.862	3768.74	4544.78	1050.53	3385.68	2201.09	3084.35	4616.06	3132.65	5044.35	4703.98	2195.72	3150.38	2299.86	0	3580.68	2368.2	2349.66	1507.32	2740.5	3081.13	3634.69	3324.1	1251.26	4526.96	3397.29	2759.21	2268.53	1157.07	4403.97	2110.77	3209	2781.79
[truncated: 6,278 more rows]
[truncated: 18 more columns]

## Sheet: POS
Supplementary Data 4. All metabolites detected in POS (positive) mode. Expression levels were shown by FPKMs. All samples harvested form maize inoculated with single and consortium of B. bassiana OFDH1-5 and T. asperellum GDFS1009 at 0, 2, 4, 12 and 24 h following O. furnacalis infestation.
[truncated: 13,184 more rows]
[truncated: 18 more columns]
