# Supplementary material for: Myco-Synergism Boosts Herbivory-Induced Maize Defense by Triggering Antioxidants and Phytohormone Signaling
Source: Front Plant Sci. 2022 Feb 17;13:790504. doi: 10.3389/fpls.2022.790504 (PMC8892192; doi:10.3389/fpls.2022.790504)
Supplement: Supplementary file 6 [file Table_6.XLSX]

## Sheet: NEG
Supplementary Data 5: All Class wise Differentially annotated and expressed metabolited in NEG (negative) mode.The value shown is Log 10- fold change (LOG10(FC) of each metabolite detected in maize inoculated with single and consortium of B. bassiana OFDH1-5 and T. asperellum GDFS1009 at 0, 2, 4, 12 and 24 h following O. furnacalis infestation
MS2 name	SuperClass	BB-1 (0)	BB-1 (12)	BB-1 (24)	BB-1 (48)	BB-1 (72)	TH-1 (0)	TH-1 (12)	TH-1 (24)	TH-1 (48)	TH-1 (72)	BT-1 (0)	BT-1 (12)	BT-1 (24)	BT-1 (48)	BT-1 (72)	IC (0)	IC (12)	IC (24)	IC (48)	IC (72)
Benzenoids		BB-1 (0)	BB-1 (12)	BB-1 (24)	BB-1 (48)	BB-1 (72)	TH-1 (0)	TH-1 (12)	TH-1 (24)	TH-1 (48)	TH-1 (72)	BT-1 (0)	BT-1 (12)	BT-1 (24)	BT-1 (48)	BT-1 (72)	IC (0)	IC (12)	IC (24)	IC (48)	IC (72)
Gentisic acid	Benzenoids	4.1854	4.10984	4.16812	4.17586	4.04547	4.05305	4.15365	4.09059	4.08702	4.17719	4.15988	4.20527	4.18989	4.27335	4.12334	4.22414	4.21486	4.23252	4.45902	4.20745
Phthalic acid	Benzenoids	4.23273	4.40258	4.35683	4.32928	4.31414	4.3607	4.28721	4.09555	4.23749	4.18537	4.29102	4.33848	4.34884	4.41421	4.15795	4.25782	4.31218	4.19747	4.38006	4.36411
3-Hydroxybenzoic acid	Benzenoids	3.40563	2.80379	3.29392	3.5094	3.25808	3.36102	3.38403	3.40159	3.4389	3.35268	3.35019	3.60049	3.27769	3.64246	3.26189	3.33725	3.55006	3.35056	3.46293	3.47223
4-Dodecylbenzenesulfonic Acid	Benzenoids	5.58161	5.18957	5.45746	5.53728	5.55698	5.63835	5.58485	5.56696	5.92959	5.57025	5.70666	5.76384	5.55605	5.99451	5.68773	5.74358	5.77889	5.50929	5.87176	5.61613
Gingerol	Benzenoids	4.9531	4.99914	4.93677	4.92029	4.88301	4.84993	4.93677	4.91803	4.93231	4.91631	4.88811	4.95074	4.89794	4.93807	4.97357	4.92954	4.96211	5.05206	4.96164	4.77445
Methyl vanillate	Benzenoids	3.92191	3.82165	3.74785	3.93837	3.91463	3.86733	3.91596	3.91574	3.92879	3.93604	3.85185	3.90641	3.86103	3.83145	4.02586	3.91075	3.91499	3.92077	3.93719	3.86282
Vanillic acid	Benzenoids	3.18095	3.06099	3.32585	3.36296	3.13386	3.4004	3.30773	3.24087	3.16795	3.16375	3.24822	3.41599	3.27785	3.4245	2.92783	3.09802	3.32104	3.38836	3.33803	3.38815
Protocatechuic acid	Benzenoids	4.60435	4.45928	4.44974	4.71852	4.80362	4.49421	4.48921	4.26947	4.66926	4.61206	4.64584	4.69241	4.37877	4.44831	4.57465	4.74329	4.84468	4.47444	4.69536	4.5892
Benzoic acid	Benzenoids	3.76995	3.89255	3.79862	3.75335	3.80082	3.82204	3.69077	3.7579	3.81385	3.74581	3.69846	3.72748	3.72295	3.86789	3.72441	3.74296	3.80898	3.73961	3.81191	3.84355
N4-Acetylsulfamethoxazole	Benzenoids	3.54298	3.74586	4.03561	4.03396	2.25691	3.44407	3.45475	3.85101	3.78503	3.28896	3.61405	3.30969	3.97681	3.92641	3.03354	2.8471	3.01578	3.55136	3.97369	3.24528
Nucleosides, nucleotides, and analogues		BB-1 (0)	BB-1 (12)	BB-1 (24)	BB-1 (48)	BB-1 (72)	TH-1 (0)	TH-1 (12)	TH-1 (24)	TH-1 (48)	TH-1 (72)	BT-1 (0)	BT-1 (12)	BT-1 (24)	BT-1 (48)	BT-1 (72)	IC (0)	IC (12)	IC (24)	IC (48)	IC (72)
Cyclic AMP	Nucleosides, nucleotides, and analogues	3.98403	3.55497	4.00483	4.00003	4.1426	3.86062	3.76179	3.94357	4.3411	3.95747	4.07859	4.10016	3.90713	4.30083	4.0918	4.20433	4.08137	4.10063	4.088	3.94219
Inosine	Nucleosides, nucleotides, and analogues	3.89501	4.04897	4.06813	3.84964	3.49015	3.71776	4.08287	3.92882	3.82839	3.77628	3.60844	4.07915	3.79096	3.88951	3.4928	3.58735	4.00011	3.83017	3.88213	3.99632
Guanosine	Nucleosides, nucleotides, and analogues	4.07603	4.05215	4.0497	4.01411	3.3443	3.9554	4.04694	3.98378	3.89017	3.6546	3.99689	4.19419	4.00669	3.99512	3.51345	3.50901	4.02911	4.07163	3.95137	3.98107
Deoxyguanosine	Nucleosides, nucleotides, and analogues	3.64281	3.61145	3.67326	3.78266	3.70663	3.63826	3.6533	3.67968	3.9672	3.75485	3.71609	3.86023	3.47775	3.86082	3.60327	3.76449	3.94703	3.88304	3.78182	3.56622
Uridine	Nucleosides, nucleotides, and analogues	5.62148	5.69683	5.58615	5.5907	5.47072	5.55088	5.63361	5.531	5.68973	5.49274	5.56101	5.69653	5.57011	5.58655	5.36236	5.5283	5.6466	5.59335	5.60975	5.52036
Inosinic acid	Nucleosides, nucleotides, and analogues	3.88425	3.81594	3.45948	3.99076	3.82956	3.81781	3.7148	3.80893	3.86496	3.83067	3.70363	3.64854	3.70184	3.74781	3.81236	3.7801	3.85701	3.70213	3.74509	3.89005
Cytidine	Nucleosides, nucleotides, and analogues	3.56335	3.64342	3.57432	3.56355	3.35755	3.40142	3.5029	3.49315	3.73248	3.41677	3.40564	3.64196	3.57634	3.64603	3.35555	3.5633	3.57424	3.53993	3.52215	3.48681
Cytidine 2',3'-cyclic phosphate	Nucleosides, nucleotides, and analogues	3.31806	2.95216	3.38401	3.43494	3.57535	3.23263	3.2633	3.18909	3.80377	3.36641	3.40965	3.50802	3.39986	3.66966	3.53255	3.68622	3.40127	3.55203	3.45431	3.263
Thymidine	Nucleosides, nucleotides, and analogues	4.89246	4.58388	4.87524	5.04964	5.09472	4.91323	4.92938	4.97751	5.26081	5.09114	5.06497	5.12885	4.72292	5.19429	4.95284	5.00633	5.08283	5.15286	5.00454	4.78812
NADH	Nucleosides, nucleotides, and analogues	4.0013	3.75677	3.71982	4.0363	4.08933	4.05424	3.84886	3.85688	3.9482	3.90076	3.94937	3.89906	3.65181	3.77873	3.91449	3.78332	3.94458	4.01241	3.93493	4.06334
Adenosine monophosphate	Nucleosides, nucleotides, and analogues	3.9039	3.75957	3.78381	3.81211	3.88556	3.68766	3.59448	3.5813	3.7797	3.76697	3.70237	3.77245	3.69667	3.65339	3.8242	3.86397	3.73686	3.7431	3.8986	3.76344
Coenzyme A	Nucleosides, nucleotides, and analogues	4.0015	3.57354	3.97552	4.07647	4.16503	3.71463	3.61292	3.91405	4.10056	4.32521	3.8575	3.86602	3.4923	3.95681	3.97872	4.2468	3.88126	3.95905	4.14251	3.80044
Citicoline	Nucleosides, nucleotides, and analogues	4.70771	4.57892	4.58331	4.70773	4.73593	4.54119	4.71709	4.76064	4.76892	4.93474	4.63851	4.71378	4.61209	4.67845	4.67219	4.86461	4.81917	4.83584	4.79684	4.65125
NAD	Nucleosides, nucleotides, and analogues	3.97615	4.0087	3.71871	3.89629	4.09803	3.78081	3.95079	3.93568	3.90147	3.80008	4.01377	3.95688	3.90247	3.85135	3.91856	3.96879	4.02109	3.9463	4.0837	3.94822
ADP-glucose	Nucleosides, nucleotides, and analogues	4.04749	4.47996	4.34617	4.33159	3.86247	4.14076	4.05845	3.96314	3.83347	3.86715	4.04508	4.02824	3.8363	3.61256	3.7353	3.86461	3.97576	4.01557	3.8331	4.10412
Organic acids and derivatives		BB-1 (0)	BB-1 (12)	BB-1 (24)	BB-1 (48)	BB-1 (72)	TH-1 (0)	TH-1 (12)	TH-1 (24)	TH-1 (48)	TH-1 (72)	BT-1 (0)	BT-1 (12)	BT-1 (24)	BT-1 (48)	BT-1 (72)	IC (0)	IC (12)	IC (24)	IC (48)	IC (72)
N-Acetylglutamic acid	Organic acids and derivatives	3.92254	4.1439	3.79608	3.65371	3.33605	4.07319	3.98031	3.67556	3.61549	3.52145	4.00975	4.10737	3.82079	3.59715	3.36466	3.56089	4.01575	3.66851	3.90784	4.0584
Ciliatine	Organic acids and derivatives	4.43845	3.89083	3.98238	4.27758	4.33934	4.31548	4.20657	4.19349	4.29361	4.38231	4.37582	4.29248	3.95724	4.16188	4.14983	4.3985	4.26471	4.27868	4.34055	4.34662
Pyruvic acid	Organic acids and derivatives	4.93057	4.86284	4.94944	4.84905	4.57669	4.9171	4.81784	4.87992	4.76222	4.72095	4.71517	4.95222	4.92344	4.78228	4.65317	4.76925	4.92656	4.93826	4.86452	4.93427
Methionine sulfoxide	Organic acids and derivatives	4.77602	4.52217	4.64943	4.86014	4.70877	4.8259	4.73703	4.87376	4.93941	4.79509	4.74728	4.78509	4.56848	4.90781	4.77464	4.88103	4.78186	4.83266	5.29922	4.7552
N-methyl-L-glutamic Acid	Organic acids and derivatives	3.28946	3.25648	3.41694	3.44918	3.37984	3.49809	3.15148	3.24228	3.46996	3.37819	3.33285	3.46563	3.11609	3.4611	3.36734	3.36826	3.38041	3.42072	3.57707	3.51398
Malonic acid	Organic acids and derivatives	4.24255	4.46418	4.30298	4.24009	4.13768	4.42192	4.40443	4.15846	4.20506	4.02018	4.5037	4.53357	4.30038	4.30914	3.99649	4.2012	4.4372	4.01878	4.15409	4.35434
Homocysteine	Organic acids and derivatives	4.53381	3.97851	4.25037	4.62155	4.0319	4.40607	4.4454	4.2643	4.13107	4.33585	4.31546	4.48584	4.36854	4.21357	4.56977	4.32871	4.43335	4.82231	4.90547	4.43656
p-Toluenesulfonic acid	Organic acids and derivatives	4.51728	4.51835	4.30153	4.52118	4.27968	4.40348	4.40609	4.05541	4.25175	4.29819	4.34891	4.49121	4.13389	4.38284	4.0639	4.36517	4.33475	4.60882	4.38965	4.5476
Acetylglycine	Organic acids and derivatives	4.69732	4.44926	4.78384	4.37495	4.15938	4.33562	4.62079	4.47037	4.31207	4.05951	4.65507	4.31083	4.47928	4.34531	4.1385	4.11552	4.30979	4.26126	4.2639	4.552
Oxoglutaric acid	Organic acids and derivatives	4.28146	4.49836	4.03347	3.95259	3.59067	4.11599	4.1426	3.89367	3.7573	3.61734	4.04805	4.3573	3.96083	3.78768	3.38851	3.612	4.22677	3.60567	3.8123	4.1226
Hydroxypyruvic acid	Organic acids and derivatives	4.67739	4.68933	4.63942	4.43622	4.2714	4.57385	4.62316	4.47789	4.40135	4.38489	4.52998	4.64051	4.50872	4.41124	4.22109	4.42859	4.63377	4.5104	4.48253	4.58078
cis-Aconitic acid	Organic acids and derivatives	5.64614	5.83668	5.84602	5.78306	5.80794	5.65837	5.56938	5.50426	5.79633	5.54631	5.71463	5.80184	5.59329	5.82866	5.18878	5.71381	5.58106	5.50726	5.75532	5.60547
Succinic acid	Organic acids and derivatives	5.05794	5.06177	4.82797	5.09627	4.10134	4.92603	5.06528	4.96483	4.25196	4.84314	4.92215	4.87621	5.24742	4.51435	4.75079	4.40449	4.84672	4.81088	4.66401	4.93666
Pyroglutamic acid	Organic acids and derivatives	3.67439	3.70223	3.48351	3.50165	3.62302	3.70175	3.61779	3.60921	3.59683	3.49592	3.64793	3.69245	3.52689	3.66612	3.36523	3.4465	3.62665	3.40615	3.59555	3.64227
Oxoadipic acid	Organic acids and derivatives	4.68423	4.9628	4.76531	4.73628	4.22505	4.52492	4.64574	4.48376	4.4266	4.54298	4.50643	4.58843	4.63414	4.55411	4.37491	4.37618	4.50269	4.55912	4.60452	4.51376
Organic compounds		BB-1 (0)	BB-1 (12)	BB-1 (24)	BB-1 (48)	BB-1 (72)	TH-1 (0)	TH-1 (12)	TH-1 (24)	TH-1 (48)	TH-1 (72)	BT-1 (0)	BT-1 (12)	BT-1 (24)	BT-1 (48)	BT-1 (72)	IC (0)	IC (12)	IC (24)	IC (48)	IC (72)
Mesylate	Organic compounds	4.52384	4.33297	4.28867	4.4669	4.67942	4.39373	4.32994	4.39277	4.62938	4.69878	4.39878	4.49654	4.55405	4.51194	4.5804	4.56027	4.44252	4.50386	4.53945	4.42317
Organic oxygen compounds		BB-1 (0)	BB-1 (12)	BB-1 (24)	BB-1 (48)	BB-1 (72)	TH-1 (0)	TH-1 (12)	TH-1 (24)	TH-1 (48)	TH-1 (72)	BT-1 (0)	BT-1 (12)	BT-1 (24)	BT-1 (48)	BT-1 (72)	IC (0)	IC (12)	IC (24)	IC (48)	IC (72)
Beta-D-Galactose	Organic oxygen compounds	5.02677	4.97074	5.0943	4.51954	3.69157	4.79353	4.9918	4.67193	4.18766	3.93868	4.81371	4.85841	4.68133	4.30515	3.69788	3.91354	4.84552	4.44604	4.38863	4.88443
Quinic acid	Organic oxygen compounds	5.23841	5.61522	5.15625	5.07507	4.47098	5.37506	5.64777	5.17976	4.82869	4.54692	5.20167	5.86321	4.93125	5.11918	3.88654	4.5694	5.59036	4.75107	5.3215	5.37284
Alpha-D-Glucose	Organic oxygen compounds	5.00748	4.99478	5.11259	4.7069	4.13289	4.99381	5.10756	4.84299	4.58221	4.39528	4.90578	5.01764	4.81622	4.68723	4.1817	4.39944	5.13864	4.77858	4.91377	5.10125
Threonic acid	Organic oxygen compounds	4.53639	4.56147	4.48726	4.606	4.07756	4.52846	4.61418	4.4865	4.15555	4.43324	4.4497	4.42852	4.72718	4.29691	4.44798	4.15723	4.40732	4.37714	4.36797	4.48295
Shikimic acid	Organic oxygen compounds	3.75223	4.08923	3.72328	3.54594	3.61277	3.73956	4.18792	3.75794	3.72351	3.69581	3.70273	4.27254	3.60074	3.78436	3.64448	3.66337	4.07162	3.67372	3.99124	3.79448
Raffinose	Organic oxygen compounds	3.47932	3.83028	3.44144	3.14972	2.51313	3.50009	3.5501	3.18382	2.96693	2.72453	3.3064	3.64497	3.06904	3.10312	2.3145	2.82789	3.60269	2.8788	3.32222	3.50598
Glyceraldehyde	Organic oxygen compounds	4.37061	4.41139	4.41895	4.49944	4.25053	4.28472	4.49336	4.46994	4.20937	4.42909	4.22195	4.33528	4.56248	4.25688	4.31386	4.25137	4.32424	4.35305	4.38341	4.44126
N-Acetyl-D-Glucosamine 6-Phosphate	Organic oxygen compounds	3.91908	3.94421	3.89393	3.56315	3.03542	3.74667	3.83679	3.68686	3.25198	3.09334	3.78252	3.7619	3.72177	3.44071	3.09765	3.07778	3.60478	3.4574	3.45363	3.82183
L-Arabitol	Organic oxygen compounds	4.69413	4.67971	4.61598	4.53547	4.24823	4.57067	4.70508	4.55706	4.389	4.39847	4.61601	4.67543	4.63797	4.51056	4.26732	4.38637	4.68192	4.56293	4.57162	4.59203
Gluconolactone	Organic oxygen compounds	4.94937	4.96823	4.9862	4.74924	4.83851	4.89139	4.97151	4.83653	4.75492	4.55578	4.87581	4.89015	5.05877	4.72484	4.50725	4.5581	4.8822	4.7372	4.70116	4.87353
myo-Inositol	Organic oxygen compounds	4.40342	4.54591	4.37121	4.14493	3.78468	4.26595	4.36648	4.01893	3.85813	3.77878	4.22101	4.38158	4.14477	4.0028	3.47751	3.98295	4.34381	3.89909	4.24936	4.36
D-Glycero-D-galacto-heptitol	Organic oxygen compounds	3.74894	3.73925	3.5972	3.60121	3.3988	3.57536	3.74077	3.64623	3.46407	3.36966	3.67962	3.71897	3.69479	3.58961	3.32994	3.45582	3.76503	3.65782	3.65177	3.60794
Sinigrin	Organic oxygen compounds	3.16414	3.19354	3.16977	3.38444	3.66575	3.39317	3.05117	3.09772	3.42849	3.27802	3.20955	3.20797	2.83397	3.31495	3.13092	3.4449	3.38243	3.20433	3.25017	3.31208
2,3-Dihydroxybutanedioic acid	Organic oxygen compounds	5.5385	5.21082	4.92189	5.63057	5.39779	5.2898	5.18446	5.18191	5.32185	5.48883	5.09532	5.4218	5.17038	5.55101	5.34711	5.46754	5.24142	5.4578	5.7349	5.40987
2-{[3,4-dihydroxy-2,5-bis(hydroxymethyl)oxolan-2-yl]oxy}-6-(hydroxymethyl)oxane-3,4,5-triol	Organic oxygen compounds	5.65424	6.12062	5.35357	4.08829	3.29136	5.68669	5.91907	5.12247	3.65682	3.62343	5.25345	5.7967	4.68587	3.93489	3.56672	3.59567	5.90698	3.89069	3.40956	5.99539
N,N'-diacetylchitobiose	Organic oxygen compounds	3.76821	3.9654	3.72476	3.76684	3.26124	3.31056	3.63355	3.45775	3.2678	3.7055	3.25212	3.62584	3.76573	3.60684	3.71507	3.5362	3.4827	3.51601	3.73168	3.45485
Organoheterocyclic compounds		BB-1 (0)	BB-1 (12)	BB-1 (24)	BB-1 (48)	BB-1 (72)	TH-1 (0)	TH-1 (12)	TH-1 (24)	TH-1 (48)	TH-1 (72)	BT-1 (0)	BT-1 (12)	BT-1 (24)	BT-1 (48)	BT-1 (72)	IC (0)	IC (12)	IC (24)	IC (48)	IC (72)
Uracil	Organoheterocyclic compounds	3.8282	3.83664	3.93296	3.83023	3.82929	3.91156	3.92663	3.87791	3.94228	3.85565	3.90376	3.97298	3.86488	3.9295	3.74365	3.84234	3.94865	3.84672	3.91289	3.82363
Kynurenic acid	Organoheterocyclic compounds	3.69181	3.87303	3.4664	3.49186	3.2914	3.51123	3.59072	3.37327	3.31336	3.55234	3.41848	3.54873	3.5889	3.61755	3.58969	3.36386	3.37132	3.46448	3.50517	3.50122
4-Pyridoxic acid	Organoheterocyclic compounds	4.13188	4.32236	4.19148	4.17758	4.40558	4.15133	4.16353	4.04506	4.19892	3.99008	4.12212	4.18941	4.21471	3.9879	3.84253	4.37643	4.12619	4.02191	4.10836	4.17172
Adenine	Organoheterocyclic compounds	3.77232	3.87873	3.87161	3.71467	3.5749	3.63632	3.69703	3.66282	3.68412	3.64957	3.39842	3.65197	3.72327	3.77229	3.56747	3.61529	3.59563	3.64613	3.6226	3.69298
Ascorbic acid	Organoheterocyclic compounds	5.16729	4.99758	4.91692	5.13908	4.60663	4.95089	5.15781	4.80111	4.95501	4.69763	4.83896	5.10866	4.72158	4.78866	4.56748	4.78472	4.86752	4.87694	5.15372	4.86767
Allantoin	Organoheterocyclic compounds	3.2382	3.22251	3.73295	3.5072	4.38925	3.67943	3.79203	4.07251	4.11408	4.07055	3.4391	3.54829	3.29422	3.66837	4.21669	4.32546	3.91517	3.71633	4.06133	3.55625
1H-Indole-3-carboxaldehyde	Organoheterocyclic compounds	3.84391	3.81437	3.82779	3.84986	3.93332	3.78804	3.99984	3.69404	3.88988	3.8554	3.7926	4.06323	3.79578	3.88653	3.66802	3.90103	3.95495	3.74414	3.93849	3.81634
2-Furoic acid	Organoheterocyclic compounds	3.80485	4.0548	4.00864	3.73893	3.90062	3.75473	3.92418	3.7466	3.92576	3.98238	3.70636	3.88133	4.0247	3.90154	3.53449	3.92718	3.76998	3.78297	4.04401	3.67855
L-Gulonolactone	Organoheterocyclic compounds	5.74886	5.8175	5.55633	5.42909	5.14622	5.46053	5.66602	5.39561	5.21291	5.21079	5.58054	5.49367	5.39267	5.34604	5.22913	5.20032	5.46996	5.37352	5.39495	5.562
Thymine	Organoheterocyclic compounds	3.82557	3.77877	3.98615	4.08697	4.06836	3.97469	4.00345	3.92022	4.3177	4.08853	4.08303	4.20242	3.82366	4.24651	4.04187	3.99718	4.15402	4.11715	4.01563	3.92078
Sulfentrazone	Organoheterocyclic compounds	4.44428	4.63686	4.47543	4.50839	4.4596	4.45364	4.37378	4.22434	4.53867	4.24975	4.55898	4.5699	4.42982	4.56671	3.8494	4.4272	4.37065	4.25525	4.45539	4.38608
Picrotoxinin	Organoheterocyclic compounds	3.70656	3.80318	3.73643	3.56508	3.32094	3.74493	3.81211	3.63782	3.50258	3.49314	3.58571	3.7987	3.69205	3.64743	3.34635	3.36137	3.76686	3.55692	3.65353	3.73686
Isonicotinic acid	Organoheterocyclic compounds	4.33014	4.32318	4.39334	4.46516	4.34831	4.33506	4.48387	4.27063	4.31468	4.3151	4.15386	4.47887	4.3859	4.3809	4.19217	4.35511	4.39162	4.30873	4.49273	4.39993
Organooxygen compounds		BB-1 (0)	BB-1 (12)	BB-1 (24)	BB-1 (48)	BB-1 (72)	TH-1 (0)	TH-1 (12)	TH-1 (24)	TH-1 (48)	TH-1 (72)	BT-1 (0)	BT-1 (12)	BT-1 (24)	BT-1 (48)	BT-1 (72)	IC (0)	IC (12)	IC (24)	IC (48)	IC (72)
4,5-Di-O-caffeoylquinic acid	Organooxygen compounds	4.47688	4.96467	4.85453	4.63272	4.26534	4.70041	4.93224	4.42617	4.16665	4.08032	4.5929	4.53405	4.60412	4.17694	4.19255	3.9405	4.54694	4.6369	4.30635	4.87959
3,4-Di-O-caffeoylquinic acid	Organooxygen compounds	4.32441	5.07086	4.86076	4.69416	4.46431	4.70507	4.91807	4.40793	4.25579	4.25053	4.62196	4.50967	4.55653	4.27032	4.30142	4.22029	4.52935	4.72656	4.2269	4.84419
(4-Hydroxybenzoyl)choline	Organooxygen compounds	2.87448	3.63783	3.41902	2.85509	2.80833	2.63093	3.41661	3.13785	2.80906	2.97775	2.90275	3.2855	3.40342	3.35357	2.75187	2.94991	2.83406	3.2369	3.01362	2.97038
Dicaffeoylquinic acid	Organooxygen compounds	3.3499	3.50113	3.43838	3.2554	3.23556	3.40712	3.48929	3.36715	3.17875	2.99153	3.33476	3.38177	3.31107	3.32345	3.27366	3.21141	3.43103	3.42901	3.39868	3.43668
Gluconasturtiin	Organooxygen compounds	4.73556	4.69156	4.74924	4.70612	3.49011	4.74773	4.60659	4.16281	3.94602	4.31771	4.5895	4.57344	4.27311	4.27045	4.00533	4.01285	4.39425	4.19869	4.16736	4.57283
1,5-Dicaffeoylquinic acid	Organooxygen compounds	4.06525	4.08038	4.2182	4.03105	3.71319	4.08964	4.23399	4.1393	3.81503	3.99343	4.13041	4.2091	4.00755	3.88605	3.7249	3.7395	4.1294	4.06386	4.0898	4.24152
Phenylpropanoids and polyketides		BB-1 (0)	BB-1 (12)	BB-1 (24)	BB-1 (48)	BB-1 (72)	TH-1 (0)	TH-1 (12)	TH-1 (24)	TH-1 (48)	TH-1 (72)	BT-1 (0)	BT-1 (12)	BT-1 (24)	BT-1 (48)	BT-1 (72)	IC (0)	IC (12)	IC (24)	IC (48)	IC (72)
(-)-Epigallocatechin	Phenylpropanoids and polyketides	3.11876	3.42569	3.31692	3.38575	3.21322	3.33366	3.20845	3.15727	3.3252	3.30324	3.32806	3.17471	3.38776	3.44828	3.22851	3.3253	3.17999	3.17109	3.2795	3.22188
Bergapten	Phenylpropanoids and polyketides	5.3431	5.20699	5.28321	4.88593	4.28526	5.23883	5.32222	5.11845	4.84613	4.58977	5.1955	5.24503	5.15581	4.99674	4.35598	4.50809	5.37399	5.09479	5.17351	5.27344
5,7-dihydroxy-2-(4-hydroxy-3,5-dimethoxyphenyl)-4H-chromen-4-one	Phenylpropanoids and polyketides	4.68153	4.6521	4.69207	4.74759	4.81986	4.74749	4.7282	4.65706	4.80537	4.6915	4.68305	4.71091	4.47874	4.68753	4.58327	4.7551	4.74467	4.70614	4.62562	4.74063
Nobiletin	Phenylpropanoids and polyketides	3.35243	3.92428	3.251	3.1803	3.17915	3.35129	3.53856	3.25531	3.17137	3.03924	3.30914	3.69433	3.33064	3.18248	2.87782	3.14687	3.49653	3.19893	3.22312	3.47382
Hesperetin	Phenylpropanoids and polyketides	3.90871	3.503	3.54413	3.87194	3.08748	3.69613	3.67255	3.54889	3.26372	3.28598	3.72539	3.3567	3.53897	3.45247	3.2956	3.449	3.35975	3.51557	3.48626	3.686
Silicristin	Phenylpropanoids and polyketides	4.22058	3.17863	3.99322	3.40694	3.21628	2.99007	3.22239	3.23762	3.65427	3.19993	3.2247	3.79105	3.26557	4.55638	4.43012	3.22575	3.3266	3.22144	3.2555	3.18864
Mulberrin	Phenylpropanoids and polyketides	5.17878	5.19062	5.09073	4.88175	3.9852	4.86011	5.28189	4.91092	4.35194	5.14335	4.83114	5.34837	5.39573	4.47695	4.85606	4.39197	4.5056	4.95365	4.63953	4.6994
(-)-Epicatechin 3-O-gallate	Phenylpropanoids and polyketides	3.59722	3.77511	3.67255	3.75874	3.65371	3.75117	3.68685	3.61319	3.63316	3.69775	3.82733	3.6739	3.59574	3.54365	3.51564	3.64076	3.64645	3.66955	3.69683	3.72167
Aspalathin	Phenylpropanoids and polyketides	5.21031	5.38969	5.16545	4.91801	4.05424	5.10615	5.13113	4.8098	4.64936	4.3405	5.05867	5.23989	4.68176	4.78916	4.00328	4.44021	5.12925	4.66588	5.17034	5.12808
Ononin	Phenylpropanoids and polyketides	3.66132	3.65352	3.6936	3.4838	3.33546	3.74177	3.74565	3.68081	3.35787	3.40666	3.6702	3.76122	3.48291	3.68515	3.43752	3.4185	3.63779	3.41348	3.76583	3.77777
Limocitrin	Phenylpropanoids and polyketides	3.79551	3.88284	3.57158	3.45656	3.24323	3.84533	4.09034	3.7938	3.34401	3.35197	3.77505	4.13577	3.77254	3.46873	3.24067	3.32589	3.94907	3.61129	3.47533	3.75347
Artemetin	Phenylpropanoids and polyketides	3.75885	4.21847	3.3622	2.80141	2.51203	3.80532	4.04021	3.37086	2.94429	2.66205	3.46663	3.92947	2.69955	2.79013	2.52674	2.51565	3.9019	2.83537	2.87516	4.08917
(-)-Catechin 3-O-gallate	Phenylpropanoids and polyketides	3.34664	3.41454	3.37302	3.44905	3.41205	3.4496	3.48781	3.41843	3.42208	3.38666	3.46348	3.46117	3.39248	3.47571	3.42701	3.34742	3.36857	3.399	3.43388	3.39002
Lipids and lipid-like molecules		BB-1 (0)	BB-1 (12)	BB-1 (24)	BB-1 (48)	BB-1 (72)	TH-1 (0)	TH-1 (12)	TH-1 (24)	TH-1 (48)	TH-1 (72)	BT-1 (0)	BT-1 (12)	BT-1 (24)	BT-1 (48)	BT-1 (72)	IC (0)	IC (12)	IC (24)	IC (48)	IC (72)
Palmitic acid	Lipids and lipid-like molecules	6.28399	6.38769	6.35528	6.31271	6.44102	6.22531	6.36952	6.3071	6.47645	6.49533	6.29101	6.44284	6.25413	6.43672	6.10152	6.5581	6.36175	6.39624	6.47672	6.32067
Linoleic acid	Lipids and lipid-like molecules	6.19731	5.95692	5.95339	6.02703	5.87966	6.10426	5.87515	5.57536	5.76606	5.91785	6.09011	6.00419	5.28859	5.96415	5.69555	5.86281	5.95156	5.77779	5.8331	6.0447
Alpha-Linolenic acid	Lipids and lipid-like molecules	6.79008	6.62423	6.55934	6.72118	6.23829	6.72919	6.4827	6.07597	6.07272	6.46236	6.67791	6.46274	6.06129	6.47041	6.26303	6.24391	6.35993	6.38185	6.33114	6.60897
Citraconic acid	Lipids and lipid-like molecules	4.19201	4.21474	4.31482	4.26043	4.31337	4.14223	4.21668	5.05839	5.315	5.25732	4.28508	4.27199	4.14282	4.24625	5.08896	4.32685	4.31728	5.13369	4.19672	4.17983
PI(16:0/16:0)	Lipids and lipid-like molecules	5.07266	4.99365	5.03683	4.91739	4.4219	5.016	4.88774	4.87513	4.46338	4.61875	4.94315	4.8317	4.97886	4.53605	4.71973	4.4134	4.84198	4.88266	4.57705	5.07354
Cholesterol sulfate	Lipids and lipid-like molecules	3.98719	3.88639	3.81937	3.82762	3.84217	3.63358	3.56349	3.69102	3.64595	3.7715	3.67522	3.55908	3.68739	3.6535	3.61451	3.79054	3.71214	3.59989	3.86835	3.76507
Pentadecanoic acid	Lipids and lipid-like molecules	4.28312	4.18732	4.43081	4.58893	4.65579	4.4447	4.33458	4.2962	4.62263	4.68711	4.37932	4.52724	4.26577	4.50005	4.2025	4.66623	4.43097	4.61277	4.65085	4.33589
Azelaic acid	Lipids and lipid-like molecules	3.92996	4.15721	4.15635	4.16422	4.25916	3.88369	4.08436	4.03101	4.07488	4.0437	3.93564	4.12564	3.98108	4.34678	3.90162	4.45348	4.08881	3.93369	4.36413	3.90508
D-Malic acid	Lipids and lipid-like molecules	4.40219	4.20027	4.35747	4.32827	4.16604	4.18746	4.37041	4.41117	4.1902	4.18071	4.38194	4.30395	4.36566	4.20727	4.06779	4.32062	4.42933	4.47403	4.36899	4.28948
Palmitoleic acid	Lipids and lipid-like molecules	5.73176	5.42594	5.56331	5.55366	5.53057	5.58985	5.55839	5.73671	5.71162	5.75065	5.66248	5.78666	5.27298	5.61212	5.50484	5.82487	5.80879	5.677	5.76141	5.65471
Oleamide	Lipids and lipid-like molecules	4.08927	3.94233	4.13929	4.26762	4.16628	4.17306	3.87568	4.13173	4.00925	4.21315	4.18754	3.85378	4.0499	4.04411	4.17189	3.81564	4.12483	4.06875	4.06406	4.1111
13S-hydroxyoctadecadienoic acid	Lipids and lipid-like molecules	5.66071	5.67008	5.68103	5.54844	5.48003	5.32841	5.734	5.62444	5.68914	5.67119	5.31774	5.80212	5.42445	5.59618	5.42134	5.74512	5.82086	5.61107	5.79342	5.3795
PS(16:0/16:0)	Lipids and lipid-like molecules	4.14592	4.39341	4.44955	4.42559	3.9463	4.09954	4.15818	4.02354	4.0283	4.20301	4.14196	4.20853	4.24831	4.09494	4.12954	4.02732	4.00621	4.26578	4.18771	4.3097
Oleic acid	Lipids and lipid-like molecules	5.55822	5.52293	5.37005	5.32998	5.43066	5.42128	5.42463	5.25433	5.44291	5.32997	5.42596	5.57633	5.05863	5.42405	5.00899	5.49716	5.54864	5.42266	5.42639	5.45909
16-Hydroxy hexadecanoic acid	Lipids and lipid-like molecules	5.02572	5.09296	5.3272	5.53656	5.54524	4.97445	5.19694	5.07553	5.52461	5.41641	5.26236	5.23745	4.9085	5.24107	4.71998	5.51528	5.12539	5.60625	5.45817	5.13251
Estrone glucuronide	Lipids and lipid-like molecules	4.01482	4.03232	3.9059	4.08398	3.91631	3.84748	3.89752	3.90576	3.76922	3.89059	3.88273	3.77837	3.94396	3.91944	3.85264	3.75593	3.80001	3.88519	3.72602	3.85696
Myristic acid	Lipids and lipid-like molecules	4.26693	4.35062	4.36223	4.38954	4.37753	4.30512	4.26538	4.34633	4.4467	4.45549	4.30428	4.30528	4.1724	4.43804	4.36561	4.47741	4.30777	4.39709	4.3846	4.22642
Dihydrojasmonic acid	Lipids and lipid-like molecules	5.47452	5.61961	5.51907	5.4344	4.73732	5.31142	5.59486	5.41465	5.12668	5.23123	5.28816	5.3196	5.47967	5.31015	5.33381	5.06052	5.281	5.1788	5.38231	5.40087
LysoPC(18:2(9Z,12Z))	Lipids and lipid-like molecules	2.64155	2.83172	2.88102	2.78389	2.63731	2.59244	2.79172	2.90195	2.70551	2.75803	2.71662	2.69416	2.78207	2.80556	2.6463	2.63579	2.83059	2.81464	2.80437	2.6888
15-Keto-prostaglandin E2	Lipids and lipid-like molecules	3.831	3.60431	4.02842	3.5839	3.60104	3.52329	3.44907	3.76541	3.61038	3.47954	4.0143	3.26878	3.49561	3.69846	3.43855	3.50501	3.37825	3.51699	3.49941	3.4787
Stearidonic acid	Lipids and lipid-like molecules	5.34462	5.05246	5.19241	5.25852	4.86953	5.15912	5.21513	4.93298	4.88882	5.25225	5.1027	5.24754	4.75313	5.02066	4.89191	5.04465	5.17211	4.98746	5.23252	5.02919
Dexamethasone	Lipids and lipid-like molecules	3.57485	3.8726	3.7737	3.69026	3.28218	3.44337	3.68127	3.58207	3.53124	3.73669	3.48522	3.62893	3.91034	3.48987	3.63272	3.549	3.45405	3.63189	3.80664	3.54824
Behenic acid	Lipids and lipid-like molecules	3.81276	3.839	3.57923	3.74054	3.94372	3.83083	3.75777	3.44884	3.90643	3.9996	4.03473	4.04451	3.57775	4.06533	3.46324	4.01108	3.8112	4.02245	3.80465	4.2365
Corticosterone	Lipids and lipid-like molecules	3.9455	4.14031	4.11371	4.14816	3.97364	3.96128	4.00861	3.92647	4.10085	4.06131	3.93016	3.80101	4.10911	3.89323	3.91627	4.06429	3.9651	4.03503	3.97433	3.95932
(10E,12Z)-(9S)-9-Hydroperoxyoctadeca-10,12-dienoic acid	Lipids and lipid-like molecules	5.82243	5.85001	5.84343	5.5888	5.90365	5.56178	5.85939	5.85877	5.83657	5.85533	5.58339	5.84499	5.72339	5.69936	5.66641	5.95374	5.90723	5.79604	5.75137	5.70903
Heptadecanoic acid	Lipids and lipid-like molecules	4.4563	4.56046	4.60478	4.63345	4.71526	4.4174	4.52011	4.52298	4.72816	4.80008	4.53758	4.63751	4.48003	4.60267	4.38638	4.90094	4.57807	4.71148	4.70215	4.53664
Dodecanedioic acid	Lipids and lipid-like molecules	4.27126	4.22783	4.13816	4.14184	3.4235	4.09112	4.17335	3.85459	3.86954	3.77673	4.05245	4.01472	3.9281	3.76868	3.6849	3.7276	3.9702	3.76788	4.0158	4.07122
Gamma-Linolenic acid	Lipids and lipid-like molecules	4.6367	4.55221	4.71716	4.58082	4.05022	4.54671	4.31105	4.66592	3.94118	4.26899	4.5183	4.31002	4.31775	4.15183	4.3174	3.97289	4.1973	4.31996	4.10073	4.57008
Mesaconic acid	Lipids and lipid-like molecules	5.73058	5.82591	5.76235	5.80445	5.73543	5.75152	5.68212	5.53205	5.73648	5.56006	5.79065	5.84676	5.71686	5.82559	5.29371	5.74062	5.67482	5.54164	5.74031	5.70023
4-Acetylbutyrate	Lipids and lipid-like molecules	5.19154	5.11574	5.33352	4.92004	4.58736	5.17051	4.8597	4.90581	4.76768	4.90052	5.15231	5.08799	4.9043	5.06615	4.68251	4.77515	4.84388	4.98373	4.70266	5.23498
Traumatic acid	Lipids and lipid-like molecules	4.37526	4.13554	4.10204	4.28747	4.15422	4.30558	4.06727	3.94593	4.40759	3.90109	4.19655	4.14867	3.65151	4.0335	3.84398	4.32786	4.18972	3.97535	4.39732	4.19218
cis,cis-Muconic acid	Lipids and lipid-like molecules	4.84033	4.88644	4.89113	4.9017	4.80588	4.97344	4.91177	4.83519	4.88422	4.91117	4.9161	4.87865	4.87649	4.89293	4.88675	4.83858	4.90484	4.88484	4.88174	4.8955
Dihydrolipoate	Lipids and lipid-like molecules	5.11105	5.10268	5.10535	4.98776	4.84918	5.0492	5.1567	5.03548	4.90325	4.82077	5.06838	5.05942	5.05107	4.92002	4.75752	4.84513	5.05259	4.91151	4.88495	5.03979
(9S,10E,12Z,15Z)-9-Hydroxy-10,12,15-octadecatrienoic acid	Lipids and lipid-like molecules	6.27296	6.06943	6.11461	6.15861	5.74813	6.11818	6.15857	5.97738	5.92187	5.99655	6.03929	6.16071	5.82244	5.95107	5.80162	5.95176	6.05278	5.92245	6.09117	6.05887
9,10-epoxyoctadecanoic acid	Lipids and lipid-like molecules	4.24153	4.24569	4.34609	4.36892	4.46178	4.29969	4.20471	4.03909	4.42699	4.36418	4.28962	4.34062	3.98001	4.32616	4.20589	4.52157	4.30445	4.35471	4.27153	4.25493
Dodecanoic acid	Lipids and lipid-like molecules	4.20956	4.24853	4.2853	4.35444	4.40054	4.17414	4.11293	4.39117	4.26916	4.41682	4.17746	4.11884	4.16656	4.34486	4.42458	4.48278	4.15596	4.36536	4.23067	4.09935
Hydroxyoctanoic acid	Lipids and lipid-like molecules	3.76027	3.9711	3.89499	3.74708	3.8058	3.68877	3.90626	3.77985	3.81886	3.87465	3.65428	3.95424	3.69219	3.81863	3.61455	3.81175	3.87869	3.81658	3.94433	3.76463
Prostaglandin G2	Lipids and lipid-like molecules	3.99559	4.37693	3.70531	3.25953	2.85339	4.12116	4.16491	3.65729	3.02721	3.12042	3.84551	4.08843	3.41377	3.14543	2.83644	2.96682	4.08164	3.25138	3.10842	4.38158
LysoPC(18:3(9Z,12Z,15Z))	Lipids and lipid-like molecules	3.29609	3.54463	3.49217	3.43485	2.63656	3.38695	3.37279	3.01225	2.72988	3.23237	3.23673	3.19344	3.20921	3.28785	3.20991	2.93355	3.00235	3.3356	3.25346	3.24279
6beta-Hydroxyasiatic acid	Lipids and lipid-like molecules	4.06984	4.11573	3.92444	4.01465	3.55591	4.00281	3.95168	3.76203	3.91151	3.72627	4.09094	3.92608	3.59302	4.00347	3.72936	4.03584	3.82252	3.945	4.19043	4.03195
2,3-Dinor-TXB2	Lipids and lipid-like molecules	4.95666	4.91546	5.0782	5.12553	5.08542	4.83108	5.13903	5.09475	5.16829	5.15652	4.75665	5.16683	4.89409	5.11315	5.02592	5.30077	5.05412	5.099	5.32818	4.78431

## Sheet: POS
Data S5: All Class wise Differentially annotated and expressed metabolited in POS (positive) mode.The value shown is Log 10- fold change (LOG10(FC) of each metabolite detected in maize inoculated with single and consortium of B. bassiana OFDH1-5 and T. asperellum GDFS1009 at 0, 2, 4, 12 and 24 h following O. furnacalis infestation
MS2 name	SuperClass	BB-1 (0)	BB-1 (12)	BB-1 (24)	BB-1 (48)	BB-1 (72)	TH-1 (0)	TH-1 (12)	TH-1 (24)	TH-1 (48)	TH-1 (72)	BT-1 (0)	BT-1 (12)	BT-1 (24)	BT-1 (48)	BT-1 (72)	IC (0)	IC (12)	IC (24)	IC (48)	IC (72)
Alkaloids and derivatives		BB-1 (0)	BB-1 (12)	BB-1 (24)	BB-1 (48)	BB-1 (72)	TH-1 (0)	TH-1 (12)	TH-1 (24)	TH-1 (48)	TH-1 (72)	BT-1 (0)	BT-1 (12)	BT-1 (24)	BT-1 (48)	BT-1 (72)	IC (0)	IC (12)	IC (24)	IC (48)	IC (72)
Piperine	Alkaloids and derivatives	3.76473	3.76388	4.1205	3.99979	4.09948	3.90626	4.02816	4.1025	4.28764	4.07722	4.17932	4.14932	3.99188	4.18707	3.84604	4.16163	4.23794	4.14031	4.02645	3.88505
Trigonelline	Alkaloids and derivatives	5.59593	5.61727	5.478	5.6936	5.66006	5.65415	5.57478	5.59141	5.72189	5.6189	5.64808	5.67366	5.57641	5.63834	5.51185	5.66685	5.7332	5.52079	5.81243	5.72933
Isorheagenine	Alkaloids and derivatives	3.11526	3.12991	2.55892	3.21091	2.86257	2.92966	2.80365	2.55439	3.15625	3.04271	2.99904	3.0361	3.11477	2.56373	2.34749	2.78955	2.67964	2.66398	3.37735	2.86967
Genomorphine	Alkaloids and derivatives	3.60872	3.79826	3.55851	3.53145	3.27874	3.43592	3.42308	3.29699	3.61339	3.30145	3.62069	3.71774	3.72242	3.44355	3.086	3.39415	3.53649	3.37113	3.47269	3.47224
Sanguinarine	Alkaloids and derivatives	2.79511	3.14534	2.93714	3.21655	2.83549	2.85766	2.77194	2.86175	2.88869	2.86308	3.10467	2.99633	3.10448	2.96824	2.78439	2.83149	2.89066	2.85164	2.95107	2.87845
Simulanoquinoline	Alkaloids and derivatives	3.53323	3.50444	3.28104	3.41382	2.99792	3.38192	3.37261	2.96354	2.95775	3.21183	3.29861	3.08492	3.09208	3.15037	3.34348	2.77471	3.1159	3.44916	3.19734	3.38326
Quebrachidine	Alkaloids and derivatives	3.58626	3.6844	3.62528	3.86696	3.55758	3.52071	3.49163	3.51389	3.46347	3.54545	3.69271	3.57982	3.60958	3.59756	3.47334	3.64573	3.49332	3.60932	3.58607	3.57516
O-Methylsomniferine	Alkaloids and derivatives	4.51453	4.11773	4.39225	4.03497	3.99492	4.32689	4.55115	4.24458	4.15769	4.15188	4.32272	4.314	4.04258	4.01274	3.78936	4.16197	4.50145	4.23708	4.10225	4.29924
Oxopurpureine	Alkaloids and derivatives	2.61943	2.47622	2.77405	2.82817	2.78685	2.66843	2.58871	2.88127	3.26455	2.86183	2.59254	2.75977	2.70728	3.04622	2.80898	3.04253	2.81871	2.80215	2.93328	2.68564
Benzenoids		BB-1 (0)	BB-1 (12)	BB-1 (24)	BB-1 (48)	BB-1 (72)	TH-1 (0)	TH-1 (12)	TH-1 (24)	TH-1 (48)	TH-1 (72)	BT-1 (0)	BT-1 (12)	BT-1 (24)	BT-1 (48)	BT-1 (72)	IC (0)	IC (12)	IC (24)	IC (48)	IC (72)
Homocapsaicin	Benzenoids	3.66401	3.61957	3.55454	3.38204	3.39141	3.4912	3.69037	3.61787	3.65404	3.2903	3.37646	3.70509	3.58716	3.72521	3.27878	3.65768	3.66128	3.6198	3.59385	3.6186
(?¡À)-Conen	Benzenoids	4.40792	4.46927	3.85864	3.32021	3.91692	4.28859	4.41965	3.43984	2.83694	3.57812	4.24925	4.21313	3.55703	3.08048	3.00669	3.57983	4.20063	2.94602	4.22186	4.42126
2-Phenylethanol	Benzenoids	3.92705	3.62687	4.01416	4.02494	4.00533	3.89227	3.90927	4.06257	4.04435	3.94675	3.73682	3.82609	3.87205	3.95751	3.95393	3.94204	3.96438	3.98126	3.85009	3.88311
o-Xylene	Benzenoids	3.41401	3.44325	3.48215	3.53243	3.4876	3.48737	3.45743	3.49557	3.59892	3.52853	3.45718	3.52297	3.56673	3.53217	3.46821	3.41658	3.49469	3.51929	3.51512	3.46052
Norcapsaicin	Benzenoids	4.04701	4.13526	3.91428	3.66689	3.63983	3.87147	3.96072	3.64065	3.87067	3.7245	3.87127	3.81899	3.48249	3.96838	3.56366	3.80203	3.93444	3.76444	3.86669	3.90878
Norbuprenorphine	Benzenoids	3.24066	3.31749	3.19705	3.19492	3.02989	3.07425	3.13327	2.94052	3.14895	3.07099	3.16857	3.17096	2.87402	3.26188	2.70743	3.09299	3.20837	3.05206	3.29793	3.14459
Antibiotic GR 95647X	Benzenoids	4.16046	4.19739	3.80717	3.76525	3.70691	3.77527	3.88737	3.57881	3.77687	3.60198	3.98776	3.79902	3.7456	3.44562	3.16885	3.28794	3.39628	3.20446	3.19101	3.34855
Monoethylhexyl phthalic acid	Benzenoids	4.96838	4.79216	4.95322	4.95633	4.97667	4.9626	4.88438	4.97055	4.94335	5.0232	4.82085	4.86562	4.84455	4.98302	4.98866	4.93163	4.93477	4.92094	4.93191	4.92326
Noralfentanil	Benzenoids	3.34511	3.38139	3.28908	3.18478	3.37775	3.46474	3.41018	3.03482	3.19081	3.48142	3.36924	3.31175	3.30321	3.3886	3.1572	3.25537	3.27554	3.18979	3.28731	3.33376
N4-Acetylsulfamethoxazole	Benzenoids	4.11277	4.18089	3.97216	4.01006	3.78078	3.98324	4.02343	3.84154	3.93059	3.87754	4.01405	4.0812	4.08437	4.01807	3.62188	3.8903	4.10621	3.85373	4.07044	4.01943
E-3179	Benzenoids	3.80036	3.65791	3.33801	3.36285	3.3766	3.66172	3.47635	2.98357	3.24546	3.39646	3.60002	3.50762	3.39544	3.22526	2.91487	3.33237	3.57729	2.93469	3.50782	3.54706
2-(3-Phenylpropyl)tetrahydrofuran	Benzenoids	3.93651	4.04229	3.62257	3.62792	3.29184	3.98756	3.76443	3.45721	3.59981	3.61453	3.91877	3.82019	3.9845	3.40275	3.58806	3.29829	3.43677	3.70038	3.49785	3.67288
Verapamil metabolite D-617	Benzenoids	3.71227	3.61651	3.59562	3.04485	3.37595	3.62866	3.43816	3.04246	3.15558	3.52139	3.57149	3.21202	3.10781	3.12737	2.52976	2.98279	3.23569	3.16274	3.31203	3.69587
1-Methyl-2-propylbenzene	Benzenoids	3.88705	3.79206	3.75618	3.6953	3.70329	3.869	3.80805	3.82304	3.765	3.91179	3.65163	3.8574	3.87349	3.9271	3.62813	3.73498	3.91732	3.80953	3.8595	3.81013
1-H-Inden-1-one,2,3-dihydro-3,3,5,6-tetramethyl	Benzenoids	3.80899	3.77683	3.37631	3.52589	3.00801	3.80795	3.4858	3.19207	3.4196	3.63346	3.80715	3.73305	3.90704	3.11592	3.4651	3.06945	3.10536	3.45784	3.25859	3.37159
Etrogol	Benzenoids	4.40831	4.25056	4.38837	3.92938	4.16216	4.22604	4.51242	4.60482	4.38626	4.40385	3.87707	4.6901	4.75235	4.17614	4.23505	4.24934	4.3804	4.56198	4.24435	4.38137
Flavidulol C	Benzenoids	4.33425	3.98158	4.1164	4.05933	3.85842	4.21911	4.09891	3.55754	3.59116	4.12063	4.08543	3.84583	4.07354	3.74986	3.68359	3.67949	3.87013	4.03832	3.99658	4.27895
p-Xylene	Benzenoids	3.59634	3.68942	3.613	3.6558	3.55408	3.58017	3.65795	3.46655	3.6426	3.54327	3.5128	3.60755	3.51907	3.61154	3.43706	3.5332	3.54648	3.60864	3.57188	3.56722
Musanolone C	Benzenoids	2.81991	2.81727	2.86357	2.83392	2.85084	2.86713	2.82461	2.72914	2.793	2.86499	2.77414	2.86869	2.85988	2.87068	2.92081	2.68186	2.83325	2.85903	2.82521	2.86208
5-(3',5')-Dihydroxyphenyl-gamma-valerolactone	Benzenoids	3.32769	3.5025	3.461	3.18441	3.22682	3.42655	3.4688	3.34192	3.36764	3.30232	3.44222	3.39188	3.59557	3.43815	3.28745	3.35092	3.41049	3.47929	3.4119	3.14584
3-Hydroxyanthranilic acid	Benzenoids	4.62713	4.2701	4.40948	4.32983	4.42822	4.67453	4.5488	4.27446	4.24062	4.35228	4.29773	4.33646	4.25222	4.02254	4.05011	4.21334	4.48122	4.27385	4.3729	4.59366
Vanillylamine	Benzenoids	3.05455	3.23906	3.24205	3.52158	4.01621	3.30025	3.09395	3.86871	3.99337	3.68292	3.56179	3.47543	3.75387	3.43072	3.9596	3.8745	3.59959	3.47851	3.22461	3.10951
Malonoben	Benzenoids	4.39231	4.64279	4.54334	4.60448	4.28962	4.26448	4.51402	4.46123	4.34657	4.21072	4.40188	4.4634	4.5101	4.11547	4.08886	4.02793	4.07396	4.0368	4.12395	4.1578
Sulindac sulfide	Benzenoids	3.62894	3.75802	3.6967	3.70666	3.73916	3.73077	3.71342	3.66182	3.77164	3.69804	3.70117	3.76059	3.71283	3.68726	3.68208	3.65986	3.69832	3.69367	3.71476	3.68229
O-Deethylated candesartan	Benzenoids	3.33099	3.12962	3.59804	3.57694	3.45971	3.38057	3.4007	3.92852	3.78882	3.30851	3.10839	3.44483	3.77364	3.54488	4.21478	3.74921	3.45894	3.41174	3.41538	3.47046
Schizotenuin F	Benzenoids	3.38104	2.8195	3.29553	3.4344	3.76596	3.32904	3.15165	3.29951	3.64257	3.26597	3.2532	3.27259	2.70776	3.53101	3.18617	3.5402	3.52012	3.32442	3.41988	3.42578
Hydrocarbon derivatives		BB-1 (0)	BB-1 (12)	BB-1 (24)	BB-1 (48)	BB-1 (72)	TH-1 (0)	TH-1 (12)	TH-1 (24)	TH-1 (48)	TH-1 (72)	BT-1 (0)	BT-1 (12)	BT-1 (24)	BT-1 (48)	BT-1 (72)	IC (0)	IC (12)	IC (24)	IC (48)	IC (72)
Tetramethylsilane	Hydrocarbon derivatives	3.50739	3.49491	3.5259	3.64119	3.51103	3.56384	3.50029	3.55024	3.60374	3.64136	3.43627	3.52713	3.55913	3.5164	3.51148	3.54456	3.51547	3.47923	3.50704	3.37242
Hydrocarbons		BB-1 (0)	BB-1 (12)	BB-1 (24)	BB-1 (48)	BB-1 (72)	TH-1 (0)	TH-1 (12)	TH-1 (24)	TH-1 (48)	TH-1 (72)	BT-1 (0)	BT-1 (12)	BT-1 (24)	BT-1 (48)	BT-1 (72)	IC (0)	IC (12)	IC (24)	IC (48)	IC (72)
(all-E)-1,7,9-Heptadecatriene-11,13,15-triyne	Hydrocarbons	3.13744	3.26152	3.14992	2.99053	2.78329	3.09782	3.03759	2.86979	2.86258	2.96373	3.22633	3.00987	2.84178	3.17984	2.77498	2.97783	3.02524	2.9988	2.97315	3.1399
1,2,4-Tris(methylene)cyclohexane	Hydrocarbons	2.4819	2.49791	2.51428	2.52386	2.52417	2.49821	2.51841	2.52402	2.52043	2.52806	2.48356	2.53281	2.54819	2.52926	2.49581	2.50157	2.47733	2.48171	2.51841	2.49705
(8E,15E)-1,8,15-Heptadecatriene-11,13-diyne	Hydrocarbons	4.11058	4.24235	3.97345	4.42666	4.69353	4.58695	4.18518	3.97038	4.18569	4.20785	4.43631	3.99733	4.31606	3.92377	4.27556	4.13897	4.22027	3.97524	4.07144	4.09811
Lignans, neolignans and related compounds		BB-1 (0)	BB-1 (12)	BB-1 (24)	BB-1 (48)	BB-1 (72)	TH-1 (0)	TH-1 (12)	TH-1 (24)	TH-1 (48)	TH-1 (72)	BT-1 (0)	BT-1 (12)	BT-1 (24)	BT-1 (48)	BT-1 (72)	IC (0)	IC (12)	IC (24)	IC (48)	IC (72)
8-Acetoxypinoresinol 4-glucoside	Lignans, neolignans and related compounds	3.67896	3.61688	3.66704	3.48628	3.13637	3.52807	3.61387	3.07695	3.26995	3.38535	3.53145	3.46217	3.57024	3.19404	3.26886	3.07739	3.1878	3.32329	3.64303	3.65168
Lipids and lipid-like molecules		BB-1 (0)	BB-1 (12)	BB-1 (24)	BB-1 (48)	BB-1 (72)	TH-1 (0)	TH-1 (12)	TH-1 (24)	TH-1 (48)	TH-1 (72)	BT-1 (0)	BT-1 (12)	BT-1 (24)	BT-1 (48)	BT-1 (72)	IC (0)	IC (12)	IC (24)	IC (48)	IC (72)
p-Mentha-1,8-dien-7-ol	Lipids and lipid-like molecules	4.26306	4.34399	4.23444	4.19233	4.19533	4.23163	4.05631	4.16805	4.28067	4.26521	4.1081	4.21792	4.08994	4.12584	3.98852	4.06944	4.08253	4.08294	4.23483	4.17015
L-Acetylcarnitine	Lipids and lipid-like molecules	3.70308	3.78106	3.43384	3.40401	3.25107	3.5153	3.45578	3.3274	3.23068	3.31674	3.57808	3.56951	3.61486	3.85616	3.08568	3.23735	3.35662	3.27156	3.50269	3.36594
PC(18:4(6Z,9Z,12Z,15Z)/P-18:1(11Z))	Lipids and lipid-like molecules	3.36934	3.4897	3.30075	3.37073	3.68487	3.56319	3.49394	3.46233	3.65152	3.54759	3.57681	3.65985	3.45961	3.61647	3.40843	3.42873	3.64843	3.27991	3.7142	3.69245
Prostaglandin E2	Lipids and lipid-like molecules	3.40344	3.44756	3.31898	3.25953	2.93421	3.27382	3.57481	3.59946	3.20116	3.33997	3.16605	3.87739	3.91465	3.01294	3.13555	3.05487	3.33243	3.66416	3.53387	3.23843
Glycerophosphocholine	Lipids and lipid-like molecules	4.24209	4.86532	4.5291	4.32004	4.68974	3.94937	3.79472	3.83579	4.62184	3.94531	4.03415	4.19718	4.44259	4.20131	3.62628	4.10544	4.06413	4.14241	4.89927	4.37022
Palmitic amide	Lipids and lipid-like molecules	5.03949	4.90898	5.09659	5.17087	5.07831	5.09844	5.08602	5.07248	5.14562	5.13255	4.97958	5.01076	4.92149	5.17684	5.07746	5.01517	5.11851	5.10829	5.04527	5.05972
2-acetyl-1-alkyl-sn-glycero-3-phosphocholine	Lipids and lipid-like molecules	3.27223	3.33015	3.85022	3.50202	3.9369	3.33145	3.29314	3.69563	3.86637	3.35306	3.29983	3.4537	3.14941	3.58903	3.73972	3.79309	3.76723	3.77143	3.55951	3.42568
3-Dehydroxycarnitine	Lipids and lipid-like molecules	3.40511	3.47978	3.39572	3.56936	3.62395	3.56065	3.5476	3.49153	3.56692	3.43826	3.68942	3.52572	3.61688	3.74635	3.5763	3.55991	3.60621	3.3658	3.91736	3.59675
Vitamin D3	Lipids and lipid-like molecules	4.00472	4.00764	4.0433	4.0065	3.99962	4.06628	3.9806	3.99778	4.02901	3.99981	3.98573	4.0324	4.00466	3.98544	4.04936	3.99712	3.98613	3.98668	4.02795	3.99297
PA(22:4(7Z,10Z,13Z,16Z)/22:6(4Z,7Z,10Z,13Z,16Z,19Z))	Lipids and lipid-like molecules	3.88777	3.99291	3.85988	3.90971	3.9261	3.9555	3.89017	3.83566	3.63637	3.89785	3.85917	3.80225	3.5784	3.86144	3.86004	3.73379	3.8908	3.83548	3.81799	3.90653
11-Hydroxyprogesterone 11-glucuronide	Lipids and lipid-like molecules	3.94472	3.87367	4.00032	3.78018	3.50727	3.81068	3.89532	3.65665	3.84867	3.74791	3.75209	3.61092	3.4798	3.93337	3.59401	3.83191	3.84405	3.97274	3.84615	3.84102
1,2-Di-(9Z,12Z,15Z-octadecatrienoyl)-3-(Galactosyl-alpha-1-6-Galactosyl-beta-1)-glycerol	Lipids and lipid-like molecules	2.42685	2.69266	2.52769	2.47558	2.36891	2.54569	2.49927	2.51063	2.37275	2.45705	2.29415	2.48091	2.39348	2.53577	2.39094	2.38372	2.5461	2.48029	2.32753	2.53997
DG(18:2(9Z,12Z)/16:1(9Z)/0:0)	Lipids and lipid-like molecules	4.57222	4.18032	4.75989	4.65053	4.82484	4.74344	4.6238	4.7066	4.84406	4.89202	4.72879	4.40789	4.20488	4.81929	4.82791	4.86644	4.75762	4.55787	4.6506	4.63326
Muricin G	Lipids and lipid-like molecules	4.47224	4.27531	4.25407	4.19799	4.23554	4.36036	4.27148	4.13937	4.08794	4.27408	4.14977	4.10251	3.96035	4.10223	4.16161	3.96025	4.22742	4.18147	3.99957	4.45298
Montecristin	Lipids and lipid-like molecules	5.60145	5.40595	5.5336	5.32512	5.49608	5.47946	5.42305	5.45831	5.35694	5.37344	5.37891	5.34668	5.05118	5.49782	5.32389	5.33772	5.51664	5.4063	5.34823	5.59251
Dieporeticenin	Lipids and lipid-like molecules	5.86839	5.53423	5.69822	5.49616	5.65108	5.81904	5.64774	5.38188	5.44497	5.57304	5.65537	5.46092	5.16124	5.47522	5.26464	5.48165	5.62827	5.62087	5.50688	5.83318
Perillyl acetate	Lipids and lipid-like molecules	3.45324	3.25036	3.2868	3.30646	3.28046	3.39698	3.45543	3.32883	3.47774	3.3246	3.34355	3.32185	3.42751	3.338	3.22919	3.32528	3.43599	3.37392	3.38356	3.2195
d-Tocotrienol	Lipids and lipid-like molecules	3.67734	3.78008	3.74983	3.75367	3.988	3.79478	3.56279	3.78611	3.91289	3.85158	3.91663	3.75905	3.74442	3.92524	3.96807	3.81833	3.78021	3.79901	3.68281	3.76771
PI(20:3(5Z,8Z,11Z)/18:1(11Z))	Lipids and lipid-like molecules	4.51	4.26707	4.35419	4.37647	4.36938	4.46221	4.46719	4.4101	4.46398	4.39833	4.33209	4.31336	4.24842	4.54181	4.33409	4.38237	4.54147	4.50706	4.34403	4.44134
5alpha-Cholest-7-en-3-one	Lipids and lipid-like molecules	3.48683	3.50293	3.49546	3.50301	3.52677	3.57369	3.71451	3.48823	3.50952	3.51413	3.48462	3.54321	3.53089	3.50948	3.50772	3.47632	3.55583	3.48199	3.66416	3.51588
Soyacerebroside I	Lipids and lipid-like molecules	4.51524	4.35902	4.62516	4.49402	4.67737	4.59721	4.6616	4.6321	4.78924	4.62529	4.43984	4.53551	4.41755	4.73737	4.54349	4.60909	4.72478	4.64014	4.58067	4.7648
Chlorosesamone	Lipids and lipid-like molecules	6.07379	6.25868	6.02099	6.02531	5.81409	6.04615	6.03519	5.81466	5.93616	5.97107	6.08241	6.09491	6.07951	6.04078	5.65814	5.91654	6.04266	5.91539	6.13862	6.04454
PC(20:1(11Z)/14:1(9Z))	Lipids and lipid-like molecules	4.15984	4.0289	4.1451	3.97768	4.47939	4.00679	4.05723	4.44163	4.45538	3.80082	4.11897	3.96797	3.72742	3.94106	4.35263	4.31288	4.00851	4.35893	3.92941	4.20018
DG(22:5(4Z,7Z,10Z,13Z,16Z)/14:1(9Z)/0:0)	Lipids and lipid-like molecules	5.61413	5.23434	5.4046	5.20152	5.15787	5.50944	5.44028	4.9749	4.91701	5.32034	5.19269	5.23965	5.05567	5.00446	4.97677	4.85807	5.29749	5.21414	5.08285	5.50513
PI(16:1(9Z)/18:1(11Z))	Lipids and lipid-like molecules	3.24038	3.4917	3.27097	3.03598	3.14377	3.11363	3.13897	3.04772	3.06629	2.86082	3.07194	3.05141	2.71893	3.12419	2.89214	3.11936	3.26097	3.00837	3.08054	3.28859
Danazol	Lipids and lipid-like molecules	3.40952	3.07168	3.32513	2.9755	3.17638	3.19711	3.36631	3.3057	3.21546	3.17796	3.00118	3.27798	3.08729	3.37939	2.90658	3.27762	3.28415	3.3335	3.12272	3.16586
1-Acetoxy-4,6-tetradecadiene-8,10,12-triyne	Lipids and lipid-like molecules	3.13257	3.07811	3.14247	2.80276	3.11102	3.22922	3.00558	2.92168	3.12779	2.95623	3.49433	3.16783	3.29277	2.91608	2.43714	2.85588	3.09413	2.94993	3.14839	3.27685
Cohibin B	Lipids and lipid-like molecules	5.17208	5.56681	5.00156	4.74372	4.741	5.00846	4.92377	4.54468	4.85677	4.7313	5.1073	5.19669	4.59575	4.84372	4.30241	4.82051	5.19747	5.0147	4.8792	5.15688
Artemoin A	Lipids and lipid-like molecules	5.03717	5.32695	4.85289	5.06567	5.02575	4.99021	4.80254	4.7047	5.09151	4.74733	5.20169	5.35132	4.84475	5.09108	4.80433	4.93795	5.19731	5.07739	5.00851	5.18395
Idoxanthin	Lipids and lipid-like molecules	5.5331	5.14463	5.34592	5.20176	5.19778	5.47763	5.40249	5.12759	5.16338	5.33433	5.19363	5.20142	4.97415	5.13587	5.08899	5.13783	5.29397	5.25179	5.15497	5.40835
DG(20:4(5Z,8Z,11Z,14Z)/16:0/0:0)	Lipids and lipid-like molecules	3.74342	3.69057	3.70261	3.30497	3.40089	3.76131	3.71557	3.50278	3.33644	3.52504	3.40243	3.57822	3.35209	3.40313	3.27315	3.3638	3.68504	3.57377	3.45648	3.74221
Geranylgeranylcysteine	Lipids and lipid-like molecules	3.04224	3.17271	3.12956	2.81516	2.969	2.91533	2.94495	3.23784	3.33822	3.21545	2.80638	3.2674	3.06211	3.01183	2.89289	3.37232	3.09868	3.39696	3.09543	2.98335
Ceanothenic acid	Lipids and lipid-like molecules	3.43921	3.13646	2.74666	3.23917	2.76765	3.17265	3.0489	2.44247	2.84967	2.82632	3.10506	2.92435	2.14248	2.90206	2.20049	2.59432	3.17453	2.63336	3.19088	3.1145
delta5-Demissine	Lipids and lipid-like molecules	2.88095	2.97335	2.96394	2.7048	2.68245	2.82197	2.92264	2.70588	2.67448	2.66064	2.67366	2.7144	2.48468	2.64686	2.58059	2.65344	2.6738	2.74406	2.51794	2.86944
Melledonal B	Lipids and lipid-like molecules	3.58293	3.83781	3.18956	3.33166	3.11025	3.35176	3.238	2.93503	3.10272	3.03814	3.49311	3.54911	3.30469	3.07584	2.58757	3.04909	3.34008	3.04428	3.68803	3.35549
Procurcumenol	Lipids and lipid-like molecules	4.25031	4.0836	4.36825	4.15869	4.27097	4.27562	4.2968	4.38226	4.60358	4.31167	4.16176	4.21345	4.07347	4.33186	4.14012	4.48512	4.43024	4.39982	4.34902	4.25654
17a-Hydroxypregnenolone	Lipids and lipid-like molecules	4.52426	4.23282	4.36474	4.27053	4.18193	4.4834	4.38304	4.09679	4.00063	4.39662	4.16548	4.30359	4.17091	4.11095	4.11696	3.94315	4.28763	4.23746	4.27763	4.50052
LysoPC(20:1(11Z))	Lipids and lipid-like molecules	2.98275	2.85337	3.16247	3.02049	3.16695	3.22304	2.99029	2.92086	3.15532	2.96456	2.93515	2.95765	2.69639	3.2537	2.77601	3.20395	3.06533	3.10576	2.9631	3.13417
Camelledionol	Lipids and lipid-like molecules	3.71095	3.70119	3.72379	3.75406	3.76109	3.72744	3.73305	3.71392	3.7163	3.69763	3.73363	3.71391	3.69504	3.70197	3.72454	3.73967	3.72375	3.73262	3.70397	3.67545
23-Acetoxysoladulcidine	Lipids and lipid-like molecules	4.25238	3.75691	3.78342	4.13077	4.01868	4.26475	3.95547	3.70465	4.46994	4.14467	3.99406	3.69172	3.46101	4.25247	3.71126	4.02606	3.90561	4.06585	4.14432	3.9783
Hebevinoside X	Lipids and lipid-like molecules	4.18704	3.86089	4.12264	3.97266	4.06513	4.20422	4.01983	3.81001	3.93291	4.06029	4.03686	3.78666	3.74416	3.93063	3.70577	3.91518	4.21091	4.06994	3.97093	4.22565
Methyl (3x,10R)-dihydroxy-11-dodecene-6,8-diynoate 10-glucoside	Lipids and lipid-like molecules	3.64704	3.82147	3.06761	2.79168	3.36064	3.56506	3.39266	2.81746	2.8245	2.81273	3.53417	3.33551	2.77081	3.28165	2.96526	2.76012	3.36989	2.78778	3.51319	3.93781
Kojibiose	Lipids and lipid-like molecules	4.87453	4.99246	4.19374	3.23156	4.28559	4.69921	4.66102	3.49064	2.16689	3.82218	4.60432	4.56875	3.6264	2.83397	2.83259	3.87375	4.70817	2.82995	4.44135	4.82599
Ethyl (2E,4Z,7Z)-Decatrienoate	Lipids and lipid-like molecules	4.41939	4.36779	4.54795	4.30124	4.19393	4.23079	4.37298	4.4993	4.42699	4.41947	4.36619	4.52306	4.04242	4.51349	4.37031	4.69372	4.5891	4.38195	4.46509	4.34748
4-Isopropylphenylacetaldehyde	Lipids and lipid-like molecules	4.17376	4.13027	4.19007	3.83286	4.04804	4.12431	4.18789	4.06628	4.10086	4.07207	4.1282	4.15741	3.99383	4.21563	3.8253	4.08085	4.17591	4.14878	4.05179	4.17341
Ascorbyl stearate	Lipids and lipid-like molecules	3.65611	3.58285	3.60867	3.35094	3.49382	3.57109	3.5142	3.53158	3.38747	3.49581	3.47353	3.47136	3.34866	3.54933	3.4384	3.5681	3.63518	3.62466	3.60173	3.54655
PI(18:2(9Z,12Z)/20:2(11Z,14Z))	Lipids and lipid-like molecules	4.11915	3.59432	3.47192	3.28886	3.38077	3.55988	3.47526	3.3444	3.43247	3.42216	3.34865	3.38033	3.23708	3.40392	3.29629	3.31995	3.51632	3.35667	3.27162	3.56613
PE(20:2(11Z,14Z)/14:1(9Z))	Lipids and lipid-like molecules	4.00276	3.21995	4.17192	4.09985	4.30566	4.12781	3.90239	4.07647	4.21016	3.9799	4.04465	3.98354	3.17807	4.40045	4.13861	4.31926	4.31517	3.99631	4.0108	4.24208
Vinaginsenoside R16	Lipids and lipid-like molecules	3.75819	3.57125	4.06108	3.68112	3.87409	3.87043	3.93657	3.95055	4.06848	3.86828	3.77616	3.79512	3.47278	4.09422	3.9073	3.99891	4.04179	3.97715	3.79958	3.85922
Taurochenodeoxycholate-3-sulfate	Lipids and lipid-like molecules	3.42514	3.51927	3.35279	3.04417	2.98358	3.41385	3.37773	3.16397	2.96544	3.25023	3.33454	3.39844	3.33765	3.47226	2.66394	3.00342	3.3182	3.3779	3.39805	3.51924
PS(14:1(9Z)/20:1(11Z))	Lipids and lipid-like molecules	4.69107	4.49633	4.59191	4.43351	4.31954	4.61769	4.5659	4.30701	4.33959	4.46518	4.50961	4.3966	4.21906	4.40012	4.24616	4.41466	4.48397	4.4895	4.34373	4.61195
PIP(18:3(6Z,9Z,12Z)/18:1(11Z))	Lipids and lipid-like molecules	4.14132	3.78715	3.98759	3.75031	3.71254	4.12025	4.0872	3.47411	3.47349	3.91709	3.70801	3.84604	3.62989	3.5558	3.52507	3.46153	3.91931	3.83353	3.63174	4.11643
PG(16:1(9Z)/16:0)	Lipids and lipid-like molecules	3.49447	3.42873	3.45669	3.43646	3.49148	3.47836	3.50241	3.43789	3.48635	3.48215	3.4018	3.46479	3.44525	3.41238	3.42992	3.45041	3.36912	3.43046	3.426	3.46537
Methyl dihydrojasmonate	Lipids and lipid-like molecules	4.50038	4.45332	4.49837	4.15098	4.59204	4.27168	4.54619	4.49475	4.93166	4.44404	4.32073	4.47669	4.39354	4.69932	4.23362	4.7145	4.59539	4.57956	4.5364	4.31611
LysoPC(0:0/18:0)	Lipids and lipid-like molecules	3.3094	3.34439	3.92502	3.58454	3.9636	3.37233	3.31662	3.78774	3.93415	3.4674	3.23831	3.47412	3.16203	3.69911	3.78095	3.90188	3.7983	3.81601	3.62392	3.31374
beta-Sitosterol	Lipids and lipid-like molecules	3.96552	3.99697	4.06335	4.15957	4.36223	4.12673	4.15207	4.28892	4.33159	4.3338	3.90695	4.0906	3.9917	4.40734	4.32987	4.24995	4.22463	4.14158	4.18999	4.22781
1-Formylneogrifolin	Lipids and lipid-like molecules	4.08966	4.24286	4.17802	4.25871	4.28834	4.27519	4.15367	4.2438	4.2523	4.23889	4.39589	4.37288	4.37511	4.20718	4.11912	4.17978	4.27533	4.22626	4.41245	4.27748
11,12-Dimethylrosmanol	Lipids and lipid-like molecules	3.47291	3.63171	3.36413	2.99843	2.98655	3.18323	3.38479	3.2269	3.2008	3.15447	3.46072	3.35942	3.29182	3.07686	2.82625	2.90467	3.46123	3.15176	3.52306	3.31863
beta-Elemenone	Lipids and lipid-like molecules	3.98745	3.7337	4.05991	4.14218	4.08237	4.03516	3.97341	3.98089	4.09562	4.08454	3.84251	3.93436	3.66338	4.21382	4.14333	3.88715	4.10609	3.99637	3.90823	3.88206
N-Isobutyl-2,4,8,10,12-tetradecapentaenamide	Lipids and lipid-like molecules	4.04553	4.26675	3.90953	3.77806	3.81388	3.97766	3.99162	3.80408	3.87497	3.83233	3.81047	3.77417	3.71937	3.90169	3.62	3.83323	3.96787	3.95895	3.83033	4.05778
1,4-Dimethyl-7-ethylazulene	Lipids and lipid-like molecules	4.54052	4.52969	4.40797	4.22177	4.36746	4.58118	4.41234	4.20812	3.85221	4.31796	4.72587	4.47326	4.44089	4.01888	3.61479	3.85092	4.28919	4.03285	4.36264	4.54234
Stearidonic acid	Lipids and lipid-like molecules	5.56502	5.17369	5.51544	5.37226	5.47632	5.40138	5.65789	5.60847	5.65762	5.48174	5.34184	5.41711	5.11278	5.56298	5.28563	5.5479	5.53845	5.51498	5.39163	5.34634
Oleamide	Lipids and lipid-like molecules	6.17965	5.94545	6.2411	6.27952	6.28132	6.26284	6.27874	6.20059	6.25937	6.29869	6.07076	6.16985	5.96544	6.32614	6.23892	6.14625	6.25882	6.22423	6.21106	6.18115
Nandrolone	Lipids and lipid-like molecules	4.97815	4.83644	5.03013	4.84434	4.99407	4.9147	5.01984	5.0209	5.22347	4.97306	4.83102	4.96038	4.75922	5.13094	4.84628	5.1996	5.10048	5.01438	5.06085	4.87609
DG(18:3(9Z,12Z,15Z)/18:3(9Z,12Z,15Z)/0:0)	Lipids and lipid-like molecules	6.4536	6.12446	6.21416	6.13058	6.04244	6.37368	6.21644	5.83232	5.71045	6.2525	6.07559	6.06763	6.01672	5.88085	5.99089	5.65045	6.12319	6.04911	6.04535	6.37576
Tetrahydrodeoxycorticosterone	Lipids and lipid-like molecules	5.15428	4.94739	4.98311	4.80569	4.73388	5.07936	5.04308	4.62393	4.5775	4.90133	4.7875	4.84066	4.69431	4.65205	4.61857	4.48469	4.91931	4.81537	4.70577	5.07181
Ethyl -3-hydroxybutyrate glucoside	Lipids and lipid-like molecules	3.61888	3.88978	3.75142	3.99058	3.64702	3.71	3.68227	3.60974	3.73009	3.67331	3.7756	3.7872	3.89368	3.82912	3.53399	3.64794	3.68375	3.69176	3.74798	3.73878
DG(18:3(9Z,12Z,15Z)/16:0/0:0)	Lipids and lipid-like molecules	4.87584	4.66844	4.79299	4.65698	4.80164	4.86212	4.87527	4.70734	4.62462	4.77752	4.7008	4.82482	4.57083	4.76207	4.65916	4.59226	4.77309	4.63027	4.6349	4.7484
7-Dehydrocholesterol	Lipids and lipid-like molecules	3.68986	3.54664	3.63358	3.68573	3.77364	3.69235	3.73457	3.69139	3.72341	3.64638	3.67634	3.7038	3.6099	3.65951	3.65144	3.60222	3.68144	3.6834	3.61776	3.62753
PE(22:6(4Z,7Z,10Z,13Z,16Z,19Z)/22:4(7Z,10Z,13Z,16Z))	Lipids and lipid-like molecules	2.89386	2.61076	2.60754	2.5558	2.85572	3.02093	2.81723	2.64146	2.8048	2.75289	2.62974	2.37127	2.1868	3.03538	2.46365	2.81686	2.6473	2.64267	2.8517	2.98234
Hebevinoside VII	Lipids and lipid-like molecules	4.02734	3.6575	4.06798	3.63084	3.76481	3.99888	3.99667	3.96539	3.8658	3.76706	3.76225	3.80077	3.49193	3.84544	3.60553	3.96305	3.98342	3.9642	3.71068	3.93981
PC(15:0/22:6(4Z,7Z,10Z,13Z,16Z,19Z))	Lipids and lipid-like molecules	6.34452	6.08378	6.15432	6.04434	5.95341	6.27783	6.14812	5.77345	5.637	6.11828	6.05514	5.98234	5.94851	5.87158	5.93196	5.63582	6.05776	5.96474	5.98466	6.30417
LysoPC(16:0)	Lipids and lipid-like molecules	3.55494	3.36235	3.32594	2.97417	3.10581	3.31132	3.68907	3.55357	3.10929	3.44464	3.18229	3.5641	3.25057	3.48285	2.91159	3.55309	3.54637	3.63028	3.22302	3.59185
Annonisin	Lipids and lipid-like molecules	5.0044	4.77678	5.06304	4.84474	4.7192	4.9728	5.01556	4.87814	4.60836	4.85139	4.71769	4.75774	4.59039	4.7765	4.55467	4.55486	4.95404	4.86865	4.74465	5.04243
Schidigerasaponin D1	Lipids and lipid-like molecules	3.41628	3.59835	3.45253	3.25688	3.38388	3.2597	3.32168	3.31129	3.2948	3.05932	3.24798	3.2755	2.96572	3.28579	3.13317	3.34157	3.48809	3.28673	3.29566	3.47123
PGD2 ethanolamide	Lipids and lipid-like molecules	3.9284	3.89608	3.99813	3.84193	3.85195	4.03937	4.22142	4.07119	4.18844	4.0695	3.71283	3.85219	3.87485	4.14677	3.80474	4.00384	4.15303	4.0494	4.08654	3.97382
DG(18:2(9Z,12Z)/18:4(6Z,9Z,12Z,15Z)/0:0)	Lipids and lipid-like molecules	3.3103	3.04855	3.1621	2.95131	3.05108	3.31579	3.22498	2.90068	2.77682	2.92383	2.97363	3.01354	2.87159	2.906	2.87258	2.83934	3.05512	3.04298	2.97358	3.32799
Boviquinone 4	Lipids and lipid-like molecules	2.58212	2.67482	2.56411	2.26954	2.45116	2.32379	2.52496	2.4385	2.6365	2.55732	2.38585	2.73387	2.49723	2.72564	2.24717	2.53389	2.42688	2.53245	2.63867	2.72823
Squamolinone	Lipids and lipid-like molecules	5.53702	5.21532	5.33354	5.24201	5.14647	5.50518	5.36694	4.99101	4.89401	5.36896	5.19745	5.22576	5.11982	5.08486	5.12005	4.82607	5.25672	5.196	5.18076	5.47274
DG(16:0/18:3(6Z,9Z,12Z)/0:0)	Lipids and lipid-like molecules	4.6483	4.88532	4.56691	4.38403	4.27944	4.63054	4.65148	4.37297	4.28134	4.47941	4.38804	4.4806	4.32417	4.36633	4.25789	4.25155	4.56792	4.45717	4.36998	4.65606
Dehydrovomifoliol	Lipids and lipid-like molecules	4.3283	4.13054	4.44214	4.13292	4.25241	4.23156	4.30494	4.37727	4.55644	4.45982	4.18318	4.26982	4.02036	4.31903	4.1505	4.45838	4.43629	4.29761	4.36354	4.21691
Methyl (R)-8-Hydroxy-9-decene-4,6-diynoate glucoside	Lipids and lipid-like molecules	4.25849	4.38628	3.70861	3.28779	3.88554	4.07034	4.11081	3.34703	3.46993	3.56952	4.15324	4.14588	3.39207	3.31904	3.31876	3.62112	4.10984	3.32175	3.87798	4.21625
Estriol	Lipids and lipid-like molecules	3.86414	3.80802	4.04343	3.85623	4.01678	3.89334	4.03371	4.07024	4.16896	4.00369	3.80039	4.01192	3.85221	4.09237	3.95412	4.10247	4.06253	4.06851	4.05432	3.89557
Jasmonic acid	Lipids and lipid-like molecules	4.68239	4.82038	4.78737	4.14063	4.3275	4.61419	4.58633	4.28616	4.50653	4.43233	4.53177	4.55893	4.47046	4.79306	4.09309	4.41082	4.6379	4.4634	4.33914	4.6132
N-Cyclopropyl-trans-2-cis-6-nonadienamide	Lipids and lipid-like molecules	3.49059	3.49042	3.52534	3.56179	3.55835	3.56708	3.57373	3.50759	3.53484	3.57728	3.51129	3.5703	3.64179	3.55714	3.50021	3.57688	3.51034	3.57366	3.59347	3.5869
(3S,3'S,5R,5'R,6R)-6,7-Didehydro-5,6-dihydro-3,3',5,8'-tetrahydroxy-beta,kappa-caroten-6'-one	Lipids and lipid-like molecules	5.04303	4.69602	4.94544	4.80276	4.76496	4.99227	4.96902	4.76524	4.74205	4.95744	4.80638	4.7883	4.63837	4.86325	4.68871	4.78402	4.89701	4.82636	4.81348	4.97224
6,10,14-Trimethyl-5,9,13-pentadecatrien-2-one	Lipids and lipid-like molecules	4.0903	3.76927	4.16618	3.61191	3.77095	3.83988	4.12518	3.84665	3.78539	3.78755	3.84526	3.76191	3.59163	3.73269	3.37511	3.86911	3.84518	3.82639	3.76505	3.78494
(ent-7alpha)-7-Hydroxy-8(14),15-pimaradien-19-oic acid	Lipids and lipid-like molecules	4.03755	3.79972	3.85357	3.77932	3.74223	3.95968	3.99604	3.77826	3.86747	3.81007	3.81788	3.81704	3.62094	3.98933	3.56532	3.76955	4.02347	3.86819	3.95427	4.04247
Isoalantolactone	Lipids and lipid-like molecules	3.69969	3.5564	3.96919	3.93272	4.04014	3.64505	3.70504	3.67914	4.23236	3.84559	3.52771	3.65999	3.53004	3.75958	3.60418	4.33839	3.90616	3.96018	3.98038	3.59184
Ketosantalic acid	Lipids and lipid-like molecules	2.93166	2.97119	2.90031	2.76475	2.79595	2.9034	2.77599	2.90396	2.96327	2.80655	2.91425	2.94478	2.71294	2.85181	2.6669	2.79046	2.89933	2.79133	2.92577	3.01534
Physalin C	Lipids and lipid-like molecules	4.284	4.7171	3.66116	3.62435	3.53894	3.98677	4.02881	3.20707	3.16573	3.2067	4.22051	4.12951	3.83744	3.02029	2.50565	3.25898	3.89579	3.14719	3.38312	3.92179
LysoPC(16:1(9Z)/0:0)	Lipids and lipid-like molecules	3.78058	3.56111	3.61824	3.47131	3.27048	3.69238	3.54842	3.01152	3.32064	3.54746	3.58171	3.26874	3.15023	3.45103	3.00061	3.17726	3.35154	3.57765	3.33763	3.46881
PG(18:2(9Z,12Z)/16:1(9Z))	Lipids and lipid-like molecules	4.48531	4.17496	4.34642	4.17138	4.44796	4.431	4.27894	4.04809	4.17761	4.2017	4.38106	4.22312	3.95724	4.20401	3.98536	4.21241	4.32887	4.30247	4.34243	4.51153
Dexamethasone	Lipids and lipid-like molecules	3.72999	3.75738	3.48027	3.50877	3.20203	3.67324	3.44904	3.43203	3.5899	3.50678	3.73432	3.72756	3.82845	3.60801	3.40151	3.12564	3.13803	3.55953	3.22388	3.30636
20-Hydroxyeicosatetraenoic acid	Lipids and lipid-like molecules	2.8708	2.97965	2.68513	2.69247	2.53745	2.70433	2.60883	2.34387	2.70597	2.6466	2.6691	2.70188	2.7362	2.6595	2.4497	2.61352	2.47525	2.61866	2.50255	2.64716
PA(15:0/22:6(4Z,7Z,10Z,13Z,16Z,19Z))	Lipids and lipid-like molecules	4.63138	4.30379	4.47047	4.3964	4.38594	4.5682	4.40648	4.21008	4.49072	4.51819	4.44863	4.17415	3.9693	4.50062	4.22146	4.38518	4.41805	4.32119	4.38199	4.45784
Tetrahydrocortisone	Lipids and lipid-like molecules	4.0703	3.94953	3.96429	3.85577	4.0658	3.82524	4.11195	3.9878	4.52302	3.92341	3.90156	3.94539	3.84007	4.2138	3.81303	4.25698	3.94964	3.80531	4.02239	3.78234
Neryl rhamnosyl-glucoside	Lipids and lipid-like molecules	2.86583	2.90736	2.72874	2.74247	2.55897	2.63898	2.77434	2.57573	2.75387	2.59032	2.5817	2.71561	2.60595	2.76772	2.50488	2.60675	2.70866	2.6471	2.69066	2.68628
Corchorosol A	Lipids and lipid-like molecules	4.55379	4.1604	4.3479	4.4249	4.08467	4.46081	4.25905	3.75472	3.91014	4.25851	4.17728	4.28288	4.18191	4.04961	3.73709	3.66289	4.26046	4.10143	4.26188	4.53762
LysoPC(18:1(11Z))	Lipids and lipid-like molecules	4.58183	4.29668	4.54649	4.32843	4.35178	4.65826	4.49226	4.12704	4.36216	4.35743	4.45893	4.24565	3.96041	4.45799	3.93812	4.36374	4.516	4.46019	4.40138	4.65726
Astaxanthin	Lipids and lipid-like molecules	3.04242	3.34217	2.94536	2.60498	2.44552	2.96148	2.92465	2.3951	2.63669	2.70139	2.76935	2.75068	2.79866	2.64399	2.56753	2.6309	2.37928	2.52467	2.58672	2.57096
5,6-DHET	Lipids and lipid-like molecules	4.06441	3.23913	3.41326	3.35218	3.4161	3.78947	3.37768	3.16806	3.45747	3.58471	3.49539	3.19078	3.21516	3.60611	3.14989	3.33426	3.33414	3.3179	3.55968	3.45517
PS(18:4(6Z,9Z,12Z,15Z)/20:0)	Lipids and lipid-like molecules	5.03678	5.12118	4.9071	4.93203	4.90988	4.94522	4.93138	4.68831	4.93157	4.87599	5.02044	5.13635	4.74639	5.03338	4.65312	4.95659	4.9996	5.02949	4.88411	5.03558
beta-Santalyl acetate	Lipids and lipid-like molecules	4.42218	4.31037	4.48297	4.2959	4.31398	4.34272	4.33731	4.40035	4.49621	4.37923	4.22507	4.35508	4.17729	4.4665	4.14523	4.51276	4.48072	4.39269	4.41463	4.35633
7-Ketodeoxycholic acid	Lipids and lipid-like molecules	3.19892	3.192	3.22073	3.36984	3.35826	3.29714	3.41506	3.18493	3.37751	3.26883	3.19702	3.11059	3.10552	3.25821	3.37062	3.21516	3.27161	3.3085	3.20458	3.23908
LysoPE(16:0/0:0)	Lipids and lipid-like molecules	3.58311	3.38439	3.62292	3.51746	3.71291	3.57734	3.52165	3.53968	3.65538	3.44056	3.42322	3.41354	3.26944	3.67915	3.65422	3.58985	3.58321	3.61821	3.48031	3.54212
Polyporusterone D	Lipids and lipid-like molecules	3.39091	2.97671	2.60558	3.37586	2.96817	3.25719	2.9267	2.62509	3.05611	2.90241	3.06253	2.91932	2.34306	2.96635	2.48701	2.64303	3.04835	2.75546	3.19892	3.14892
Sabadelin	Lipids and lipid-like molecules	3.14676	3.12591	3.23369	3.25435	3.19929	3.14633	3.14686	3.1397	3.14821	3.15865	3.14815	3.15153	3.10604	3.18154	3.231	3.20963	3.15867	3.19795	3.10745	3.21097
Capsicoside C3	Lipids and lipid-like molecules	3.31026	3.66103	3.33912	3.15604	2.92748	3.10571	3.19405	2.91061	2.96071	2.87179	3.04069	2.97712	2.82763	3.04312	2.85719	2.9537	3.05621	3.04788	2.98807	3.32561
(3beta,5alpha,6alpha,7alpha,22E,24R)-5,6-Epoxyergosta-8,14,22-triene-3,7-diol	Lipids and lipid-like molecules	3.50085	3.44557	3.09507	3.25439	2.72675	3.16134	3.28868	2.79499	3.15926	2.98595	2.90053	3.20038	2.67475	3.26261	2.48307	2.92627	3.31903	3.05312	3.4317	3.21024
DG(16:0/18:4(6Z,9Z,12Z,15Z)/0:0)	Lipids and lipid-like molecules	3.27315	3.19366	3.55266	3.33649	3.75804	3.19296	3.44608	3.65186	3.61888	3.10338	2.91131	3.37282	3.00656	3.42789	3.66522	3.64258	3.48493	3.4206	2.89162	3.38237
PA(18:4(6Z,9Z,12Z,15Z)/18:1(9Z))	Lipids and lipid-like molecules	3.5863	3.10154	3.72731	3.45637	3.83638	3.59205	3.54958	3.54543	3.83367	3.48957	3.47482	3.55644	2.85512	3.96224	3.63731	3.66995	3.82201	3.45535	3.50879	3.65656
PS(18:1(9Z)/16:1(9Z))	Lipids and lipid-like molecules	4.77842	4.51498	4.72573	4.3571	4.42605	4.75993	4.71306	4.43392	4.41014	4.76533	4.74932	4.46577	4.45064	4.35899	4.26665	4.63559	4.68283	4.76839	4.36852	4.75638
Octadecanamide	Lipids and lipid-like molecules	4.58804	4.66954	4.5946	4.59556	4.59768	4.71323	4.65051	4.62782	4.66226	4.70891	4.51455	4.69589	4.54569	4.73175	4.65888	4.58173	4.70355	4.65646	4.63102	4.63727
PE(22:5(7Z,10Z,13Z,16Z,19Z)/22:6(4Z,7Z,10Z,13Z,16Z,19Z))	Lipids and lipid-like molecules	2.97296	2.86628	2.87481	2.70526	2.97405	2.97824	2.88914	2.76449	2.9082	2.70428	2.67573	2.61465	2.50014	3.13884	2.66383	2.85408	2.80104	2.94293	2.75575	3.03923
Mintsulfide	Lipids and lipid-like molecules	4.4372	4.39774	4.428	4.42891	4.44046	4.39028	4.39714	4.50175	4.31171	4.32144	4.51737	4.4517	4.4246	4.41099	4.35283	4.36344	4.3468	4.50959	4.47155	4.29049
LysoPC(0:0/16:0)	Lipids and lipid-like molecules	3.738	3.3651	2.90561	3.19616	3.04327	3.58845	3.38992	2.40663	2.99201	3.01199	3.36475	3.24271	2.48275	2.83763	1.86699	2.67842	3.45547	2.78417	3.3608	3.46743
DG(18:3(6Z,9Z,12Z)/18:4(6Z,9Z,12Z,15Z)/0:0)	Lipids and lipid-like molecules	4.24867	3.904	4.21073	3.89288	3.87661	4.20716	4.2057	3.98387	3.86317	4.01044	3.86008	3.94782	3.69354	3.92611	3.72239	3.95155	4.11175	4.07019	3.86735	4.20564
PA(16:1(9Z)/18:3(6Z,9Z,12Z))	Lipids and lipid-like molecules	3.23967	3.64451	3.39885	3.403	3.42239	3.43583	3.53771	3.28568	3.44066	3.37882	3.49291	3.49676	3.38644	3.54757	3.1661	3.45532	3.55985	3.41255	3.33996	3.52592
Cryptocapsone	Lipids and lipid-like molecules	5.46953	5.73313	5.45857	5.2514	5.1865	5.39708	5.50517	5.34021	5.30031	5.3502	5.27894	5.22573	5.24042	5.33558	5.08771	5.39618	5.5089	5.45124	5.1904	5.52046
PIP(20:1(11Z)/18:2(9Z,12Z))	Lipids and lipid-like molecules	3.07175	2.73694	3.01449	2.743	2.20854	2.83654	3.01269	2.59013	2.77478	2.8501	2.85706	2.55017	2.67073	2.95353	2.38223	2.68393	2.65026	3.0087	2.43959	2.89136
Phosphatidylserine	Lipids and lipid-like molecules	3.23834	3.27833	3.25255	3.23634	3.24997	3.24345	3.20391	3.23923	3.15015	3.26185	3.18456	3.22528	3.28379	3.27006	3.173	3.18835	3.23328	3.16038	3.19969	3.21712
Hovenidulcioside B1	Lipids and lipid-like molecules	4.08067	4.00915	4.06165	4.16442	3.94786	4.21548	4.09758	4.00387	3.99543	4.06352	3.98345	4.01122	4.00284	4.0675	3.99452	3.89706	4.08862	4.0405	4.01832	4.08052
Palmitic acid	Lipids and lipid-like molecules	4.35413	4.97623	4.36465	4.55682	4.36877	4.32633	4.36737	4.37174	4.37503	4.36456	4.21982	4.25401	4.08864	4.39179	4.41047	4.36838	4.38273	4.33781	4.20761	4.33268
Notoginsenoside R1	Lipids and lipid-like molecules	2.97541	2.65869	3.25473	2.9368	3.06537	3.08082	3.15977	3.2639	3.307	3.17649	2.71936	3.0686	2.69912	3.30931	3.14468	3.25669	3.31077	3.17972	2.92232	2.93758
LysoPE(0:0/14:0)	Lipids and lipid-like molecules	2.72342	3.20009	2.60866	2.40267	2.15734	2.85788	2.6946	2.34363	2.05861	2.64601	2.72782	2.63265	2.42264	2.5961	1.80195	2.30811	2.44028	2.50387	2.79576	2.74153
DG(18:3(9Z,12Z,15Z)/18:2(9Z,12Z)/0:0)	Lipids and lipid-like molecules	5.46699	5.1231	5.22138	5.1401	5.0561	5.38818	5.2683	4.89681	4.744	5.2258	5.06519	5.15194	5.08704	4.95509	5.06499	4.739	5.16842	5.09847	5.05908	5.42009
DG(14:0/22:0/0:0)	Lipids and lipid-like molecules	3.62029	3.6124	3.58192	3.60618	3.58588	3.60018	3.54008	3.48976	3.56698	3.56074	3.58981	3.55595	3.59976	3.52861	3.55799	3.55427	3.58436	3.58389	3.58872	3.5535
PS(15:0/16:0)	Lipids and lipid-like molecules	4.24795	3.8641	4.25368	4.20838	4.32181	4.42704	4.05602	4.16334	4.54651	4.35136	4.14765	3.94016	3.45062	4.34944	4.17727	4.40839	4.18277	3.94288	4.26516	4.18365
11-Dehydrocorticosterone	Lipids and lipid-like molecules	3.69045	3.49172	3.53349	3.55833	3.19836	3.55126	3.61859	3.44698	3.54062	3.49076	3.46299	3.39571	3.43167	3.3965	3.25283	3.2137	3.42409	3.34701	3.6433	3.55281
20-Hydroxy-PGE2	Lipids and lipid-like molecules	3.51547	3.5299	3.50993	3.40938	3.52334	3.58722	3.68924	3.52958	3.63254	3.6084	3.37045	3.54279	3.50373	3.51375	3.24699	3.60889	3.60416	3.57923	3.6914	3.51573
PIP(22:5(4Z,7Z,10Z,13Z,16Z)/16:0)	Lipids and lipid-like molecules	3.63798	3.46942	3.35745	2.80387	2.69663	3.31009	3.28638	2.57348	2.75664	3.22464	3.17901	3.06679	3.1215	3.01489	2.85648	2.32799	2.75032	3.39267	2.77914	3.1295
PA(22:6(4Z,7Z,10Z,13Z,16Z,19Z)/20:5(5Z,8Z,11Z,14Z,17Z))	Lipids and lipid-like molecules	4.02446	3.75142	3.91958	3.86218	3.90561	3.97074	3.92693	3.91106	3.84718	4.01506	3.93078	3.70696	3.77296	3.94899	3.71306	3.89264	3.97624	3.97069	3.78536	3.93201
PS(18:4(6Z,9Z,12Z,15Z)/20:4(5Z,8Z,11Z,14Z))	Lipids and lipid-like molecules	3.61379	3.15507	3.41194	3.37107	3.57683	3.50173	3.53729	3.76078	3.73865	3.53055	3.53919	3.59035	3.3712	3.75104	3.5809	3.75064	3.7578	3.5489	3.60566	3.62435
DG(18:4(6Z,9Z,12Z,15Z)/16:0/0:0)	Lipids and lipid-like molecules	3.85775	3.64079	3.9103	3.44071	3.5753	3.87211	3.97157	3.90266	3.66154	3.59453	3.56798	3.86954	3.55842	3.60152	3.42152	3.80352	3.82884	3.8732	3.5278	3.89078
Pipericine	Lipids and lipid-like molecules	2.90939	2.83039	2.86976	2.82869	2.98479	2.86752	2.86582	2.82748	2.85662	2.87012	2.83878	2.86081	2.88646	2.93467	2.85727	2.89764	2.88639	2.81025	2.87276	2.90674
Methyl (9Z)-8'-oxo-6,8'-diapo-6-carotenoate	Lipids and lipid-like molecules	3.44881	3.25837	3.58522	3.61358	3.55154	3.52578	3.45359	3.54607	3.43727	3.59222	3.62354	3.58268	3.49019	3.50737	3.50613	3.40164	3.5788	3.5839	3.57691	3.63651
Desmosterol	Lipids and lipid-like molecules	3.89786	4.0171	4.01845	4.04187	4.15141	4.0413	4.02542	3.96889	4.05586	4.05386	4.01682	4.20101	4.14617	4.03748	3.9938	4.00665	4.03053	4.01733	4.04019	4.01862
beta-Sitostenone	Lipids and lipid-like molecules	3.79062	3.41788	3.7661	3.69197	4.09503	3.96669	3.70757	3.91981	3.80042	3.773	3.75068	3.79712	3.34665	3.7769	3.6473	3.77167	3.94163	3.7569	3.73589	3.90431
Reticulacinone	Lipids and lipid-like molecules	4.81648	4.46194	4.61946	4.4285	4.38378	4.72493	4.66048	4.21908	4.15642	4.53336	4.41919	4.45387	4.2832	4.24288	4.2252	4.10881	4.53803	4.46052	4.33891	4.72218
Prostaglandin G2	Lipids and lipid-like molecules	3.25154	3.17319	3.59502	3.79671	3.5322	3.58953	3.61557	3.58838	3.77039	3.76525	3.52109	3.48035	3.32798	3.77302	3.66003	3.49415	3.52383	3.23894	3.53278	3.49612
Polyoxyethylene (600) monoricinoleate	Lipids and lipid-like molecules	3.18908	3.67774	3.16103	2.92415	2.86038	3.09535	3.16054	3.01682	3.1261	3.10755	3.05895	2.93678	2.72728	3.09861	2.8919	3.08205	3.469	3.08213	3.01117	3.20034
DG(18:4(6Z,9Z,12Z,15Z)/18:4(6Z,9Z,12Z,15Z)/0:0)	Lipids and lipid-like molecules	4.08298	3.93455	4.05642	3.79875	3.9295	3.96828	4.11068	4.03233	3.97392	4.01154	3.91644	3.894	3.76598	3.92835	3.8582	3.97334	4.0124	3.99836	3.87996	4.04427
Hovenidulcioside B2	Lipids and lipid-like molecules	3.42901	3.42581	3.52678	3.23556	3.43943	3.39718	3.36559	3.39018	3.42212	3.2711	3.21667	3.32605	3.16061	3.53548	3.26963	3.42465	3.40132	3.17979	3.2387	3.39404
Digoxin	Lipids and lipid-like molecules	3.7382	3.58218	3.69514	3.46561	3.50813	3.72024	3.77416	3.32153	3.53138	3.60506	3.54537	3.58337	3.4954	3.45457	3.35311	3.50092	3.67837	3.66872	3.40139	3.75857
17-Epiestriol	Lipids and lipid-like molecules	3.07439	3.04814	3.0998	3.19417	3.37331	3.21986	3.01919	2.929	3.50186	3.11042	3.46808	3.33229	3.35091	3.14848	3.02379	3.30674	3.30156	2.95901	3.18681	3.27371
Cycloviolaxanthin	Lipids and lipid-like molecules	4.81398	4.57941	4.96648	4.75257	4.96224	4.84429	4.9306	5.09362	4.99709	5.00909	4.71102	4.79039	4.60351	4.86543	4.96838	5.04899	5.03683	4.98243	4.75705	4.79438
LysoPE(18:3(6Z,9Z,12Z)/0:0)	Lipids and lipid-like molecules	3.62766	3.29515	3.37819	3.33479	3.39021	3.57695	3.66935	3.47373	3.54219	3.45805	3.40902	3.32237	3.25357	3.82003	3.69039	3.49234	3.54034	3.51546	3.53467	3.58904
Kanokoside D	Lipids and lipid-like molecules	3.77304	3.75852	3.85578	3.8133	3.5284	3.68034	3.60012	3.45967	3.62787	3.72822	3.70702	3.63638	3.29028	3.60378	3.5306	3.63825	3.81857	3.78353	3.76347	3.9535
LysoPA(P-16:0e/0:0)	Lipids and lipid-like molecules	2.53634	2.65774	2.59845	2.20235	2.61618	2.5371	2.46299	2.66975	2.82377	2.41984	2.35226	2.57673	2.60307	2.68451	2.5603	2.649	2.61053	2.65843	2.45295	2.56084
Resolvin D1	Lipids and lipid-like molecules	2.88744	2.87596	2.836	2.94191	2.78444	2.89747	2.89551	2.90302	2.93615	3.05077	2.93972	3.04295	2.86114	3.01549	2.7866	3.10729	2.93117	3.0799	2.90388	2.91411
3-Oxocholic acid	Lipids and lipid-like molecules	4.80843	4.16588	4.33674	4.42876	4.17679	4.56503	4.45964	4.03843	4.46588	4.35713	4.35403	3.9365	3.67146	4.51107	3.93024	4.18812	4.39723	4.17795	4.50017	4.53066
DG(15:0/20:0/0:0)	Lipids and lipid-like molecules	3.30634	3.32319	3.31158	3.3833	3.35981	3.33859	3.37029	3.33943	3.31166	3.31891	3.3423	3.34577	3.33825	3.36026	3.34579	3.32665	3.35766	3.32549	3.33403	3.34859
Atemoyacin B	Lipids and lipid-like molecules	3.69021	3.46917	3.67308	3.49475	3.39399	3.5634	3.60197	3.31243	3.5946	3.55057	3.45408	3.46644	3.2104	3.5892	3.3203	3.43072	3.51902	3.46436	3.30166	3.6396
Solacauline	Lipids and lipid-like molecules	4.95376	4.96965	4.60212	4.50227	4.32449	4.49866	4.649	4.42004	3.95075	4.32891	4.73661	4.50979	4.50392	2.95566	3.52251	2.9175	2.99506	2.91856	2.90748	3.884
DG(16:1(9Z)/20:4(8Z,11Z,14Z,17Z)/0:0)	Lipids and lipid-like molecules	4.11504	3.7125	4.18136	3.86037	4.01355	4.09142	4.11594	4.07677	4.09788	4.06541	3.97147	4.02188	3.64685	3.89848	3.89003	4.0336	4.2099	4.1247	3.91627	4.11594
20-Carboxy-leukotriene B4	Lipids and lipid-like molecules	4.40123	4.19354	4.50991	4.52684	4.48455	4.4263	4.4666	4.57937	4.57042	4.50462	4.33066	4.41177	4.31884	4.55962	4.45487	4.47204	4.43984	4.48768	4.34247	4.42894
Glacin A	Lipids and lipid-like molecules	2.9723	2.98077	2.98425	2.85759	2.94657	2.89898	2.88454	2.85637	2.8893	2.85634	2.83892	2.81078	2.67687	2.90999	2.76562	2.89273	2.90166	2.85183	2.80763	2.91041
6b-Angeloyl-3b,8b,9b-trihydroxy-7(11)-eremophilen-12,8-olide	Lipids and lipid-like molecules	3.362	3.40101	3.56963	3.52104	3.47989	3.47716	3.56287	3.67546	3.65974	3.58079	3.36066	3.69073	3.67437	3.55445	3.65111	3.58583	3.57167	3.46355	3.51987	3.37693
Dolichyl b-D-glucosyl phosphate	Lipids and lipid-like molecules	3.69669	3.26802	3.34954	3.33194	3.38618	3.73325	3.59869	3.4135	3.49125	3.58664	3.51592	3.53707	3.27649	3.69966	3.07833	3.39986	3.47825	3.54252	3.50653	3.55155
Apo-12'-violaxanthal	Lipids and lipid-like molecules	4.24934	4.06805	4.21585	4.00555	4.0293	4.21408	4.21627	4.02209	4.07282	4.06485	4.06087	4.14562	3.95389	4.14518	3.92665	4.06528	4.17816	4.16139	4.07055	4.16229
(3S,3'R,5R,6R)-7',8'-Didehydro-3,6-epoxy-5,6-dihydro-beta,beta-carotene-3',5-diol	Lipids and lipid-like molecules	4.97483	4.75243	5.04967	4.7948	4.96318	4.89426	4.94515	5.10323	5.25446	5.03365	4.77425	4.8937	4.87865	5.01176	5.0382	5.16065	5.09154	5.0562	4.87819	4.83017
Cavipetin C	Lipids and lipid-like molecules	4.76141	4.13032	4.30543	4.44033	4.18879	4.55911	4.45231	4.01766	4.46164	4.34999	4.28537	3.98874	3.6566	4.46275	3.97314	4.11574	4.40004	4.18596	4.49215	4.44972
Squamoxinone C	Lipids and lipid-like molecules	4.18353	3.75988	4.24612	4.06005	4.16298	4.18436	4.08266	4.02031	4.21045	4.06526	4.02164	3.9741	3.5109	4.30244	3.93072	4.19366	4.17832	3.99981	3.85545	4.25981
PE(16:0/20:4(5Z,8Z,11Z,14Z))	Lipids and lipid-like molecules	4.86816	4.84469	4.50559	4.39895	4.24085	4.39119	4.55251	4.31023	3.94938	4.26404	4.63948	4.44141	4.37034	3.52352	3.61152	3.45582	3.64571	3.40533	3.13773	3.90284
Muricin A	Lipids and lipid-like molecules	3.98891	3.66364	3.84057	3.65125	3.65035	3.94098	3.87247	3.4902	3.44567	3.78296	3.56533	3.66029	3.51531	3.56696	3.44646	3.5151	3.76366	3.72888	3.58419	3.92429
3beta-Acetoxy-11alpha-methoxy-12-ursen-28-oic acid	Lipids and lipid-like molecules	4.14659	3.9342	4.03221	3.88476	3.92977	4.15198	4.0401	3.72255	3.83292	4.01292	3.8488	3.89667	3.81024	3.82787	3.87803	3.75069	4.04863	4.10209	3.94623	4.12866
Methyl 3b,24-dihydroxy-11,13(18)-oleanadien-30-oate	Lipids and lipid-like molecules	3.74815	3.81624	3.79897	3.75559	3.82751	3.76043	3.78762	3.75532	3.81352	3.76265	3.73826	3.80652	3.79148	3.76885	3.76565	3.74585	3.80048	3.74618	3.7621	3.75498
Pregnanetriol	Lipids and lipid-like molecules	4.25947	4.0506	4.10719	3.94421	3.80521	4.1113	4.10579	3.54906	3.71275	4.0189	3.97889	3.68688	3.52197	3.79382	3.47636	3.70901	3.90373	3.86402	3.78299	4.00901
PC(18:4(6Z,9Z,12Z,15Z)/P-16:0)	Lipids and lipid-like molecules	4.16707	4.35099	4.23144	4.23981	4.09278	4.10891	4.05132	4.04782	4.25704	4.0587	4.12601	4.13243	3.92898	4.23122	4.11898	4.11167	4.07289	4.16775	4.03296	4.13195
LysoPE(0:0/20:0)	Lipids and lipid-like molecules	3.65067	3.4142	3.59304	3.38719	3.33482	3.5883	3.59342	3.35287	3.43527	3.55934	3.40023	3.45054	3.18113	3.49326	3.15427	3.48261	3.47659	3.55432	3.52207	3.61874
Gynosaponin S	Lipids and lipid-like molecules	3.16343	2.82902	3.00046	2.64654	2.77395	3.06449	3.08348	2.79531	2.62428	2.9297	2.8136	2.84755	2.62319	2.68909	2.39175	2.609	3.00337	2.83118	2.83262	3.05732
Piperitone	Lipids and lipid-like molecules	4.10482	4.43613	4.31599	4.21959	4.15129	4.07414	4.08681	4.2441	4.29712	4.2047	4.28323	4.2838	4.28246	4.21511	4.22663	4.24152	4.20258	4.19296	4.28798	4.05076
PS(20:5(5Z,8Z,11Z,14Z,17Z)/20:3(8Z,11Z,14Z))	Lipids and lipid-like molecules	4.18847	3.8637	4.23032	3.77536	3.92675	4.1384	4.23164	4.18583	4.00903	3.94701	3.97557	4.08115	3.75852	4.00358	3.86218	4.13317	4.16988	4.15816	3.884	4.13169
Punicic acid	Lipids and lipid-like molecules	4.62715	4.4824	4.4755	4.24267	4.27361	4.35765	4.68004	4.36388	4.47528	4.3874	4.39289	4.52401	4.07171	4.67005	4.13837	4.42551	4.51878	4.3104	4.41398	4.31162
Gibberellin A62	Lipids and lipid-like molecules	4.29943	3.59385	4.01962	4.06836	4.07005	4.26294	4.11287	3.82412	4.24594	3.92763	3.9267	3.95022	3.49376	4.10348	3.69742	4.01613	4.27988	3.91576	4.22764	4.15582
4,8-Diacetyl-T2-tetrol	Lipids and lipid-like molecules	3.85153	3.98589	3.78243	3.98791	3.67888	3.88329	3.75455	3.5854	3.78585	3.83618	3.76614	3.89498	3.83003	3.87603	3.41872	3.69246	3.85791	3.75971	4.08693	3.90639
PS(16:0/15:0)	Lipids and lipid-like molecules	3.8525	3.60113	4.01334	3.96846	3.94642	3.97313	3.84951	3.94106	4.2718	4.046	3.78356	3.80269	3.21835	4.05318	4.01395	4.17324	3.92783	3.82039	4.02352	3.74246
PS(18:2(9Z,12Z)/22:6(4Z,7Z,10Z,13Z,16Z,19Z))	Lipids and lipid-like molecules	4.48212	4.3364	4.50934	4.17219	4.19679	4.42676	4.44601	4.52578	4.11703	4.42166	4.36897	4.32452	4.02783	4.21158	4.09137	4.31805	4.38965	4.35853	4.22937	4.61121
Muricin F	Lipids and lipid-like molecules	4.46371	4.47837	4.44369	4.37455	4.3776	4.50437	4.40932	4.2031	4.18356	4.44184	4.23151	4.31006	4.18865	4.15072	4.36251	4.09166	4.33663	4.339	4.16986	4.41938
all-trans-Carophyll yellow	Lipids and lipid-like molecules	3.28646	3.21013	3.09036	2.86749	2.78213	3.22588	3.32165	2.62224	2.44649	3.01952	3.05999	2.79478	2.74482	2.97358	2.29853	2.48514	2.95617	2.85548	2.91316	3.17667
(15a,20R)-Dihydroxypregn-4-en-3-one 20-[glucosyl-(1->4)-6-acetyl-glucoside]	Lipids and lipid-like molecules	3.67775	3.57415	3.15839	3.0476	2.86984	3.26584	3.10117	2.83709	2.85214	3.08001	3.16107	3.01989	2.93216	2.9442	2.74231	2.81121	2.9062	2.99622	3.01574	3.29025
Dihydrocortisol	Lipids and lipid-like molecules	4.17662	4.16683	4.30343	3.98455	4.10892	4.24056	4.266	4.24362	4.21468	4.13082	4.04245	4.22601	4.07212	4.12746	4.12413	4.0956	4.09424	4.10063	4.09883	4.16606
PE(14:1(9Z)/P-18:1(11Z))	Lipids and lipid-like molecules	4.13968	3.75436	4.29933	3.99004	4.26144	4.33233	4.21715	4.25936	4.26604	4.24532	4.23177	3.90768	3.62907	4.1329	4.2422	4.31931	4.26404	4.18149	4.06673	4.08788
LysoPC(18:2(9Z,12Z))	Lipids and lipid-like molecules	5.42295	5.23383	5.4392	5.24609	5.14931	5.50043	5.29568	4.71716	5.17424	5.28737	5.24764	4.81579	4.8586	5.34921	4.96419	5.00121	5.06471	5.29295	5.19736	5.38939
beta-Solamarine	Lipids and lipid-like molecules	4.6499	4.70746	4.26544	4.2102	4.00372	4.14352	4.30543	4.0212	3.64285	4.00241	4.46566	4.21665	4.23764	2.65113	3.18114	2.89643	3.02871	2.81762	2.68123	3.58129
(3b,24R,25x)-26-Benzoyloxystigmast-5-ene-3-ol	Lipids and lipid-like molecules	4.00144	3.75789	4.1375	4.05587	4.2304	4.28038	4.07134	4.10735	4.33376	4.28286	4.15253	3.8474	3.80738	4.28933	4.31015	4.28015	4.22773	4.0521	4.11027	4.13403
Muricin C	Lipids and lipid-like molecules	4.99668	4.65492	4.91447	4.68381	4.74858	4.94208	4.8841	4.68386	4.56784	4.80374	4.73268	4.71695	4.46506	4.81982	4.65974	4.5924	4.87134	4.7341	4.71089	4.95452
PE(22:6(4Z,7Z,10Z,13Z,16Z,19Z)/18:4(6Z,9Z,12Z,15Z))	Lipids and lipid-like molecules	4.53872	4.59104	4.16119	4.11738	3.89328	4.05878	4.22356	3.92997	3.59107	3.95759	4.35297	4.11062	4.11063	2.74248	3.1873	2.95748	2.75704	2.94039	2.59297	3.47782
beta-Doradecin	Lipids and lipid-like molecules	4.52971	4.27784	4.45832	4.27992	4.39332	4.47598	4.4562	4.39673	4.45932	4.39847	4.356	4.30055	4.02352	4.39027	4.52346	4.43044	4.35264	4.42219	4.30419	4.47493
DG(18:4(6Z,9Z,12Z,15Z)/18:1(11Z)/0:0)	Lipids and lipid-like molecules	4.47712	4.36445	4.33711	4.22616	4.10709	4.3919	4.36558	4.0974	3.92052	4.40118	4.1295	4.24728	3.98691	4.22025	4.05632	3.87787	4.22752	4.14848	4.01789	4.37367
Lycoperoside D	Lipids and lipid-like molecules	4.86067	4.84529	4.51015	4.42208	4.26795	4.39752	4.54601	4.29614	3.96161	4.26034	4.64207	4.43035	4.3731	3.51751	3.72337	3.63518	3.65406	3.48018	3.36811	3.93034
Cortisol	Lipids and lipid-like molecules	3.18194	3.24589	3.3488	2.84613	2.98312	3.11135	3.42915	3.54566	3.22094	2.96768	3.04671	3.83108	3.71933	3.05928	2.93927	3.28099	3.17426	3.27746	3.11344	3.18177
Lippioside I	Lipids and lipid-like molecules	3.48086	3.46566	3.46037	3.52806	3.61157	3.6242	3.4989	3.54953	3.52909	3.55015	3.44485	3.57566	3.41131	3.60224	3.60743	3.52261	3.55576	3.60894	3.7076	3.58073
Nucleosides, nucleotides, and analogues		BB-1 (0)	BB-1 (12)	BB-1 (24)	BB-1 (48)	BB-1 (72)	TH-1 (0)	TH-1 (12)	TH-1 (24)	TH-1 (48)	TH-1 (72)	BT-1 (0)	BT-1 (12)	BT-1 (24)	BT-1 (48)	BT-1 (72)	IC (0)	IC (12)	IC (24)	IC (48)	IC (72)
Adenosine	Nucleosides, nucleotides, and analogues	4.07518	4.18139	3.98161	4.02077	3.96632	4.15824	4.04192	4.09105	4.00134	4.05272	4.21665	4.14139	4.32935	3.91431	4.01458	5.48639	4.03876	5.62913	3.99955	4.19188
5'-Methylthioadenosine	Nucleosides, nucleotides, and analogues	5.20729	5.21401	5.13131	5.13434	5.17301	5.18661	5.0426	4.95667	5.19054	5.02999	5.21355	5.13253	5.07366	5.08541	4.92509	5.03321	5.08318	5.03292	5.13434	5.15628
Deoxyadenosine	Nucleosides, nucleotides, and analogues	3.4544	3.64077	3.65053	3.77894	3.64204	3.66783	3.54929	3.61654	4.00158	3.73873	3.61886	3.67526	3.90546	3.89219	3.65528	3.72312	3.66599	3.74488	3.71945	3.57245
Cytarabine	Nucleosides, nucleotides, and analogues	3.51005	3.67566	3.52965	3.51496	3.33653	3.42559	3.47146	3.45181	3.62215	3.33014	3.54734	3.65431	3.64468	3.50709	3.31563	3.4426	3.53331	3.49319	3.47091	3.46435
5-Methyldeoxycytidine	Nucleosides, nucleotides, and analogues	3.38692	3.35333	3.93027	3.75017	3.9075	3.52542	3.67328	3.83552	4.07122	3.73299	3.80614	3.91237	3.82148	3.96841	3.57903	3.85491	3.96177	3.92281	3.8252	3.60447
Guanosine	Nucleosides, nucleotides, and analogues	3.86566	3.92146	3.85014	3.72633	3.45285	3.79497	3.77995	3.66043	3.68897	3.5325	3.91799	3.99419	3.85936	3.67358	2.93108	3.51054	3.89393	3.71126	3.83399	3.76108
Cyclic AMP	Nucleosides, nucleotides, and analogues	3.9124	3.79949	4.0706	4.01326	4.23025	3.85623	3.8454	4.21918	4.22308	3.96109	4.03257	4.1819	4.35406	4.31168	4.1457	4.20733	4.08635	4.07583	4.01964	3.91528
Uridine	Nucleosides, nucleotides, and analogues	3.26497	3.52652	3.35809	3.39293	3.30501	3.29684	3.42116	3.30108	3.54747	3.22843	3.46151	3.52859	3.43278	3.42511	3.11654	3.30345	3.38183	3.32712	3.47942	3.27
Deoxyguanosine	Nucleosides, nucleotides, and analogues	3.22289	3.15129	3.52203	3.39444	3.38775	3.30381	3.37258	3.43324	3.71576	3.39729	3.4474	3.51293	3.46988	3.61713	3.24335	3.44011	3.57216	3.52214	3.5354	3.28572
Deoxycytidine	Nucleosides, nucleotides, and analogues	3.63815	3.63219	3.96207	3.89492	3.93363	3.7935	3.90034	3.99118	4.20586	3.94312	4.07294	4.01648	3.85938	4.06124	3.78446	4.05771	4.09769	4.01539	3.88906	3.73788
5'-Deoxy-5'-(methylsulfinyl)adenosine	Nucleosides, nucleotides, and analogues	3.47238	3.94122	3.88302	3.40716	3.50468	4.03033	4.23283	3.50741	3.67022	3.5396	4.19877	3.69431	3.68726	3.85002	3.31166	3.70611	3.8171	3.81315	3.65109	3.62102
Cyclic GMP	Nucleosides, nucleotides, and analogues	3.13666	2.89538	2.94838	2.62907	2.78	2.99507	2.75761	2.82149	2.53245	2.77547	3.13568	3.18966	3.01065	2.78098	2.53965	2.79447	2.94649	2.67604	2.93311	2.93021
2'-O-Methyladenosine	Nucleosides, nucleotides, and analogues	3.44795	3.42761	3.41994	3.30274	3.29286	3.44737	3.32402	3.28895	3.39302	3.3844	3.18074	3.15463	3.3127	3.27929	3.20572	3.34295	3.31783	3.31514	3.47055	3.3323
dUMP	Nucleosides, nucleotides, and analogues	3.90805	3.89654	3.79379	3.80399	3.82962	3.77717	3.82438	3.78278	3.89056	3.92863	3.76727	4.01867	3.78565	3.762	3.77991	3.79242	3.77551	3.79283	3.91553	3.79976
Deoxyinosine	Nucleosides, nucleotides, and analogues	4.27443	4.04816	4.07186	3.9797	3.9587	4.18421	4.09466	3.86433	3.81702	4.0632	4.00809	3.95105	3.93594	3.93357	3.91074	3.75787	4.01079	3.93658	3.86676	4.17938
N6-Methyladenosine	Nucleosides, nucleotides, and analogues	2.9831	3.06948	3.29087	3.20043	2.91894	3.02095	3.02486	3.25303	3.52704	2.9907	3.14518	3.24019	3.4045	3.34912	3.25992	3.12814	3.21575	3.3548	3.32544	3.09931
3-Methyluridine	Nucleosides, nucleotides, and analogues	4.40944	4.53607	4.32609	4.08305	4.04318	4.32342	4.30977	4.11254	4.03015	4.22103	4.34279	4.26736	4.34319	4.25171	3.73864	4.0268	4.18135	4.21193	4.23132	4.29175
Organic acids and derivatives		BB-1 (0)	BB-1 (12)	BB-1 (24)	BB-1 (48)	BB-1 (72)	TH-1 (0)	TH-1 (12)	TH-1 (24)	TH-1 (48)	TH-1 (72)	BT-1 (0)	BT-1 (12)	BT-1 (24)	BT-1 (48)	BT-1 (72)	IC (0)	IC (12)	IC (24)	IC (48)	IC (72)
L-trans-4-Methyl-2-pyrrolidinecarboxylic acid	Organic acids and derivatives	3.38011	3.59865	3.35774	3.27595	3.21427	3.37879	3.35654	3.06268	3.01288	3.18869	3.57582	3.47554	3.21329	3.06495	2.6379	2.99274	3.33295	2.98098	3.37028	3.49493
Pyrrolidonecarboxylic acid	Organic acids and derivatives	3.87245	4.15669	3.72682	3.65056	4.08426	3.86269	3.89783	3.83027	3.82183	3.58507	3.97504	3.97057	3.95759	3.54173	3.03252	3.48909	3.89921	3.75004	4.08023	3.93717
Pipecolic acid	Organic acids and derivatives	3.27913	3.69493	3.71771	3.36859	3.41609	3.40444	3.55321	3.41752	3.45352	3.29851	3.6037	3.62582	3.49407	3.36761	3.54025	3.44671	3.48791	3.19599	3.4703	3.66576
L-Alanine	Organic acids and derivatives	3.59506	3.57267	3.35616	3.05603	3.42839	3.59623	3.5584	3.25683	3.06937	3.07189	3.63704	3.63475	3.34002	3.01907	3.04812	3.3351	3.22745	3.17031	3.4106	3.55574
4-Guanidinobutanoic acid	Organic acids and derivatives	3.71593	3.91249	3.74918	3.68809	3.46081	3.63394	3.72944	3.53303	3.79978	3.57131	3.64779	3.72411	3.76127	3.89151	3.51224	3.53989	3.59534	3.71397	3.80239	3.71708
Beta-Leucine	Organic acids and derivatives	3.93154	3.84925	3.84542	3.88327	3.68208	3.8858	3.84502	3.78934	3.64867	3.82007	3.80176	3.88007	3.69496	4.05906	3.64023	3.66969	3.79167	3.7973	4.07888	3.89923
S-Prenyl-L-cysteine	Organic acids and derivatives	4.15989	4.11239	4.15345	4.16487	4.16192	4.16927	4.13431	4.2058	4.14785	4.15603	4.07503	3.99677	4.14966	4.13279	4.1287	4.21367	4.15908	4.19525	4.19427	4.16852
N-a-Acetyl-L-arginine	Organic acids and derivatives	4.15184	4.15309	3.97441	4.00851	4.13339	4.30421	4.15679	4.07842	4.3184	4.05241	4.32058	4.35843	4.24778	3.88618	3.63485	4.09683	4.21916	3.94208	4.29391	4.24044
Ethenyl acetate	Organic acids and derivatives	3.36483	3.37586	2.95248	3.4272	3.00252	3.32982	3.21028	2.83642	2.99013	3.1197	3.39597	3.33082	3.19748	3.14676	2.90818	3.26291	3.29725	3.06212	3.11234	3.33756
(1R)-Hydroxy-(2R)-glutathionyl-1,2-dihydronaphthalene	Organic acids and derivatives	3.77147	4.05005	3.51246	3.53176	3.3681	3.61921	3.57759	3.19787	3.52405	3.5221	3.72882	3.81014	3.68097	3.50145	3.24003	3.37317	3.64453	3.39889	3.80896	3.62262
N5-(3,4-Dioxo-1,5-cyclohexadien-1-yl)-L-glutamine	Organic acids and derivatives	3.31112	3.4643	3.2091	3.32896	2.78985	3.16699	3.24683	3.01679	2.87502	3.27012	3.20024	3.34017	3.53556	3.13118	2.84105	2.86722	3.01592	3.05483	3.03284	3.1375
Folic acid	Organic acids and derivatives	3.77069	3.86723	3.58687	3.55046	3.31896	3.66376	3.56206	3.17991	3.39933	3.47292	3.74071	3.7528	3.61532	3.46979	2.61612	3.32491	3.60678	3.39254	3.75732	3.61159
Alanylglycine	Organic acids and derivatives	3.83274	4.12537	3.75417	3.70508	4.04784	3.84414	3.8969	3.84936	3.85696	3.63417	3.92381	3.95217	3.99369	3.62134	3.29596	3.52487	3.86505	3.75865	4.11382	3.90753
Endomorphin-2	Organic acids and derivatives	3.19436	3.09606	2.90216	2.94451	2.83246	3.26697	3.29303	2.56468	2.855	2.9638	2.9804	3.05896	2.53875	2.93987	2.50623	2.69517	3.23438	2.82226	3.0724	3.24955
(1R)-Glutathionyl-(2R)-hydroxy-1,2-dihydronaphthalene	Organic acids and derivatives	4.98777	5.16261	4.6508	4.80402	4.51822	4.88772	4.89649	4.34616	4.63474	4.68345	4.93931	4.97019	4.64593	4.71516	4.10531	4.51542	4.94045	4.56838	5.03912	4.94421
Betaine	Organic acids and derivatives	4.95666	4.3695	4.14781	4.13802	3.7	3.91754	3.92121	3.92249	3.79943	3.73882	4.12597	3.92753	3.95326	5.64518	5.28728	3.9179	4.00019	3.66516	4.07517	4.36072
N-Feruloylglycyl-L-phenylalanine	Organic acids and derivatives	3.11021	3.22835	3.09285	2.95162	3.03516	3.23419	3.18389	2.98187	2.96544	3.01015	3.13482	3.20437	2.98042	2.93137	2.90338	2.97246	3.14357	2.91169	3.03948	3.16697
gamma-Aminobutyric acid	Organic acids and derivatives	3.55151	3.52667	3.23485	3.56954	3.37407	3.42994	3.37465	3.10276	3.24335	3.31785	3.49897	3.42487	3.32777	3.26759	3.01435	3.36196	3.38065	3.27958	3.32325	3.41627
Starch acetate	Organic acids and derivatives	4.17279	4.08582	3.3415	2.84712	3.50034	3.8056	3.87794	2.71121	2.23077	3.08272	3.79651	3.7232	2.98284	2.40646	2.4219	3.01446	3.79463	2.29964	3.45613	3.94106
N-Carboxyethyl-g-aminobutyric acid	Organic acids and derivatives	2.62014	2.90466	2.76502	2.88557	2.851	2.79105	2.69596	2.73534	2.93537	2.78764	2.907	2.8327	3.10982	2.75142	2.62161	2.75153	2.74681	2.67422	3.07844	2.88602
3-Amino-2-piperidone	Organic acids and derivatives	3.62598	3.93287	3.54986	3.78393	3.86394	3.63627	3.69082	3.49523	3.60243	3.67013	3.78282	3.80826	3.6838	3.69424	3.16192	3.45838	3.74291	3.58269	3.66529	3.57961
L-Threonine	Organic acids and derivatives	3.95581	4.13436	4.2605	4.21001	4.44379	3.90519	3.82628	3.92549	4.47653	3.98754	3.95806	4.00955	4.23457	4.66181	4.25395	4.1004	3.85724	4.18187	4.31773	4.00102
Ethylphosphate	Organic acids and derivatives	3.73356	3.98725	4.02086	4.17003	3.89472	3.81098	4.00723	3.99889	4.05256	3.82552	3.81116	4.09007	4.10265	4.1161	3.98847	3.76562	4.04645	3.98929	4.02405	4.04009
Methyl 3-(methylthio)propanoate	Organic acids and derivatives	3.53218	3.48471	3.51325	3.59776	3.71653	3.69478	3.57787	3.74281	3.89853	3.65985	3.90275	3.81428	3.73127	3.79567	3.66019	3.72653	3.89365	3.63442	3.90976	3.80639
L-Phenylalanine	Organic acids and derivatives	3.31949	3.74821	3.60369	3.49374	3.19167	3.33913	3.72701	3.63132	3.50751	3.3375	3.60182	3.81582	3.43249	3.39132	3.67405	3.48871	3.7003	3.51513	3.43249	3.41563
Thiomorpholine 3-carboxylate	Organic acids and derivatives	4.06227	3.87091	3.66077	3.721	3.70999	3.95063	3.87575	3.37356	3.36696	3.72272	4.0945	3.91251	3.71526	3.33437	2.9291	3.47373	3.85317	3.5361	3.92994	4.02704
L-Histidine trimethylbetaine	Organic acids and derivatives	3.49956	3.67862	3.10974	3.38284	3.32217	3.57934	3.51062	3.35398	3.23541	3.30577	3.47175	3.42074	3.4823	3.20661	3.08069	3.32774	3.28985	3.21995	3.60576	3.51239
Allantoic acid	Organic acids and derivatives	1.95673	2.69382	2.64593	2.83913	2.80934	2.7073	2.66366	2.54827	2.96283	2.95692	2.35254	2.23778	2.46876	2.73374	2.9369	2.9031	2.56091	2.83541	3.01473	2.23847
Isovalerylglycine	Organic acids and derivatives	4.065	4.0478	4.02762	4.03353	3.98298	4.02634	3.95738	3.82243	4.07929	3.87175	4.08069	4.11386	4.04789	3.89233	3.64885	3.94122	4.02115	3.94247	4.08673	4.09159
Valyl-Lysine	Organic acids and derivatives	2.84274	2.84951	2.79685	2.86248	2.68938	2.96425	2.84375	2.79563	2.78785	2.90373	2.89209	2.83749	2.86476	2.83411	2.66975	2.80434	2.89833	2.84255	2.86489	2.85664
Tryptophyl-Lysine	Organic acids and derivatives	3.15536	2.94309	2.8592	3.06325	2.80099	2.99459	3.00019	2.63739	2.97433	2.9697	2.91733	2.74131	2.62811	3.04214	2.5722	2.9078	3.08791	2.84071	3.04953	2.99039
Leucyl-Isoleucine	Organic acids and derivatives	3.57301	3.38483	3.33473	3.4712	3.39627	3.59843	3.49977	3.38872	3.39128	3.59077	3.69612	3.58918	3.53293	3.29379	3.25436	3.41789	3.53679	3.3401	3.31617	3.45045
Suberylglycine	Organic acids and derivatives	4.3614	4.59967	4.62025	4.0713	3.90353	4.35024	4.33978	4.24094	3.87095	4.31884	4.23529	4.2326	4.28953	4.37577	3.65732	3.74444	4.21461	4.07938	4.26099	4.228
Alanyl-Glutamine	Organic acids and derivatives	3.48516	3.28967	3.224	2.83032	3.17977	3.36903	3.21642	3.00457	3.04656	3.04521	3.43749	3.31915	3.06276	3.06241	2.4538	2.88446	3.1957	3.13841	3.23475	3.45777
N-Carbamoylputrescine	Organic acids and derivatives	3.7811	4.07418	3.75726	3.97066	4.03071	3.75817	3.86555	3.66741	3.77785	3.81789	3.96155	3.96372	3.8256	3.85139	3.29489	3.63017	3.89615	3.71149	3.83215	3.72268
N-[(Ethoxycarbonyl)methyl)-p-menthane-3-carboxamide	Organic acids and derivatives	4.16375	4.17199	4.1211	4.0921	4.12137	4.1231	4.09305	4.08817	4.18267	4.10757	4.11812	4.14212	4.16201	3.95202	4.04711	4.0885	4.07358	4.0967	4.15431	4.1044
L-2-Amino-4-methylenepentanedioic acid	Organic acids and derivatives	4.68106	4.73429	4.68549	4.53278	4.39322	4.71727	4.66476	4.33223	4.31963	4.55326	4.67744	4.65469	4.64559	4.31903	4.10399	4.40485	4.56719	4.46601	4.78029	4.59116
3-Hydroxyadipic acid	Organic acids and derivatives	4.43632	4.52923	4.33605	4.32504	4.13067	4.35994	4.29857	4.12354	4.16343	4.28196	4.37841	4.31356	4.32366	4.31736	3.99533	4.29314	4.3526	4.26508	4.44568	4.21479
Lysyl-Valine	Organic acids and derivatives	3.90364	3.96088	3.88131	3.53711	3.64635	3.82988	3.91282	3.88725	3.77986	3.70154	3.69418	3.90442	3.64496	3.99154	3.44061	3.85264	3.9694	4.0022	3.7952	3.93521
L-Isoleucine	Organic acids and derivatives	3.73088	3.88805	3.75831	3.85515	3.86496	3.77396	3.79146	3.88196	3.7344	3.75895	3.9756	3.80229	3.45068	3.63793	3.42552	3.71123	4.04326	3.64449	3.74994	4.01556
L-beta-aspartyl-L-alanine	Organic acids and derivatives	5.01331	4.83914	5.02254	5.01302	5.00384	5.04353	4.96573	5.00193	5.01829	5.0502	4.91196	4.96557	4.77082	5.00774	5.05766	5.00585	4.97167	5.0031	5.03093	4.95371
Lysyl-Serine	Organic acids and derivatives	4.80839	4.68208	4.54266	4.4309	4.55197	4.79547	5.02409	4.63514	4.6206	4.32422	4.56191	4.80638	4.6007	4.53948	4.06293	4.6845	4.83253	4.72635	4.76223	4.78779
Pentigetide	Organic acids and derivatives	4.16958	3.57979	3.93296	4.16628	4.23821	4.14516	3.72793	3.85367	4.18911	4.15316	3.76298	3.73259	3.47099	4.21033	4.0277	4.17363	3.83308	3.96715	4.25978	4.17237
4-Hydroxycitrulline	Organic acids and derivatives	3.58373	3.77116	3.66914	3.28354	3.47269	3.70763	3.97595	3.67566	3.70226	3.23739	3.47918	3.79112	3.64829	3.54659	3.17589	3.94377	3.78427	3.8527	3.66785	3.57774
L-2-Amino-3-(oxalylamino)propanoic acid	Organic acids and derivatives	4.11259	3.97353	3.88327	4.01336	3.79996	4.04669	3.84522	3.60135	3.87829	3.9249	4.14609	4.02574	3.93287	3.82205	3.54024	3.62632	3.86914	3.62371	3.9437	3.99394
Proline betaine	Organic acids and derivatives	3.91002	4.39568	4.23817	3.81623	3.38476	4.03263	4.01642	3.92197	3.17723	4.10477	3.9315	3.82121	3.92872	4.0847	3.28578	3.58883	3.84193	3.9732	3.75623	4.0677
Kyotorphin	Organic acids and derivatives	3.58242	3.63159	3.42332	3.33925	3.1092	3.28973	3.42683	3.32777	3.2812	3.279	3.35434	3.35327	3.38241	2.94177	3.02511	3.2866	3.22507	3.2218	3.10452	2.94387
Organic compounds		BB-1 (0)	BB-1 (12)	BB-1 (24)	BB-1 (48)	BB-1 (72)	TH-1 (0)	TH-1 (12)	TH-1 (24)	TH-1 (48)	TH-1 (72)	BT-1 (0)	BT-1 (12)	BT-1 (24)	BT-1 (48)	BT-1 (72)	IC (0)	IC (12)	IC (24)	IC (48)	IC (72)
Tromethamine	Organic compounds	3.60233	3.76834	3.76255	3.65469	3.75856	3.78167	3.77143	3.73862	3.79929	3.7749	3.75875	3.76211	3.74746	3.77155	3.8289	3.74861	3.78803	3.73994	3.76663	3.7281
Organic nitrogen compounds		BB-1 (0)	BB-1 (12)	BB-1 (24)	BB-1 (48)	BB-1 (72)	TH-1 (0)	TH-1 (12)	TH-1 (24)	TH-1 (48)	TH-1 (72)	BT-1 (0)	BT-1 (12)	BT-1 (24)	BT-1 (48)	BT-1 (72)	IC (0)	IC (12)	IC (24)	IC (48)	IC (72)
Choline	Organic nitrogen compounds	3.87559	4.08029	3.93743	3.87249	3.90244	3.7655	3.72258	3.73689	3.99644	3.68945	3.82075	3.84339	3.84586	3.80263	3.64933	3.88365	3.80504	3.72127	3.99205	3.91396
Sphinganine	Organic nitrogen compounds	5.17039	5.00234	5.1657	5.42915	5.20445	5.23323	5.20868	5.27881	5.2132	5.1897	5.14645	5.14985	5.09809	5.31791	5.27996	5.0887	5.2335	5.17627	5.12458	5.24489
L-Carnitine	Organic nitrogen compounds	4.25572	4.4006	4.12925	4.38064	3.96834	4.19645	4.16157	4.09556	4.09991	4.14819	4.19843	4.24159	4.31891	4.65583	4.19511	4.09757	4.16919	4.04693	4.4457	4.19633
3-Methyl-1-butylamine	Organic nitrogen compounds	3.31288	3.42557	3.52612	3.43547	3.38927	3.503	3.32909	3.40491	3.77931	3.61378	3.61768	3.60068	3.6175	3.62296	3.56364	3.49238	3.2782	3.66017	3.4339	3.2778
Diethanolamine	Organic nitrogen compounds	3.43084	3.4607	3.29957	3.38594	3.31087	3.39441	3.40164	3.24445	3.22344	3.32885	3.48651	3.38264	3.3872	3.50952	3.20499	3.21413	3.32678	3.32857	3.47094	3.33168
Phosphorylcholine	Organic nitrogen compounds	3.98955	4.28277	4.0652	4.42895	4.4825	3.61156	3.69937	3.91448	4.09151	4.01411	3.89714	3.81193	4.34973	4.22782	4.12864	4.0569	3.73562	3.80214	3.82291	3.94469
Histidinal	Organic nitrogen compounds	4.27573	4.41531	3.88163	4.16305	3.63111	4.0989	4.38007	3.92837	4.21903	4.15382	3.83254	4.23834	3.94279	#NUM!	3.31724	4.04203	4.18378	3.96855	3.94519	3.8559
Leukotriene B4 ethanolamide	Organic nitrogen compounds	3.00097	2.9886	2.98686	3.02597	2.97914	2.86784	3.04233	3.193	3.05905	3.06473	2.95336	2.99999	3.12062	3.13791	3.05442	3.16716	3.12221	3.01829	3.1192	2.83404
Phytosphingosine	Organic nitrogen compounds	3.64486	4.45406	3.70949	3.90272	3.61715	3.73143	3.95987	3.86771	3.50692	3.74945	3.90623	4.01919	3.87958	3.58336	3.94008	3.55602	3.79602	3.75359	3.65038	3.83562
Palmitoleoyl Ethanolamide	Organic nitrogen compounds	4.3272	4.02038	4.27794	4.41692	4.34923	4.3541	4.36129	4.30561	4.42672	4.48655	4.01368	4.24206	4.09282	4.51791	4.33791	4.28167	4.40409	4.31039	4.3656	4.23923
Sphingosine	Organic nitrogen compounds	3.76765	3.74336	3.81967	3.91502	3.88152	3.76445	3.72043	3.90634	3.85022	3.73369	3.70393	3.74574	3.64281	3.97394	3.85335	3.74306	3.82669	3.72314	3.67416	3.82917
Organic oxygen compounds		BB-1 (0)	BB-1 (12)	BB-1 (24)	BB-1 (48)	BB-1 (72)	TH-1 (0)	TH-1 (12)	TH-1 (24)	TH-1 (48)	TH-1 (72)	BT-1 (0)	BT-1 (12)	BT-1 (24)	BT-1 (48)	BT-1 (72)	IC (0)	IC (12)	IC (24)	IC (48)	IC (72)
Levan	Organic oxygen compounds	5.06924	5.52305	4.45814	4.38897	4.27095	4.73271	4.87802	3.94238	3.96733	3.97531	4.94484	4.96921	4.62134	3.84327	3.23435	3.99531	4.7683	3.97727	4.17107	4.635
Scleroglucan	Organic oxygen compounds	4.0761	4.08197	3.47512	1.97391	3.58154	4.00093	4.06496	2.82206	1.42327	3.03608	3.88713	3.95174	2.83592	1.66516	1.36062	3.15278	3.95069	1.68138	3.33515	4.07048
Nicotinic acid mononucleotide	Organic oxygen compounds	4.16772	4.30328	3.88563	3.93265	3.60085	3.87673	4.04088	3.58801	3.67086	3.84013	3.90423	4.02546	4.04107	3.34334	3.59935	3.46915	3.65902	3.60993	3.7814	3.86199
Hydroxytyrosol 1-O-glucoside	Organic oxygen compounds	4.23918	4.49008	4.34808	4.62822	4.26179	4.29454	4.25984	4.23628	4.34	4.34717	4.41339	4.3969	4.49817	4.46096	4.15994	4.26037	4.28231	4.29891	4.34936	4.28051
Mycotoxin T 2	Organic oxygen compounds	3.826	3.95807	3.77862	3.59751	3.33033	3.69068	3.70817	3.61748	3.61167	3.38678	3.88394	3.89339	3.7034	3.64429	2.78076	3.35986	3.77082	3.61225	3.83019	3.70024
Isopentenyladenine-9-N-glucoside	Organic oxygen compounds	4.79591	5.06743	4.98159	4.52083	4.28983	4.74669	4.82635	4.57756	4.32944	4.69754	4.78352	4.7487	4.69653	4.89408	4.07812	4.13883	4.68158	4.59763	4.60406	4.83904
Sucrose	Organic oxygen compounds	3.20641	3.33943	2.70174	2.66371	2.83453	3.16332	3.19521	2.62615	2.53261	2.75954	3.20222	3.1827	2.6813	2.61227	2.52276	2.55847	3.25941	2.49504	3.0387	3.20475
1-Methoxy-3-(4-hydroxyphenyl)-2E-propenal 4'-glucoside	Organic oxygen compounds	3.77567	4.02993	3.67708	3.58477	3.21599	3.47416	3.77062	3.35248	3.57646	3.21332	3.52828	3.76521	3.55892	3.53635	3.05933	3.24666	3.72489	3.44041	3.62654	3.77068
Dide-O-methyl-4-O-alpha-D-glucopyranosylsimmondsin	Organic oxygen compounds	3.27449	3.72336	2.60716	2.61862	2.44121	2.99075	2.94866	2.13497	2.24234	2.15198	3.21675	3.09761	2.83299	2.22169	1.84018	2.27416	2.81691	2.19183	2.46776	2.85493
Gentiobiosyl 2-methyl-6-oxo-2E,4E-heptadienoate	Organic oxygen compounds	3.67758	4.2776	2.94568	2.5492	2.89373	3.33639	3.46942	2.49914	2.46568	2.7384	3.25543	2.98938	2.59354	2.49244	2.6427	2.6039	3.28628	2.44439	3.0728	3.59268
Neocretanin	Organic oxygen compounds	4.00703	4.12945	3.81456	3.73676	3.62174	3.95482	4.07527	3.28223	3.33718	3.64651	3.94724	3.96839	3.64433	3.57317	2.75299	3.45371	4.05831	3.40675	4.1078	4.1456
Butyl 3-O-caffeoylquinate	Organic oxygen compounds	3.82017	4.19713	3.48769	3.31033	3.28586	3.7423	3.81001	3.17699	3.01442	3.25112	3.72359	3.92173	3.4776	3.29859	2.49867	3.18651	3.77661	3.25879	4.13246	3.79924
5Z-Caffeoylquinic acid	Organic oxygen compounds	3.63037	3.80136	4.00787	3.83977	3.78411	3.92415	3.94756	3.99906	3.94227	3.80089	3.75105	3.81942	3.78615	3.79003	3.82186	3.75389	4.00451	3.7443	3.60065	3.77895
3-Furanmethanol glucoside	Organic oxygen compounds	3.187	3.42751	2.99774	3.02235	2.37945	2.90225	2.87694	2.37876	2.58453	2.72078	2.84725	2.88979	2.9433	2.85071	2.32132	2.43358	2.68132	2.73677	2.87478	2.98034
Pteroside D	Organic oxygen compounds	3.26247	3.20155	3.03905	3.07379	2.68563	3.18508	2.92755	2.51063	2.96887	2.9687	3.08414	3.05068	3.14023	2.75554	2.6301	2.60433	2.71241	2.73549	2.94681	3.01186
Gentisate aldehyde	Organic oxygen compounds	5.8232	5.73463	5.71205	5.63855	5.67501	5.85702	5.86797	5.48745	5.50543	5.65792	5.70774	5.7494	5.61617	4.95637	5.05349	5.34425	5.78897	5.52274	5.64384	5.76745
Maclurin 3-C-(2''-galloyl-6''-p-hydroxybenzoyl-glucoside)	Organic oxygen compounds	2.58903	2.20587	2.94752	3.00445	2.64289	2.66467	2.69343	3.14645	2.56076	2.74773	2.57302	2.52997	2.98582	2.70774	2.75294	2.45926	2.80139	2.61312	2.58218	2.64076
Inosine 2'-phosphate	Organic oxygen compounds	4.28743	4.24764	3.57957	3.09402	3.8523	4.17175	4.18998	3.24477	2.67249	3.47122	4.14001	3.99729	3.442	2.81623	3.06495	3.53239	4.09065	2.68933	3.9438	4.2846
3-Acetamidobutanal	Organic oxygen compounds	3.6934	3.76879	3.59958	3.87794	3.60148	3.60866	3.5584	3.74022	3.65606	3.70707	3.68104	3.82223	3.84767	3.82054	3.60994	3.68415	3.69526	3.81186	3.71108	3.65174
Alpha-D-Glucose	Organic oxygen compounds	4.21252	4.32573	3.56799	2.8199	3.59425	3.98948	3.96599	3.02955	2.68341	3.2582	3.90801	3.86719	3.12128	2.7831	2.74053	3.26449	4.01896	2.74523	3.74351	4.14102
Kinobeon A	Organic oxygen compounds	3.7388	3.68316	3.64057	3.72454	3.61727	3.6272	3.71033	3.57274	3.57858	3.63241	3.34855	3.51809	3.6581	3.55852	3.56935	3.55471	3.65152	3.54467	3.65593	3.69926
Thermophillin	Organic oxygen compounds	4.84818	4.74004	4.63854	4.63985	5.09805	4.70934	4.72553	4.91071	4.604	4.77075	4.72101	4.81873	4.77834	4.56113	5.15331	4.65235	4.84135	4.56486	4.79028	4.73479
Ginsenoyne E	Organic oxygen compounds	3.50522	3.26814	3.42468	3.23275	3.46611	3.43879	3.5449	3.29776	3.3641	3.64156	3.23222	3.54886	3.05442	3.66903	3.53045	3.36498	3.41614	3.1592	3.39159	3.47561
Furaneol 4-(6-malonylglucoside)	Organic oxygen compounds	3.95938	3.76902	2.90634	2.52801	3.4304	3.74005	3.73463	2.54538	2.30671	2.77178	3.64356	3.53694	2.74771	3.35277	2.42942	3.0625	3.69554	2.32156	3.72995	3.92688
Alpha-Lactose	Organic oxygen compounds	3.42737	3.16685	3.23614	3.08862	2.83937	3.21514	3.47112	3.43772	3.12808	3.16146	3.10817	3.67061	3.58392	2.95953	2.8145	3.01298	3.25099	3.58806	3.36788	3.30723
Bufotenine O-glucoside	Organic oxygen compounds	4.54194	4.32392	4.46394	4.29803	4.34055	4.4903	4.56465	4.46641	4.51326	4.31833	4.44887	4.44266	4.26067	4.46804	4.26334	4.58585	4.52903	4.47008	4.53185	4.39451
Garcimangosone D	Organic oxygen compounds	3.89835	3.98408	3.22461	2.75461	3.5156	3.75758	3.80014	2.90633	2.64958	2.97925	3.58569	3.72448	3.09479	2.75609	2.77427	3.04285	3.82223	2.63682	3.55068	3.88945
Jasmolone	Organic oxygen compounds	4.6493	4.38302	4.53018	4.35994	4.38946	4.56271	4.56927	4.42927	4.46293	4.35609	4.37899	4.43443	4.31937	4.47118	4.30884	4.44094	4.50592	4.48048	4.42121	4.53389
Piperdial	Organic oxygen compounds	4.14795	3.94538	4.34025	4.07041	4.15151	3.84482	4.04435	4.27493	4.36887	4.16211	3.89669	4.10273	3.61092	4.09945	4.07471	4.35734	4.29334	4.19202	4.07471	3.7801
Cascaroside C	Organic oxygen compounds	3.69539	3.67834	3.61072	3.51289	3.38448	3.59489	3.42767	3.03645	3.32315	3.58489	3.48341	3.24709	3.28945	3.48312	3.18305	3.24707	3.32992	3.52242	3.63571	3.63671
4-O-alpha-D-Galactopyranuronosyl-D-galacturonic acid	Organic oxygen compounds	4.51728	4.48645	4.43767	4.33958	4.28355	4.44118	4.39374	4.32126	4.29286	4.39041	4.44096	4.40621	4.38938	4.40648	4.19999	4.44956	4.40683	4.40743	4.42366	4.42512
2-O-Galloylgalactaric acid	Organic oxygen compounds	2.60614	2.83611	2.66221	2.39639	2.41114	2.4883	2.66531	2.49726	2.11972	2.54168	2.59312	2.54024	2.45339	2.64477	2.13934	2.08735	2.54311	2.17313	2.42624	2.70553
N-Acetylneuraminic acid 9-phosphate	Organic oxygen compounds	3.70055	3.74618	3.93033	3.9467	3.85589	3.88775	3.8846	3.86652	4.09385	4.06819	3.91068	3.76752	3.97683	4.07323	3.74627	4.02694	3.97374	3.90806	3.92141	3.92815
10beta-12,13-Dinor-8-oxo-6-eremophilen-11-al	Organic oxygen compounds	4.66864	4.69289	4.21851	4.44117	4.08628	4.7023	4.38103	4.04053	4.2647	4.54732	4.70797	4.64537	4.83552	3.93731	4.34548	3.95519	3.99424	4.36625	4.10601	4.27923
Benzoyl glucuronide (Benzoic acid)	Organic oxygen compounds	3.82152	3.74432	3.75307	3.70018	3.73941	3.77389	3.84417	3.71783	3.66688	3.7089	3.80188	3.76266	3.68105	3.67974	3.70005	3.5753	3.76265	3.6992	3.72733	3.77485
3-Phenylpropyl glucosinolate	Organic oxygen compounds	4.08325	4.39063	3.5908	3.63147	3.60272	3.77527	3.82057	3.22866	3.4763	3.60417	4.09838	4.18369	3.82149	3.62662	3.18866	3.45299	3.83636	3.4797	3.98335	3.86145
3,5-Dihydroxyphenyl 1-O-(6-O-galloyl-beta-D-glucopyranoside)	Organic oxygen compounds	4.71632	4.66905	4.25161	3.61505	4.27659	4.64071	4.62988	3.69697	3.30754	4.01356	4.56673	4.47584	3.90435	3.4499	3.28621	3.98426	4.52348	3.29208	4.3171	4.69661
Organoheterocyclic compounds		BB-1 (0)	BB-1 (12)	BB-1 (24)	BB-1 (48)	BB-1 (72)	TH-1 (0)	TH-1 (12)	TH-1 (24)	TH-1 (48)	TH-1 (72)	BT-1 (0)	BT-1 (12)	BT-1 (24)	BT-1 (48)	BT-1 (72)	IC (0)	IC (12)	IC (24)	IC (48)	IC (72)
Thiamine	Organoheterocyclic compounds	4.76203	4.89963	4.71624	4.69348	4.55387	4.70858	4.70042	4.58711	4.66904	4.67341	4.68133	4.75908	4.74678	4.65588	4.39216	4.60061	4.67376	4.6711	4.75217	4.68032
Biotin sulfone	Organoheterocyclic compounds	4.44199	4.61951	4.23903	4.32071	4.1053	4.34083	4.35532	4.04169	4.172	4.21239	4.36543	4.39294	4.2799	4.3061	3.92283	4.17325	4.32328	4.21137	4.3922	4.38148
Cytosine	Organoheterocyclic compounds	3.11179	3.16622	3.448	3.30371	3.43545	3.3161	3.38005	3.47688	3.66825	3.40753	3.38385	3.52708	3.36434	3.57619	3.34696	3.46118	3.52993	3.50232	3.43598	3.20329
Kynurenic acid	Organoheterocyclic compounds	3.4276	3.64199	3.25669	3.24366	2.92886	3.25546	3.24571	3.08953	3.21285	3.27495	3.31468	3.17791	3.35757	3.5201	3.09994	3.10836	3.11503	3.20006	3.23529	3.3473
Guanine	Organoheterocyclic compounds	3.39562	3.36939	3.79678	3.56174	3.65359	3.49564	3.57193	3.69048	3.95653	3.59454	3.71803	3.82511	3.62685	3.82411	3.33687	3.70258	3.87306	3.75623	3.76178	3.54079
5-Methylcytosine	Organoheterocyclic compounds	3.20476	3.0162	3.651	3.46999	3.65982	3.28359	3.39808	3.58114	3.87107	3.48957	3.54948	3.6964	3.58183	3.75077	3.28802	3.58236	3.71492	3.67348	3.57393	3.3278
2-Acetyl-3-ethylidene-3,4,5,6-tetrahydropyridine	Organoheterocyclic compounds	3.19303	3.42479	3.42782	3.19735	3.18496	3.23953	3.12865	3.31967	3.50762	3.49059	3.21131	3.3573	3.37458	3.51141	3.42305	3.51924	3.37521	3.22064	3.4472	3.24158
Thymine	Organoheterocyclic compounds	4.05349	3.97597	4.38048	4.28398	4.36216	4.23169	4.28156	4.33559	4.54032	4.34615	4.47932	4.46815	4.41849	4.43156	4.18079	4.29025	4.44401	4.37047	4.3519	4.14873
2-Heptadecylfuran	Organoheterocyclic compounds	3.34837	3.75528	3.00016	3.58383	2.97415	3.34818	3.22438	3.06125	3.24755	3.25007	3.30717	3.58921	3.36994	3.37284	3.1354	3.22159	3.33166	3.4852	3.37104	3.48752
Alpha-CEHC	Organoheterocyclic compounds	4.32719	4.30373	4.33208	4.48229	4.43244	4.35055	4.33751	4.33825	4.50814	4.43837	4.33685	4.32786	4.36293	4.33172	4.34802	4.34201	4.30097	4.42275	4.42793	4.29117
Cis-zeatin	Organoheterocyclic compounds	3.48806	3.47062	3.36455	3.35032	3.37192	3.33212	3.57744	3.79153	3.58322	3.30704	3.38226	3.86978	3.73382	3.01224	3.3322	3.45371	3.526	3.70509	3.63547	3.3093
20-Hydroxyrutacridone epoxide	Organoheterocyclic compounds	4.31556	4.4213	3.83411	3.70833	4.01614	4.16323	4.25459	3.72179	3.67904	3.80978	4.13277	4.14766	3.59781	3.64716	3.8127	3.77313	4.28298	3.67675	4.06928	4.36694
Zopiclone N-oxide	Organoheterocyclic compounds	3.51877	3.63842	3.60826	3.72119	3.39504	3.64419	3.67755	3.3578	3.65313	3.6152	3.547	3.6646	3.85438	3.77989	3.54961	3.49372	3.67909	3.53054	3.8109	3.65228
Mukoenine A	Organoheterocyclic compounds	4.89523	4.74273	4.40653	4.88526	4.63997	4.61465	4.57459	4.4077	4.81793	4.80893	4.72588	4.69381	4.75173	4.3183	4.49952	4.5947	4.42055	4.50984	5.04034	4.59882
Adenine	Organoheterocyclic compounds	3.71645	4.03813	3.82261	3.31414	3.26705	3.68169	3.81178	3.54344	2.78038	3.48438	3.63125	3.60235	3.83995	3.5019	2.92696	3.1292	3.56624	3.64815	3.44674	3.73658
3-Methyladenine	Organoheterocyclic compounds	2.56978	2.28437	3.24644	3.20327	3.05338	2.78044	2.60043	3.04353	3.31693	3.05799	3.07359	2.61224	3.03426	2.8362	3.35239	3.11108	2.55661	2.74236	3.17209	2.87502
Hypoxanthine	Organoheterocyclic compounds	3.87944	3.67427	3.59253	3.65905	4.15642	4.1566	3.8018	3.76679	4.31773	3.98292	4.1213	3.9559	3.98805	3.70778	4.07229	4.25427	4.0943	3.43013	3.9763	4.10819
Isomangiferin	Organoheterocyclic compounds	4.39382	4.56175	4.32669	4.51511	4.18556	4.57721	4.49971	4.2858	4.59872	4.31779	4.52944	4.34503	4.51601	4.3076	3.91426	4.48818	4.44005	4.46529	4.50877	4.56147
5-Oxo-2(5H)-isoxazolepropanenitrile	Organoheterocyclic compounds	3.69309	3.74028	3.65294	3.65299	3.66679	3.76106	3.9505	3.54152	3.70468	3.65324	3.71224	3.73102	3.68252	3.64254	3.60332	3.6054	3.84014	3.60634	3.73005	3.68179
Dulxanthone E	Organoheterocyclic compounds	2.93077	3.08785	2.86726	2.88722	2.74044	2.81906	2.65648	2.68322	2.76241	2.85515	2.85147	2.90524	2.80617	2.81661	2.68858	2.93661	2.832	2.68196	2.963	2.76772
Murrayazolinol	Organoheterocyclic compounds	4.1643	3.9187	3.6659	3.82411	3.79955	4.04983	4.17085	3.61647	3.99581	3.57143	3.84412	3.88478	3.38773	3.70433	3.30161	3.73384	4.10276	3.90866	4.04086	3.99947
1,2,3,4,5,6-Hexahydro-5-(1-hydroxyethylidene)-7H-cyclopenta[b]pyridin-7-one	Organoheterocyclic compounds	2.75357	2.76797	3.02159	2.27641	2.70134	2.81622	2.8722	2.65167	2.49922	2.47949	2.75573	2.63735	2.50017	2.47442	1.84935	2.46689	2.64261	2.71344	2.75697	2.90246
Leukoaminochrome	Organoheterocyclic compounds	2.9127	2.88259	3.0277	3.03165	3.24919	2.91303	2.76253	3.0845	3.52499	3.02752	2.95293	3.11275	3.0081	3.18119	3.14444	3.39326	3.12484	2.92485	3.10485	3.04764
N1-Methyl-4-pyridone-3-carboxamide	Organoheterocyclic compounds	4.50674	4.232	4.3975	4.05231	4.48285	4.60178	4.51339	4.27755	4.58926	4.42521	4.37458	4.41153	4.21179	4.43444	4.15733	4.42015	4.41682	4.35052	4.33962	4.46418
5,6,7,8-Tetrahydro-4-methylquinoline	Organoheterocyclic compounds	3.61811	3.6323	3.524	3.52012	3.54996	3.59111	3.5872	3.57152	3.58415	3.5068	3.64638	3.72414	3.55036	3.55035	3.38514	3.48087	3.61288	3.5766	3.61194	3.5672
1,1'-(1,4-Dihydro-4-nonyl-3,5-pyridinediyl)bis[1-dodecanone]	Organoheterocyclic compounds	4.10522	3.94067	4.08695	3.71562	4.03542	4.09043	4.04025	3.853	3.86326	3.97036	4.06225	3.94972	3.63695	3.72482	3.71231	3.86117	3.94094	4.0432	3.67362	4.11947
Niacinamide	Organoheterocyclic compounds	4.60377	4.87675	4.36614	4.48741	3.99275	4.40424	4.48045	3.93164	3.52344	4.11699	4.35757	4.33704	4.319	4.10014	3.86053	3.56623	4.11577	4.07244	4.27694	4.46041
5-(2-Hydroxyethyl)-4-methylthiazole	Organoheterocyclic compounds	3.70663	3.85038	3.67585	3.64792	3.51267	3.65649	3.6583	3.50894	3.60542	3.59379	3.63346	3.73272	3.69959	3.55956	3.34352	3.51376	3.62061	3.63345	3.71917	3.6419
Dumetorine	Organoheterocyclic compounds	3.91225	3.84808	3.8111	3.90508	4.09176	3.96758	3.91877	3.94751	3.97506	3.94414	3.82086	3.90113	4.00937	4.09204	3.98789	4.05515	3.97458	3.85517	3.86546	3.91169
Pyrrolidino-[1,2E]-4H-2,4-dimethyl-1,3,5-dithiazine	Organoheterocyclic compounds	3.41	3.37929	3.1925	3.29167	3.16043	3.31271	3.30064	3.196	3.10394	3.12744	3.31214	3.34731	3.32225	3.06148	3.04031	2.90338	3.22352	3.0844	3.37451	3.33509
5-Acetyl-2,3-dihydro-6,7-dimethyl-1H-pyrrolizine	Organoheterocyclic compounds	4.49255	4.713	4.5688	3.96904	3.92764	4.29585	4.58728	4.37384	4.18099	4.13119	4.25075	4.55072	4.42776	4.40466	3.91528	4.31766	4.37674	4.347	4.28271	4.42959
1-(2,3-Dihydro-6-methyl-1H-pyrrolizin-5-yl)-1,4-pentanedione	Organoheterocyclic compounds	3.32443	3.30485	3.22454	3.11159	3.14811	3.27494	3.71735	3.7056	3.43054	2.90236	3.01594	3.68288	3.58439	3.1288	2.60418	3.47342	3.49522	3.57505	3.41906	3.29763
Thiabendazole	Organoheterocyclic compounds	4.10739	4.15838	4.0827	4.08222	3.98303	4.08268	4.10355	4.02845	3.93166	4.06931	4.08934	4.11857	4.13249	3.99161	3.98282	3.95543	4.07632	4.0234	4.08275	4.06862
Flumioxazin	Organoheterocyclic compounds	3.12259	3.28337	3.36522	3.46055	3.47007	3.49191	3.26839	3.35829	3.50675	3.40642	3.24761	3.43449	3.37374	3.45993	3.39432	3.38542	3.36822	3.38947	3.42761	3.35803
2-Propylpyridine	Organoheterocyclic compounds	3.95912	4.3106	4.13511	4.32068	4.129	4.01792	4.15167	4.03197	4.18904	4.02148	4.14763	4.21292	4.33509	4.24691	4.04615	4.0239	4.16061	4.05117	4.06149	4.11582
2,2,6,6-Tetramethyl-4-piperidinone	Organoheterocyclic compounds	4.08075	3.84888	3.8812	4.26149	3.80679	3.78086	3.85931	4.04858	3.89959	3.65218	3.89619	3.89767	3.97567	3.81663	3.82055	3.74107	3.82331	3.76389	3.73728	4.09925
Methyl bisnorbiotinyl ketone	Organoheterocyclic compounds	3.47403	3.51396	3.35591	3.40192	3.42393	3.35848	3.30592	3.35342	3.32702	3.34495	3.38672	3.4362	3.4971	3.4762	3.26217	3.36272	3.43421	3.33516	3.37093	3.3406
3-Hydroxy-carbofuran	Organoheterocyclic compounds	2.96449	3.41283	2.88517	2.92588	2.46702	2.78877	2.89465	2.643	2.91878	2.78926	3.0207	2.97028	3.10835	2.88026	2.609	2.84536	2.92262	2.65446	3.19568	2.8414
4-Pyridoxic acid	Organoheterocyclic compounds	3.81462	3.84328	3.73868	3.86097	4.15617	3.55147	3.67545	4.12856	3.93126	3.78349	3.38959	3.81712	3.97775	3.78676	4.22252	3.78371	3.63965	4.02751	4.2122	3.78617
Nicotinamide N-oxide	Organoheterocyclic compounds	3.47829	3.37403	3.45431	3.34146	3.28192	3.29789	3.27069	3.24644	3.29092	3.25224	3.31786	3.33888	3.19353	3.41099	3.18151	3.18978	3.30525	3.27532	3.35413	3.29022
Phaeophorbide b	Organoheterocyclic compounds	3.76183	3.58951	3.68114	3.52187	3.56478	3.66696	3.82725	3.5482	3.54589	3.70322	3.51598	3.56032	3.49729	3.56783	3.55139	3.58183	3.60021	3.46555	3.64736	3.58948
5-Formiminotetrahydrofolic acid	Organoheterocyclic compounds	3.28105	3.50986	3.33541	3.40018	3.1224	3.39455	3.30809	3.13919	3.32859	3.37683	3.26119	3.22849	3.30264	3.43698	2.94513	3.35367	3.43259	3.304	3.48776	3.49001
2-Heptylbenzothiazole	Organoheterocyclic compounds	4.82716	4.70803	4.49532	4.66893	4.37316	4.72527	4.76793	4.58325	4.75089	4.5333	4.56495	4.85942	4.67562	4.54393	4.22779	4.20923	4.7111	4.48146	4.8309	4.7286
3-Nonyl-1H-pyrazole	Organoheterocyclic compounds	3.25911	3.23315	3.26476	3.27087	3.27317	3.28107	3.29602	3.27058	3.24763	3.28067	3.22831	3.29505	3.24057	3.22803	3.26238	3.26435	3.21269	3.27136	3.28016	3.30372
5-Pyridoxolactone	Organoheterocyclic compounds	4.72904	4.67709	4.62897	4.54875	4.53221	4.79247	4.7687	4.59638	4.45443	4.66271	4.61336	4.70623	4.70635	4.40319	4.35228	4.3858	4.82186	4.75922	4.80789	4.69889
Dihydroneopterin phosphate	Organoheterocyclic compounds	3.70837	3.24999	3.67882	3.82622	3.714	3.78801	3.30542	3.70276	3.75478	3.8479	4.05608	3.82828	3.67208	3.73759	3.7408	3.69673	3.6841	3.44944	3.73369	3.63606
Dihydro-3-(1-octenyl)-2,5-furandione	Organoheterocyclic compounds	4.60638	4.2605	4.77051	4.49797	4.77968	4.60064	4.55337	4.883	5.09878	4.63675	4.56626	4.55007	4.39494	5.35135	4.56677	5.08842	4.88624	4.60159	4.76036	4.58609
1-(2,3-Dihydro-1H-pyrrolizin-5-yl)-1,4-pentanedione	Organoheterocyclic compounds	3.9315	4.04052	3.74924	3.22609	3.39532	3.75447	3.98762	3.50347	3.50368	3.53632	3.67761	3.73632	3.64691	3.60797	3.15252	3.6774	3.68967	3.59732	3.66931	3.82745
2-Pyridylacetic acid	Organoheterocyclic compounds	4.61966	4.60999	4.62372	4.61032	4.40007	4.65282	4.76334	4.36905	4.32088	4.44459	4.55477	4.5544	4.43489	4.13018	4.13752	4.25314	4.67264	4.4345	4.59174	4.60003
(R)-2-Hydroxy-2H-1,4-benzoxazin-3(4H)-one	Organoheterocyclic compounds	4.027	3.99719	4.29146	4.10838	4.01691	4.02835	4.03741	4.51288	4.77429	3.9736	3.85744	4.0595	4.0679	4.53463	4.30729	4.64161	4.15467	4.59927	4.78107	4.00922
Riboflavin	Organoheterocyclic compounds	3.69638	3.75834	3.55724	3.54985	3.33286	3.54512	3.58417	3.46605	3.58518	3.53154	3.5851	3.62001	3.58678	3.62787	3.35638	3.42868	3.60565	3.5411	3.74044	3.53899
3-Butyl-1(3H)-isobenzofuranone	Organoheterocyclic compounds	2.90694	3.09788	2.99445	2.50325	2.49883	2.78551	2.67715	2.47369	2.25174	2.83391	2.83812	2.67215	2.64377	2.72728	2.03872	2.37597	2.57921	2.64974	2.6735	3.05195
3-Pyridinebutanoic acid	Organoheterocyclic compounds	2.87472	3.10017	3.06107	2.98607	3.16514	3.04614	3.24018	3.21448	3.30357	3.02554	2.98695	3.27376	3.14369	3.12086	3.14635	3.24593	3.30459	3.14894	3.12121	3.03898
Austalide J	Organoheterocyclic compounds	4.09744	3.56437	3.65891	3.79113	3.55329	3.86065	3.743	3.40167	3.71167	3.63514	3.66306	3.27072	3.24452	3.8091	3.40931	3.54763	3.69099	3.50672	3.80509	3.80563
3alpha,4,7,7alpha-Tetrahydro-4-hydroxy-1H-isoindole-1,3(2H)-dione	Organoheterocyclic compounds	4.82411	4.84518	4.87093	4.85372	4.7173	4.76659	4.70014	4.64352	4.83515	4.46911	4.6682	4.7097	4.83547	4.54778	4.67037	4.68245	4.74295	4.67673	4.87833	4.77809
Edulinine	Organoheterocyclic compounds	2.786	2.91131	2.56565	2.62934	2.02303	2.52136	2.77794	2.48581	2.72588	2.35037	2.57155	3.09776	3.09687	2.54372	2.26929	2.61533	2.54419	2.60852	2.75408	2.697
1-Methylnicotinamide	Organoheterocyclic compounds	3.86608	3.86597	3.86779	3.85389	3.87106	3.88451	3.84804	3.85691	3.87111	3.86041	3.76353	3.86526	3.87084	3.88556	3.86986	3.8823	3.87849	3.89444	3.88153	3.88896
Demethylated antipyrine	Organoheterocyclic compounds	3.61307	3.94314	3.85319	3.66133	3.72971	3.68706	3.95005	4.11306	3.7111	3.58323	3.78665	4.04593	3.67458	3.63053	3.67953	4.06222	4.16503	4.21678	3.82469	3.62585
Girinimbine	Organoheterocyclic compounds	3.786	3.49617	3.59054	3.72438	3.50822	3.37055	3.48212	3.28935	3.59687	3.62303	3.48608	3.70928	3.53869	3.27993	3.2658	3.47138	3.30225	3.36523	3.62883	3.48591
5-Methylquinoxaline	Organoheterocyclic compounds	3.71415	3.96999	4.44392	3.96512	4.11572	3.7821	4.08698	4.74823	3.90653	3.78093	3.77606	4.18876	3.93637	3.73221	3.99348	4.21013	4.34033	4.37956	4.00364	3.81589
(R)-2-Hydroxy-7,8-dimethoxy-2H-1,4-benzoxazin-3(4H)-one 2-glucoside	Organoheterocyclic compounds	3.25832	3.40459	3.25988	3.27465	3.27423	3.38921	3.36748	3.22477	3.42306	3.33322	3.29317	3.34612	3.34824	3.31044	3.09125	3.24373	3.36051	3.29946	3.42672	3.25967
Dulxanthone H	Organoheterocyclic compounds	4.04116	3.67124	4.10902	4.23532	4.24988	4.12696	3.9549	3.98839	4.15684	4.07899	4.10114	4.04611	3.94595	4.18936	3.78973	4.11205	4.24974	4.07092	4.32722	4.17823
Dihydroxyfumitremorgin C	Organoheterocyclic compounds	2.40847	2.50368	2.60125	2.59479	1.84745	2.25525	2.47047	2.27873	2.24365	2.26892	2.20707	2.33826	2.54232	2.41921	1.78215	1.61709	1.88271	2.2407	2.43795	2.22562
Salfredin B11	Organoheterocyclic compounds	3.10354	2.82032	3.30421	3.31376	3.4849	3.33806	3.05447	3.09099	3.3961	3.16332	3.18121	3.20807	3.18941	3.30494	2.95422	3.25447	3.36408	3.21219	3.49078	3.29046
Pipertipine	Organoheterocyclic compounds	2.98086	2.68569	2.56661	2.66333	2.4142	2.70643	2.54943	2.57828	2.72413	2.51936	2.57688	2.65288	2.12457	2.58068	2.00211	2.31122	2.7071	2.44487	2.6685	2.80118
1,1'-(1,4-Dihydro-4-nonyl-3,5-pyridinediyl)bis[1-decanone]	Organoheterocyclic compounds	4.02066	4.11069	4.00301	3.929	4.1618	4.10169	4.03783	4.0758	4.1301	4.09792	3.93979	4.02377	3.83192	4.03086	4.01347	4.06559	4.1571	4.10542	4.03148	4.09152
Myristicin	Organoheterocyclic compounds	3.12867	3.03066	3.21924	3.0547	2.77197	2.96618	3.01543	2.89705	2.95414	3.00329	2.8752	3.05953	3.00969	2.93269	2.64027	2.79471	2.99015	2.99286	3.02536	3.2011
4-Acetyl-2(3H)-benzoxazolone	Organoheterocyclic compounds	4.41878	4.37088	4.31535	4.42456	4.41065	4.21347	4.40443	4.25031	4.4133	4.39345	4.22372	4.4672	4.41954	4.40383	4.14472	4.22501	4.33188	4.26942	4.47589	4.36764
3-Methyl-1-hydroxybutyl-ThPP	Organoheterocyclic compounds	3.13539	3.62291	2.75711	3.00074	2.65134	2.94506	3.00538	2.43062	2.73047	2.73546	2.9956	3.1806	2.98792	2.59926	2.2073	2.46509	3.07846	2.44371	2.85528	2.94474
2-Methoxy-3-(1-methylpropyl)pyrazine	Organoheterocyclic compounds	3.60987	3.68332	3.57854	3.2934	3.42558	3.62943	3.6412	3.42507	3.25077	3.53538	3.66838	3.52974	3.40095	3.4065	3.15821	3.3884	3.66631	3.56774	3.57232	3.70852
1-[1,4-Dihydro-4-nonyl-5-(1-oxodecyl)-3-pyridinyl]-1-dodecanone	Organoheterocyclic compounds	3.69157	3.9835	3.60566	3.62113	3.91668	3.77499	3.73065	3.73678	3.8358	3.84494	3.69285	3.88272	3.5639	3.79203	3.70434	3.6527	3.93936	3.81088	3.73249	3.82891
Austalide C	Organoheterocyclic compounds	3.48062	3.48307	3.28495	3.32859	3.26119	3.38779	3.36611	3.20397	3.32054	3.31476	3.23795	3.44639	3.41601	3.38104	3.06709	3.2516	3.31223	3.25772	3.43893	3.43239
Neoacrimarine H	Organoheterocyclic compounds	2.67628	2.36348	2.9504	2.90945	2.9244	2.78979	2.75298	2.74637	3.016	2.81403	2.76308	2.8261	2.65598	2.94331	2.7254	2.82202	2.91337	2.74714	2.99317	2.8444
6-Hydroxymethyletoricoxib	Organoheterocyclic compounds	3.76741	3.70241	3.6887	3.6485	3.62402	3.69591	3.66188	3.56664	3.52949	3.66579	3.64676	3.70208	3.64138	3.66911	3.4821	3.6892	3.70245	3.63066	3.66135	3.68055
Citbismine F	Organoheterocyclic compounds	2.85032	2.46633	2.84433	2.75687	2.89298	2.77867	3.01515	2.94266	2.89859	2.93073	2.69101	2.7362	2.81191	2.91648	2.80996	2.93242	2.84342	2.93891	2.81565	2.84181
14alpha-Hydroxypaxilline	Organoheterocyclic compounds	2.7169	2.84692	2.56719	2.44266	2.28132	2.64454	2.71224	2.30495	2.26518	2.63885	2.44399	2.57761	2.72584	2.49945	2.46413	2.30045	2.48137	2.46114	2.57026	2.65605
Janthitrem B	Organoheterocyclic compounds	4.19796	4.30488	3.89114	3.74619	3.5822	3.77403	3.97408	3.65935	3.38735	3.39431	4.04233	3.83125	3.80771	2.64767	2.58088	2.6243	2.66808	2.49724	2.65465	3.25386
Coproporphyrin II	Organoheterocyclic compounds	4.31876	4.3404	4.42377	4.46524	4.50872	4.35076	4.11605	4.20376	4.33363	4.28694	4.26857	4.15574	3.90443	4.31488	4.03592	4.42463	4.46438	4.44575	4.53098	4.60506
Organonitrogen compounds		BB-1 (0)	BB-1 (12)	BB-1 (24)	BB-1 (48)	BB-1 (72)	TH-1 (0)	TH-1 (12)	TH-1 (24)	TH-1 (48)	TH-1 (72)	BT-1 (0)	BT-1 (12)	BT-1 (24)	BT-1 (48)	BT-1 (72)	IC (0)	IC (12)	IC (24)	IC (48)	IC (72)
Hexylamine	Organonitrogen compounds	3.57016	3.61457	3.82164	3.71528	3.85773	3.71288	3.62121	3.76451	3.83075	3.83081	3.60971	3.72144	3.77741	3.88449	3.89916	3.75465	3.71938	3.74325	3.78412	3.60043
Organooxygen compounds		BB-1 (0)	BB-1 (12)	BB-1 (24)	BB-1 (48)	BB-1 (72)	TH-1 (0)	TH-1 (12)	TH-1 (24)	TH-1 (48)	TH-1 (72)	BT-1 (0)	BT-1 (12)	BT-1 (24)	BT-1 (48)	BT-1 (72)	IC (0)	IC (12)	IC (24)	IC (48)	IC (72)
1-(3-Hydroxy-5-methyl-2-thienyl)ethanone	Organooxygen compounds	3.31274	3.13544	3.27617	3.28155	3.35354	3.32023	3.34381	3.33409	3.34148	3.14111	3.31674	3.34273	3.24931	3.29875	3.24609	3.31805	3.37571	3.19343	3.36659	3.27847
Sucrose octaacetate	Organooxygen compounds	4.26047	4.1349	4.13251	3.92067	3.77004	4.14396	4.13604	3.74413	3.80998	4.08204	3.94722	3.95007	4.10811	3.98339	3.97328	3.8754	3.92306	4.14594	4.0265	4.23384
5-O-Methylembelin	Organooxygen compounds	5.14972	5.10135	5.64562	5.01318	5.09219	5.28543	5.55766	5.60097	5.19282	5.25072	4.99738	5.35733	5.27578	5.11478	5.19674	5.44848	5.38385	5.37591	5.10263	5.30273
3-[(3-Methylbutyl)nitrosoamino]-2-butanone	Organooxygen compounds	3.24634	3.22741	3.18966	3.11683	3.17688	3.21038	3.25929	3.2058	3.30139	3.18642	3.15837	3.26798	3.10164	3.31296	3.11016	3.25104	3.24373	3.19104	3.26348	3.23564
Lotaustralin	Organooxygen compounds	3.01672	3.17039	3.21776	2.9966	2.92743	2.87616	3.09085	3.06981	3.09509	2.92315	2.9749	3.1221	2.89087	3.00681	2.72073	2.93171	3.25159	2.96547	3.16784	2.9791
Colupulone	Organooxygen compounds	4.32461	4.39916	4.22902	3.98815	3.79776	3.97356	4.07325	3.85211	3.67703	3.89151	4.20455	4.02953	4.12731	3.45036	3.27589	3.58973	3.52015	3.39397	3.43627	3.67388
Juglone glucoside	Organooxygen compounds	3.99489	4.25305	3.81796	3.72867	3.57026	3.79591	3.67215	3.49724	3.40695	3.484	3.5808	3.81998	3.82106	3.46778	3.44012	3.57146	3.63464	3.50611	3.65935	3.74288
2-Hexenal	Organooxygen compounds	2.69917	2.70012	2.67231	2.62864	2.73866	2.69817	2.6741	2.72254	2.69938	2.63086	2.70266	2.68346	2.66566	2.70031	2.71929	2.65369	2.7298	2.68669	2.69205	2.67647
Phenylpropanoids and polyketides		BB-1 (0)	BB-1 (12)	BB-1 (24)	BB-1 (48)	BB-1 (72)	TH-1 (0)	TH-1 (12)	TH-1 (24)	TH-1 (48)	TH-1 (72)	BT-1 (0)	BT-1 (12)	BT-1 (24)	BT-1 (48)	BT-1 (72)	IC (0)	IC (12)	IC (24)	IC (48)	IC (72)
Heterophyllin	Phenylpropanoids and polyketides	2.9741	3.51028	2.82587	2.41505	2.39709	2.7747	2.73532	2.20146	1.95429	2.54991	2.87498	2.66171	2.65062	2.69332	2.06547	2.31227	2.75958	2.48831	2.85738	2.8507
Muscomin	Phenylpropanoids and polyketides	5.02499	5.17593	4.39013	3.54198	4.51943	4.87588	4.9486	3.76068	2.48338	4.13121	4.78889	4.8444	3.8345	3.42181	2.81108	4.03541	4.93984	3.13096	4.61385	5.00979
Silyhermin	Phenylpropanoids and polyketides	3.94389	3.95024	3.48671	3.23464	3.35043	3.88639	3.71339	3.17045	3.06806	3.36279	3.74823	3.84081	3.2499	3.01751	2.45935	3.2385	3.82945	3.02016	3.94947	3.82221
Yuccaol C	Phenylpropanoids and polyketides	4.06656	4.57543	3.48313	3.54535	3.32727	3.73092	3.84911	3.09904	3.38169	3.25618	3.97644	4.02592	3.73517	3.25826	2.67989	3.1772	3.80398	3.12881	3.59946	3.58606
Viniferifuran	Phenylpropanoids and polyketides	4.45115	4.56212	4.2643	4.13603	3.99009	4.37268	4.48279	3.75756	3.74374	4.05237	4.34919	4.37914	4.10518	3.98861	3.07822	3.8469	4.51154	3.91454	4.55371	4.55757
3,5,7-Trihydroxy-4'-methoxy-8-prenylflavone 3-[rhamnosyl-(1->6)-galactoside] 7-galactoside	Phenylpropanoids and polyketides	3.42781	3.71397	3.14593	3.0704	2.51086	3.10446	3.27171	2.60617	2.46308	2.75441	3.07967	3.09113	3.08656	2.653	2.22192	2.49026	2.97366	2.61425	3.17035	3.20642
Citromitin	Phenylpropanoids and polyketides	4.21868	4.38773	4.23562	4.20453	3.99138	4.15614	4.20512	3.80788	4.17829	4.22505	4.20853	4.25485	4.31159	4.13334	3.60677	3.9861	4.22812	4.1209	4.48401	4.25905
5,7-dihydroxy-2-(4-hydroxy-3,5-dimethoxyphenyl)-4H-chromen-4-one	Phenylpropanoids and polyketides	4.80895	4.52481	4.91813	4.8455	5.03691	4.90251	4.92265	4.98819	5.07668	4.85765	4.73802	4.71152	4.6675	4.65561	4.89929	4.83661	5.00211	4.76565	4.81475	4.90913
Trifolirhizin	Phenylpropanoids and polyketides	3.2786	3.24606	3.35496	3.29996	3.10507	3.30459	3.26531	3.08796	3.26947	3.31926	3.07302	3.29552	3.15837	3.5139	3.04066	3.26407	3.26346	3.27461	3.30542	3.41409
Ampelopsin D	Phenylpropanoids and polyketides	4.2085	4.26694	4.05695	3.93155	3.76884	4.20178	4.18228	3.64179	3.74011	3.80237	4.12558	4.13726	3.87432	3.84712	3.22921	3.76818	4.10363	3.66855	4.18566	4.28462
Dimoracin	Phenylpropanoids and polyketides	4.1309	4.11305	3.8751	4.02912	3.45611	3.87628	3.90076	3.43807	3.38815	3.86953	3.67864	3.42433	3.64789	3.82883	4.12595	3.38882	3.49948	3.8954	3.51667	3.85741
Myricetin 3-arabinoside	Phenylpropanoids and polyketides	3.75778	3.86307	3.82663	4.03259	3.65505	3.93848	3.97073	3.56819	4.07993	4.09913	3.79558	3.85216	3.84171	3.97967	3.44438	3.61138	3.96478	3.75065	4.00681	4.00062
2'-C-Methylmyricetin 3-rhamnoside 5'-gallate	Phenylpropanoids and polyketides	3.00082	3.38904	2.66237	2.66382	2.48604	2.80172	2.95186	2.24868	2.36326	2.22472	3.00126	3.07616	2.8312	2.10865	1.81875	2.25038	2.92256	2.25521	2.4153	2.74484
Mollicellin D	Phenylpropanoids and polyketides	3.80211	3.79774	3.95859	4.03323	3.76657	3.81083	3.85835	3.5799	3.85169	3.88218	3.80662	3.93955	3.96178	4.10873	3.73927	3.74476	4.05549	3.85065	4.01155	3.93245
Nb-Feruloyltryptamine	Phenylpropanoids and polyketides	4.11322	4.29334	3.963	3.64641	3.80959	3.93063	3.96214	3.70677	3.75725	3.79442	3.91025	3.98644	3.96797	3.75432	3.63438	3.79687	3.83775	3.7071	3.92886	3.96292
Pinostrobin chalcone	Phenylpropanoids and polyketides	3.25471	3.49533	3.21725	3.24109	2.79171	3.1858	3.2441	2.87896	2.88166	3.11287	3.06794	3.29866	3.33352	2.96093	2.65409	2.68665	3.05204	3.01296	3.05737	3.1552
(E,E)-Lansamide I	Phenylpropanoids and polyketides	4.26797	4.06815	3.98645	4.45251	4.33754	4.11038	4.04532	4.08415	4.35711	4.39128	4.17379	4.08218	4.22571	4.04626	4.06479	4.25849	3.97924	4.05693	4.46663	4.08121
N-(p-Hydroxyphenyl)ethyl p-hydroxycinnamide	Phenylpropanoids and polyketides	2.9549	4.38529	4.32375	3.74924	3.56637	3.94269	4.47869	4.37581	4.41016	3.74523	3.96031	4.70002	4.28234	4.05136	4.42851	4.1187	4.56835	4.47866	4.53931	3.6898
Dorsteniol	Phenylpropanoids and polyketides	3.7479	3.3556	3.87078	3.7815	3.91416	3.82841	3.51689	3.61635	3.97476	3.75951	3.75442	3.65301	3.69121	3.877	3.43904	3.77585	3.92128	3.77986	4.00787	3.82381
7-Ethoxy-4-methyl-2H-1-benzopyran-2-one	Phenylpropanoids and polyketides	4.39727	4.37998	4.40896	4.42611	4.43355	4.43155	4.42219	4.35434	4.4918	4.43657	4.33125	4.42487	4.50654	4.40859	4.31908	4.36114	4.40598	4.40693	4.42613	4.35816
Heteroflavanone A	Phenylpropanoids and polyketides	4.24149	4.39251	3.49024	2.94221	3.71485	4.08892	4.16192	3.03895	2.58811	3.34621	3.98835	4.04013	3.25329	2.77195	2.68639	3.32988	4.14845	2.72261	3.87104	4.25874
Phenyl salicylate	Phenylpropanoids and polyketides	2.44239	2.50639	2.57047	2.43475	2.58546	2.55689	2.5091	2.47411	2.56273	2.53357	2.50433	2.47263	2.51618	2.54199	2.47923	2.56643	2.58602	2.49985	2.56438	2.49781
Celereoin	Phenylpropanoids and polyketides	3.95489	3.70618	3.91247	4.22333	4.15831	3.97772	3.59705	3.76597	4.60146	3.78651	3.91561	3.68265	3.48551	4.35745	3.57453	4.03622	3.71027	3.96692	4.01746	4.00268
trans-Piceid	Phenylpropanoids and polyketides	3.17144	3.35983	3.06965	3.30522	2.99384	3.13893	3.09613	2.95153	3.12788	3.16927	3.21724	3.19578	3.20362	3.13947	2.79859	2.97667	3.269	3.0959	3.25909	3.1427
Moracin H	Phenylpropanoids and polyketides	3.26557	3.05248	3.55695	3.53493	3.52508	3.34955	3.5365	3.61877	3.93153	3.58031	3.34591	3.46214	3.29358	3.82897	3.59157	3.78999	3.5432	3.66305	3.67977	3.50196
2-Hydroxy-3-methyl-4H-pyran-4-one O-(6E-cinnamoyl-b-D-glucoside)	Phenylpropanoids and polyketides	3.88033	4.0109	3.59324	3.51313	3.48335	3.74381	3.71743	3.22247	3.23969	3.48762	3.78271	3.77084	3.47811	3.36067	2.97069	3.32972	3.72874	3.24993	3.85247	3.8354
6'-Malonyltrifolirhizin	Phenylpropanoids and polyketides	3.6339	3.70079	3.61203	3.46896	3.37091	3.54304	3.65197	3.38051	3.3999	3.35617	3.49642	3.55809	3.58327	3.4968	3.42815	3.46319	3.56698	3.39816	3.69808	3.73434
Kaempferol 3-O-arabinoside	Phenylpropanoids and polyketides	2.963	2.96306	2.94765	3.0726	3.03322	3.04141	3.06681	3.01148	3.05056	2.98405	3.08337	3.14546	3.14709	3.03765	2.89606	2.96422	3.07648	3.00282	3.06355	3.05088
Theaflavin-3-gallate	Phenylpropanoids and polyketides	3.71085	4.1403	3.0303	2.96126	2.76872	3.38023	3.43319	2.43089	2.30677	2.46486	3.60951	3.53654	3.1577	2.39477	1.49832	2.5697	3.31568	2.47311	2.6485	3.21945
2',4',6'-Trihydroxydihydrochalcone 2'-glucoside	Phenylpropanoids and polyketides	3.34907	3.40219	3.11933	3.26215	3.08845	3.27462	3.18139	2.96849	3.25333	3.19116	3.32647	3.2415	3.01607	3.08693	2.91176	3.0709	3.28038	2.95238	3.27871	3.28677
cis-Resveratrol 4'-sulfate	Phenylpropanoids and polyketides	4.27841	4.21022	4.30624	4.29172	4.32087	4.2854	4.30567	4.339	4.29669	4.32847	4.18598	4.27413	4.29807	4.31599	4.35678	4.3191	4.28753	4.33132	4.27721	4.28487
Fertaric acid	Phenylpropanoids and polyketides	3.444	3.41029	3.39961	3.50498	3.40997	3.41149	3.44372	3.32106	3.44083	3.3575	3.38223	3.50234	3.46177	3.36114	3.30129	3.3358	3.43848	3.3495	3.32742	3.41659
Isoliquiritin	Phenylpropanoids and polyketides	2.93552	2.96972	3.43279	3.17826	3.36632	3.08415	3.0317	2.94607	3.11442	3.12744	3.18935	3.02662	2.97571	2.99724	2.78612	3.02657	3.24128	3.12766	3.29569	3.20315
Gonyautoxin II	Phenylpropanoids and polyketides	3.37691	3.56325	2.78404	2.37317	2.96799	3.32251	3.29229	2.30364	2.00213	2.46759	3.28658	3.35188	2.56386	2.11339	1.82534	2.51392	3.35851	1.74146	3.02094	3.41061
Cyclocurcumin	Phenylpropanoids and polyketides	4.06287	3.64662	4.19678	4.19486	4.27111	4.16589	4.04536	4.0183	4.33544	4.09127	4.10204	4.08032	3.91648	4.11118	3.89462	4.20049	4.24473	4.16701	4.31001	4.24381
Gancaonin B	Phenylpropanoids and polyketides	3.40008	3.48531	4.01009	3.87228	3.71789	3.77177	4.08121	4.11746	3.94923	3.72196	3.60596	3.6279	3.80613	3.58089	4.02085	3.87417	4.22061	3.77722	3.81118	3.66631
Quercetin 3-(4''-acetylrhamnoside) 7-rhamnoside	Phenylpropanoids and polyketides	2.41062	2.22706	2.40961	2.25736	2.3032	2.33519	2.28766	2.10827	2.22173	2.29692	2.41546	2.43296	2.01214	2.06251	1.99273	2.17385	2.32468	2.2221	2.42193	2.43532
(Z)-N-Coumaroyl-5-hydroxyanthranilic acid	Phenylpropanoids and polyketides	3.91695	3.8856	3.86063	3.83579	3.91128	3.90527	3.79412	3.72586	3.91772	3.74444	3.92898	3.90115	3.87371	3.78914	3.67665	3.79738	3.83952	3.73598	3.82265	3.88887
45,46,47-Trinoryessotoxin	Phenylpropanoids and polyketides	2.94205	2.89294	3.05587	2.58632	2.57656	2.93439	2.94857	2.60078	2.58737	2.85299	2.73063	2.49477	2.43489	2.77706	2.48472	2.27136	2.58712	2.89948	2.69658	2.95352
3-O-Acetylepisamarcandin	Phenylpropanoids and polyketides	3.98815	3.9687	4.08814	4.14272	4.141	4.07521	4.06394	4.19886	4.15035	4.196	4.08722	4.02813	4.05318	4.24337	4.32412	4.09328	4.12236	4.16522	4.03465	4.10281
Ononin	Phenylpropanoids and polyketides	2.74923	2.67945	2.95839	3.18812	3.22068	2.94759	2.84905	3.00044	3.12257	2.91033	2.92305	2.88358	2.84459	3.07119	2.86342	3.10578	3.05596	2.94248	3.15102	3.04706
Glucodistylin	Phenylpropanoids and polyketides	3.04978	3.19644	3.44911	3.12996	3.68251	3.07535	3.07777	3.73642	3.62066	3.41579	2.94763	3.05033	3.32145	3.51308	3.67865	3.73447	3.41171	3.84107	3.90704	2.98271
Isomedicarpin	Phenylpropanoids and polyketides	3.17571	3.31126	2.99572	3.21597	2.60057	3.0272	3.02584	2.60544	2.5461	2.83467	2.87128	2.8151	3.02305	2.90652	2.65065	2.30502	2.77049	2.83417	2.86876	2.98756
4'-O-Methylkanzonol W	Phenylpropanoids and polyketides	3.08218	3.0544	3.15708	3.24777	3.26206	3.11702	3.06646	3.11701	3.29973	3.12661	3.0454	3.12288	2.81894	3.14618	2.99601	3.2192	3.26163	3.219	3.3471	3.22225
Gancaonin C	Phenylpropanoids and polyketides	3.67979	3.68854	3.76359	3.73643	3.78064	3.72499	3.7873	3.70614	3.76954	3.79188	3.72037	3.7492	3.78943	3.78628	3.80734	3.70707	3.83359	3.78644	3.76764	3.70632
Peonidin 3-rhamnoside 5-glucoside	Phenylpropanoids and polyketides	4.04353	3.90855	3.89452	3.94019	3.86037	3.8767	3.90139	3.86651	3.87846	3.87364	3.87467	3.85209	3.82889	3.89897	3.83769	3.87484	3.89454	3.8707	4.04672	3.84527
Methyl 3,4-dihydroxy-5-prenylbenzoate 3-glucoside	Phenylpropanoids and polyketides	3.1305	3.27596	3.0126	3.07974	2.73567	3.08684	3.01078	2.84926	3.02812	3.02718	3.13226	3.13575	3.06888	3.02074	2.58296	3.01122	3.00647	2.95335	3.22091	3.04722
Dihydrodaidzin	Phenylpropanoids and polyketides	2.95507	2.99269	3.15127	3.07783	3.01234	3.30881	3.31066	3.01671	3.10973	3.09995	3.20769	3.17346	3.14452	3.10613	3.05251	3.02384	3.20021	3.00166	3.08935	3.31037
Kievitol	Phenylpropanoids and polyketides	3.40782	3.08905	3.53036	3.54818	3.52981	3.51981	3.40911	3.51869	3.4532	3.57148	3.37072	3.42532	3.22446	3.4623	3.3807	3.49828	3.6241	3.4919	3.66857	3.49638
Isopeonidin 3-rutinoside	Phenylpropanoids and polyketides	4.33954	4.35471	4.35287	4.37556	4.35532	4.3772	4.31987	4.31937	4.46871	4.3387	4.25217	4.43834	4.31354	4.36948	4.30416	4.33031	4.36849	4.34941	4.38019	4.34194
Epigallocatechin gallate	Phenylpropanoids and polyketides	2.83697	2.73598	3.02124	3.06593	2.97394	2.95121	2.87841	2.788	2.80134	3.05516	3.02661	2.83751	2.79612	3.09872	2.76929	2.82262	2.96497	2.89122	2.95286	3.02253
3-Ferulylpelargonidin 5-glucoside	Phenylpropanoids and polyketides	3.74815	3.73347	3.7266	3.73602	3.66643	3.73644	3.76563	3.65987	3.76077	3.72557	3.72259	3.72845	3.7008	3.70071	3.6295	3.67945	4.02482	3.68201	3.78786	3.733
Albafuran B	Phenylpropanoids and polyketides	2.55967	3.29123	2.67983	2.74918	2.33241	2.51127	2.58991	2.27893	2.35709	2.3948	2.50871	2.79585	2.72117	2.07018	2.05479	2.27115	2.43782	2.27401	2.59494	2.55851
Cyanidin 7-arabinoside	Phenylpropanoids and polyketides	3.42139	3.60886	3.3566	3.2739	3.10511	3.37804	3.55198	3.12906	3.06283	3.18969	3.31458	3.39808	3.31502	3.30899	2.76437	3.1151	3.55904	3.1413	3.54088	3.63596
Lansiumarin B	Phenylpropanoids and polyketides	3.5389	3.89297	3.78791	3.76964	3.67025	3.68071	3.72963	3.67406	3.72337	3.71702	3.583	3.76299	3.73749	3.61162	3.45483	3.40715	3.65119	3.57256	3.79818	3.74526
Gancaonin D	Phenylpropanoids and polyketides	3.19366	2.92661	3.37735	3.33486	3.47934	3.32166	3.17387	3.1505	3.45664	3.22479	3.19295	3.19116	3.06676	3.26295	2.96634	3.3146	3.38912	3.31957	3.43315	3.29637
Kuwanon Y	Phenylpropanoids and polyketides	2.43778	2.27718	2.54713	2.62381	2.66781	2.48087	2.4095	2.46435	2.70978	2.50473	2.50821	2.51118	2.40094	2.64412	2.62537	2.58066	2.62707	2.55941	2.6589	2.52927
